# Supplementary material for: The determination of peanut (Arachis hypogaea L.) pod-sizes during the rapid-growth stage by phytohormones
Source: BMC Plant Biol. 2023 Jul 26;23:371. doi: 10.1186/s12870-023-04382-w (PMC10369843; doi:10.1186/s12870-023-04382-w)
Supplement: Supplementary file 3 — Additional file 3: Table S1. Gene-specific primers for qRT-PCR. [file 12870_2023_4382_MOESM3_ESM.xlsx]

## Sheet: Sheet1
Primer name	primer sequences(5'to3')
ahACT11-F	TTGGAATGGGTCAGAAGGATGC
ahACT11-R	AGTGGTGCCTCAGTAAGAAGC
6260-F	TTTGATGAGGCTGATGTTGT
6260-R	GCATAAGGGCGATTTGTT
4661-F	TGGACCAGTGGAAGGAAC
4661-R	AACCGCAATGATAGGAGC
7313-F	TGGTGGTGGATGCTTGAG
7313-R	CTTCTGATTTGAACCTTTTAGTT
0015-F	TCAACGACTCCACAACACG
0015-R	GGCGAAGAAGAAGAAACATTA
5845-F	ATTCAGCGACTCCACAACA
5845-R	GGCGAAGAAGAAGAAACATTA
5443-F	TCACGAAGCAACCAGAGC
5443-R	AAGAGGAATGGAGGACGG
1796-F	TTCGCCGACTTCTCACTC
1796-R	GCTCACTATCTCCTCCCCTC
2721-F	GTTCACAACAATGGCAGTCC
2721-R	AGGATGCGTGGCTACAGG
6333-F	TCACCAAAATTGAAATGCTC
6333-R	GCACTTAGATATTCCATTGAGAC
5926-2F	AGCCTTCATTCCTTTTGG
5926-2R	CAGCCTTTGCGACCTTAG
6011-F	CACCAACCAAGCCTTACAC
6011-R	TTTTCCACCTCTTATCAGCA
1704-F	TCTTTGGGGATAATGGAGC
1704-R	CAAGGCGAGGTCAGGTTT
9954-F	TCGTGTTGCCCGATAAGT
9954-R	CTGGAAGCACCCGATTTT
7565-F	AACAACTCTTTGGTCTGCC
7565-R	CATACTCATTCACGCTTTCG
1162-F	TGCGTTCGGGGTTGTATC
1162-R	ACGGGAGTGTATTGTGGC
7581-F	CGTCGTCCTGAGCATAGAT
7581-R	CTGGGATGGTGGAAGTGT
2603-F	AGGCACCTTTTGACTACTGG
2603-R	CTTGGCCCTCCTAATCCC
8970-F	GCTGTCTCCCCTGTTCTTA
8970-R	TTCTTGACGGTGATCCCTA
3082-F	TGACCACTGGATGGAGCAA
3082-R	CCACCGATGACACCGACA
