# Supplementary material for: The determination of peanut (Arachis hypogaea L.) pod-sizes during the rapid-growth stage by phytohormones
Source: BMC Plant Biol. 2023 Jul 26;23:371. doi: 10.1186/s12870-023-04382-w (PMC10369843; doi:10.1186/s12870-023-04382-w)
Supplement: Supplementary file 4 — Additional file 4: Table S2. Logistic growth function. [file 12870_2023_4382_MOESM4_ESM.xlsx]

## Sheet: Sheet1
	K	a	b	Tm	T1	T2					Logistic equation
Pod length of Tif	2.9464	49.8696	0.31599	12.3719	8.20409	16.5398					Y1=2.9464/(1+49.8696×e-0.31599t)
Pod length of Lps	3.6268	41.6111	0.30882	11.799	7.80833	16.3376					Y2=3.6268/(1+41.6111×e-0.3160t)
Pod width of Tif	1.4052	48.5334	0.3214	12.286	7.98149	16.1769					Y1=1.4052/(1+48.5334×e-0.3214t)
Pod width of Lps	1.6921	28.6754	0.2922	10.6207	6.97823	15.9926					Y2=1.6921/(1+28.6754×e-0.2922t)
