# Supplementary material for: The determination of peanut (Arachis hypogaea L.) pod-sizes during the rapid-growth stage by phytohormones
Source: BMC Plant Biol. 2023 Jul 26;23:371. doi: 10.1186/s12870-023-04382-w (PMC10369843; doi:10.1186/s12870-023-04382-w)
Supplement: Supplementary file 5 — Additional file 5: Table S3. GO enrichment analysis. [file 12870_2023_4382_MOESM5_ESM.xlsx]

## Sheet: GO(Tif10DAP vs. Tif15DAP)
Ontology	ID	Description	GeneRatio	BgRatio	pvalue	p.adjust	geneID	Count	up	down
Biological process	GO:0010383	cell wall polysaccharide metabolic process	81/4053	242/34696	2.98014e-19	7.23577e-16	gene-LOC112695156/gene-LOC112696468/gene-LOC112696564/gene-LOC112696961/gene-LOC112697034/gene-LOC112697317/gene-LOC112698421/gene-LOC112698437/gene-LOC112702334/gene-LOC112703188/gene-LOC112703972/gene-LOC112706183/gene-LOC112706831/gene-LOC112706832/gene-LOC112708132/gene-LOC112708217/gene-LOC112708263/gene-LOC112709681/gene-LOC112710023/gene-LOC112710348/gene-LOC112714889/gene-LOC112714994/gen…	81	79	2
Biological process	GO:0044036	cell wall macromolecule metabolic process	92/4053	308/34696	6.06101e-18	7.35806e-15	gene-LOC112695156/gene-LOC112695657/gene-LOC112696468/gene-LOC112696564/gene-LOC112696961/gene-LOC112697034/gene-LOC112697317/gene-LOC112698421/gene-LOC112698437/gene-LOC112702334/gene-LOC112703188/gene-LOC112703972/gene-LOC112706183/gene-LOC112706569/gene-LOC112706831/gene-LOC112706832/gene-LOC112707125/gene-LOC112708132/gene-LOC112708217/gene-LOC112708263/gene-LOC112709681/gene-LOC112710023/gen…	92	90	2
Biological process	GO:0010410	hemicellulose metabolic process	59/4053	174/34696	1.03202e-14	8.35249e-12	gene-LOC112695156/gene-LOC112696468/gene-LOC112696564/gene-LOC112696961/gene-LOC112697317/gene-LOC112698421/gene-LOC112698437/gene-LOC112702334/gene-LOC112703972/gene-LOC112706831/gene-LOC112706832/gene-LOC112708217/gene-LOC112708263/gene-LOC112710023/gene-LOC112714889/gene-LOC112714994/gene-LOC112715352/gene-LOC112715368/gene-LOC112715893/gene-LOC112716851/gene-LOC112720519/gene-LOC112722524/gen…	59	57	2
Cellular component	GO:0009505	plant-type cell wall	110/4436	473/38527	3.65573e-13	1.30144e-10	gene-LOC112695753/gene-LOC112696343/gene-LOC112696880/gene-LOC112697565/gene-LOC112697752/gene-LOC112701435/gene-LOC112702549/gene-LOC112703127/gene-LOC112703192/gene-LOC112703193/gene-LOC112703611/gene-LOC112703652/gene-LOC112703981/gene-LOC112706155/gene-LOC112706187/gene-LOC112706188/gene-LOC112706234/gene-LOC112706508/gene-LOC112706578/gene-LOC112706702/gene-LOC112707021/gene-LOC112707141/gen…	110	103	7
Biological process	GO:0006865	amino acid transport	57/4053	183/34696	1.65617e-12	1.0053e-09	gene-LOC112695937/gene-LOC112696435/gene-LOC112697239/gene-LOC112701772/gene-LOC112701774/gene-LOC112702317/gene-LOC112702414/gene-LOC112702782/gene-LOC112706075/gene-LOC112706077/gene-LOC112706101/gene-LOC112706865/gene-LOC112707958/gene-LOC112711545/gene-LOC112712033/gene-LOC112712034/gene-LOC112715056/gene-LOC112715294/gene-LOC112715415/gene-LOC112716026/gene-LOC112717165/gene-LOC112719967/gen…	57	42	15
Cellular component	GO:0005887	integral component of plasma membrane	95/4436	396/38527	2.19153e-12	3.90092e-10	gene-LOC112695314/gene-LOC112695668/gene-LOC112695703/gene-LOC112696250/gene-LOC112696458/gene-LOC112697429/gene-LOC112702561/gene-LOC112703340/gene-LOC112703520/gene-LOC112703652/gene-LOC112705351/gene-LOC112705985/gene-LOC112706761/gene-LOC112707958/gene-LOC112709844/gene-LOC112709919/gene-LOC112711275/gene-LOC112711277/gene-LOC112712033/gene-LOC112712034/gene-LOC112712380/gene-LOC112712480/gen…	95	79	16
Biological process	GO:0045488	pectin metabolic process	81/4053	329/34696	4.4681e-11	1.89026e-08	gene-LOC112696174/gene-LOC112696863/gene-LOC112697034/gene-LOC112697407/gene-LOC112697711/gene-LOC112701618/gene-LOC112703188/gene-LOC112706083/gene-LOC112706183/gene-LOC112708132/gene-LOC112708263/gene-LOC112709301/gene-LOC112709681/gene-LOC112710348/gene-LOC112712127/gene-LOC112714748/gene-LOC112715101/gene-LOC112715894/gene-LOC112716642/gene-LOC112716716/gene-LOC112716915/gene-LOC112720178/gen…	81	77	4
Biological process	GO:0003333	amino acid transmembrane transport	41/4053	118/34696	4.70515e-11	1.89026e-08	gene-LOC112695937/gene-LOC112696435/gene-LOC112701772/gene-LOC112701774/gene-LOC112702317/gene-LOC112702782/gene-LOC112706075/gene-LOC112706077/gene-LOC112706865/gene-LOC112707958/gene-LOC112711545/gene-LOC112712033/gene-LOC112712034/gene-LOC112715294/gene-LOC112716026/gene-LOC112717165/gene-LOC112719967/gene-LOC112720083/gene-LOC112727579/gene-LOC112743306/gene-LOC112744914/gene-LOC112755405/gen…	41	27	14
Biological process	GO:0010393	galacturonan metabolic process	82/4053	336/34696	5.44967e-11	1.89026e-08	gene-LOC112696174/gene-LOC112696863/gene-LOC112697034/gene-LOC112697407/gene-LOC112697711/gene-LOC112701618/gene-LOC112703188/gene-LOC112706083/gene-LOC112706183/gene-LOC112708132/gene-LOC112708263/gene-LOC112708277/gene-LOC112709301/gene-LOC112709681/gene-LOC112710348/gene-LOC112712127/gene-LOC112714748/gene-LOC112715101/gene-LOC112715894/gene-LOC112716642/gene-LOC112716716/gene-LOC112716915/gen…	82	77	5
Molecular function	GO:0004097	catechol oxidase activity	12/4349	13/36623	8.98386e-11	9.01081e-08	gene-LOC112714626/gene-LOC112714627/gene-LOC112733444/gene-LOC112733447/gene-LOC112734026/gene-LOC112744321/gene-LOC112783291/gene-LOC112784584/gene-LOC112791431/gene-LOC112791435/gene-LOC112791885/gene-LOC112797622	12	4	8
Biological process	GO:0010200	response to chitin	72/4053	289/34696	2.96153e-10	8.71085e-08	gene-LOC112697023/gene-LOC112697654/gene-LOC112697763/gene-LOC112697787/gene-LOC112703131/gene-LOC112703585/gene-LOC112705950/gene-LOC112706678/gene-LOC112709738/gene-LOC112710001/gene-LOC112710017/gene-LOC112710024/gene-LOC112710870/gene-LOC112711207/gene-LOC112714484/gene-LOC112715142/gene-LOC112715984/gene-LOC112716599/gene-LOC112720393/gene-LOC112720774/gene-LOC112722877/gene-LOC112723186/gen…	72	59	13
Biological process	GO:0015849	organic acid transport	77/4053	319/34696	3.58767e-10	8.71085e-08	gene-LOC112695631/gene-LOC112695937/gene-LOC112696435/gene-LOC112697239/gene-LOC112701772/gene-LOC112701774/gene-LOC112702317/gene-LOC112702414/gene-LOC112702782/gene-LOC112706075/gene-LOC112706077/gene-LOC112706101/gene-LOC112706865/gene-LOC112707958/gene-LOC112708260/gene-LOC112711545/gene-LOC112712033/gene-LOC112712034/gene-LOC112712377/gene-LOC112715056/gene-LOC112715294/gene-LOC112715415/gen…	77	59	18
Biological process	GO:0046942	carboxylic acid transport	77/4053	319/34696	3.58767e-10	8.71085e-08	gene-LOC112695631/gene-LOC112695937/gene-LOC112696435/gene-LOC112697239/gene-LOC112701772/gene-LOC112701774/gene-LOC112702317/gene-LOC112702414/gene-LOC112702782/gene-LOC112706075/gene-LOC112706077/gene-LOC112706101/gene-LOC112706865/gene-LOC112707958/gene-LOC112708260/gene-LOC112711545/gene-LOC112712033/gene-LOC112712034/gene-LOC112712377/gene-LOC112715056/gene-LOC112715294/gene-LOC112715415/gen…	77	59	18
Molecular function	GO:0015293	symporter activity	82/4349	347/36623	6.6136e-10	3.31672e-07	gene-LOC112695631/gene-LOC112697239/gene-LOC112701772/gene-LOC112701774/gene-LOC112702414/gene-LOC112703340/gene-LOC112704984/gene-LOC112706101/gene-LOC112706761/gene-LOC112707108/gene-LOC112709844/gene-LOC112711275/gene-LOC112711277/gene-LOC112712377/gene-LOC112712380/gene-LOC112712526/gene-LOC112715056/gene-LOC112715415/gene-LOC112720083/gene-LOC112722446/gene-LOC112722453/gene-LOC112723030/gen…	82	65	17
Molecular function	GO:0004601	peroxidase activity	67/4349	267/36623	1.74156e-09	5.82261e-07	gene-LOC112695536/gene-LOC112696880/gene-LOC112697184/gene-LOC112697186/gene-LOC112697395/gene-LOC112697826/gene-LOC112701439/gene-LOC112702310/gene-LOC112702699/gene-LOC112703175/gene-LOC112705705/gene-LOC112707021/gene-LOC112707213/gene-LOC112708009/gene-LOC112710403/gene-LOC112711694/gene-LOC112714871/gene-LOC112714872/gene-LOC112715722/gene-LOC112720341/gene-LOC112720643/gene-LOC112722584/gen…	67	60	7
Biological process	GO:0000271	polysaccharide biosynthetic process	101/4053	487/34696	6.10656e-09	1.32938e-06	gene-LOC112695156/gene-LOC112695758/gene-LOC112696468/gene-LOC112696863/gene-LOC112697034/gene-LOC112697470/gene-LOC112697711/gene-LOC112701618/gene-LOC112703126/gene-LOC112703188/gene-LOC112703972/gene-LOC112706083/gene-LOC112706183/gene-LOC112706709/gene-LOC112706832/gene-LOC112706981/gene-LOC112706984/gene-LOC112707497/gene-LOC112708132/gene-LOC112708217/gene-LOC112708263/gene-LOC112709301/gen…	101	91	10
Biological process	GO:0042743	hydrogen peroxide metabolic process	62/4053	251/34696	6.98006e-09	1.32938e-06	gene-LOC112696880/gene-LOC112697184/gene-LOC112697186/gene-LOC112697395/gene-LOC112697826/gene-LOC112701439/gene-LOC112702310/gene-LOC112702699/gene-LOC112705705/gene-LOC112707021/gene-LOC112707213/gene-LOC112710403/gene-LOC112711694/gene-LOC112714328/gene-LOC112714871/gene-LOC112714872/gene-LOC112715722/gene-LOC112720341/gene-LOC112720479/gene-LOC112720643/gene-LOC112721687/gene-LOC112722584/gen…	62	58	4
Biological process	GO:0010411	xyloglucan metabolic process	31/4053	88/34696	7.11776e-09	1.32938e-06	gene-LOC112695156/gene-LOC112696564/gene-LOC112697317/gene-LOC112698421/gene-LOC112698437/gene-LOC112703972/gene-LOC112706831/gene-LOC112708217/gene-LOC112710023/gene-LOC112722524/gene-LOC112723084/gene-LOC112723532/gene-LOC112723533/gene-LOC112723624/gene-LOC112727310/gene-LOC112733930/gene-LOC112736265/gene-LOC112736446/gene-LOC112740942/gene-LOC112741748/gene-LOC112749913/gene-LOC112750057/gen…	31	31	0
Biological process	GO:1903825	organic acid transmembrane transport	47/4053	169/34696	8.79224e-09	1.42317e-06	gene-LOC112695937/gene-LOC112696435/gene-LOC112701772/gene-LOC112701774/gene-LOC112702317/gene-LOC112702782/gene-LOC112706075/gene-LOC112706077/gene-LOC112706865/gene-LOC112707958/gene-LOC112708260/gene-LOC112711545/gene-LOC112712033/gene-LOC112712034/gene-LOC112715294/gene-LOC112716026/gene-LOC112717165/gene-LOC112719967/gene-LOC112720083/gene-LOC112727579/gene-LOC112741194/gene-LOC112743306/gen…	47	31	16
Biological process	GO:1905039	carboxylic acid transmembrane transport	47/4053	169/34696	8.79224e-09	1.42317e-06	gene-LOC112695937/gene-LOC112696435/gene-LOC112701772/gene-LOC112701774/gene-LOC112702317/gene-LOC112702782/gene-LOC112706075/gene-LOC112706077/gene-LOC112706865/gene-LOC112707958/gene-LOC112708260/gene-LOC112711545/gene-LOC112712033/gene-LOC112712034/gene-LOC112715294/gene-LOC112716026/gene-LOC112717165/gene-LOC112719967/gene-LOC112720083/gene-LOC112727579/gene-LOC112741194/gene-LOC112743306/gen…	47	31	16
Molecular function	GO:0045735	nutrient reservoir activity	42/4349	141/36623	9.61754e-09	2.01958e-06	gene-LOC112695203/gene-LOC112695229/gene-LOC112695349/gene-LOC112695357/gene-LOC112695358/gene-LOC112695360/gene-LOC112695633/gene-LOC112696189/gene-LOC112696194/gene-LOC112700672/gene-LOC112710410/gene-LOC112710539/gene-LOC112710647/gene-LOC112711198/gene-LOC112711533/gene-LOC112712161/gene-LOC112716132/gene-LOC112723410/gene-LOC112727624/gene-LOC112729087/gene-LOC112729107/gene-LOC112730612/gen…	42	27	15
Molecular function	GO:0016684	oxidoreductase activity, acting on peroxide as acceptor	67/4349	278/36623	1.00677e-08	2.01958e-06	gene-LOC112695536/gene-LOC112696880/gene-LOC112697184/gene-LOC112697186/gene-LOC112697395/gene-LOC112697826/gene-LOC112701439/gene-LOC112702310/gene-LOC112702699/gene-LOC112703175/gene-LOC112705705/gene-LOC112707021/gene-LOC112707213/gene-LOC112708009/gene-LOC112710403/gene-LOC112711694/gene-LOC112714871/gene-LOC112714872/gene-LOC112715722/gene-LOC112720341/gene-LOC112720643/gene-LOC112722584/gen…	67	60	7
Biological process	GO:0070592	cell wall polysaccharide biosynthetic process	37/4053	120/34696	1.67613e-08	2.54352e-06	gene-LOC112696468/gene-LOC112697034/gene-LOC112703188/gene-LOC112706183/gene-LOC112706832/gene-LOC112708132/gene-LOC112708263/gene-LOC112709681/gene-LOC112710348/gene-LOC112714994/gene-LOC112715368/gene-LOC112715893/gene-LOC112720519/gene-LOC112727611/gene-LOC112728017/gene-LOC112736445/gene-LOC112743962/gene-LOC112744544/gene-LOC112745454/gene-LOC112748512/gene-LOC112750438/gene-LOC112752094/gen…	37	36	1
Cellular component	GO:0044421	extracellular region part	61/4436	254/38527	1.67759e-08	1.99074e-06	gene-LOC112695477/gene-LOC112697113/gene-LOC112702741/gene-LOC112703192/gene-LOC112703193/gene-LOC112705586/gene-LOC112705740/gene-LOC112705996/gene-LOC112706151/gene-LOC112706187/gene-LOC112706188/gene-LOC112711160/gene-LOC112712412/gene-LOC112712531/gene-LOC112714840/gene-LOC112716502/gene-LOC112719926/gene-LOC112720422/gene-LOC112720524/gene-LOC112723639/gene-LOC112726695/gene-LOC112727820/gen…	61	51	10
Molecular function	GO:0042285	xylosyltransferase activity	17/4349	32/36623	1.73594e-08	2.90192e-06	gene-LOC112696468/gene-LOC112701618/gene-LOC112703972/gene-LOC112708217/gene-LOC112710023/gene-LOC112722524/gene-LOC112723084/gene-LOC112723318/gene-LOC112741748/gene-LOC112748512/gene-LOC112750303/gene-LOC112750304/gene-LOC112759016/gene-LOC112783014/gene-LOC112789688/gene-LOC112796435/gene-LOC112801561	17	17	0
Biological process	GO:0045489	pectin biosynthetic process	40/4053	136/34696	1.99346e-08	2.65425e-06	gene-LOC112696863/gene-LOC112697034/gene-LOC112697711/gene-LOC112701618/gene-LOC112703188/gene-LOC112706083/gene-LOC112706183/gene-LOC112708132/gene-LOC112708263/gene-LOC112709301/gene-LOC112709681/gene-LOC112710348/gene-LOC112714748/gene-LOC112716642/gene-LOC112722620/gene-LOC112723318/gene-LOC112728017/gene-LOC112743962/gene-LOC112744544/gene-LOC112748941/gene-LOC112750438/gene-LOC112750531/gen…	40	38	2
Biological process	GO:0015711	organic anion transport	82/4053	378/34696	2.01297e-08	2.65425e-06	gene-LOC112695631/gene-LOC112695937/gene-LOC112696435/gene-LOC112697239/gene-LOC112701772/gene-LOC112701774/gene-LOC112702114/gene-LOC112702317/gene-LOC112702414/gene-LOC112702782/gene-LOC112706075/gene-LOC112706077/gene-LOC112706101/gene-LOC112706803/gene-LOC112706827/gene-LOC112706865/gene-LOC112707958/gene-LOC112708260/gene-LOC112711545/gene-LOC112712033/gene-LOC112712034/gene-LOC112712377/gen…	82	63	19
Biological process	GO:0042546	cell wall biogenesis	98/4053	479/34696	2.07705e-08	2.65425e-06	gene-LOC112696468/gene-LOC112696513/gene-LOC112696564/gene-LOC112697034/gene-LOC112697317/gene-LOC112697470/gene-LOC112698421/gene-LOC112698437/gene-LOC112702334/gene-LOC112703188/gene-LOC112703486/gene-LOC112706183/gene-LOC112706831/gene-LOC112706832/gene-LOC112706981/gene-LOC112706984/gene-LOC112707497/gene-LOC112708132/gene-LOC112708263/gene-LOC112709681/gene-LOC112710348/gene-LOC112714994/gen…	98	92	6
Molecular function	GO:0016682	oxidoreductase activity, acting on diphenols and related substances as donors, oxygen as acceptor	33/4349	100/36623	2.29597e-08	3.28979e-06	gene-LOC112703508/gene-LOC112714626/gene-LOC112714627/gene-LOC112715364/gene-LOC112719927/gene-LOC112723063/gene-LOC112727865/gene-LOC112733284/gene-LOC112733444/gene-LOC112733447/gene-LOC112734026/gene-LOC112734700/gene-LOC112744321/gene-LOC112749087/gene-LOC112766412/gene-LOC112772426/gene-LOC112773027/gene-LOC112773028/gene-LOC112776174/gene-LOC112779612/gene-LOC112783291/gene-LOC112784584/gen…	33	20	13
Biological process	GO:0044038	cell wall macromolecule biosynthetic process	37/4053	122/34696	2.73279e-08	3.04137e-06	gene-LOC112696468/gene-LOC112697034/gene-LOC112703188/gene-LOC112706183/gene-LOC112706832/gene-LOC112708132/gene-LOC112708263/gene-LOC112709681/gene-LOC112710348/gene-LOC112714994/gene-LOC112715368/gene-LOC112715893/gene-LOC112720519/gene-LOC112727611/gene-LOC112728017/gene-LOC112736445/gene-LOC112743962/gene-LOC112744544/gene-LOC112745454/gene-LOC112748512/gene-LOC112750438/gene-LOC112752094/gen…	37	36	1
Biological process	GO:0070589	cellular component macromolecule biosynthetic process	37/4053	122/34696	2.73279e-08	3.04137e-06	gene-LOC112696468/gene-LOC112697034/gene-LOC112703188/gene-LOC112706183/gene-LOC112706832/gene-LOC112708132/gene-LOC112708263/gene-LOC112709681/gene-LOC112710348/gene-LOC112714994/gene-LOC112715368/gene-LOC112715893/gene-LOC112720519/gene-LOC112727611/gene-LOC112728017/gene-LOC112736445/gene-LOC112743962/gene-LOC112744544/gene-LOC112745454/gene-LOC112748512/gene-LOC112750438/gene-LOC112752094/gen…	37	36	1
Biological process	GO:0017001	antibiotic catabolic process	53/4053	208/34696	2.75577e-08	3.04137e-06	gene-LOC112696880/gene-LOC112697184/gene-LOC112697186/gene-LOC112697395/gene-LOC112697826/gene-LOC112701439/gene-LOC112702310/gene-LOC112702699/gene-LOC112705705/gene-LOC112707021/gene-LOC112707213/gene-LOC112710403/gene-LOC112711694/gene-LOC112714871/gene-LOC112714872/gene-LOC112715486/gene-LOC112715722/gene-LOC112717139/gene-LOC112717143/gene-LOC112720341/gene-LOC112720643/gene-LOC112723581/gen…	53	46	7
Cellular component	GO:0005615	extracellular space	54/4436	221/38527	5.83584e-08	5.1939e-06	gene-LOC112695477/gene-LOC112697113/gene-LOC112702741/gene-LOC112703192/gene-LOC112703193/gene-LOC112705586/gene-LOC112705740/gene-LOC112706151/gene-LOC112706187/gene-LOC112706188/gene-LOC112711160/gene-LOC112712412/gene-LOC112712531/gene-LOC112714840/gene-LOC112716502/gene-LOC112719926/gene-LOC112720422/gene-LOC112720524/gene-LOC112723639/gene-LOC112726695/gene-LOC112727820/gene-LOC112737147/gen…	54	45	9
Biological process	GO:0042744	hydrogen peroxide catabolic process	47/4053	181/34696	8.86761e-08	9.36112e-06	gene-LOC112696880/gene-LOC112697184/gene-LOC112697186/gene-LOC112697395/gene-LOC112697826/gene-LOC112701439/gene-LOC112702310/gene-LOC112702699/gene-LOC112705705/gene-LOC112707021/gene-LOC112707213/gene-LOC112710403/gene-LOC112711694/gene-LOC112714871/gene-LOC112714872/gene-LOC112715722/gene-LOC112720341/gene-LOC112720643/gene-LOC112723581/gene-LOC112737548/gene-LOC112741447/gene-LOC112741448/gen…	47	44	3
Molecular function	GO:0016209	antioxidant activity	81/4349	379/36623	9.90899e-08	1.24234e-05	gene-LOC112695477/gene-LOC112695536/gene-LOC112696124/gene-LOC112696880/gene-LOC112697184/gene-LOC112697186/gene-LOC112697395/gene-LOC112697826/gene-LOC112701439/gene-LOC112702310/gene-LOC112702699/gene-LOC112703175/gene-LOC112705670/gene-LOC112705705/gene-LOC112706839/gene-LOC112707021/gene-LOC112707213/gene-LOC112707261/gene-LOC112708009/gene-LOC112710403/gene-LOC112711694/gene-LOC112714733/gen…	81	66	15
Molecular function	GO:0005372	water transmembrane transporter activity	19/4349	44/36623	1.83165e-07	1.83714e-05	gene-LOC112703652/gene-LOC112706792/gene-LOC112709919/gene-LOC112712480/gene-LOC112712595/gene-LOC112716123/gene-LOC112716125/gene-LOC112736511/gene-LOC112736596/gene-LOC112769200/gene-LOC112771133/gene-LOC112771206/gene-LOC112776301/gene-LOC112777298/gene-LOC112780088/gene-LOC112784273/gene-LOC112785160/gene-LOC112786167/gene-LOC112787018	19	17	2
Molecular function	GO:0015250	water channel activity	19/4349	44/36623	1.83165e-07	1.83714e-05	gene-LOC112703652/gene-LOC112706792/gene-LOC112709919/gene-LOC112712480/gene-LOC112712595/gene-LOC112716123/gene-LOC112716125/gene-LOC112736511/gene-LOC112736596/gene-LOC112769200/gene-LOC112771133/gene-LOC112771206/gene-LOC112776301/gene-LOC112777298/gene-LOC112780088/gene-LOC112784273/gene-LOC112785160/gene-LOC112786167/gene-LOC112787018	19	17	2
Biological process	GO:0072593	reactive oxygen species metabolic process	76/4053	360/34696	2.08238e-07	2.09565e-05	gene-LOC112696880/gene-LOC112697184/gene-LOC112697186/gene-LOC112697395/gene-LOC112697826/gene-LOC112701439/gene-LOC112702310/gene-LOC112702699/gene-LOC112705705/gene-LOC112706114/gene-LOC112707021/gene-LOC112707213/gene-LOC112707518/gene-LOC112710403/gene-LOC112710495/gene-LOC112711694/gene-LOC112711730/gene-LOC112714328/gene-LOC112714871/gene-LOC112714872/gene-LOC112715722/gene-LOC112720341/gen…	76	65	11
Biological process	GO:0051187	cofactor catabolic process	58/4053	250/34696	2.1578e-07	2.09565e-05	gene-LOC112696880/gene-LOC112697184/gene-LOC112697186/gene-LOC112697395/gene-LOC112697826/gene-LOC112701439/gene-LOC112701736/gene-LOC112702310/gene-LOC112702699/gene-LOC112705705/gene-LOC112707021/gene-LOC112707213/gene-LOC112710403/gene-LOC112711113/gene-LOC112711694/gene-LOC112714871/gene-LOC112714872/gene-LOC112715263/gene-LOC112715722/gene-LOC112716197/gene-LOC112716812/gene-LOC112720341/gen…	58	49	9
Biological process	GO:0009636	response to toxic substance	77/4053	367/34696	2.26044e-07	2.1109e-05	gene-LOC112695381/gene-LOC112696914/gene-LOC112697023/gene-LOC112697615/gene-LOC112697654/gene-LOC112700672/gene-LOC112701736/gene-LOC112702372/gene-LOC112702853/gene-LOC112708277/gene-LOC112709701/gene-LOC112710508/gene-LOC112711984/gene-LOC112712316/gene-LOC112722205/gene-LOC112722577/gene-LOC112723410/gene-LOC112726483/gene-LOC112727841/gene-LOC112732776/gene-LOC112734990/gene-LOC112736337/gen…	77	33	44
Biological process	GO:0000272	polysaccharide catabolic process	75/4053	355/34696	2.4186e-07	2.17495e-05	gene-LOC112695657/gene-LOC112695758/gene-LOC112695779/gene-LOC112696174/gene-LOC112696961/gene-LOC112697407/gene-LOC112702247/gene-LOC112703138/gene-LOC112706569/gene-LOC112706709/gene-LOC112707125/gene-LOC112712127/gene-LOC112712412/gene-LOC112712531/gene-LOC112714889/gene-LOC112715101/gene-LOC112715894/gene-LOC112716716/gene-LOC112716851/gene-LOC112716915/gene-LOC112720178/gene-LOC112720211/gen…	75	64	11
Biological process	GO:0009664	plant-type cell wall organization	69/4053	320/34696	3.24668e-07	2.81534e-05	gene-LOC112696400/gene-LOC112696880/gene-LOC112697034/gene-LOC112697644/gene-LOC112703188/gene-LOC112703486/gene-LOC112706183/gene-LOC112706702/gene-LOC112707021/gene-LOC112708132/gene-LOC112708242/gene-LOC112709681/gene-LOC112710156/gene-LOC112710348/gene-LOC112710649/gene-LOC112711694/gene-LOC112712392/gene-LOC112716263/gene-LOC112719893/gene-LOC112720201/gene-LOC112722511/gene-LOC112722609/gen…	69	65	4
Biological process	GO:0009627	systemic acquired resistance	43/4053	168/34696	4.70744e-07	3.94126e-05	gene-LOC112695578/gene-LOC112703100/gene-LOC112703585/gene-LOC112706045/gene-LOC112706234/gene-LOC112708116/gene-LOC112708258/gene-LOC112709958/gene-LOC112710592/gene-LOC112712116/gene-LOC112720417/gene-LOC112720479/gene-LOC112726328/gene-LOC112733369/gene-LOC112738173/gene-LOC112743858/gene-LOC112750666/gene-LOC112751094/gene-LOC112751155/gene-LOC112758055/gene-LOC112758768/gene-LOC112762475/gen…	43	35	8
Biological process	GO:0009698	phenylpropanoid metabolic process	81/4053	400/34696	5.19133e-07	4.20152e-05	gene-LOC112695240/gene-LOC112695751/gene-LOC112696397/gene-LOC112696454/gene-LOC112697034/gene-LOC112702875/gene-LOC112705384/gene-LOC112707213/gene-LOC112707909/gene-LOC112708132/gene-LOC112709835/gene-LOC112711957/gene-LOC112712316/gene-LOC112712613/gene-LOC112715364/gene-LOC112715473/gene-LOC112715904/gene-LOC112719927/gene-LOC112719948/gene-LOC112720024/gene-LOC112720341/gene-LOC112720490/gen…	81	59	22
Cellular component	GO:0042807	central vacuole	11/4436	18/38527	6.82422e-07	4.85885e-05	gene-LOC112703652/gene-LOC112709919/gene-LOC112716123/gene-LOC112716125/gene-LOC112736596/gene-LOC112769200/gene-LOC112771206/gene-LOC112777298/gene-LOC112784273/gene-LOC112785160/gene-LOC112787018	11	9	2
Cellular component	GO:0031225	anchored component of membrane	91/4436	477/38527	8.94723e-07	5.30869e-05	gene-LOC112695614/gene-LOC112696513/gene-LOC112696761/gene-LOC112702443/gene-LOC112703486/gene-LOC112705996/gene-LOC112706578/gene-LOC112706917/gene-LOC112707169/gene-LOC112707547/gene-LOC112710301/gene-LOC112711051/gene-LOC112711729/gene-LOC112712127/gene-LOC112714319/gene-LOC112716263/gene-LOC112716602/gene-LOC112716608/gene-LOC112719621/gene-LOC112720201/gene-LOC112720234/gene-LOC112721054/gen…	91	75	16
Molecular function	GO:0050378	UDP-glucuronate 4-epimerase activity	10/4349	15/36623	9.39586e-07	8.56732e-05	gene-LOC112699270/gene-LOC112723482/gene-LOC112728252/gene-LOC112736244/gene-LOC112740990/gene-LOC112752793/gene-LOC112789476/gene-LOC112792646/gene-LOC112795687/gene-LOC112803764	10	9	1
Molecular function	GO:0016174	NAD(P)H oxidase activity	8/4349	10/36623	1.41637e-06	0.000116069	gene-LOC112695536/gene-LOC112722584/gene-LOC112732563/gene-LOC112749694/gene-LOC112758105/gene-LOC112776366/gene-LOC112790839/gene-LOC112801445	8	8	0
Molecular function	GO:1901618	organic hydroxy compound transmembrane transporter activity	18/4349	45/36623	1.50438e-06	0.000116069	gene-LOC112695631/gene-LOC112712380/gene-LOC112722453/gene-LOC112732308/gene-LOC112732310/gene-LOC112736863/gene-LOC112738109/gene-LOC112741486/gene-LOC112750178/gene-LOC112751198/gene-LOC112757963/gene-LOC112772252/gene-LOC112776855/gene-LOC112784677/gene-LOC112788950/gene-LOC112790572/gene-LOC112791886/novel.291	18	14	4
Biological process	GO:0045491	xylan metabolic process	28/4053	95/34696	2.40542e-06	0.000188399	gene-LOC112696468/gene-LOC112696961/gene-LOC112702334/gene-LOC112706832/gene-LOC112708263/gene-LOC112714889/gene-LOC112714994/gene-LOC112715352/gene-LOC112715368/gene-LOC112715893/gene-LOC112716851/gene-LOC112720519/gene-LOC112728017/gene-LOC112734464/gene-LOC112736445/gene-LOC112748512/gene-LOC112750438/gene-LOC112752094/gene-LOC112759016/gene-LOC112766604/gene-LOC112771250/gene-LOC112782497/gen…	28	26	2
Molecular function	GO:0004867	serine-type endopeptidase inhibitor activity	17/4349	42/36623	2.413e-06	0.000172874	gene-LOC112710273/gene-LOC112710275/gene-LOC112711087/gene-LOC112711089/gene-LOC112735784/gene-LOC112737438/gene-LOC112749359/gene-LOC112751592/gene-LOC112777332/gene-LOC112777464/gene-LOC112779316/gene-LOC112779894/gene-LOC112779929/gene-LOC112786093/gene-LOC112801782/gene-LOC112801783/gene-LOC112803673	17	2	15
Biological process	GO:0010268	brassinosteroid homeostasis	18/4053	47/34696	2.49469e-06	0.000189285	gene-LOC112702383/gene-LOC112706501/gene-LOC112708029/gene-LOC112715407/gene-LOC112734534/gene-LOC112734535/gene-LOC112747584/gene-LOC112749146/gene-LOC112765910/gene-LOC112772650/gene-LOC112783178/gene-LOC112784000/gene-LOC112784909/gene-LOC112792330/gene-LOC112797741/gene-LOC112800701/gene-LOC112800770/gene-LOC112802971	18	13	5
Molecular function	GO:0016762	xyloglucan:xyloglucosyl transferase activity	19/4349	51/36623	2.75853e-06	0.000184453	gene-LOC112696564/gene-LOC112697317/gene-LOC112698421/gene-LOC112698437/gene-LOC112706831/gene-LOC112723532/gene-LOC112723533/gene-LOC112723624/gene-LOC112727310/gene-LOC112733930/gene-LOC112736265/gene-LOC112736446/gene-LOC112740942/gene-LOC112749913/gene-LOC112772283/gene-LOC112785086/gene-LOC112791808/gene-LOC112792625/gene-LOC112801226	19	19	0
Biological process	GO:0016131	brassinosteroid metabolic process	23/4053	71/34696	3.19046e-06	0.00023474	gene-LOC112702383/gene-LOC112705838/gene-LOC112706501/gene-LOC112708029/gene-LOC112715407/gene-LOC112719753/gene-LOC112723720/gene-LOC112734534/gene-LOC112734535/gene-LOC112747584/gene-LOC112749146/gene-LOC112765910/gene-LOC112766743/gene-LOC112772650/gene-LOC112779690/gene-LOC112783178/gene-LOC112784000/gene-LOC112784909/gene-LOC112792330/gene-LOC112797741/gene-LOC112800701/gene-LOC112800770/gen…	23	16	7
Molecular function	GO:0015171	amino acid transmembrane transporter activity	45/4349	189/36623	3.47667e-06	0.000217943	gene-LOC112695937/gene-LOC112696435/gene-LOC112697239/gene-LOC112702317/gene-LOC112702782/gene-LOC112703310/gene-LOC112706075/gene-LOC112706077/gene-LOC112706865/gene-LOC112707958/gene-LOC112711545/gene-LOC112712033/gene-LOC112712034/gene-LOC112712136/gene-LOC112715294/gene-LOC112717165/gene-LOC112719967/gene-LOC112723162/gene-LOC112727579/gene-LOC112734328/gene-LOC112741804/gene-LOC112743306/gen…	45	32	13
Biological process	GO:0042542	response to hydrogen peroxide	37/4053	146/34696	3.69004e-06	0.000259566	gene-LOC112697023/gene-LOC112697615/gene-LOC112697654/gene-LOC112702853/gene-LOC112709701/gene-LOC112710508/gene-LOC112712316/gene-LOC112722205/gene-LOC112722577/gene-LOC112726483/gene-LOC112732776/gene-LOC112736337/gene-LOC112738254/gene-LOC112749879/gene-LOC112749930/gene-LOC112750538/gene-LOC112750875/gene-LOC112751973/gene-LOC112755899/gene-LOC112756511/gene-LOC112758551/gene-LOC112767008/gen…	37	10	27
Biological process	GO:0045490	pectin catabolic process	41/4053	169/34696	3.74168e-06	0.000259566	gene-LOC112696174/gene-LOC112697407/gene-LOC112712127/gene-LOC112715101/gene-LOC112715894/gene-LOC112716716/gene-LOC112716915/gene-LOC112720178/gene-LOC112720211/gene-LOC112722187/gene-LOC112726665/gene-LOC112727732/gene-LOC112728218/gene-LOC112728233/gene-LOC112728566/gene-LOC112736338/gene-LOC112737393/gene-LOC112747588/gene-LOC112749910/gene-LOC112752260/gene-LOC112755331/gene-LOC112756494/gen…	41	39	2
Molecular function	GO:0005537	mannose binding	11/4349	20/36623	3.92274e-06	0.000231442	gene-LOC112709629/gene-LOC112711536/gene-LOC112712614/gene-LOC112712616/gene-LOC112712626/gene-LOC112775219/gene-LOC112775225/gene-LOC112775387/gene-LOC112779188/gene-LOC112779380/gene-LOC112779455	11	0	11
Molecular function	GO:0004857	enzyme inhibitor activity	74/4349	373/36623	6.23786e-06	0.000347588	gene-LOC112695323/gene-LOC112696174/gene-LOC112697407/gene-LOC112702333/gene-LOC112703076/gene-LOC112705838/gene-LOC112710273/gene-LOC112710275/gene-LOC112711087/gene-LOC112711089/gene-LOC112711817/gene-LOC112715355/gene-LOC112715598/gene-LOC112715894/gene-LOC112716915/gene-LOC112720178/gene-LOC112726665/gene-LOC112728059/gene-LOC112728218/gene-LOC112728233/gene-LOC112728545/gene-LOC112728566/gen…	74	45	29
Biological process	GO:0033692	cellular polysaccharide biosynthetic process	77/4053	399/34696	6.38931e-06	0.000430924	gene-LOC112695156/gene-LOC112695758/gene-LOC112696468/gene-LOC112697034/gene-LOC112697470/gene-LOC112703126/gene-LOC112703188/gene-LOC112706183/gene-LOC112706709/gene-LOC112706832/gene-LOC112706981/gene-LOC112706984/gene-LOC112707497/gene-LOC112708132/gene-LOC112708217/gene-LOC112708263/gene-LOC112709681/gene-LOC112710023/gene-LOC112710348/gene-LOC112714994/gene-LOC112715368/gene-LOC112715865/gen…	77	68	9
Molecular function	GO:0016679	oxidoreductase activity, acting on diphenols and related substances as donors	33/4349	125/36623	6.71265e-06	0.000354357	gene-LOC112703508/gene-LOC112714626/gene-LOC112714627/gene-LOC112715364/gene-LOC112719927/gene-LOC112723063/gene-LOC112727865/gene-LOC112733284/gene-LOC112733444/gene-LOC112733447/gene-LOC112734026/gene-LOC112734700/gene-LOC112744321/gene-LOC112749087/gene-LOC112766412/gene-LOC112772426/gene-LOC112773027/gene-LOC112773028/gene-LOC112776174/gene-LOC112779612/gene-LOC112783291/gene-LOC112784584/gen…	33	20	13
Biological process	GO:0016999	antibiotic metabolic process	85/4053	454/34696	7.45077e-06	0.000488932	gene-LOC112695578/gene-LOC112696880/gene-LOC112697184/gene-LOC112697186/gene-LOC112697395/gene-LOC112697826/gene-LOC112701439/gene-LOC112702310/gene-LOC112702699/gene-LOC112705705/gene-LOC112707021/gene-LOC112707213/gene-LOC112710112/gene-LOC112710403/gene-LOC112711694/gene-LOC112712294/gene-LOC112714328/gene-LOC112714871/gene-LOC112714872/gene-LOC112715486/gene-LOC112715722/gene-LOC112717139/gen…	85	73	12
Biological process	GO:0015812	gamma-aminobutyric acid transport	9/4053	15/34696	1.0364e-05	0.000662202	gene-LOC112706865/gene-LOC112707958/gene-LOC112711545/gene-LOC112712033/gene-LOC112712034/gene-LOC112771373/gene-LOC112776614/gene-LOC112777450/gene-LOC112779643	9	9	0
Molecular function	GO:0008889	glycerophosphodiester phosphodiesterase activity	9/4349	15/36623	1.18833e-05	0.000567567	gene-LOC112697146/gene-LOC112719994/gene-LOC112720201/gene-LOC112722591/gene-LOC112737941/gene-LOC112755044/gene-LOC112790082/gene-LOC112790587/gene-LOC112792354	9	9	0
Molecular function	GO:0015185	gamma-aminobutyric acid transmembrane transporter activity	9/4349	15/36623	1.18833e-05	0.000567567	gene-LOC112706865/gene-LOC112707958/gene-LOC112711545/gene-LOC112712033/gene-LOC112712034/gene-LOC112771373/gene-LOC112776614/gene-LOC112777450/gene-LOC112779643	9	9	0
Biological process	GO:0052325	cell wall pectin biosynthetic process	16/4053	43/34696	1.37993e-05	0.00085773	gene-LOC112697034/gene-LOC112703188/gene-LOC112706183/gene-LOC112708132/gene-LOC112709681/gene-LOC112710348/gene-LOC112743962/gene-LOC112744544/gene-LOC112762841/gene-LOC112764136/gene-LOC112772171/gene-LOC112775738/gene-LOC112782480/gene-LOC112784218/gene-LOC112797330/gene-LOC112797841	16	16	0
Biological process	GO:0016132	brassinosteroid biosynthetic process	19/4053	57/34696	1.41306e-05	0.00085773	gene-LOC112702383/gene-LOC112705838/gene-LOC112706501/gene-LOC112715407/gene-LOC112734534/gene-LOC112734535/gene-LOC112747584/gene-LOC112749146/gene-LOC112765910/gene-LOC112766743/gene-LOC112772650/gene-LOC112779690/gene-LOC112783178/gene-LOC112784909/gene-LOC112792330/gene-LOC112797741/gene-LOC112800701/gene-LOC112800770/gene-LOC112802971	19	15	4
Biological process	GO:0055088	lipid homeostasis	24/4053	83/34696	1.75548e-05	0.00103958	gene-LOC112696765/gene-LOC112702383/gene-LOC112705616/gene-LOC112706501/gene-LOC112708029/gene-LOC112715407/gene-LOC112720366/gene-LOC112734534/gene-LOC112734535/gene-LOC112747584/gene-LOC112749146/gene-LOC112750568/gene-LOC112765910/gene-LOC112772650/gene-LOC112783178/gene-LOC112784000/gene-LOC112784909/gene-LOC112789286/gene-LOC112792330/gene-LOC112797741/gene-LOC112800701/gene-LOC112800770/gen…	24	19	5
Biological process	GO:0009832	plant-type cell wall biogenesis	70/4053	364/34696	1.84619e-05	0.00106727	gene-LOC112696468/gene-LOC112696513/gene-LOC112697034/gene-LOC112697470/gene-LOC112702334/gene-LOC112703188/gene-LOC112703486/gene-LOC112706183/gene-LOC112706832/gene-LOC112706981/gene-LOC112706984/gene-LOC112707497/gene-LOC112708132/gene-LOC112709681/gene-LOC112710348/gene-LOC112715352/gene-LOC112715865/gene-LOC112715893/gene-LOC112716263/gene-LOC112716542/gene-LOC112720519/gene-LOC112722609/gen…	70	65	5
Biological process	GO:0010289	homogalacturonan biosynthetic process	9/4053	16/34696	2.12215e-05	0.00117104	gene-LOC112703188/gene-LOC112706183/gene-LOC112710348/gene-LOC112743962/gene-LOC112762841/gene-LOC112764136/gene-LOC112775738/gene-LOC112782480/gene-LOC112797330	9	9	0
Biological process	GO:0010394	homogalacturonan metabolic process	9/4053	16/34696	2.12215e-05	0.00117104	gene-LOC112703188/gene-LOC112706183/gene-LOC112710348/gene-LOC112743962/gene-LOC112762841/gene-LOC112764136/gene-LOC112775738/gene-LOC112782480/gene-LOC112797330	9	9	0
Molecular function	GO:0016837	carbon-oxygen lyase activity, acting on polysaccharides	14/4349	35/36623	2.19183e-05	0.00095583	gene-LOC112712127/gene-LOC112715101/gene-LOC112716716/gene-LOC112720211/gene-LOC112722187/gene-LOC112727732/gene-LOC112736338/gene-LOC112747588/gene-LOC112776539/gene-LOC112784072/gene-LOC112784687/gene-LOC112790402/gene-LOC112790462/gene-LOC112804199	14	14	0
Molecular function	GO:0030570	pectate lyase activity	14/4349	35/36623	2.19183e-05	0.00095583	gene-LOC112712127/gene-LOC112715101/gene-LOC112716716/gene-LOC112720211/gene-LOC112722187/gene-LOC112727732/gene-LOC112736338/gene-LOC112747588/gene-LOC112776539/gene-LOC112784072/gene-LOC112784687/gene-LOC112790402/gene-LOC112790462/gene-LOC112804199	14	14	0
Molecular function	GO:0050664	oxidoreductase activity, acting on NAD(P)H, oxygen as acceptor	12/4349	27/36623	2.39773e-05	0.00100205	gene-LOC112695536/gene-LOC112708009/gene-LOC112722584/gene-LOC112732563/gene-LOC112738381/gene-LOC112749694/gene-LOC112758105/gene-LOC112776366/gene-LOC112790600/gene-LOC112790839/gene-LOC112791031/gene-LOC112801445	12	12	0
Biological process	GO:0002237	response to molecule of bacterial origin	31/4053	123/34696	2.44977e-05	0.00132179	gene-LOC112695578/gene-LOC112696523/gene-LOC112697615/gene-LOC112703625/gene-LOC112706733/gene-LOC112709738/gene-LOC112710001/gene-LOC112710017/gene-LOC112710024/gene-LOC112714614/gene-LOC112715984/gene-LOC112720393/gene-LOC112726695/gene-LOC112736375/gene-LOC112736585/gene-LOC112738173/gene-LOC112741777/gene-LOC112751094/gene-LOC112758055/gene-LOC112759177/gene-LOC112771388/gene-LOC112772556/gen…	31	29	2
Biological process	GO:0034637	cellular carbohydrate biosynthetic process	85/4053	471/34696	3.05686e-05	0.00161349	gene-LOC112695156/gene-LOC112695758/gene-LOC112696468/gene-LOC112697034/gene-LOC112697470/gene-LOC112698930/gene-LOC112703126/gene-LOC112703188/gene-LOC112706183/gene-LOC112706709/gene-LOC112706832/gene-LOC112706981/gene-LOC112706984/gene-LOC112707497/gene-LOC112708132/gene-LOC112708217/gene-LOC112708263/gene-LOC112709681/gene-LOC112710023/gene-LOC112710348/gene-LOC112714994/gene-LOC112715368/gen…	85	75	10
Molecular function	GO:0004180	carboxypeptidase activity	28/4349	106/36623	3.20028e-05	0.00128395	gene-LOC112697440/gene-LOC112707540/gene-LOC112708391/gene-LOC112711037/gene-LOC112714367/gene-LOC112727053/gene-LOC112727786/gene-LOC112727789/gene-LOC112736425/gene-LOC112736448/gene-LOC112737109/gene-LOC112737327/gene-LOC112742008/gene-LOC112744265/gene-LOC112744575/gene-LOC112755362/gene-LOC112772096/gene-LOC112772099/gene-LOC112776148/gene-LOC112776987/gene-LOC112784276/gene-LOC112785135/gen…	28	20	8
Biological process	GO:0016128	phytosteroid metabolic process	23/4053	81/34696	3.58594e-05	0.00185248	gene-LOC112702383/gene-LOC112705838/gene-LOC112706501/gene-LOC112708029/gene-LOC112715407/gene-LOC112719753/gene-LOC112723720/gene-LOC112734534/gene-LOC112734535/gene-LOC112747584/gene-LOC112749146/gene-LOC112765910/gene-LOC112766743/gene-LOC112772650/gene-LOC112779690/gene-LOC112783178/gene-LOC112784000/gene-LOC112784909/gene-LOC112792330/gene-LOC112797741/gene-LOC112800701/gene-LOC112800770/gen…	23	16	7
Biological process	GO:0010036	response to boron-containing substance	11/4053	25/34696	5.05299e-05	0.00255597	gene-LOC112695703/gene-LOC112705950/gene-LOC112712480/gene-LOC112716302/gene-LOC112722877/gene-LOC112741237/gene-LOC112772252/gene-LOC112776301/gene-LOC112786902/gene-LOC112795935/novel.291	11	9	2
Molecular function	GO:0015166	polyol transmembrane transporter activity	13/4349	33/36623	5.20577e-05	0.00200822	gene-LOC112712380/gene-LOC112732308/gene-LOC112732310/gene-LOC112736863/gene-LOC112738109/gene-LOC112741486/gene-LOC112751198/gene-LOC112772252/gene-LOC112776855/gene-LOC112784677/gene-LOC112788950/gene-LOC112790572/novel.291	13	9	4
Biological process	GO:0042446	hormone biosynthetic process	84/4053	473/34696	6.07499e-05	0.00301022	gene-LOC112695578/gene-LOC112696212/gene-LOC112696245/gene-LOC112696371/gene-LOC112702383/gene-LOC112705838/gene-LOC112706026/gene-LOC112706253/gene-LOC112706501/gene-LOC112706806/gene-LOC112715407/gene-LOC112720124/gene-LOC112720479/gene-LOC112720599/gene-LOC112720783/gene-LOC112722106/gene-LOC112722852/gene-LOC112723695/gene-LOC112726266/gene-LOC112728199/gene-LOC112732600/gene-LOC112733062/gen…	84	55	29
Molecular function	GO:0033293	monocarboxylic acid binding	18/4349	57/36623	6.66292e-05	0.00239781	gene-LOC112695323/gene-LOC112702333/gene-LOC112715355/gene-LOC112728059/gene-LOC112733369/gene-LOC112743710/gene-LOC112751008/gene-LOC112751784/gene-LOC112758435/gene-LOC112772276/gene-LOC112775779/gene-LOC112784867/gene-LOC112796125/gene-LOC112797092/gene-LOC112802846/novel.2715/novel.2716/novel.276	18	16	2
Molecular function	GO:0042562	hormone binding	19/4349	62/36623	6.6938e-05	0.00239781	gene-LOC112695323/gene-LOC112702333/gene-LOC112712616/gene-LOC112715355/gene-LOC112716211/gene-LOC112728059/gene-LOC112728472/gene-LOC112737415/gene-LOC112743710/gene-LOC112751008/gene-LOC112758435/gene-LOC112775219/gene-LOC112779380/gene-LOC112784867/gene-LOC112789489/gene-LOC112791378/gene-LOC112796125/gene-LOC112797092/novel.1710	19	12	7
Biological process	GO:0045492	xylan biosynthetic process	19/4053	63/34696	6.81069e-05	0.00324701	gene-LOC112696468/gene-LOC112706832/gene-LOC112708263/gene-LOC112714994/gene-LOC112715368/gene-LOC112715893/gene-LOC112720519/gene-LOC112728017/gene-LOC112736445/gene-LOC112748512/gene-LOC112750438/gene-LOC112752094/gene-LOC112759016/gene-LOC112771250/gene-LOC112782497/gene-LOC112785433/gene-LOC112785730/gene-LOC112799470/gene-LOC112803152	19	18	1
Biological process	GO:0002229	defense response to oomycetes	36/4053	159/34696	6.82033e-05	0.00324701	gene-LOC112695311/gene-LOC112695578/gene-LOC112702114/gene-LOC112702841/gene-LOC112709984/gene-LOC112710001/gene-LOC112710017/gene-LOC112710024/gene-LOC112715486/gene-LOC112717139/gene-LOC112717143/gene-LOC112726695/gene-LOC112727879/gene-LOC112733388/gene-LOC112733389/gene-LOC112734966/gene-LOC112736688/gene-LOC112738173/gene-LOC112743540/gene-LOC112749194/gene-LOC112751094/gene-LOC112755820/gen…	36	28	8
Biological process	GO:1900424	regulation of defense response to bacterium	33/4053	142/34696	7.85399e-05	0.00366721	gene-LOC112695377/gene-LOC112696460/gene-LOC112702480/gene-LOC112704669/gene-LOC112706733/gene-LOC112707588/gene-LOC112709984/gene-LOC112710001/gene-LOC112710017/gene-LOC112710024/gene-LOC112719685/gene-LOC112720479/gene-LOC112726624/gene-LOC112726695/gene-LOC112734966/gene-LOC112736585/gene-LOC112738173/gene-LOC112751094/gene-LOC112758638/gene-LOC112758995/gene-LOC112767082/gene-LOC112771539/gen…	33	27	6
Molecular function	GO:0016857	racemase and epimerase activity, acting on carbohydrates and derivatives	20/4349	68/36623	8.29857e-05	0.0028306	gene-LOC112699270/gene-LOC112716377/gene-LOC112723482/gene-LOC112728252/gene-LOC112732429/gene-LOC112732816/gene-LOC112736244/gene-LOC112740990/gene-LOC112744476/gene-LOC112749548/gene-LOC112752793/gene-LOC112758272/gene-LOC112783737/gene-LOC112789476/gene-LOC112790783/gene-LOC112790942/gene-LOC112792646/gene-LOC112795687/gene-LOC112800841/gene-LOC112803764	20	18	2
Molecular function	GO:0016641	oxidoreductase activity, acting on the CH-NH2 group of donors, oxygen as acceptor	17/4349	53/36623	8.4664e-05	0.0028306	gene-LOC112697113/gene-LOC112706026/gene-LOC112707518/gene-LOC112711801/gene-LOC112722852/gene-LOC112723000/gene-LOC112723639/gene-LOC112736288/gene-LOC112737643/gene-LOC112750810/gene-LOC112751340/gene-LOC112762594/gene-LOC112772978/gene-LOC112790449/gene-LOC112802019/gene-LOC114925288/novel.100	17	14	3
Cellular component	GO:0009543	chloroplast thylakoid lumen	28/4436	115/38527	8.84503e-05	0.00393604	gene-LOC112705743/gene-LOC112705885/gene-LOC112707815/gene-LOC112714626/gene-LOC112714627/gene-LOC112721687/gene-LOC112727634/gene-LOC112733444/gene-LOC112733447/gene-LOC112734026/gene-LOC112736807/gene-LOC112741437/gene-LOC112744321/gene-LOC112751308/gene-LOC112764159/gene-LOC112764601/gene-LOC112766008/gene-LOC112771958/gene-LOC112772310/gene-LOC112783291/gene-LOC112784584/gene-LOC112791431/gen…	28	11	17
Cellular component	GO:0031978	plastid thylakoid lumen	28/4436	115/38527	8.84503e-05	0.00393604	gene-LOC112705743/gene-LOC112705885/gene-LOC112707815/gene-LOC112714626/gene-LOC112714627/gene-LOC112721687/gene-LOC112727634/gene-LOC112733444/gene-LOC112733447/gene-LOC112734026/gene-LOC112736807/gene-LOC112741437/gene-LOC112744321/gene-LOC112751308/gene-LOC112764159/gene-LOC112764601/gene-LOC112766008/gene-LOC112771958/gene-LOC112772310/gene-LOC112783291/gene-LOC112784584/gene-LOC112791431/gen…	28	11	17
Biological process	GO:0009699	phenylpropanoid biosynthetic process	62/4053	328/34696	8.96682e-05	0.00410782	gene-LOC112695240/gene-LOC112695751/gene-LOC112696397/gene-LOC112696454/gene-LOC112697034/gene-LOC112702875/gene-LOC112707213/gene-LOC112707909/gene-LOC112708132/gene-LOC112711957/gene-LOC112712316/gene-LOC112712613/gene-LOC112715473/gene-LOC112715904/gene-LOC112719948/gene-LOC112720024/gene-LOC112720341/gene-LOC112720490/gene-LOC112722947/gene-LOC112728571/gene-LOC112728963/gene-LOC112734359/gen…	62	42	20
Biological process	GO:0050826	response to freezing	19/4053	65/34696	0.00010874	0.00487768	gene-LOC112696523/gene-LOC112700672/gene-LOC112703625/gene-LOC112708109/gene-LOC112714614/gene-LOC112715368/gene-LOC112722106/gene-LOC112723410/gene-LOC112727052/gene-LOC112728129/gene-LOC112736562/gene-LOC112738690/gene-LOC112751503/gene-LOC112759177/gene-LOC112771388/gene-LOC112779231/gene-LOC112782465/gene-LOC112785730/gene-LOC112786582	19	10	9
Biological process	GO:0098656	anion transmembrane transport	57/4053	297/34696	0.000110491	0.00487768	gene-LOC112695937/gene-LOC112696435/gene-LOC112701772/gene-LOC112701774/gene-LOC112702317/gene-LOC112702782/gene-LOC112706075/gene-LOC112706077/gene-LOC112706803/gene-LOC112706827/gene-LOC112706865/gene-LOC112707958/gene-LOC112708260/gene-LOC112711275/gene-LOC112711545/gene-LOC112712033/gene-LOC112712034/gene-LOC112715294/gene-LOC112716026/gene-LOC112716209/gene-LOC112717165/gene-LOC112719967/gen…	57	38	19
Molecular function	GO:0003680	AT DNA binding	14/4349	40/36623	0.000123167	0.00386397	gene-LOC112695377/gene-LOC112702480/gene-LOC112706488/gene-LOC112720566/gene-LOC112720568/gene-LOC112728314/gene-LOC112744330/gene-LOC112753730/gene-LOC112754362/gene-LOC112758638/gene-LOC112767082/gene-LOC112797636/gene-LOC112800866/gene-LOC112801027	14	11	3
Molecular function	GO:0008519	ammonium transmembrane transporter activity	12/4349	31/36623	0.000123277	0.00386397	gene-LOC112703652/gene-LOC112709919/gene-LOC112727435/gene-LOC112733015/gene-LOC112741238/gene-LOC112741486/gene-LOC112743683/gene-LOC112743861/gene-LOC112769200/gene-LOC112777298/gene-LOC112791056/gene-LOC112797068	12	12	0
Biological process	GO:0006836	neurotransmitter transport	10/4053	23/34696	0.00012615	0.00546948	gene-LOC112706865/gene-LOC112707958/gene-LOC112711545/gene-LOC112712033/gene-LOC112712034/gene-LOC112766618/gene-LOC112771373/gene-LOC112776614/gene-LOC112777450/gene-LOC112779643	10	9	1
Molecular function	GO:0047262	polygalacturonate 4-alpha-galacturonosyltransferase activity	19/4349	65/36623	0.000135568	0.00412043	gene-LOC112708263/gene-LOC112709301/gene-LOC112710348/gene-LOC112716642/gene-LOC112722620/gene-LOC112743962/gene-LOC112744544/gene-LOC112748941/gene-LOC112750531/gene-LOC112764490/gene-LOC112771250/gene-LOC112775738/gene-LOC112782480/gene-LOC112783371/gene-LOC112785146/gene-LOC112797330/gene-LOC112797841/gene-LOC112801019/gene-LOC112802685	19	17	2
Molecular function	GO:0050350	trihydroxystilbene synthase activity	16/4349	50/36623	0.000140076	0.00413225	gene-LOC112720208/gene-LOC112740947/gene-LOC112740948/gene-LOC112741544/gene-LOC112741586/gene-LOC112790504/gene-LOC112795670/gene-LOC112796250/gene-LOC112796251/gene-LOC112796253/gene-LOC112796255/gene-LOC112796258/gene-LOC112796259/gene-LOC112796262/gene-LOC112796266/gene-LOC112796275	16	15	1
Molecular function	GO:0005326	neurotransmitter transporter activity	10/4349	23/36623	0.000145054	0.00415684	gene-LOC112706865/gene-LOC112707958/gene-LOC112711545/gene-LOC112712033/gene-LOC112712034/gene-LOC112766618/gene-LOC112771373/gene-LOC112776614/gene-LOC112777450/gene-LOC112779643	10	9	1
Molecular function	GO:0015267	channel activity	60/4349	316/36623	0.000159623	0.00432708	gene-LOC112695314/gene-LOC112695668/gene-LOC112696591/gene-LOC112702425/gene-LOC112702561/gene-LOC112703310/gene-LOC112703652/gene-LOC112705351/gene-LOC112705980/gene-LOC112706792/gene-LOC112707008/gene-LOC112709919/gene-LOC112712480/gene-LOC112712595/gene-LOC112715418/gene-LOC112716031/gene-LOC112716033/gene-LOC112716123/gene-LOC112716125/gene-LOC112723162/gene-LOC112732274/gene-LOC112734276/gen…	60	42	18
Molecular function	GO:0022803	passive transmembrane transporter activity	60/4349	316/36623	0.000159623	0.00432708	gene-LOC112695314/gene-LOC112695668/gene-LOC112696591/gene-LOC112702425/gene-LOC112702561/gene-LOC112703310/gene-LOC112703652/gene-LOC112705351/gene-LOC112705980/gene-LOC112706792/gene-LOC112707008/gene-LOC112709919/gene-LOC112712480/gene-LOC112712595/gene-LOC112715418/gene-LOC112716031/gene-LOC112716033/gene-LOC112716123/gene-LOC112716125/gene-LOC112723162/gene-LOC112732274/gene-LOC112734276/gen…	60	42	18
Biological process	GO:0008643	carbohydrate transport	55/4053	288/34696	0.000164566	0.00700995	gene-LOC112696432/gene-LOC112702445/gene-LOC112703520/gene-LOC112704984/gene-LOC112706803/gene-LOC112706827/gene-LOC112707108/gene-LOC112707884/gene-LOC112709900/gene-LOC112712473/gene-LOC112715438/gene-LOC112721348/gene-LOC112723030/gene-LOC112728628/gene-LOC112732308/gene-LOC112732310/gene-LOC112732311/gene-LOC112732621/gene-LOC112736666/gene-LOC112736863/gene-LOC112737222/gene-LOC112737282/gen…	55	43	12
Biological process	GO:0016129	phytosteroid biosynthetic process	19/4053	67/34696	0.000169377	0.00709046	gene-LOC112702383/gene-LOC112705838/gene-LOC112706501/gene-LOC112715407/gene-LOC112734534/gene-LOC112734535/gene-LOC112747584/gene-LOC112749146/gene-LOC112765910/gene-LOC112766743/gene-LOC112772650/gene-LOC112779690/gene-LOC112783178/gene-LOC112784909/gene-LOC112792330/gene-LOC112797741/gene-LOC112800701/gene-LOC112800770/gene-LOC112802971	19	15	4
Biological process	GO:0006949	syncytium formation	11/4053	28/34696	0.000174308	0.00717323	gene-LOC112706702/gene-LOC112708242/gene-LOC112710156/gene-LOC112719893/gene-LOC112722511/gene-LOC112736640/gene-LOC112743265/gene-LOC112765799/gene-LOC112771149/gene-LOC112787865/gene-LOC112797805	11	9	2
Biological process	GO:0002239	response to oomycetes	38/4053	179/34696	0.000183528	0.00732543	gene-LOC112695311/gene-LOC112695578/gene-LOC112702114/gene-LOC112702841/gene-LOC112709984/gene-LOC112710001/gene-LOC112710017/gene-LOC112710024/gene-LOC112715486/gene-LOC112717139/gene-LOC112717143/gene-LOC112726695/gene-LOC112727879/gene-LOC112733388/gene-LOC112733389/gene-LOC112734966/gene-LOC112736688/gene-LOC112738173/gene-LOC112743540/gene-LOC112749194/gene-LOC112751094/gene-LOC112755820/gen…	38	30	8
Biological process	GO:0046688	response to copper ion	8/4053	16/34696	0.000185687	0.00732543	gene-LOC112741777/gene-LOC112749654/gene-LOC112766412/gene-LOC112779612/gene-LOC112782792/gene-LOC112790912/gene-LOC112796460/gene-LOC112801480	8	8	0
Biological process	GO:0016998	cell wall macromolecule catabolic process	14/4053	42/34696	0.000187058	0.00732543	gene-LOC112695657/gene-LOC112696564/gene-LOC112706569/gene-LOC112706831/gene-LOC112707125/gene-LOC112736446/gene-LOC112743865/gene-LOC112744790/gene-LOC112759127/gene-LOC112768994/gene-LOC112770937/gene-LOC112772283/gene-LOC112782519/gene-LOC112797049	14	14	0
Biological process	GO:0017000	antibiotic biosynthetic process	16/4053	52/34696	0.000193014	0.00743872	gene-LOC112695578/gene-LOC112714328/gene-LOC112720479/gene-LOC112722584/gene-LOC112732563/gene-LOC112738173/gene-LOC112749694/gene-LOC112750898/gene-LOC112751094/gene-LOC112758055/gene-LOC112790309/gene-LOC112790839/gene-LOC112798648/gene-LOC112799161/gene-LOC112801445/gene-LOC112802242	16	15	1
Molecular function	GO:0005342	organic acid transmembrane transporter activity	64/4349	345/36623	0.000195819	0.00475651	gene-LOC112695631/gene-LOC112695937/gene-LOC112696435/gene-LOC112697239/gene-LOC112702317/gene-LOC112702782/gene-LOC112703310/gene-LOC112706075/gene-LOC112706077/gene-LOC112706865/gene-LOC112707958/gene-LOC112708260/gene-LOC112711545/gene-LOC112712033/gene-LOC112712034/gene-LOC112712136/gene-LOC112712377/gene-LOC112715294/gene-LOC112717165/gene-LOC112719967/gene-LOC112722453/gene-LOC112723162/gen…	64	48	16
Molecular function	GO:0046943	carboxylic acid transmembrane transporter activity	64/4349	345/36623	0.000195819	0.00475651	gene-LOC112695631/gene-LOC112695937/gene-LOC112696435/gene-LOC112697239/gene-LOC112702317/gene-LOC112702782/gene-LOC112703310/gene-LOC112706075/gene-LOC112706077/gene-LOC112706865/gene-LOC112707958/gene-LOC112708260/gene-LOC112711545/gene-LOC112712033/gene-LOC112712034/gene-LOC112712136/gene-LOC112712377/gene-LOC112715294/gene-LOC112717165/gene-LOC112719967/gene-LOC112722453/gene-LOC112723162/gen…	64	48	16
Molecular function	GO:0019210	kinase inhibitor activity	11/4349	28/36623	0.000202145	0.00475651	gene-LOC112705838/gene-LOC112711817/gene-LOC112715598/gene-LOC112748686/gene-LOC112751417/gene-LOC112766743/gene-LOC112784399/gene-LOC112801936/novel.13/novel.1371/novel.206	11	5	6
Molecular function	GO:0052593	tryptamine:oxygen oxidoreductase (deaminating) activity	8/4349	16/36623	0.000208661	0.00475651	gene-LOC112707518/gene-LOC112711801/gene-LOC112723000/gene-LOC112736288/gene-LOC112737643/gene-LOC112772978/gene-LOC112790449/novel.100	8	5	3
Molecular function	GO:0052594	aminoacetone:oxygen oxidoreductase(deaminating) activity	8/4349	16/36623	0.000208661	0.00475651	gene-LOC112707518/gene-LOC112711801/gene-LOC112723000/gene-LOC112736288/gene-LOC112737643/gene-LOC112772978/gene-LOC112790449/novel.100	8	5	3
Molecular function	GO:0052595	aliphatic-amine oxidase activity	8/4349	16/36623	0.000208661	0.00475651	gene-LOC112707518/gene-LOC112711801/gene-LOC112723000/gene-LOC112736288/gene-LOC112737643/gene-LOC112772978/gene-LOC112790449/novel.100	8	5	3
Molecular function	GO:0052596	phenethylamine:oxygen oxidoreductase (deaminating) activity	8/4349	16/36623	0.000208661	0.00475651	gene-LOC112707518/gene-LOC112711801/gene-LOC112723000/gene-LOC112736288/gene-LOC112737643/gene-LOC112772978/gene-LOC112790449/novel.100	8	5	3
Biological process	GO:0009833	plant-type primary cell wall biogenesis	19/4053	68/34696	0.000209555	0.00788375	gene-LOC112697470/gene-LOC112706981/gene-LOC112706984/gene-LOC112707497/gene-LOC112715865/gene-LOC112733168/gene-LOC112733279/gene-LOC112733543/gene-LOC112737495/gene-LOC112755689/gene-LOC112770873/gene-LOC112771153/gene-LOC112771315/gene-LOC112784255/gene-LOC112785184/gene-LOC112791179/gene-LOC112791186/gene-LOC112791250/novel.2011	19	17	2
Biological process	GO:0015850	organic hydroxy compound transport	12/4053	33/34696	0.000211056	0.00788375	gene-LOC112695631/gene-LOC112708390/gene-LOC112712380/gene-LOC112722453/gene-LOC112732308/gene-LOC112732310/gene-LOC112750178/gene-LOC112757963/gene-LOC112776855/gene-LOC112784677/gene-LOC112790572/gene-LOC112791886	12	10	2
Molecular function	GO:0004860	protein kinase inhibitor activity	10/4349	24/36623	0.000222254	0.00495379	gene-LOC112705838/gene-LOC112715598/gene-LOC112748686/gene-LOC112751417/gene-LOC112766743/gene-LOC112784399/gene-LOC112801936/novel.13/novel.1371/novel.206	10	5	5
Molecular function	GO:0042803	protein homodimerization activity	85/4349	491/36623	0.000235173	0.00512779	gene-LOC112695323/gene-LOC112696689/gene-LOC112703138/gene-LOC112703175/gene-LOC112703310/gene-LOC112703419/gene-LOC112703972/gene-LOC112706955/gene-LOC112707390/gene-LOC112708010/gene-LOC112708251/gene-LOC112710001/gene-LOC112710017/gene-LOC112710024/gene-LOC112710591/gene-LOC112711202/gene-LOC112711264/gene-LOC112712104/gene-LOC112715355/gene-LOC112715381/gene-LOC112716393/gene-LOC112720006/gen…	85	60	25
Cellular component	GO:0016328	lateral plasma membrane	7/4436	13/38527	0.000243382	0.00962712	gene-LOC112712480/gene-LOC112716263/gene-LOC112722609/gene-LOC112742013/gene-LOC112776301/gene-LOC112783409/gene-LOC112796751	7	6	1
Biological process	GO:1901617	organic hydroxy compound biosynthetic process	71/4053	402/34696	0.000253849	0.00933858	gene-LOC112695240/gene-LOC112695578/gene-LOC112695756/gene-LOC112702176/gene-LOC112702383/gene-LOC112703460/gene-LOC112703524/gene-LOC112705565/gene-LOC112705838/gene-LOC112706371/gene-LOC112706501/gene-LOC112706516/gene-LOC112710773/gene-LOC112714308/gene-LOC112715142/gene-LOC112715407/gene-LOC112716303/gene-LOC112719830/gene-LOC112720479/gene-LOC112734359/gene-LOC112734534/gene-LOC112734535/gen…	71	46	25
Molecular function	GO:0052793	pectin acetylesterase activity	11/4349	29/36623	0.000290875	0.00620739	gene-LOC112707141/gene-LOC112710636/gene-LOC112710665/gene-LOC112722721/gene-LOC112741124/gene-LOC112777031/gene-LOC112777482/gene-LOC112782510/gene-LOC112782511/gene-LOC112782512/gene-LOC112797832	11	11	0
Biological process	GO:0042306	regulation of protein import into nucleus	9/4053	21/34696	0.000315311	0.0112585	gene-LOC112696523/gene-LOC112703625/gene-LOC112714614/gene-LOC112732461/gene-LOC112732464/gene-LOC112759177/gene-LOC112771388/gene-LOC112782465/gene-LOC112790815	9	9	0
Biological process	GO:1900180	regulation of protein localization to nucleus	9/4053	21/34696	0.000315311	0.0112585	gene-LOC112696523/gene-LOC112703625/gene-LOC112714614/gene-LOC112732461/gene-LOC112732464/gene-LOC112759177/gene-LOC112771388/gene-LOC112782465/gene-LOC112790815	9	9	0
Molecular function	GO:0015294	solute:cation symporter activity	34/4349	156/36623	0.00031609	0.00660496	gene-LOC112704984/gene-LOC112706761/gene-LOC112707108/gene-LOC112712377/gene-LOC112712380/gene-LOC112722446/gene-LOC112723030/gene-LOC112732308/gene-LOC112732310/gene-LOC112732621/gene-LOC112736402/gene-LOC112736666/gene-LOC112736863/gene-LOC112737222/gene-LOC112737640/gene-LOC112738071/gene-LOC112738109/gene-LOC112750557/gene-LOC112751198/gene-LOC112758632/gene-LOC112765706/gene-LOC112769285/gen…	34	29	5
Biological process	GO:0009808	lignin metabolic process	38/4053	184/34696	0.000328687	0.011566	gene-LOC112696397/gene-LOC112707213/gene-LOC112711957/gene-LOC112712316/gene-LOC112715364/gene-LOC112715904/gene-LOC112719927/gene-LOC112719948/gene-LOC112720341/gene-LOC112720490/gene-LOC112722947/gene-LOC112727865/gene-LOC112738338/gene-LOC112741191/gene-LOC112744502/gene-LOC112745809/gene-LOC112749087/gene-LOC112750875/gene-LOC112752094/gene-LOC112758551/gene-LOC112766412/gene-LOC112771976/gen…	38	28	10
Molecular function	GO:0005365	myo-inositol transmembrane transporter activity	10/4349	25/36623	0.000331129	0.00677801	gene-LOC112712380/gene-LOC112732308/gene-LOC112732310/gene-LOC112736863/gene-LOC112738109/gene-LOC112751198/gene-LOC112776855/gene-LOC112784677/gene-LOC112788950/gene-LOC112790572	10	8	2
Molecular function	GO:0004185	serine-type carboxypeptidase activity	18/4349	64/36623	0.00034183	0.00685711	gene-LOC112697440/gene-LOC112707540/gene-LOC112736425/gene-LOC112736448/gene-LOC112737109/gene-LOC112737327/gene-LOC112742008/gene-LOC112744575/gene-LOC112755362/gene-LOC112772096/gene-LOC112772099/gene-LOC112776148/gene-LOC112776987/gene-LOC112785135/gene-LOC112786893/gene-LOC112789203/gene-LOC112789404/gene-LOC112797871	18	14	4
Biological process	GO:0009969	xyloglucan biosynthetic process	6/4053	10/34696	0.000349488	0.0121222	gene-LOC112695156/gene-LOC112708217/gene-LOC112710023/gene-LOC112722524/gene-LOC112758788/gene-LOC112783014	6	6	0
Biological process	GO:1900426	positive regulation of defense response to bacterium	21/4053	82/34696	0.000374134	0.0127943	gene-LOC112706733/gene-LOC112709984/gene-LOC112710001/gene-LOC112710017/gene-LOC112710024/gene-LOC112720479/gene-LOC112726624/gene-LOC112726695/gene-LOC112734966/gene-LOC112736585/gene-LOC112738173/gene-LOC112751094/gene-LOC112772556/gene-LOC112780120/gene-LOC112783055/gene-LOC112783330/gene-LOC112786897/gene-LOC112790309/gene-LOC112792727/gene-LOC112798648/gene-LOC112802242	21	17	4
Biological process	GO:0010413	glucuronoxylan metabolic process	10/4053	26/34696	0.000420784	0.0139954	gene-LOC112696468/gene-LOC112706832/gene-LOC112708263/gene-LOC112715893/gene-LOC112736445/gene-LOC112748512/gene-LOC112759016/gene-LOC112771250/gene-LOC112782497/gene-LOC112785433	10	9	1
Biological process	GO:0010417	glucuronoxylan biosynthetic process	10/4053	26/34696	0.000420784	0.0139954	gene-LOC112696468/gene-LOC112706832/gene-LOC112708263/gene-LOC112715893/gene-LOC112736445/gene-LOC112748512/gene-LOC112759016/gene-LOC112771250/gene-LOC112782497/gene-LOC112785433	10	9	1
Biological process	GO:0001906	cell killing	7/4053	14/34696	0.000479386	0.0153151	gene-LOC112719711/gene-LOC112732980/gene-LOC112749644/gene-LOC112772904/gene-LOC112791038/gene-LOC112796167/gene-LOC112801494	7	2	5
Biological process	GO:0031640	killing of cells of other organism	7/4053	14/34696	0.000479386	0.0153151	gene-LOC112719711/gene-LOC112732980/gene-LOC112749644/gene-LOC112772904/gene-LOC112791038/gene-LOC112796167/gene-LOC112801494	7	2	5
Biological process	GO:0044364	disruption of cells of other organism	7/4053	14/34696	0.000479386	0.0153151	gene-LOC112719711/gene-LOC112732980/gene-LOC112749644/gene-LOC112772904/gene-LOC112791038/gene-LOC112796167/gene-LOC112801494	7	2	5
Biological process	GO:0055083	monovalent inorganic anion homeostasis	15/4053	51/34696	0.000521024	0.0164292	gene-LOC112697146/gene-LOC112700672/gene-LOC112705565/gene-LOC112719994/gene-LOC112723410/gene-LOC112727984/gene-LOC112732311/gene-LOC112737282/gene-LOC112750257/gene-LOC112755044/gene-LOC112789356/gene-LOC112790663/gene-LOC112791955/gene-LOC112792354/gene-LOC112802395	15	12	3
Molecular function	GO:0022838	substrate-specific channel activity	49/4349	257/36623	0.000546487	0.0107476	gene-LOC112695314/gene-LOC112695668/gene-LOC112702561/gene-LOC112703652/gene-LOC112705351/gene-LOC112705980/gene-LOC112706792/gene-LOC112707008/gene-LOC112709919/gene-LOC112712480/gene-LOC112712595/gene-LOC112716031/gene-LOC112716033/gene-LOC112716123/gene-LOC112716125/gene-LOC112732274/gene-LOC112734276/gene-LOC112734916/gene-LOC112736511/gene-LOC112736596/gene-LOC112737534/gene-LOC112747709/gen…	49	36	13
Biological process	GO:0010112	regulation of systemic acquired resistance	13/4053	41/34696	0.000546505	0.0170117	gene-LOC112695578/gene-LOC112706045/gene-LOC112710592/gene-LOC112738173/gene-LOC112751094/gene-LOC112758055/gene-LOC112758768/gene-LOC112762475/gene-LOC112779535/gene-LOC112790309/gene-LOC112802242/novel.356/novel.675	13	13	0
Cellular component	GO:0046658	anchored component of plasma membrane	62/4436	355/38527	0.000560397	0.0199501	gene-LOC112695614/gene-LOC112696761/gene-LOC112702443/gene-LOC112703486/gene-LOC112705996/gene-LOC112706578/gene-LOC112706917/gene-LOC112707169/gene-LOC112710301/gene-LOC112711051/gene-LOC112714319/gene-LOC112716263/gene-LOC112716602/gene-LOC112716608/gene-LOC112720201/gene-LOC112721054/gene-LOC112722609/gene-LOC112722786/gene-LOC112723131/gene-LOC112728771/gene-LOC112728775/gene-LOC112734456/gen…	62	53	9
Molecular function	GO:0051119	sugar transmembrane transporter activity	30/4349	137/36623	0.000634241	0.0122335	gene-LOC112697429/gene-LOC112703520/gene-LOC112704984/gene-LOC112705985/gene-LOC112707108/gene-LOC112723030/gene-LOC112732308/gene-LOC112732310/gene-LOC112732621/gene-LOC112736666/gene-LOC112736863/gene-LOC112737222/gene-LOC112737640/gene-LOC112738071/gene-LOC112738109/gene-LOC112750900/gene-LOC112751198/gene-LOC112755353/gene-LOC112765256/gene-LOC112765706/gene-LOC112771761/gene-LOC112772012/gen…	30	25	5
Biological process	GO:0030243	cellulose metabolic process	37/4053	184/34696	0.000664519	0.0204234	gene-LOC112695758/gene-LOC112695779/gene-LOC112697470/gene-LOC112702247/gene-LOC112706709/gene-LOC112706981/gene-LOC112706984/gene-LOC112707497/gene-LOC112715865/gene-LOC112720201/gene-LOC112722771/gene-LOC112727611/gene-LOC112728017/gene-LOC112732444/gene-LOC112733168/gene-LOC112733279/gene-LOC112733543/gene-LOC112737495/gene-LOC112737941/gene-LOC112744790/gene-LOC112745454/gene-LOC112749802/gen…	37	32	5
Biological process	GO:0009410	response to xenobiotic stimulus	9/4053	23/34696	0.000704967	0.0213957	gene-LOC112705161/gene-LOC112736648/gene-LOC112736649/gene-LOC112744502/gene-LOC112771080/gene-LOC112772674/gene-LOC112788034/gene-LOC114924315/gene-LOC114925824	9	7	2
Molecular function	GO:0016638	oxidoreductase activity, acting on the CH-NH2 group of donors	20/4349	79/36623	0.000739489	0.0135711	gene-LOC112697113/gene-LOC112705922/gene-LOC112706026/gene-LOC112707518/gene-LOC112711801/gene-LOC112716863/gene-LOC112722852/gene-LOC112723000/gene-LOC112723639/gene-LOC112736288/gene-LOC112737643/gene-LOC112750810/gene-LOC112751340/gene-LOC112762594/gene-LOC112765389/gene-LOC112772978/gene-LOC112790449/gene-LOC112802019/gene-LOC114925288/novel.100	20	17	3
Molecular function	GO:0015144	carbohydrate transmembrane transporter activity	39/4349	195/36623	0.000745667	0.0135711	gene-LOC112697429/gene-LOC112703520/gene-LOC112704984/gene-LOC112705985/gene-LOC112706761/gene-LOC112707108/gene-LOC112712377/gene-LOC112712526/gene-LOC112723030/gene-LOC112732308/gene-LOC112732310/gene-LOC112732621/gene-LOC112736666/gene-LOC112736863/gene-LOC112737222/gene-LOC112737640/gene-LOC112738071/gene-LOC112738109/gene-LOC112741194/gene-LOC112750900/gene-LOC112751198/gene-LOC112755353/gen…	39	30	9
Biological process	GO:0043902	positive regulation of multi-organism process	27/4053	122/34696	0.000756474	0.0226755	gene-LOC112706733/gene-LOC112709984/gene-LOC112710001/gene-LOC112710017/gene-LOC112710024/gene-LOC112720479/gene-LOC112726624/gene-LOC112726695/gene-LOC112728472/gene-LOC112734966/gene-LOC112736585/gene-LOC112738173/gene-LOC112742018/gene-LOC112750538/gene-LOC112751094/gene-LOC112772556/gene-LOC112780120/gene-LOC112783055/gene-LOC112783330/gene-LOC112786897/gene-LOC112790309/gene-LOC112792727/gen…	27	17	10
Molecular function	GO:0015180	L-alanine transmembrane transporter activity	6/4349	11/36623	0.00075771	0.0135711	gene-LOC112707958/gene-LOC112712033/gene-LOC112712034/gene-LOC112766618/gene-LOC112776614/gene-LOC112779643	6	5	1
Molecular function	GO:0022858	alanine transmembrane transporter activity	6/4349	11/36623	0.00075771	0.0135711	gene-LOC112707958/gene-LOC112712033/gene-LOC112712034/gene-LOC112766618/gene-LOC112776614/gene-LOC112779643	6	5	1
Biological process	GO:0015718	monocarboxylic acid transport	23/4053	98/34696	0.000771883	0.0228553	gene-LOC112695631/gene-LOC112706865/gene-LOC112707958/gene-LOC112708260/gene-LOC112711545/gene-LOC112712033/gene-LOC112712034/gene-LOC112722453/gene-LOC112734411/gene-LOC112741194/gene-LOC112750178/gene-LOC112751350/gene-LOC112751634/gene-LOC112755129/gene-LOC112757963/gene-LOC112771373/gene-LOC112776614/gene-LOC112777450/gene-LOC112779643/gene-LOC112784419/gene-LOC112791886/gene-LOC112795889/gen…	23	21	2
Biological process	GO:0007231	osmosensory signaling pathway	7/4053	15/34696	0.000808326	0.023646	gene-LOC112722584/gene-LOC112732563/gene-LOC112734215/gene-LOC112747709/gene-LOC112749694/gene-LOC112790839/gene-LOC112801445	7	6	1
Molecular function	GO:0050505	hydroquinone glucosyltransferase activity	12/4349	37/36623	0.0008185	0.0144027	gene-LOC112697358/gene-LOC112697369/gene-LOC112726466/gene-LOC112726467/gene-LOC112726709/gene-LOC112726710/gene-LOC112726715/gene-LOC112733770/gene-LOC112735390/gene-LOC112735473/gene-LOC112744502/gene-LOC112755269	12	11	1
Biological process	GO:0080167	response to karrikin	38/4053	193/34696	0.00086142	0.0248991	gene-LOC112695556/gene-LOC112695558/gene-LOC112696139/gene-LOC112696860/gene-LOC112697239/gene-LOC112699024/gene-LOC112702372/gene-LOC112702775/gene-LOC112715674/gene-LOC112720664/gene-LOC112722446/gene-LOC112723503/gene-LOC112733062/gene-LOC112736326/gene-LOC112740734/gene-LOC112741194/gene-LOC112743654/gene-LOC112750152/gene-LOC112751696/gene-LOC112751973/gene-LOC112755138/gene-LOC112765564/gen…	38	21	17
Biological process	GO:0009610	response to symbiotic fungus	11/4053	33/34696	0.000902587	0.0257821	gene-LOC112702549/gene-LOC112706955/gene-LOC112712700/gene-LOC112714325/gene-LOC112728756/gene-LOC112733055/gene-LOC112737460/gene-LOC112766817/gene-LOC112770698/gene-LOC112785083/gene-LOC112789535	11	9	2
Molecular function	GO:0008028	monocarboxylic acid transmembrane transporter activity	22/4349	92/36623	0.00094854	0.0164032	gene-LOC112695631/gene-LOC112706865/gene-LOC112707958/gene-LOC112708260/gene-LOC112711545/gene-LOC112712033/gene-LOC112712034/gene-LOC112722453/gene-LOC112734411/gene-LOC112741194/gene-LOC112750178/gene-LOC112751634/gene-LOC112755129/gene-LOC112757963/gene-LOC112771373/gene-LOC112776614/gene-LOC112777450/gene-LOC112779643/gene-LOC112784419/gene-LOC112791886/gene-LOC112795889/gene-LOC112801741	22	20	2
Cellular component	GO:0031977	thylakoid lumen	30/4436	145/38527	0.00101657	0.0328999	gene-LOC112705743/gene-LOC112705885/gene-LOC112707815/gene-LOC112714626/gene-LOC112714627/gene-LOC112721687/gene-LOC112727634/gene-LOC112733444/gene-LOC112733447/gene-LOC112734026/gene-LOC112736807/gene-LOC112736939/gene-LOC112741437/gene-LOC112744321/gene-LOC112751308/gene-LOC112764159/gene-LOC112764601/gene-LOC112766008/gene-LOC112771958/gene-LOC112772310/gene-LOC112777632/gene-LOC112783291/gen…	30	12	18
Molecular function	GO:0052689	carboxylic ester hydrolase activity	77/4349	458/36623	0.00106321	0.0180746	gene-LOC112695918/gene-LOC112696174/gene-LOC112697370/gene-LOC112697407/gene-LOC112705616/gene-LOC112707141/gene-LOC112707653/gene-LOC112707771/gene-LOC112707871/gene-LOC112710636/gene-LOC112710665/gene-LOC112711113/gene-LOC112712316/gene-LOC112715348/gene-LOC112715350/gene-LOC112715508/gene-LOC112715894/gene-LOC112716915/gene-LOC112720178/gene-LOC112720366/gene-LOC112720417/gene-LOC112720768/gen…	77	63	14
Molecular function	GO:0030145	manganese ion binding	22/4349	93/36623	0.0011052	0.0184753	gene-LOC112695349/gene-LOC112695357/gene-LOC112695358/gene-LOC112695360/gene-LOC112695633/gene-LOC112710410/gene-LOC112710647/gene-LOC112712161/gene-LOC112727624/gene-LOC112737361/gene-LOC112750080/gene-LOC112757962/gene-LOC112758377/gene-LOC112758378/gene-LOC112758484/gene-LOC112758909/gene-LOC112779523/gene-LOC112779926/gene-LOC112789439/gene-LOC112801052/gene-LOC112802143/novel.2322	22	18	4
Biological process	GO:0055062	phosphate ion homeostasis	13/4053	44/34696	0.00115112	0.0321256	gene-LOC112697146/gene-LOC112705565/gene-LOC112719994/gene-LOC112727984/gene-LOC112732311/gene-LOC112737282/gene-LOC112750257/gene-LOC112755044/gene-LOC112789356/gene-LOC112790663/gene-LOC112791955/gene-LOC112792354/gene-LOC112802395	13	12	1
Biological process	GO:0072506	trivalent inorganic anion homeostasis	13/4053	44/34696	0.00115112	0.0321256	gene-LOC112697146/gene-LOC112705565/gene-LOC112719994/gene-LOC112727984/gene-LOC112732311/gene-LOC112737282/gene-LOC112750257/gene-LOC112755044/gene-LOC112789356/gene-LOC112790663/gene-LOC112791955/gene-LOC112792354/gene-LOC112802395	13	12	1
Molecular function	GO:0015295	solute:proton symporter activity	30/4349	142/36623	0.00117103	0.0192549	gene-LOC112704984/gene-LOC112706761/gene-LOC112707108/gene-LOC112712377/gene-LOC112712380/gene-LOC112722446/gene-LOC112723030/gene-LOC112732308/gene-LOC112732310/gene-LOC112732621/gene-LOC112736666/gene-LOC112736863/gene-LOC112737222/gene-LOC112737640/gene-LOC112738071/gene-LOC112738109/gene-LOC112751198/gene-LOC112765706/gene-LOC112769285/gene-LOC112772713/gene-LOC112776064/gene-LOC112776855/gen…	30	25	5
Biological process	GO:1902584	positive regulation of response to water deprivation	12/4053	39/34696	0.00119198	0.0326128	gene-LOC112695578/gene-LOC112708010/gene-LOC112720842/gene-LOC112734054/gene-LOC112737159/gene-LOC112758055/gene-LOC112769139/gene-LOC112779364/gene-LOC112779751/gene-LOC112784551/gene-LOC112789239/gene-LOC112791909	12	9	3
Biological process	GO:0006721	terpenoid metabolic process	68/4053	403/34696	0.00119545	0.0326128	gene-LOC112696212/gene-LOC112697140/gene-LOC112702176/gene-LOC112703419/gene-LOC112703460/gene-LOC112706253/gene-LOC112706371/gene-LOC112706516/gene-LOC112707577/gene-LOC112707844/gene-LOC112710323/gene-LOC112710773/gene-LOC112714722/gene-LOC112715142/gene-LOC112719830/gene-LOC112720124/gene-LOC112722106/gene-LOC112728275/gene-LOC112728345/gene-LOC112733062/gene-LOC112733825/gene-LOC112734534/gen…	68	39	29
Molecular function	GO:0016854	racemase and epimerase activity	22/4349	94/36623	0.00128359	0.0206594	gene-LOC112699270/gene-LOC112716377/gene-LOC112723482/gene-LOC112728252/gene-LOC112732429/gene-LOC112732816/gene-LOC112736244/gene-LOC112740990/gene-LOC112744476/gene-LOC112749548/gene-LOC112752793/gene-LOC112758124/gene-LOC112758272/gene-LOC112782686/gene-LOC112783737/gene-LOC112789476/gene-LOC112790783/gene-LOC112790942/gene-LOC112792646/gene-LOC112795687/gene-LOC112800841/gene-LOC112803764	22	19	3
Biological process	GO:0080037	negative regulation of cytokinin-activated signaling pathway	7/4053	16/34696	0.0012926	0.0348715	gene-LOC112709835/gene-LOC112712616/gene-LOC112728520/gene-LOC112755816/gene-LOC112775219/gene-LOC112775473/gene-LOC112779380	7	2	5
Molecular function	GO:0008131	primary amine oxidase activity	10/4349	29/36623	0.00129765	0.0206594	gene-LOC112697113/gene-LOC112707518/gene-LOC112711801/gene-LOC112723000/gene-LOC112723639/gene-LOC112736288/gene-LOC112737643/gene-LOC112772978/gene-LOC112790449/novel.100	10	7	3
Biological process	GO:0006816	calcium ion transport	19/4053	78/34696	0.00133613	0.0356497	gene-LOC112701310/gene-LOC112703175/gene-LOC112707008/gene-LOC112716031/gene-LOC112716033/gene-LOC112723350/gene-LOC112726535/gene-LOC112734024/gene-LOC112734916/gene-LOC112737534/gene-LOC112747709/gene-LOC112748315/gene-LOC112764506/gene-LOC112766390/gene-LOC112771169/gene-LOC112784340/gene-LOC112786680/gene-LOC112786907/gene-LOC112789610	19	10	9
Molecular function	GO:0010333	terpene synthase activity	19/4349	77/36623	0.00137932	0.021468	gene-LOC112696212/gene-LOC112703426/gene-LOC112707844/gene-LOC112714722/gene-LOC112720124/gene-LOC112737563/gene-LOC112755731/gene-LOC112756347/gene-LOC112756444/gene-LOC112770650/gene-LOC112771293/gene-LOC112771646/gene-LOC112772998/gene-LOC112776947/gene-LOC112783338/gene-LOC112784898/gene-LOC112789842/gene-LOC112791164/novel.1186	19	4	15
Biological process	GO:0010118	stomatal movement	50/4053	279/34696	0.00138522	0.0365576	gene-LOC112695476/gene-LOC112695631/gene-LOC112695652/gene-LOC112695897/gene-LOC112696226/gene-LOC112696978/gene-LOC112697615/gene-LOC112702741/gene-LOC112715561/gene-LOC112719926/gene-LOC112722453/gene-LOC112722584/gene-LOC112723650/gene-LOC112726671/gene-LOC112726695/gene-LOC112728748/gene-LOC112732274/gene-LOC112732563/gene-LOC112735249/gene-LOC112736436/gene-LOC112740745/gene-LOC112741683/gen…	50	46	4
Molecular function	GO:0035252	UDP-xylosyltransferase activity	7/4349	16/36623	0.00142654	0.021468	gene-LOC112701618/gene-LOC112703972/gene-LOC112723084/gene-LOC112723318/gene-LOC112741748/gene-LOC112789688/gene-LOC112796435	7	7	0
Molecular function	GO:0004190	aspartic-type endopeptidase activity	50/4349	275/36623	0.00143405	0.021468	gene-LOC112696189/gene-LOC112696194/gene-LOC112696752/gene-LOC112702488/gene-LOC112702995/gene-LOC112705938/gene-LOC112706055/gene-LOC112706234/gene-LOC112711198/gene-LOC112712116/gene-LOC112719621/gene-LOC112720234/gene-LOC112722879/gene-LOC112729087/gene-LOC112729107/gene-LOC112730612/gene-LOC112730614/gene-LOC112741173/gene-LOC112741175/gene-LOC112741236/gene-LOC112741386/gene-LOC112747701/gen…	50	34	16
Molecular function	GO:0070001	aspartic-type peptidase activity	50/4349	275/36623	0.00143405	0.021468	gene-LOC112696189/gene-LOC112696194/gene-LOC112696752/gene-LOC112702488/gene-LOC112702995/gene-LOC112705938/gene-LOC112706055/gene-LOC112706234/gene-LOC112711198/gene-LOC112712116/gene-LOC112719621/gene-LOC112720234/gene-LOC112722879/gene-LOC112729087/gene-LOC112729107/gene-LOC112730612/gene-LOC112730614/gene-LOC112741173/gene-LOC112741175/gene-LOC112741236/gene-LOC112741386/gene-LOC112747701/gen…	50	34	16
Molecular function	GO:0031406	carboxylic acid binding	35/4349	176/36623	0.00149391	0.0217159	gene-LOC112695323/gene-LOC112702333/gene-LOC112706001/gene-LOC112706026/gene-LOC112711922/gene-LOC112715355/gene-LOC112721529/gene-LOC112722852/gene-LOC112728059/gene-LOC112728472/gene-LOC112733369/gene-LOC112743710/gene-LOC112748215/gene-LOC112751008/gene-LOC112751340/gene-LOC112751784/gene-LOC112758435/gene-LOC112762594/gene-LOC112764259/gene-LOC112772276/gene-LOC112775779/gene-LOC112777501/gen…	35	29	6
Molecular function	GO:0043177	organic acid binding	35/4349	176/36623	0.00149391	0.0217159	gene-LOC112695323/gene-LOC112702333/gene-LOC112706001/gene-LOC112706026/gene-LOC112711922/gene-LOC112715355/gene-LOC112721529/gene-LOC112722852/gene-LOC112728059/gene-LOC112728472/gene-LOC112733369/gene-LOC112743710/gene-LOC112748215/gene-LOC112751008/gene-LOC112751340/gene-LOC112751784/gene-LOC112758435/gene-LOC112762594/gene-LOC112764259/gene-LOC112772276/gene-LOC112775779/gene-LOC112777501/gen…	35	29	6
Biological process	GO:0051017	actin filament bundle assembly	12/4053	40/34696	0.0015239	0.0393621	gene-LOC112695794/gene-LOC112696022/gene-LOC112697746/gene-LOC112701894/gene-LOC112722386/gene-LOC112741868/gene-LOC112755446/gene-LOC112756043/gene-LOC112764766/gene-LOC112764906/gene-LOC112765655/gene-LOC112796579	12	12	0
Biological process	GO:0061572	actin filament bundle organization	12/4053	40/34696	0.0015239	0.0393621	gene-LOC112695794/gene-LOC112696022/gene-LOC112697746/gene-LOC112701894/gene-LOC112722386/gene-LOC112741868/gene-LOC112755446/gene-LOC112756043/gene-LOC112764766/gene-LOC112764906/gene-LOC112765655/gene-LOC112796579	12	12	0
Biological process	GO:0006022	aminoglycan metabolic process	19/4053	79/34696	0.00156958	0.0399641	gene-LOC112695657/gene-LOC112697547/gene-LOC112700904/gene-LOC112706569/gene-LOC112708042/gene-LOC112712412/gene-LOC112712531/gene-LOC112744548/gene-LOC112744790/gene-LOC112759127/gene-LOC112768994/gene-LOC112777599/gene-LOC112779240/gene-LOC112779873/gene-LOC112779875/gene-LOC112782519/gene-LOC112797049/gene-LOC112797843/gene-LOC112801640	19	14	5
Biological process	GO:0009685	gibberellin metabolic process	23/4053	103/34696	0.00158013	0.0399641	gene-LOC112696212/gene-LOC112706253/gene-LOC112720124/gene-LOC112722106/gene-LOC112733062/gene-LOC112734534/gene-LOC112734535/gene-LOC112737934/gene-LOC112749542/gene-LOC112751696/gene-LOC112756347/gene-LOC112756444/gene-LOC112764462/gene-LOC112765726/gene-LOC112770694/gene-LOC112779352/gene-LOC112779497/gene-LOC112789402/gene-LOC112790076/gene-LOC112791095/gene-LOC112791164/gene-LOC112792330/nov…	23	15	8
Molecular function	GO:0010427	abscisic acid binding	9/4349	25/36623	0.0015956	0.0228627	gene-LOC112695323/gene-LOC112702333/gene-LOC112715355/gene-LOC112728059/gene-LOC112743710/gene-LOC112751008/gene-LOC112758435/gene-LOC112784867/gene-LOC112797092	9	7	2
Biological process	GO:1901002	positive regulation of response to salt stress	16/4053	62/34696	0.00163787	0.0400118	gene-LOC112700672/gene-LOC112708010/gene-LOC112720842/gene-LOC112723410/gene-LOC112733716/gene-LOC112734054/gene-LOC112736562/gene-LOC112737159/gene-LOC112766570/gene-LOC112769139/gene-LOC112779364/gene-LOC112779751/gene-LOC112784551/gene-LOC112786582/gene-LOC112789239/gene-LOC112791909	16	11	5
Molecular function	GO:0015085	calcium ion transmembrane transporter activity	30/4349	145/36623	0.00165471	0.0233757	gene-LOC112696250/gene-LOC112703632/gene-LOC112703633/gene-LOC112707008/gene-LOC112707176/gene-LOC112716031/gene-LOC112716033/gene-LOC112726535/gene-LOC112727984/gene-LOC112734024/gene-LOC112734916/gene-LOC112737534/gene-LOC112742916/gene-LOC112747709/gene-LOC112748315/gene-LOC112749654/gene-LOC112750257/gene-LOC112756465/gene-LOC112764506/gene-LOC112771169/gene-LOC112772520/gene-LOC112773165/gen…	30	23	7
Biological process	GO:0006073	cellular glucan metabolic process	77/4053	473/34696	0.00167013	0.0400118	gene-LOC112695156/gene-LOC112695758/gene-LOC112695779/gene-LOC112696564/gene-LOC112697317/gene-LOC112697470/gene-LOC112698421/gene-LOC112698437/gene-LOC112702247/gene-LOC112703126/gene-LOC112703138/gene-LOC112703972/gene-LOC112706709/gene-LOC112706831/gene-LOC112706981/gene-LOC112706984/gene-LOC112707497/gene-LOC112708217/gene-LOC112710023/gene-LOC112715865/gene-LOC112720201/gene-LOC112722524/gen…	77	66	11
Biological process	GO:0044042	glucan metabolic process	77/4053	473/34696	0.00167013	0.0400118	gene-LOC112695156/gene-LOC112695758/gene-LOC112695779/gene-LOC112696564/gene-LOC112697317/gene-LOC112697470/gene-LOC112698421/gene-LOC112698437/gene-LOC112702247/gene-LOC112703126/gene-LOC112703138/gene-LOC112703972/gene-LOC112706709/gene-LOC112706831/gene-LOC112706981/gene-LOC112706984/gene-LOC112707497/gene-LOC112708217/gene-LOC112710023/gene-LOC112715865/gene-LOC112720201/gene-LOC112722524/gen…	77	66	11
Biological process	GO:0006855	drug transmembrane transport	29/4053	141/34696	0.00167378	0.0400118	gene-LOC112703100/gene-LOC112703324/gene-LOC112707958/gene-LOC112709958/gene-LOC112712033/gene-LOC112712034/gene-LOC112733856/gene-LOC112734240/gene-LOC112736402/gene-LOC112737532/gene-LOC112747305/gene-LOC112747315/gene-LOC112750557/gene-LOC112751448/gene-LOC112751834/gene-LOC112752015/gene-LOC112754709/gene-LOC112756394/gene-LOC112766618/gene-LOC112772430/gene-LOC112773047/gene-LOC112775257/gen…	29	20	9
Biological process	GO:0030244	cellulose biosynthetic process	29/4053	141/34696	0.00167378	0.0400118	gene-LOC112695758/gene-LOC112697470/gene-LOC112706709/gene-LOC112706981/gene-LOC112706984/gene-LOC112707497/gene-LOC112715865/gene-LOC112722771/gene-LOC112727611/gene-LOC112728017/gene-LOC112733168/gene-LOC112733279/gene-LOC112733543/gene-LOC112737495/gene-LOC112744790/gene-LOC112745454/gene-LOC112749802/gene-LOC112750438/gene-LOC112755689/gene-LOC112770873/gene-LOC112771153/gene-LOC112771315/gen…	29	27	2
Biological process	GO:0009814	defense response, incompatible interaction	72/4053	437/34696	0.00168089	0.0400118	gene-LOC112695578/gene-LOC112703100/gene-LOC112703565/gene-LOC112703585/gene-LOC112706045/gene-LOC112706083/gene-LOC112706234/gene-LOC112708116/gene-LOC112708258/gene-LOC112709958/gene-LOC112710592/gene-LOC112710870/gene-LOC112712116/gene-LOC112714414/gene-LOC112716608/gene-LOC112720417/gene-LOC112720479/gene-LOC112726328/gene-LOC112733055/gene-LOC112733369/gene-LOC112734993/gene-LOC112737272/gen…	72	59	13
Molecular function	GO:0019840	isoprenoid binding	10/4349	30/36623	0.00174135	0.024258	gene-LOC112695323/gene-LOC112702333/gene-LOC112715355/gene-LOC112728059/gene-LOC112728472/gene-LOC112743710/gene-LOC112751008/gene-LOC112758435/gene-LOC112784867/gene-LOC112797092	10	7	3
Cellular component	GO:0010494	cytoplasmic stress granule	17/4436	69/38527	0.00175742	0.0490475	gene-LOC112706150/gene-LOC112707806/gene-LOC112710523/gene-LOC112711777/gene-LOC112726679/gene-LOC112726901/gene-LOC112735310/gene-LOC112736956/gene-LOC112738366/gene-LOC112755652/gene-LOC112766691/gene-LOC112770915/gene-LOC112775793/gene-LOC112779405/gene-LOC112790546/gene-LOC112794235/gene-LOC112801658	17	9	8
Cellular component	GO:0045335	phagocytic vesicle	11/4436	36/38527	0.00179106	0.0490475	gene-LOC112702741/gene-LOC112706733/gene-LOC112719926/gene-LOC112726695/gene-LOC112736585/gene-LOC112755080/gene-LOC112766668/gene-LOC112766961/gene-LOC112772556/gene-LOC112786897/gene-LOC112793266	11	10	1
Molecular function	GO:0035251	UDP-glucosyltransferase activity	79/4349	481/36623	0.00180459	0.0247946	gene-LOC112696914/gene-LOC112697181/gene-LOC112697358/gene-LOC112697369/gene-LOC112697470/gene-LOC112697585/gene-LOC112700639/gene-LOC112702758/gene-LOC112706981/gene-LOC112706984/gene-LOC112707233/gene-LOC112707497/gene-LOC112707828/gene-LOC112711643/gene-LOC112714792/gene-LOC112715865/gene-LOC112716498/gene-LOC112719945/gene-LOC112723005/gene-LOC112726466/gene-LOC112726467/gene-LOC112726593/gen…	79	58	21
Biological process	GO:0090332	stomatal closure	21/4053	92/34696	0.00185317	0.0436844	gene-LOC112695476/gene-LOC112695897/gene-LOC112696226/gene-LOC112697615/gene-LOC112702741/gene-LOC112719926/gene-LOC112726671/gene-LOC112726695/gene-LOC112735249/gene-LOC112740745/gene-LOC112741777/gene-LOC112742019/gene-LOC112755080/gene-LOC112755969/gene-LOC112758206/gene-LOC112766668/gene-LOC112766961/gene-LOC112793266/gene-LOC112796460/gene-LOC112796745/gene-LOC112800804	21	18	3
Biological process	GO:0050829	defense response to Gram-negative bacterium	9/4053	26/34696	0.00194633	0.0454393	gene-LOC112696174/gene-LOC112699270/gene-LOC112720178/gene-LOC112723482/gene-LOC112736244/gene-LOC112740990/gene-LOC112790769/gene-LOC112792646/gene-LOC112795687	9	8	1
Biological process	GO:0071219	cellular response to molecule of bacterial origin	10/4053	31/34696	0.00203082	0.0461368	gene-LOC112695578/gene-LOC112697615/gene-LOC112720393/gene-LOC112738173/gene-LOC112741777/gene-LOC112751094/gene-LOC112758055/gene-LOC112790309/gene-LOC112796460/gene-LOC112802242	10	10	0
Biological process	GO:0015791	polyol transport	6/4053	13/34696	0.00209022	0.0461368	gene-LOC112712380/gene-LOC112732308/gene-LOC112732310/gene-LOC112776855/gene-LOC112784677/gene-LOC112790572	6	5	1
Biological process	GO:0015798	myo-inositol transport	6/4053	13/34696	0.00209022	0.0461368	gene-LOC112712380/gene-LOC112732308/gene-LOC112732310/gene-LOC112776855/gene-LOC112784677/gene-LOC112790572	6	5	1
Biological process	GO:0061687	detoxification of inorganic compound	6/4053	13/34696	0.00209022	0.0461368	gene-LOC112711984/gene-LOC112747134/gene-LOC112749654/gene-LOC112782792/gene-LOC112790912/gene-LOC112801480	6	6	0
Biological process	GO:0097501	stress response to metal ion	6/4053	13/34696	0.00209022	0.0461368	gene-LOC112711984/gene-LOC112747134/gene-LOC112749654/gene-LOC112782792/gene-LOC112790912/gene-LOC112801480	6	6	0
Biological process	GO:1902475	L-alpha-amino acid transmembrane transport	6/4053	13/34696	0.00209022	0.0461368	gene-LOC112707958/gene-LOC112712033/gene-LOC112712034/gene-LOC112766618/gene-LOC112776614/gene-LOC112779643	6	5	1
Biological process	GO:0009644	response to high light intensity	26/4053	124/34696	0.00212826	0.0465534	gene-LOC112697023/gene-LOC112697654/gene-LOC112697763/gene-LOC112700672/gene-LOC112709701/gene-LOC112710508/gene-LOC112722205/gene-LOC112722577/gene-LOC112723410/gene-LOC112733250/gene-LOC112749879/gene-LOC112749930/gene-LOC112755899/gene-LOC112756061/gene-LOC112756511/gene-LOC112776340/gene-LOC112777350/gene-LOC112779367/gene-LOC112784780/gene-LOC112789075/gene-LOC112790074/gene-LOC112791229/gen…	26	2	24
Molecular function	GO:0005313	L-glutamate transmembrane transporter activity	6/4349	13/36623	0.00227813	0.0304662	gene-LOC112707958/gene-LOC112712033/gene-LOC112712034/gene-LOC112766618/gene-LOC112776614/gene-LOC112779643	6	5	1
Molecular function	GO:0005366	myo-inositol:proton symporter activity	6/4349	13/36623	0.00227813	0.0304662	gene-LOC112712380/gene-LOC112732308/gene-LOC112732310/gene-LOC112776855/gene-LOC112784677/gene-LOC112790572	6	5	1
Biological process	GO:0000302	response to reactive oxygen species	58/4053	342/34696	0.00232067	0.0503088	gene-LOC112697023/gene-LOC112697615/gene-LOC112697654/gene-LOC112701439/gene-LOC112702548/gene-LOC112702853/gene-LOC112709701/gene-LOC112710508/gene-LOC112712316/gene-LOC112717378/gene-LOC112722205/gene-LOC112722577/gene-LOC112724008/gene-LOC112726483/gene-LOC112728177/gene-LOC112732776/gene-LOC112733873/gene-LOC112736337/gene-LOC112738254/gene-LOC112738313/gene-LOC112747323/gene-LOC112749879/gen…	58	23	35
Biological process	GO:0080029	cellular response to boron-containing substance levels	8/4053	22/34696	0.00241999	0.0515416	gene-LOC112705950/gene-LOC112712480/gene-LOC112722877/gene-LOC112741237/gene-LOC112772252/gene-LOC112776301/gene-LOC112795935/novel.291	8	6	2
Biological process	GO:0080142	regulation of salicylic acid biosynthetic process	8/4053	22/34696	0.00241999	0.0515416	gene-LOC112695578/gene-LOC112720479/gene-LOC112738173/gene-LOC112751094/gene-LOC112758055/gene-LOC112790309/gene-LOC112798648/gene-LOC112802242	8	7	1
Biological process	GO:0010052	guard cell differentiation	11/4053	37/34696	0.00256569	0.0540718	gene-LOC112711756/gene-LOC112720201/gene-LOC112734054/gene-LOC112737941/gene-LOC112790082/gene-LOC112790587/gene-LOC112791909/novel.2729/novel.1486/novel.93/novel.2441	11	6	5
Biological process	GO:0002833	positive regulation of response to biotic stimulus	24/4053	113/34696	0.00258333	0.0540718	gene-LOC112706733/gene-LOC112709984/gene-LOC112710001/gene-LOC112710017/gene-LOC112710024/gene-LOC112720479/gene-LOC112726624/gene-LOC112726695/gene-LOC112734966/gene-LOC112736585/gene-LOC112738173/gene-LOC112750538/gene-LOC112751094/gene-LOC112772556/gene-LOC112780120/gene-LOC112783055/gene-LOC112783330/gene-LOC112786897/gene-LOC112790309/gene-LOC112792727/gene-LOC112798648/gene-LOC112802242/gen…	24	17	7
Biological process	GO:0042447	hormone catabolic process	15/4053	59/34696	0.00264651	0.0544949	gene-LOC112695991/gene-LOC112697113/gene-LOC112705586/gene-LOC112715486/gene-LOC112716071/gene-LOC112717139/gene-LOC112717143/gene-LOC112723639/gene-LOC112764801/gene-LOC112765726/gene-LOC112767450/gene-LOC112784141/gene-LOC112784182/gene-LOC112789402/gene-LOC112791296	15	8	7
Biological process	GO:0009697	salicylic acid biosynthetic process	10/4053	32/34696	0.00264843	0.0544949	gene-LOC112695578/gene-LOC112720479/gene-LOC112738173/gene-LOC112750898/gene-LOC112751094/gene-LOC112758055/gene-LOC112790309/gene-LOC112798648/gene-LOC112799161/gene-LOC112802242	10	9	1
Biological process	GO:0015893	drug transport	35/4053	185/34696	0.00271167	0.0553271	gene-LOC112703100/gene-LOC112703324/gene-LOC112707958/gene-LOC112709958/gene-LOC112712033/gene-LOC112712034/gene-LOC112712480/gene-LOC112733856/gene-LOC112734240/gene-LOC112736402/gene-LOC112737532/gene-LOC112747305/gene-LOC112747315/gene-LOC112750557/gene-LOC112751448/gene-LOC112751834/gene-LOC112752015/gene-LOC112754709/gene-LOC112756394/gene-LOC112766618/gene-LOC112769177/gene-LOC112772252/gen…	35	24	11
Biological process	GO:0009686	gibberellin biosynthetic process	22/4053	101/34696	0.00274446	0.0555296	gene-LOC112696212/gene-LOC112706253/gene-LOC112720124/gene-LOC112722106/gene-LOC112733062/gene-LOC112734534/gene-LOC112734535/gene-LOC112737934/gene-LOC112749542/gene-LOC112751696/gene-LOC112756347/gene-LOC112756444/gene-LOC112764462/gene-LOC112765726/gene-LOC112770694/gene-LOC112779352/gene-LOC112779497/gene-LOC112790076/gene-LOC112791095/gene-LOC112791164/gene-LOC112792330/novel.251	22	14	8
Biological process	GO:0010119	regulation of stomatal movement	36/4053	192/34696	0.00278597	0.0559035	gene-LOC112695476/gene-LOC112695631/gene-LOC112695652/gene-LOC112696978/gene-LOC112697615/gene-LOC112702741/gene-LOC112719926/gene-LOC112722453/gene-LOC112722584/gene-LOC112723650/gene-LOC112726695/gene-LOC112728748/gene-LOC112732563/gene-LOC112736436/gene-LOC112741683/gene-LOC112749694/gene-LOC112750025/gene-LOC112750178/gene-LOC112755080/gene-LOC112755129/gene-LOC112757628/gene-LOC112757963/gen…	36	32	4
Biological process	GO:0002831	regulation of response to biotic stimulus	50/4053	289/34696	0.00294369	0.0583169	gene-LOC112695377/gene-LOC112695578/gene-LOC112696460/gene-LOC112702480/gene-LOC112704669/gene-LOC112706045/gene-LOC112706733/gene-LOC112707588/gene-LOC112709984/gene-LOC112710001/gene-LOC112710017/gene-LOC112710024/gene-LOC112710592/gene-LOC112711806/gene-LOC112719685/gene-LOC112720479/gene-LOC112726624/gene-LOC112726695/gene-LOC112734183/gene-LOC112734966/gene-LOC112736585/gene-LOC112738173/gen…	50	39	11
Biological process	GO:0009608	response to symbiont	14/4053	54/34696	0.002982	0.0583169	gene-LOC112702549/gene-LOC112706955/gene-LOC112708028/gene-LOC112712700/gene-LOC112714325/gene-LOC112728756/gene-LOC112733055/gene-LOC112737460/gene-LOC112764361/gene-LOC112766817/gene-LOC112770698/gene-LOC112785083/gene-LOC112789535/gene-LOC112799749	14	12	2
Biological process	GO:0016143	S-glycoside metabolic process	30/4053	153/34696	0.00302633	0.0583169	gene-LOC112697787/gene-LOC112702575/gene-LOC112703100/gene-LOC112705641/gene-LOC112706402/gene-LOC112709958/gene-LOC112714735/gene-LOC112716393/gene-LOC112722106/gene-LOC112728199/gene-LOC112728659/gene-LOC112733746/gene-LOC112742103/gene-LOC112744491/gene-LOC112748477/gene-LOC112750083/gene-LOC112754875/gene-LOC112756086/gene-LOC112764399/gene-LOC112766437/gene-LOC112773047/gene-LOC112773277/gen…	30	18	12
Biological process	GO:0019757	glycosinolate metabolic process	30/4053	153/34696	0.00302633	0.0583169	gene-LOC112697787/gene-LOC112702575/gene-LOC112703100/gene-LOC112705641/gene-LOC112706402/gene-LOC112709958/gene-LOC112714735/gene-LOC112716393/gene-LOC112722106/gene-LOC112728199/gene-LOC112728659/gene-LOC112733746/gene-LOC112742103/gene-LOC112744491/gene-LOC112748477/gene-LOC112750083/gene-LOC112754875/gene-LOC112756086/gene-LOC112764399/gene-LOC112766437/gene-LOC112773047/gene-LOC112773277/gen…	30	18	12
Biological process	GO:0019760	glucosinolate metabolic process	30/4053	153/34696	0.00302633	0.0583169	gene-LOC112697787/gene-LOC112702575/gene-LOC112703100/gene-LOC112705641/gene-LOC112706402/gene-LOC112709958/gene-LOC112714735/gene-LOC112716393/gene-LOC112722106/gene-LOC112728199/gene-LOC112728659/gene-LOC112733746/gene-LOC112742103/gene-LOC112744491/gene-LOC112748477/gene-LOC112750083/gene-LOC112754875/gene-LOC112756086/gene-LOC112764399/gene-LOC112766437/gene-LOC112773047/gene-LOC112773277/gen…	30	18	12
Biological process	GO:2001057	reactive nitrogen species metabolic process	22/4053	102/34696	0.00312052	0.0596585	gene-LOC112695631/gene-LOC112696765/gene-LOC112703127/gene-LOC112706114/gene-LOC112707518/gene-LOC112715572/gene-LOC112722453/gene-LOC112722810/gene-LOC112733871/gene-LOC112737643/gene-LOC112747323/gene-LOC112750178/gene-LOC112750568/gene-LOC112757963/gene-LOC112766057/gene-LOC112766283/gene-LOC112772978/gene-LOC112782974/gene-LOC112789586/gene-LOC112791762/gene-LOC112791886/gene-LOC112802658	22	19	3
Biological process	GO:0047484	regulation of response to osmotic stress	29/4053	147/34696	0.00320176	0.0607334	gene-LOC112696139/gene-LOC112697787/gene-LOC112700672/gene-LOC112708010/gene-LOC112710773/gene-LOC112715240/gene-LOC112720186/gene-LOC112720842/gene-LOC112723410/gene-LOC112733716/gene-LOC112734054/gene-LOC112736562/gene-LOC112737159/gene-LOC112740734/gene-LOC112748477/gene-LOC112756086/gene-LOC112756488/gene-LOC112766570/gene-LOC112769139/gene-LOC112779364/gene-LOC112779751/gene-LOC112784551/gen…	29	21	8
Biological process	GO:0016101	diterpenoid metabolic process	24/4053	115/34696	0.00328574	0.0613377	gene-LOC112696212/gene-LOC112697140/gene-LOC112706253/gene-LOC112720124/gene-LOC112722106/gene-LOC112733062/gene-LOC112734534/gene-LOC112734535/gene-LOC112737934/gene-LOC112749542/gene-LOC112751696/gene-LOC112756347/gene-LOC112756444/gene-LOC112764462/gene-LOC112765726/gene-LOC112770694/gene-LOC112779352/gene-LOC112779497/gene-LOC112789402/gene-LOC112790076/gene-LOC112791095/gene-LOC112791164/gen…	24	15	9
Biological process	GO:0009395	phospholipid catabolic process	8/4053	23/34696	0.00333467	0.0613377	gene-LOC112697146/gene-LOC112710277/gene-LOC112710770/gene-LOC112719994/gene-LOC112755044/gene-LOC112775924/gene-LOC112777551/gene-LOC112792354	8	8	0
Biological process	GO:0042814	monopolar cell growth	8/4053	23/34696	0.00333467	0.0613377	gene-LOC112696257/gene-LOC112709455/gene-LOC112716271/gene-LOC112722600/gene-LOC112744593/gene-LOC112782474/gene-LOC112800770/gene-LOC112803159	8	6	2
Biological process	GO:0051592	response to calcium ion	8/4053	23/34696	0.00333467	0.0613377	gene-LOC112727984/gene-LOC112733279/gene-LOC112741777/gene-LOC112750257/gene-LOC112765767/gene-LOC112785184/gene-LOC112791250/gene-LOC112796460	8	8	0
Molecular function	GO:0008374	O-acyltransferase activity	56/4349	328/36623	0.00335281	0.0442483	gene-LOC112697140/gene-LOC112697418/gene-LOC112702334/gene-LOC112702806/gene-LOC112703552/gene-LOC112705240/gene-LOC112705616/gene-LOC112707183/gene-LOC112709716/gene-LOC112712160/gene-LOC112712316/gene-LOC112715352/gene-LOC112715368/gene-LOC112716670/gene-LOC112719986/gene-LOC112720218/gene-LOC112720366/gene-LOC112726464/gene-LOC112728017/gene-LOC112737751/gene-LOC112741284/gene-LOC112744477/gen…	56	46	10
Molecular function	GO:0016838	carbon-oxygen lyase activity, acting on phosphates	20/4349	89/36623	0.00345537	0.0445364	gene-LOC112696212/gene-LOC112703426/gene-LOC112707844/gene-LOC112714722/gene-LOC112720124/gene-LOC112723671/gene-LOC112737563/gene-LOC112755731/gene-LOC112756347/gene-LOC112756444/gene-LOC112770650/gene-LOC112771293/gene-LOC112771646/gene-LOC112772998/gene-LOC112776947/gene-LOC112783338/gene-LOC112784898/gene-LOC112789842/gene-LOC112791164/novel.1186	20	4	16
Molecular function	GO:0008514	organic anion transmembrane transporter activity	71/4349	435/36623	0.00346345	0.0445364	gene-LOC112695631/gene-LOC112695937/gene-LOC112696435/gene-LOC112696458/gene-LOC112697239/gene-LOC112702317/gene-LOC112702782/gene-LOC112703310/gene-LOC112706075/gene-LOC112706077/gene-LOC112706803/gene-LOC112706865/gene-LOC112707280/gene-LOC112707958/gene-LOC112708260/gene-LOC112711545/gene-LOC112712033/gene-LOC112712034/gene-LOC112712136/gene-LOC112712377/gene-LOC112715294/gene-LOC112716309/gen…	71	55	16
Biological process	GO:0070838	divalent metal ion transport	31/4053	161/34696	0.0034794	0.0635187	gene-LOC112701310/gene-LOC112703100/gene-LOC112703175/gene-LOC112707008/gene-LOC112707332/gene-LOC112709958/gene-LOC112716031/gene-LOC112716033/gene-LOC112723350/gene-LOC112726535/gene-LOC112728247/gene-LOC112734024/gene-LOC112734916/gene-LOC112737534/gene-LOC112740868/gene-LOC112740998/gene-LOC112747709/gene-LOC112748315/gene-LOC112764506/gene-LOC112766390/gene-LOC112771169/gene-LOC112772469/gen…	31	19	12
Molecular function	GO:0016709	oxidoreductase activity, acting on paired donors, with incorporation or reduction of molecular oxygen, NAD(P)H as one donor, and incorporation of one atom of oxygen	58/4349	343/36623	0.00356761	0.0452952	gene-LOC112695926/gene-LOC112696082/gene-LOC112701850/gene-LOC112706501/gene-LOC112708205/gene-LOC112710323/gene-LOC112710335/gene-LOC112719871/gene-LOC112722172/gene-LOC112726557/gene-LOC112728199/gene-LOC112728275/gene-LOC112728277/gene-LOC112728345/gene-LOC112733462/gene-LOC112734116/gene-LOC112734534/gene-LOC112734535/gene-LOC112734659/gene-LOC112734850/gene-LOC112741794/gene-LOC112743803/gen…	58	36	22
Molecular function	GO:0008171	O-methyltransferase activity	26/4349	127/36623	0.00376646	0.0469264	gene-LOC112707104/gene-LOC112707909/gene-LOC112714524/gene-LOC112715904/gene-LOC112720490/gene-LOC112744659/gene-LOC112744806/gene-LOC112744812/gene-LOC112745809/gene-LOC112749832/gene-LOC112750849/gene-LOC112751677/gene-LOC112763399/gene-LOC112767136/gene-LOC112771759/gene-LOC112772937/gene-LOC112782895/gene-LOC112783144/gene-LOC112784665/gene-LOC112789857/gene-LOC112790412/gene-LOC112790788/gen…	26	11	15
Molecular function	GO:0005199	structural constituent of cell wall	10/4349	33/36623	0.0038449	0.0469264	gene-LOC112712392/gene-LOC112738017/gene-LOC112738122/gene-LOC112745000/gene-LOC112751175/gene-LOC112752065/gene-LOC112790163/gene-LOC112790261/gene-LOC112802171/novel.1383	10	8	2
Molecular function	GO:0015116	sulfate transmembrane transporter activity	10/4349	33/36623	0.0038449	0.0469264	gene-LOC112706145/gene-LOC112709844/gene-LOC112714878/gene-LOC112742000/gene-LOC112747315/gene-LOC112751177/gene-LOC112764917/gene-LOC112775235/gene-LOC112796716/gene-LOC112802170	10	8	2
Molecular function	GO:0016903	oxidoreductase activity, acting on the aldehyde or oxo group of donors	35/4349	186/36623	0.00388324	0.0469264	gene-LOC112696355/gene-LOC112697048/gene-LOC112703016/gene-LOC112712294/gene-LOC112719948/gene-LOC112720319/gene-LOC112727488/gene-LOC112727811/gene-LOC112727820/gene-LOC112728571/gene-LOC112728676/gene-LOC112733931/gene-LOC112733985/gene-LOC112737451/gene-LOC112738338/gene-LOC112743520/gene-LOC112748454/gene-LOC112748634/gene-LOC112751186/gene-LOC112754331/gene-LOC112764375/gene-LOC112765029/gen…	35	19	16
Biological process	GO:0055081	anion homeostasis	25/4053	123/34696	0.00395018	0.0715748	gene-LOC112696435/gene-LOC112696765/gene-LOC112697146/gene-LOC112700672/gene-LOC112705565/gene-LOC112705616/gene-LOC112706075/gene-LOC112706077/gene-LOC112719994/gene-LOC112720366/gene-LOC112723410/gene-LOC112727984/gene-LOC112732311/gene-LOC112737282/gene-LOC112750257/gene-LOC112750568/gene-LOC112755044/gene-LOC112758920/gene-LOC112789286/gene-LOC112789356/gene-LOC112790663/gene-LOC112791955/gen…	25	22	3
Biological process	GO:0072505	divalent inorganic anion homeostasis	13/4053	50/34696	0.00403371	0.0725469	gene-LOC112697146/gene-LOC112705565/gene-LOC112719994/gene-LOC112727984/gene-LOC112732311/gene-LOC112737282/gene-LOC112750257/gene-LOC112755044/gene-LOC112789356/gene-LOC112790663/gene-LOC112791955/gene-LOC112792354/gene-LOC112802395	13	12	1
Biological process	GO:0051513	regulation of monopolar cell growth	7/4053	19/34696	0.00414943	0.0740795	gene-LOC112696257/gene-LOC112709455/gene-LOC112716271/gene-LOC112722600/gene-LOC112744593/gene-LOC112782474/gene-LOC112803159	7	5	2
Biological process	GO:0072511	divalent inorganic cation transport	31/4053	163/34696	0.0042131	0.0746672	gene-LOC112701310/gene-LOC112703100/gene-LOC112703175/gene-LOC112707008/gene-LOC112707332/gene-LOC112709958/gene-LOC112716031/gene-LOC112716033/gene-LOC112723350/gene-LOC112726535/gene-LOC112728247/gene-LOC112734024/gene-LOC112734916/gene-LOC112737534/gene-LOC112740868/gene-LOC112740998/gene-LOC112747709/gene-LOC112748315/gene-LOC112764506/gene-LOC112766390/gene-LOC112771169/gene-LOC112772469/gen…	31	19	12
Biological process	GO:0016114	terpenoid biosynthetic process	61/4053	373/34696	0.00425145	0.074801	gene-LOC112696212/gene-LOC112702176/gene-LOC112703419/gene-LOC112703460/gene-LOC112706253/gene-LOC112706371/gene-LOC112706516/gene-LOC112707577/gene-LOC112707844/gene-LOC112710323/gene-LOC112710773/gene-LOC112714722/gene-LOC112715142/gene-LOC112719830/gene-LOC112720124/gene-LOC112722106/gene-LOC112728275/gene-LOC112728345/gene-LOC112733062/gene-LOC112733825/gene-LOC112734534/gene-LOC112734535/gen…	61	34	27
Biological process	GO:0006012	galactose metabolic process	10/4053	34/34696	0.00432947	0.0750345	gene-LOC112710696/gene-LOC112732429/gene-LOC112732816/gene-LOC112744476/gene-LOC112756511/gene-LOC112758329/gene-LOC112779367/gene-LOC112790703/gene-LOC112790783/gene-LOC112790942	10	6	4
Biological process	GO:0008202	steroid metabolic process	37/4053	204/34696	0.00437633	0.0750345	gene-LOC112702383/gene-LOC112705838/gene-LOC112706501/gene-LOC112706980/gene-LOC112708029/gene-LOC112714308/gene-LOC112715407/gene-LOC112719753/gene-LOC112723720/gene-LOC112732857/gene-LOC112734534/gene-LOC112734535/gene-LOC112736795/gene-LOC112738324/gene-LOC112744217/gene-LOC112747584/gene-LOC112749146/gene-LOC112750748/gene-LOC112751702/gene-LOC112765910/gene-LOC112766743/gene-LOC112772650/gen…	37	26	11
Biological process	GO:0009835	fruit ripening	18/4053	80/34696	0.00444887	0.0750345	gene-LOC112720599/gene-LOC112722852/gene-LOC112730543/gene-LOC112732600/gene-LOC112733919/gene-LOC112736310/gene-LOC112736311/gene-LOC112736318/gene-LOC112752086/gene-LOC112772530/gene-LOC112776203/gene-LOC112777191/gene-LOC112790421/gene-LOC112790430/gene-LOC112790850/gene-LOC112800765/gene-LOC112803142/gene-LOC114924006	18	10	8
Biological process	GO:0030002	cellular anion homeostasis	8/4053	24/34696	0.00449613	0.0750345	gene-LOC112697146/gene-LOC112700672/gene-LOC112705565/gene-LOC112719994/gene-LOC112723410/gene-LOC112755044/gene-LOC112792354/gene-LOC112802395	8	5	3
Biological process	GO:0030320	cellular monovalent inorganic anion homeostasis	8/4053	24/34696	0.00449613	0.0750345	gene-LOC112697146/gene-LOC112700672/gene-LOC112705565/gene-LOC112719994/gene-LOC112723410/gene-LOC112755044/gene-LOC112792354/gene-LOC112802395	8	5	3
Biological process	GO:0009625	response to insect	12/4053	45/34696	0.00451183	0.0750345	gene-LOC112696523/gene-LOC112703625/gene-LOC112714457/gene-LOC112714614/gene-LOC112720479/gene-LOC112734960/gene-LOC112750538/gene-LOC112759177/gene-LOC112771388/gene-LOC112782465/gene-LOC112798648/gene-LOC112802681	12	7	5
Biological process	GO:1904589	regulation of protein import	9/4053	29/34696	0.00451196	0.0750345	gene-LOC112696523/gene-LOC112703625/gene-LOC112714614/gene-LOC112732461/gene-LOC112732464/gene-LOC112759177/gene-LOC112771388/gene-LOC112782465/gene-LOC112790815	9	9	0
Biological process	GO:2000762	regulation of phenylpropanoid metabolic process	9/4053	29/34696	0.00451196	0.0750345	gene-LOC112705384/gene-LOC112707213/gene-LOC112709835/gene-LOC112722986/gene-LOC112736218/gene-LOC112741146/gene-LOC112771976/gene-LOC112775473/gene-LOC112795839	9	8	1
Molecular function	GO:0070008	serine-type exopeptidase activity	18/4349	79/36623	0.00460065	0.0549339	gene-LOC112697440/gene-LOC112707540/gene-LOC112736425/gene-LOC112736448/gene-LOC112737109/gene-LOC112737327/gene-LOC112742008/gene-LOC112744575/gene-LOC112755362/gene-LOC112772096/gene-LOC112772099/gene-LOC112776148/gene-LOC112776987/gene-LOC112785135/gene-LOC112786893/gene-LOC112789203/gene-LOC112789404/gene-LOC112797871	18	14	4
Biological process	GO:0046323	glucose import	21/4053	99/34696	0.00469271	0.0769858	gene-LOC112704984/gene-LOC112707108/gene-LOC112723030/gene-LOC112732308/gene-LOC112732310/gene-LOC112732621/gene-LOC112736666/gene-LOC112736863/gene-LOC112737222/gene-LOC112737640/gene-LOC112738071/gene-LOC112738109/gene-LOC112751198/gene-LOC112765706/gene-LOC112772713/gene-LOC112788950/gene-LOC112789294/gene-LOC112789769/gene-LOC112790210/gene-LOC112790572/gene-LOC112802749	21	17	4
Biological process	GO:1904659	glucose transmembrane transport	21/4053	99/34696	0.00469271	0.0769858	gene-LOC112704984/gene-LOC112707108/gene-LOC112723030/gene-LOC112732308/gene-LOC112732310/gene-LOC112732621/gene-LOC112736666/gene-LOC112736863/gene-LOC112737222/gene-LOC112737640/gene-LOC112738071/gene-LOC112738109/gene-LOC112751198/gene-LOC112765706/gene-LOC112772713/gene-LOC112788950/gene-LOC112789294/gene-LOC112789769/gene-LOC112790210/gene-LOC112790572/gene-LOC112802749	21	17	4
Molecular function	GO:0005351	carbohydrate:proton symporter activity	25/4349	123/36623	0.00489206	0.0567156	gene-LOC112704984/gene-LOC112706761/gene-LOC112707108/gene-LOC112712377/gene-LOC112723030/gene-LOC112732308/gene-LOC112732310/gene-LOC112732621/gene-LOC112736666/gene-LOC112736863/gene-LOC112737222/gene-LOC112737640/gene-LOC112738071/gene-LOC112738109/gene-LOC112751198/gene-LOC112765706/gene-LOC112769285/gene-LOC112772713/gene-LOC112776064/gene-LOC112788950/gene-LOC112789294/gene-LOC112789769/gen…	25	21	4
Molecular function	GO:0005402	carbohydrate:cation symporter activity	25/4349	123/36623	0.00489206	0.0567156	gene-LOC112704984/gene-LOC112706761/gene-LOC112707108/gene-LOC112712377/gene-LOC112723030/gene-LOC112732308/gene-LOC112732310/gene-LOC112732621/gene-LOC112736666/gene-LOC112736863/gene-LOC112737222/gene-LOC112737640/gene-LOC112738071/gene-LOC112738109/gene-LOC112751198/gene-LOC112765706/gene-LOC112769285/gene-LOC112772713/gene-LOC112776064/gene-LOC112788950/gene-LOC112789294/gene-LOC112789769/gen…	25	21	4
Molecular function	GO:0004722	protein serine/threonine phosphatase activity	34/4349	182/36623	0.0049195	0.0567156	gene-LOC112696460/gene-LOC112696854/gene-LOC112697427/gene-LOC112697684/gene-LOC112703596/gene-LOC112705834/gene-LOC112707095/gene-LOC112710393/gene-LOC112710594/gene-LOC112710768/gene-LOC112711278/gene-LOC112711926/gene-LOC112723663/gene-LOC112733635/gene-LOC112738052/gene-LOC112748419/gene-LOC112755347/gene-LOC112755978/gene-LOC112758995/gene-LOC112764154/gene-LOC112765767/gene-LOC112765783/gen…	34	24	10
Biological process	GO:0033158	regulation of protein import into nucleus, translocation	6/4053	15/34696	0.00495835	0.0792031	gene-LOC112696523/gene-LOC112703625/gene-LOC112714614/gene-LOC112759177/gene-LOC112771388/gene-LOC112782465	6	6	0
Biological process	GO:0033160	positive regulation of protein import into nucleus, translocation	6/4053	15/34696	0.00495835	0.0792031	gene-LOC112696523/gene-LOC112703625/gene-LOC112714614/gene-LOC112759177/gene-LOC112771388/gene-LOC112782465	6	6	0
Biological process	GO:0042307	positive regulation of protein import into nucleus	6/4053	15/34696	0.00495835	0.0792031	gene-LOC112696523/gene-LOC112703625/gene-LOC112714614/gene-LOC112759177/gene-LOC112771388/gene-LOC112782465	6	6	0
Biological process	GO:1900182	positive regulation of protein localization to nucleus	6/4053	15/34696	0.00495835	0.0792031	gene-LOC112696523/gene-LOC112703625/gene-LOC112714614/gene-LOC112759177/gene-LOC112771388/gene-LOC112782465	6	6	0
Biological process	GO:1900425	negative regulation of defense response to bacterium	11/4053	40/34696	0.00499156	0.0792125	gene-LOC112695377/gene-LOC112696460/gene-LOC112702480/gene-LOC112704669/gene-LOC112707588/gene-LOC112719685/gene-LOC112758638/gene-LOC112758995/gene-LOC112767082/gene-LOC112771539/gene-LOC112796370	11	9	2
Molecular function	GO:0008271	secondary active sulfate transmembrane transporter activity	9/4349	29/36623	0.00503884	0.0574313	gene-LOC112706145/gene-LOC112709844/gene-LOC112714878/gene-LOC112742000/gene-LOC112751177/gene-LOC112764917/gene-LOC112775235/gene-LOC112796716/gene-LOC112802170	9	7	2
Molecular function	GO:0015662	ATPase activity, coupled to transmembrane movement of ions, phosphorylative mechanism	20/4349	92/36623	0.00513987	0.0576819	gene-LOC112695240/gene-LOC112696250/gene-LOC112697903/gene-LOC112716360/gene-LOC112723576/gene-LOC112726535/gene-LOC112734024/gene-LOC112734359/gene-LOC112741858/gene-LOC112742916/gene-LOC112748315/gene-LOC112749654/gene-LOC112756465/gene-LOC112782477/gene-LOC112782728/gene-LOC112782792/gene-LOC112783033/gene-LOC112790912/gene-LOC112796571/gene-LOC112801480	20	17	3
Biological process	GO:0006026	aminoglycan catabolic process	16/4053	69/34696	0.00521059	0.0793142	gene-LOC112695657/gene-LOC112697547/gene-LOC112700904/gene-LOC112706569/gene-LOC112708042/gene-LOC112712412/gene-LOC112712531/gene-LOC112744790/gene-LOC112759127/gene-LOC112768994/gene-LOC112777599/gene-LOC112779240/gene-LOC112779873/gene-LOC112779875/gene-LOC112782519/gene-LOC112797049	16	11	5
Biological process	GO:0006030	chitin metabolic process	16/4053	69/34696	0.00521059	0.0793142	gene-LOC112695657/gene-LOC112697547/gene-LOC112700904/gene-LOC112706569/gene-LOC112708042/gene-LOC112712412/gene-LOC112712531/gene-LOC112744790/gene-LOC112759127/gene-LOC112768994/gene-LOC112777599/gene-LOC112779240/gene-LOC112779873/gene-LOC112779875/gene-LOC112782519/gene-LOC112797049	16	11	5
Biological process	GO:0006032	chitin catabolic process	16/4053	69/34696	0.00521059	0.0793142	gene-LOC112695657/gene-LOC112697547/gene-LOC112700904/gene-LOC112706569/gene-LOC112708042/gene-LOC112712412/gene-LOC112712531/gene-LOC112744790/gene-LOC112759127/gene-LOC112768994/gene-LOC112777599/gene-LOC112779240/gene-LOC112779873/gene-LOC112779875/gene-LOC112782519/gene-LOC112797049	16	11	5
Biological process	GO:0046348	amino sugar catabolic process	16/4053	69/34696	0.00521059	0.0793142	gene-LOC112695657/gene-LOC112697547/gene-LOC112700904/gene-LOC112706569/gene-LOC112708042/gene-LOC112712412/gene-LOC112712531/gene-LOC112744790/gene-LOC112759127/gene-LOC112768994/gene-LOC112777599/gene-LOC112779240/gene-LOC112779873/gene-LOC112779875/gene-LOC112782519/gene-LOC112797049	16	11	5
Biological process	GO:1901072	glucosamine-containing compound catabolic process	16/4053	69/34696	0.00521059	0.0793142	gene-LOC112695657/gene-LOC112697547/gene-LOC112700904/gene-LOC112706569/gene-LOC112708042/gene-LOC112712412/gene-LOC112712531/gene-LOC112744790/gene-LOC112759127/gene-LOC112768994/gene-LOC112777599/gene-LOC112779240/gene-LOC112779873/gene-LOC112779875/gene-LOC112782519/gene-LOC112797049	16	11	5
Molecular function	GO:0046910	pectinesterase inhibitor activity	19/4349	86/36623	0.00523302	0.0576819	gene-LOC112697407/gene-LOC112715894/gene-LOC112716915/gene-LOC112720178/gene-LOC112728233/gene-LOC112728545/gene-LOC112728566/gene-LOC112737393/gene-LOC112755331/gene-LOC112756494/gene-LOC112756501/gene-LOC112756681/gene-LOC112758589/gene-LOC112767131/gene-LOC112782499/gene-LOC112784089/gene-LOC112789466/gene-LOC112790769/novel.834	19	18	1
Molecular function	GO:0016759	cellulose synthase activity	18/4349	80/36623	0.00529086	0.0576819	gene-LOC112697470/gene-LOC112706981/gene-LOC112706984/gene-LOC112707497/gene-LOC112715865/gene-LOC112733168/gene-LOC112733543/gene-LOC112737495/gene-LOC112749802/gene-LOC112755689/gene-LOC112770873/gene-LOC112771153/gene-LOC112771315/gene-LOC112784255/gene-LOC112791179/gene-LOC112791186/gene-LOC112801333/novel.2011	18	16	2
Molecular function	GO:0016760	cellulose synthase (UDP-forming) activity	18/4349	80/36623	0.00529086	0.0576819	gene-LOC112697470/gene-LOC112706981/gene-LOC112706984/gene-LOC112707497/gene-LOC112715865/gene-LOC112733168/gene-LOC112733543/gene-LOC112737495/gene-LOC112749802/gene-LOC112755689/gene-LOC112770873/gene-LOC112771153/gene-LOC112771315/gene-LOC112784255/gene-LOC112791179/gene-LOC112791186/gene-LOC112801333/novel.2011	18	16	2
Biological process	GO:0008645	hexose transmembrane transport	21/4053	100/34696	0.00530023	0.0793142	gene-LOC112704984/gene-LOC112707108/gene-LOC112723030/gene-LOC112732308/gene-LOC112732310/gene-LOC112732621/gene-LOC112736666/gene-LOC112736863/gene-LOC112737222/gene-LOC112737640/gene-LOC112738071/gene-LOC112738109/gene-LOC112751198/gene-LOC112765706/gene-LOC112772713/gene-LOC112788950/gene-LOC112789294/gene-LOC112789769/gene-LOC112790210/gene-LOC112790572/gene-LOC112802749	21	17	4
Molecular function	GO:0000285	1-phosphatidylinositol-3-phosphate 5-kinase activity	6/4349	15/36623	0.00538499	0.0580768	gene-LOC112696226/gene-LOC112726671/gene-LOC112735249/gene-LOC112740745/gene-LOC112742019/gene-LOC112796745	6	6	0
Biological process	GO:0010224	response to UV-B	34/4053	186/34696	0.00539429	0.0793142	gene-LOC112695578/gene-LOC112695756/gene-LOC112696914/gene-LOC112702383/gene-LOC112702401/gene-LOC112707333/gene-LOC112707390/gene-LOC112708258/gene-LOC112715131/gene-LOC112715407/gene-LOC112716812/gene-LOC112736562/gene-LOC112737588/gene-LOC112738173/gene-LOC112743531/gene-LOC112750080/gene-LOC112751094/gene-LOC112754776/gene-LOC112758055/gene-LOC112758257/gene-LOC112765910/gene-LOC112766229/gen…	34	18	16
Biological process	GO:0006694	steroid biosynthetic process	30/4053	159/34696	0.00541631	0.0793142	gene-LOC112702383/gene-LOC112705838/gene-LOC112706501/gene-LOC112714308/gene-LOC112715407/gene-LOC112732857/gene-LOC112734534/gene-LOC112734535/gene-LOC112736795/gene-LOC112738324/gene-LOC112744217/gene-LOC112747584/gene-LOC112749146/gene-LOC112751702/gene-LOC112765910/gene-LOC112766743/gene-LOC112772650/gene-LOC112779690/gene-LOC112782610/gene-LOC112783178/gene-LOC112784909/gene-LOC112791831/gen…	30	22	8
Biological process	GO:0043455	regulation of secondary metabolic process	23/4053	113/34696	0.0054444	0.0793142	gene-LOC112705384/gene-LOC112706371/gene-LOC112706516/gene-LOC112707213/gene-LOC112709835/gene-LOC112710773/gene-LOC112719830/gene-LOC112720479/gene-LOC112722106/gene-LOC112722986/gene-LOC112736218/gene-LOC112741146/gene-LOC112742103/gene-LOC112749542/gene-LOC112765297/gene-LOC112765726/gene-LOC112771976/gene-LOC112775473/gene-LOC112794793/gene-LOC112795839/gene-LOC112796783/gene-LOC112798648/gen…	23	16	7
Biological process	GO:0006528	asparagine metabolic process	5/4053	11/34696	0.0054553	0.0793142	gene-LOC112702805/gene-LOC112719985/gene-LOC112764060/gene-LOC112792425/gene-LOC112792655	5	5	0
Biological process	GO:0006529	asparagine biosynthetic process	5/4053	11/34696	0.0054553	0.0793142	gene-LOC112702805/gene-LOC112719985/gene-LOC112764060/gene-LOC112792425/gene-LOC112792655	5	5	0
Biological process	GO:0006809	nitric oxide biosynthetic process	5/4053	11/34696	0.0054553	0.0793142	gene-LOC112706114/gene-LOC112707518/gene-LOC112737643/gene-LOC112747323/gene-LOC112772978	5	4	1
Biological process	GO:0046209	nitric oxide metabolic process	5/4053	11/34696	0.0054553	0.0793142	gene-LOC112706114/gene-LOC112707518/gene-LOC112737643/gene-LOC112747323/gene-LOC112772978	5	4	1
Biological process	GO:0080168	abscisic acid transport	5/4053	11/34696	0.0054553	0.0793142	gene-LOC112695631/gene-LOC112722453/gene-LOC112750178/gene-LOC112757963/gene-LOC112791886	5	5	0
Molecular function	GO:0005355	glucose transmembrane transporter activity	21/4349	99/36623	0.00567321	0.0605344	gene-LOC112704984/gene-LOC112707108/gene-LOC112723030/gene-LOC112732308/gene-LOC112732310/gene-LOC112732621/gene-LOC112736666/gene-LOC112736863/gene-LOC112737222/gene-LOC112737640/gene-LOC112738071/gene-LOC112738109/gene-LOC112751198/gene-LOC112765706/gene-LOC112772713/gene-LOC112788950/gene-LOC112789294/gene-LOC112789769/gene-LOC112790210/gene-LOC112790572/gene-LOC112802749	21	17	4
Biological process	GO:0051273	beta-glucan metabolic process	40/4053	228/34696	0.00567483	0.0820148	gene-LOC112695758/gene-LOC112695779/gene-LOC112697470/gene-LOC112702247/gene-LOC112703138/gene-LOC112706709/gene-LOC112706981/gene-LOC112706984/gene-LOC112707497/gene-LOC112715865/gene-LOC112720201/gene-LOC112722771/gene-LOC112727611/gene-LOC112728017/gene-LOC112732444/gene-LOC112733168/gene-LOC112733279/gene-LOC112733543/gene-LOC112737495/gene-LOC112737941/gene-LOC112744790/gene-LOC112745454/gen…	40	35	5
Biological process	GO:0015807	L-amino acid transport	7/4053	20/34696	0.00574773	0.0821067	gene-LOC112707958/gene-LOC112712033/gene-LOC112712034/gene-LOC112766618/gene-LOC112776614/gene-LOC112779643/gene-LOC112784831	7	6	1
Biological process	GO:0032103	positive regulation of response to external stimulus	24/4053	120/34696	0.00577159	0.0821067	gene-LOC112706733/gene-LOC112709984/gene-LOC112710001/gene-LOC112710017/gene-LOC112710024/gene-LOC112720479/gene-LOC112726624/gene-LOC112726695/gene-LOC112734966/gene-LOC112736585/gene-LOC112738173/gene-LOC112750538/gene-LOC112751094/gene-LOC112772556/gene-LOC112780120/gene-LOC112783055/gene-LOC112783330/gene-LOC112786897/gene-LOC112790309/gene-LOC112792727/gene-LOC112798648/gene-LOC112802242/gen…	24	17	7
Biological process	GO:0009862	systemic acquired resistance, salicylic acid mediated signaling pathway	13/4053	52/34696	0.00578264	0.0821067	gene-LOC112703585/gene-LOC112720417/gene-LOC112720479/gene-LOC112726328/gene-LOC112733369/gene-LOC112743858/gene-LOC112775779/gene-LOC112785753/gene-LOC112797210/gene-LOC112798648/novel.2715/novel.2716/novel.276	13	9	4
Biological process	GO:0010214	seed coat development	18/4053	82/34696	0.00584541	0.0825155	gene-LOC112695240/gene-LOC112695652/gene-LOC112696432/gene-LOC112697752/gene-LOC112708277/gene-LOC112720658/gene-LOC112723244/gene-LOC112728545/gene-LOC112734359/gene-LOC112736408/gene-LOC112741677/gene-LOC112742384/gene-LOC112756050/gene-LOC112758110/gene-LOC112758440/gene-LOC112766455/gene-LOC112796364/gene-LOC112796473	18	16	2
Molecular function	GO:0004066	asparagine synthase (glutamine-hydrolyzing) activity	5/4349	11/36623	0.00586116	0.0606056	gene-LOC112702805/gene-LOC112719985/gene-LOC112764060/gene-LOC112792425/gene-LOC112792655	5	5	0
Molecular function	GO:0016768	spermine synthase activity	5/4349	11/36623	0.00586116	0.0606056	gene-LOC112697639/gene-LOC112705937/gene-LOC112711807/gene-LOC112755880/gene-LOC112766201	5	0	5
Molecular function	GO:0045548	phenylalanine ammonia-lyase activity	5/4349	11/36623	0.00586116	0.0606056	gene-LOC112712613/gene-LOC112728963/gene-LOC112765227/gene-LOC112765954/gene-LOC112779615	5	4	1
Molecular function	GO:0016763	transferase activity, transferring pentosyl groups	25/4349	125/36623	0.00606257	0.0619272	gene-LOC112696468/gene-LOC112701618/gene-LOC112703892/gene-LOC112703972/gene-LOC112707917/gene-LOC112708217/gene-LOC112710023/gene-LOC112722347/gene-LOC112722524/gene-LOC112723084/gene-LOC112723318/gene-LOC112736370/gene-LOC112741748/gene-LOC112747323/gene-LOC112748512/gene-LOC112750303/gene-LOC112750304/gene-LOC112759016/gene-LOC112772517/gene-LOC112783014/gene-LOC112784218/gene-LOC112784474/gen…	25	23	2
Biological process	GO:0009642	response to light intensity	44/4053	257/34696	0.00608114	0.0853253	gene-LOC112697023/gene-LOC112697654/gene-LOC112697763/gene-LOC112700672/gene-LOC112703016/gene-LOC112703324/gene-LOC112709701/gene-LOC112710508/gene-LOC112711336/gene-LOC112712531/gene-LOC112716863/gene-LOC112721687/gene-LOC112722205/gene-LOC112722577/gene-LOC112723410/gene-LOC112728314/gene-LOC112733250/gene-LOC112733966/gene-LOC112741194/gene-LOC112749879/gene-LOC112749930/gene-LOC112750538/gen…	44	14	30
Molecular function	GO:0046556	alpha-L-arabinofuranosidase activity	10/4349	35/36623	0.00611246	0.0619272	gene-LOC112696961/gene-LOC112714889/gene-LOC112716851/gene-LOC112734464/gene-LOC112736751/gene-LOC112741677/gene-LOC112771994/gene-LOC112783185/gene-LOC112786731/gene-LOC112796364	10	9	1
Biological process	GO:1903409	reactive oxygen species biosynthetic process	11/4053	41/34696	0.00611474	0.0853253	gene-LOC112706114/gene-LOC112707518/gene-LOC112714328/gene-LOC112722584/gene-LOC112732563/gene-LOC112737643/gene-LOC112747323/gene-LOC112749694/gene-LOC112772978/gene-LOC112790839/gene-LOC112801445	11	10	1
Biological process	GO:0032101	regulation of response to external stimulus	50/4053	300/34696	0.00622513	0.0863693	gene-LOC112695377/gene-LOC112695578/gene-LOC112696460/gene-LOC112702480/gene-LOC112704669/gene-LOC112706045/gene-LOC112706733/gene-LOC112707588/gene-LOC112709984/gene-LOC112710001/gene-LOC112710017/gene-LOC112710024/gene-LOC112710592/gene-LOC112711806/gene-LOC112719685/gene-LOC112720479/gene-LOC112726624/gene-LOC112726695/gene-LOC112734183/gene-LOC112734966/gene-LOC112736585/gene-LOC112738173/gen…	50	39	11
Molecular function	GO:0016765	transferase activity, transferring alkyl or aryl (other than methyl) groups	58/4349	352/36623	0.00624217	0.062609	gene-LOC112695681/gene-LOC112696568/gene-LOC112697639/gene-LOC112701951/gene-LOC112705937/gene-LOC112707569/gene-LOC112707570/gene-LOC112711405/gene-LOC112711807/gene-LOC112716416/gene-LOC112719872/gene-LOC112720245/gene-LOC112721687/gene-LOC112727447/gene-LOC112727841/gene-LOC112728023/gene-LOC112728511/gene-LOC112728512/gene-LOC112730543/gene-LOC112734989/gene-LOC112734990/gene-LOC112737939/gen…	58	34	24
Molecular function	GO:0015149	hexose transmembrane transporter activity	21/4349	100/36623	0.00639541	0.0635108	gene-LOC112704984/gene-LOC112707108/gene-LOC112723030/gene-LOC112732308/gene-LOC112732310/gene-LOC112732621/gene-LOC112736666/gene-LOC112736863/gene-LOC112737222/gene-LOC112737640/gene-LOC112738071/gene-LOC112738109/gene-LOC112751198/gene-LOC112765706/gene-LOC112772713/gene-LOC112788950/gene-LOC112789294/gene-LOC112789769/gene-LOC112790210/gene-LOC112790572/gene-LOC112802749	21	17	4
Molecular function	GO:0015172	acidic amino acid transmembrane transporter activity	8/4349	25/36623	0.00657013	0.0646063	gene-LOC112707958/gene-LOC112712033/gene-LOC112712034/gene-LOC112755405/gene-LOC112755556/gene-LOC112766618/gene-LOC112776614/gene-LOC112779643	8	7	1
Biological process	GO:0006833	water transport	12/4053	47/34696	0.00657629	0.0902103	gene-LOC112697644/gene-LOC112703652/gene-LOC112709919/gene-LOC112712595/gene-LOC112728748/gene-LOC112736596/gene-LOC112757628/gene-LOC112769200/gene-LOC112771206/gene-LOC112777298/gene-LOC112780088/gene-LOC112787018	12	9	3
Biological process	GO:0042044	fluid transport	12/4053	47/34696	0.00657629	0.0902103	gene-LOC112697644/gene-LOC112703652/gene-LOC112709919/gene-LOC112712595/gene-LOC112728748/gene-LOC112736596/gene-LOC112757628/gene-LOC112769200/gene-LOC112771206/gene-LOC112777298/gene-LOC112780088/gene-LOC112787018	12	9	3
Biological process	GO:0015749	monosaccharide transmembrane transport	21/4053	102/34696	0.00671015	0.0915295	gene-LOC112704984/gene-LOC112707108/gene-LOC112723030/gene-LOC112732308/gene-LOC112732310/gene-LOC112732621/gene-LOC112736666/gene-LOC112736863/gene-LOC112737222/gene-LOC112737640/gene-LOC112738071/gene-LOC112738109/gene-LOC112751198/gene-LOC112765706/gene-LOC112772713/gene-LOC112788950/gene-LOC112789294/gene-LOC112789769/gene-LOC112790210/gene-LOC112790572/gene-LOC112802749	21	17	4
Biological process	GO:0010928	regulation of auxin mediated signaling pathway	17/4053	77/34696	0.00684136	0.0927979	gene-LOC112696557/gene-LOC112697787/gene-LOC112703524/gene-LOC112709795/gene-LOC112710441/gene-LOC112716077/gene-LOC112742013/gene-LOC112748477/gene-LOC112749486/gene-LOC112756086/gene-LOC112765664/gene-LOC112766525/gene-LOC112776495/gene-LOC112785022/gene-LOC112796751/gene-LOC112800545/novel.444	17	16	1
Molecular function	GO:0016840	carbon-nitrogen lyase activity	11/4349	41/36623	0.00691937	0.0665234	gene-LOC112702829/gene-LOC112709024/gene-LOC112712613/gene-LOC112716197/gene-LOC112722647/gene-LOC112728963/gene-LOC112765227/gene-LOC112765954/gene-LOC112779615/gene-LOC112783003/gene-LOC112797014	11	6	5
Molecular function	GO:0016645	oxidoreductase activity, acting on the CH-NH group of donors	18/4349	82/36623	0.00692535	0.0665234	gene-LOC112695991/gene-LOC112697113/gene-LOC112705586/gene-LOC112707520/gene-LOC112710495/gene-LOC112716071/gene-LOC112716661/gene-LOC112716978/gene-LOC112722463/gene-LOC112723639/gene-LOC112733789/gene-LOC112738210/gene-LOC112750473/gene-LOC112764801/gene-LOC112782357/gene-LOC112784141/gene-LOC112791693/gene-LOC112800806	18	13	5
Molecular function	GO:0005507	copper ion binding	51/4349	304/36623	0.00696407	0.0665234	gene-LOC112695477/gene-LOC112696417/gene-LOC112703175/gene-LOC112705684/gene-LOC112707518/gene-LOC112710272/gene-LOC112711801/gene-LOC112715364/gene-LOC112716863/gene-LOC112719927/gene-LOC112720309/gene-LOC112720422/gene-LOC112721054/gene-LOC112723000/gene-LOC112727412/gene-LOC112727865/gene-LOC112733284/gene-LOC112734431/gene-LOC112736288/gene-LOC112737147/gene-LOC112737643/gene-LOC112741777/gen…	51	36	15
Biological process	GO:1901071	glucosamine-containing compound metabolic process	16/4053	71/34696	0.00696669	0.093973	gene-LOC112695657/gene-LOC112697547/gene-LOC112700904/gene-LOC112706569/gene-LOC112708042/gene-LOC112712412/gene-LOC112712531/gene-LOC112744790/gene-LOC112759127/gene-LOC112768994/gene-LOC112777599/gene-LOC112779240/gene-LOC112779873/gene-LOC112779875/gene-LOC112782519/gene-LOC112797049	16	11	5
Biological process	GO:0016102	diterpenoid biosynthetic process	22/4053	109/34696	0.00715126	0.0954897	gene-LOC112696212/gene-LOC112706253/gene-LOC112720124/gene-LOC112722106/gene-LOC112733062/gene-LOC112734534/gene-LOC112734535/gene-LOC112737934/gene-LOC112749542/gene-LOC112751696/gene-LOC112756347/gene-LOC112756444/gene-LOC112764462/gene-LOC112765726/gene-LOC112770694/gene-LOC112779352/gene-LOC112779497/gene-LOC112790076/gene-LOC112791095/gene-LOC112791164/gene-LOC112792330/novel.251	22	14	8
Biological process	GO:0050665	hydrogen peroxide biosynthetic process	6/4053	16/34696	0.00715779	0.0954897	gene-LOC112714328/gene-LOC112722584/gene-LOC112732563/gene-LOC112749694/gene-LOC112790839/gene-LOC112801445	6	6	0
Molecular function	GO:0016413	O-acetyltransferase activity	28/4349	147/36623	0.00767971	0.0714068	gene-LOC112702334/gene-LOC112702806/gene-LOC112703552/gene-LOC112705240/gene-LOC112707183/gene-LOC112712160/gene-LOC112715352/gene-LOC112715368/gene-LOC112716670/gene-LOC112719986/gene-LOC112726464/gene-LOC112728017/gene-LOC112737751/gene-LOC112744701/gene-LOC112744702/gene-LOC112750057/gene-LOC112750438/gene-LOC112756482/gene-LOC112764062/gene-LOC112766604/gene-LOC112771104/gene-LOC112772380/gen…	28	28	0
Molecular function	GO:0009815	1-aminocyclopropane-1-carboxylate oxidase activity	6/4349	16/36623	0.00776006	0.0714068	gene-LOC112706026/gene-LOC112722852/gene-LOC112751340/gene-LOC112762594/gene-LOC112802019/gene-LOC114925288	6	6	0
Molecular function	GO:0015168	glycerol transmembrane transporter activity	6/4349	16/36623	0.00776006	0.0714068	gene-LOC112736863/gene-LOC112738109/gene-LOC112751198/gene-LOC112772252/gene-LOC112788950/novel.291	6	3	3
Molecular function	GO:0015665	alcohol transmembrane transporter activity	6/4349	16/36623	0.00776006	0.0714068	gene-LOC112695631/gene-LOC112722453/gene-LOC112741486/gene-LOC112750178/gene-LOC112757963/gene-LOC112791886	6	6	0
Biological process	GO:0009821	alkaloid biosynthetic process	7/4053	21/34696	0.0077646	0.103019	gene-LOC112707104/gene-LOC112750861/gene-LOC112751683/gene-LOC112751684/gene-LOC112771759/gene-LOC112801699/gene-LOC112802406	7	3	4
Biological process	GO:0002832	negative regulation of response to biotic stimulus	16/4053	72/34696	0.00800771	0.104531	gene-LOC112695377/gene-LOC112696460/gene-LOC112702480/gene-LOC112704669/gene-LOC112707588/gene-LOC112710001/gene-LOC112710017/gene-LOC112710024/gene-LOC112711806/gene-LOC112719685/gene-LOC112758638/gene-LOC112758995/gene-LOC112767082/gene-LOC112771539/gene-LOC112780120/gene-LOC112796370	16	13	3
Biological process	GO:0032102	negative regulation of response to external stimulus	16/4053	72/34696	0.00800771	0.104531	gene-LOC112695377/gene-LOC112696460/gene-LOC112702480/gene-LOC112704669/gene-LOC112707588/gene-LOC112710001/gene-LOC112710017/gene-LOC112710024/gene-LOC112711806/gene-LOC112719685/gene-LOC112758638/gene-LOC112758995/gene-LOC112767082/gene-LOC112771539/gene-LOC112780120/gene-LOC112796370	16	13	3
Biological process	GO:0043901	negative regulation of multi-organism process	16/4053	72/34696	0.00800771	0.104531	gene-LOC112695377/gene-LOC112696460/gene-LOC112702480/gene-LOC112704669/gene-LOC112707588/gene-LOC112710001/gene-LOC112710017/gene-LOC112710024/gene-LOC112711806/gene-LOC112719685/gene-LOC112758638/gene-LOC112758995/gene-LOC112767082/gene-LOC112771539/gene-LOC112780120/gene-LOC112796370	16	13	3
Molecular function	GO:0015145	monosaccharide transmembrane transporter activity	21/4349	102/36623	0.00806584	0.0731842	gene-LOC112704984/gene-LOC112707108/gene-LOC112723030/gene-LOC112732308/gene-LOC112732310/gene-LOC112732621/gene-LOC112736666/gene-LOC112736863/gene-LOC112737222/gene-LOC112737640/gene-LOC112738071/gene-LOC112738109/gene-LOC112751198/gene-LOC112765706/gene-LOC112772713/gene-LOC112788950/gene-LOC112789294/gene-LOC112789769/gene-LOC112790210/gene-LOC112790572/gene-LOC112802749	21	17	4
Biological process	GO:0046189	phenol-containing compound biosynthetic process	13/4053	54/34696	0.00808854	0.105021	gene-LOC112695240/gene-LOC112695578/gene-LOC112720479/gene-LOC112734359/gene-LOC112738173/gene-LOC112750898/gene-LOC112751094/gene-LOC112758055/gene-LOC112779612/gene-LOC112790309/gene-LOC112798648/gene-LOC112799161/gene-LOC112802242	13	12	1
Molecular function	GO:0004568	chitinase activity	15/4349	65/36623	0.00815564	0.0731842	gene-LOC112695657/gene-LOC112697547/gene-LOC112700904/gene-LOC112706569/gene-LOC112708042/gene-LOC112712412/gene-LOC112712531/gene-LOC112759127/gene-LOC112768994/gene-LOC112777599/gene-LOC112779240/gene-LOC112779873/gene-LOC112779875/gene-LOC112782519/gene-LOC112797049	15	10	5
Biological process	GO:0006869	lipid transport	38/4053	219/34696	0.00822746	0.106257	gene-LOC112695631/gene-LOC112696388/gene-LOC112703030/gene-LOC112706110/gene-LOC112706165/gene-LOC112707547/gene-LOC112708390/gene-LOC112715082/gene-LOC112722453/gene-LOC112728130/gene-LOC112728669/gene-LOC112733369/gene-LOC112734411/gene-LOC112734456/gene-LOC112741021/gene-LOC112741888/gene-LOC112743226/gene-LOC112749840/gene-LOC112750178/gene-LOC112751350/gene-LOC112751634/gene-LOC112757963/gen…	38	33	5
Molecular function	GO:0030599	pectinesterase activity	25/4349	128/36623	0.00824508	0.0731842	gene-LOC112696174/gene-LOC112697407/gene-LOC112715894/gene-LOC112716915/gene-LOC112720178/gene-LOC112726665/gene-LOC112728218/gene-LOC112728233/gene-LOC112728566/gene-LOC112737393/gene-LOC112749910/gene-LOC112752260/gene-LOC112755331/gene-LOC112756494/gene-LOC112756501/gene-LOC112756681/gene-LOC112758589/gene-LOC112758659/gene-LOC112767131/gene-LOC112782499/gene-LOC112784089/gene-LOC112789466/gen…	25	23	2
Molecular function	GO:0045330	aspartyl esterase activity	25/4349	128/36623	0.00824508	0.0731842	gene-LOC112696174/gene-LOC112697407/gene-LOC112715894/gene-LOC112716915/gene-LOC112720178/gene-LOC112726665/gene-LOC112728218/gene-LOC112728233/gene-LOC112728566/gene-LOC112737393/gene-LOC112749910/gene-LOC112752260/gene-LOC112755331/gene-LOC112756494/gene-LOC112756501/gene-LOC112756681/gene-LOC112758589/gene-LOC112758659/gene-LOC112767131/gene-LOC112782499/gene-LOC112784089/gene-LOC112789466/gen…	25	23	2
Biological process	GO:0009800	cinnamic acid biosynthetic process	5/4053	12/34696	0.00846013	0.108684	gene-LOC112712613/gene-LOC112728963/gene-LOC112765227/gene-LOC112765954/gene-LOC112779615	5	4	1
Biological process	GO:0009809	lignin biosynthetic process	27/4053	144/34696	0.00871148	0.111324	gene-LOC112696397/gene-LOC112707213/gene-LOC112711957/gene-LOC112712316/gene-LOC112715904/gene-LOC112719948/gene-LOC112720341/gene-LOC112720490/gene-LOC112722947/gene-LOC112738338/gene-LOC112741191/gene-LOC112744502/gene-LOC112745809/gene-LOC112750875/gene-LOC112758551/gene-LOC112771976/gene-LOC112779612/gene-LOC112782318/gene-LOC112782895/gene-LOC112784665/gene-LOC112789426/gene-LOC112792877/gen…	27	18	9
Biological process	GO:0016125	sterol metabolic process	28/4053	151/34696	0.00891058	0.113272	gene-LOC112702383/gene-LOC112706501/gene-LOC112706980/gene-LOC112714308/gene-LOC112715407/gene-LOC112734534/gene-LOC112734535/gene-LOC112736795/gene-LOC112738324/gene-LOC112744217/gene-LOC112747584/gene-LOC112749146/gene-LOC112751702/gene-LOC112765910/gene-LOC112772650/gene-LOC112782610/gene-LOC112783178/gene-LOC112784909/gene-LOC112789393/gene-LOC112791831/gene-LOC112792330/gene-LOC112797539/gen…	28	22	6
Molecular function	GO:0004364	glutathione transferase activity	27/4349	142/36623	0.00893525	0.0786145	gene-LOC112711405/gene-LOC112719872/gene-LOC112727841/gene-LOC112728511/gene-LOC112728512/gene-LOC112734989/gene-LOC112734990/gene-LOC112737939/gene-LOC112738368/gene-LOC112742516/gene-LOC112743495/gene-LOC112750152/gene-LOC112750154/gene-LOC112751035/gene-LOC112755726/gene-LOC112755737/gene-LOC112755742/gene-LOC112771390/gene-LOC112777068/gene-LOC112779318/gene-LOC112790080/gene-LOC112791861/gen…	27	15	12
Molecular function	GO:0008238	exopeptidase activity	36/4349	203/36623	0.00904769	0.0789116	gene-LOC112695557/gene-LOC112697440/gene-LOC112697791/gene-LOC112707540/gene-LOC112708391/gene-LOC112711037/gene-LOC112714367/gene-LOC112715263/gene-LOC112727053/gene-LOC112727786/gene-LOC112727789/gene-LOC112736425/gene-LOC112736448/gene-LOC112737109/gene-LOC112737327/gene-LOC112742008/gene-LOC112744265/gene-LOC112744575/gene-LOC112755362/gene-LOC112756091/gene-LOC112772096/gene-LOC112772099/gen…	36	25	11
Biological process	GO:0034219	carbohydrate transmembrane transport	23/4053	118/34696	0.00928596	0.117429	gene-LOC112704984/gene-LOC112707108/gene-LOC112723030/gene-LOC112732308/gene-LOC112732310/gene-LOC112732621/gene-LOC112736666/gene-LOC112736863/gene-LOC112737222/gene-LOC112737640/gene-LOC112738071/gene-LOC112738109/gene-LOC112741194/gene-LOC112751198/gene-LOC112765706/gene-LOC112772713/gene-LOC112788950/gene-LOC112789294/gene-LOC112789769/gene-LOC112790210/gene-LOC112790572/gene-LOC112795889/gen…	23	17	6
Biological process	GO:0007155	cell adhesion	13/4053	55/34696	0.00948481	0.118707	gene-LOC112697644/gene-LOC112703188/gene-LOC112706183/gene-LOC112710348/gene-LOC112712616/gene-LOC112742384/gene-LOC112762841/gene-LOC112764136/gene-LOC112775219/gene-LOC112775738/gene-LOC112779380/gene-LOC112782480/gene-LOC112796473	13	9	4
Biological process	GO:0022610	biological adhesion	13/4053	55/34696	0.00948481	0.118707	gene-LOC112697644/gene-LOC112703188/gene-LOC112706183/gene-LOC112710348/gene-LOC112712616/gene-LOC112742384/gene-LOC112762841/gene-LOC112764136/gene-LOC112775219/gene-LOC112775738/gene-LOC112779380/gene-LOC112782480/gene-LOC112796473	13	9	4
Molecular function	GO:0046873	metal ion transmembrane transporter activity	76/4349	491/36623	0.00961037	0.0830965	gene-LOC112695476/gene-LOC112695668/gene-LOC112696250/gene-LOC112696295/gene-LOC112697069/gene-LOC112702561/gene-LOC112702820/gene-LOC112702954/gene-LOC112703100/gene-LOC112703324/gene-LOC112703632/gene-LOC112703633/gene-LOC112705351/gene-LOC112706414/gene-LOC112707008/gene-LOC112707176/gene-LOC112707332/gene-LOC112709958/gene-LOC112710353/gene-LOC112716031/gene-LOC112716033/gene-LOC112726535/gen…	76	56	20
Biological process	GO:0071470	cellular response to osmotic stress	20/4053	99/34696	0.00990425	0.122426	gene-LOC112703633/gene-LOC112707176/gene-LOC112710785/gene-LOC112722584/gene-LOC112726624/gene-LOC112732563/gene-LOC112734215/gene-LOC112737075/gene-LOC112741777/gene-LOC112747709/gene-LOC112749694/gene-LOC112756488/gene-LOC112764154/gene-LOC112772520/gene-LOC112773165/gene-LOC112775696/gene-LOC112790839/gene-LOC112791361/gene-LOC112796460/gene-LOC112801445	20	15	5
Biological process	GO:0030643	cellular phosphate ion homeostasis	6/4053	17/34696	0.00998366	0.122426	gene-LOC112697146/gene-LOC112705565/gene-LOC112719994/gene-LOC112755044/gene-LOC112792354/gene-LOC112802395	6	5	1
Biological process	GO:0072501	cellular divalent inorganic anion homeostasis	6/4053	17/34696	0.00998366	0.122426	gene-LOC112697146/gene-LOC112705565/gene-LOC112719994/gene-LOC112755044/gene-LOC112792354/gene-LOC112802395	6	5	1
Biological process	GO:0072502	cellular trivalent inorganic anion homeostasis	6/4053	17/34696	0.00998366	0.122426	gene-LOC112697146/gene-LOC112705565/gene-LOC112719994/gene-LOC112755044/gene-LOC112792354/gene-LOC112802395	6	5	1
Biological process	GO:0010162	seed dormancy process	17/4053	80/34696	0.0101039	0.122661	gene-LOC112706150/gene-LOC112707806/gene-LOC112710523/gene-LOC112711777/gene-LOC112726679/gene-LOC112726901/gene-LOC112735310/gene-LOC112736956/gene-LOC112738366/gene-LOC112755652/gene-LOC112766691/gene-LOC112770915/gene-LOC112775793/gene-LOC112776190/gene-LOC112779405/gene-LOC112790546/gene-LOC112794235	17	9	8
Biological process	GO:0022611	dormancy process	17/4053	80/34696	0.0101039	0.122661	gene-LOC112706150/gene-LOC112707806/gene-LOC112710523/gene-LOC112711777/gene-LOC112726679/gene-LOC112726901/gene-LOC112735310/gene-LOC112736956/gene-LOC112738366/gene-LOC112755652/gene-LOC112766691/gene-LOC112770915/gene-LOC112775793/gene-LOC112776190/gene-LOC112779405/gene-LOC112790546/gene-LOC112794235	17	9	8
Biological process	GO:0009823	cytokinin catabolic process	7/4053	22/34696	0.0102587	0.123922	gene-LOC112695991/gene-LOC112697113/gene-LOC112705586/gene-LOC112716071/gene-LOC112723639/gene-LOC112764801/gene-LOC112784141	7	4	3
Molecular function	GO:0048029	monosaccharide binding	27/4349	144/36623	0.0107305	0.0918412	gene-LOC112706026/gene-LOC112709629/gene-LOC112711536/gene-LOC112711922/gene-LOC112712614/gene-LOC112712616/gene-LOC112712626/gene-LOC112722852/gene-LOC112751279/gene-LOC112751340/gene-LOC112751784/gene-LOC112755458/gene-LOC112755601/gene-LOC112762594/gene-LOC112775219/gene-LOC112775225/gene-LOC112775387/gene-LOC112777501/gene-LOC112779188/gene-LOC112779380/gene-LOC112779455/gene-LOC112790703/gen…	27	15	12
Molecular function	GO:0005504	fatty acid binding	6/4349	17/36623	0.0108048	0.0918412	gene-LOC112733369/gene-LOC112772276/gene-LOC112775779/novel.2715/novel.2716/novel.276	6	6	0
Biological process	GO:1901000	regulation of response to salt stress	25/4053	133/34696	0.0109305	0.131382	gene-LOC112697787/gene-LOC112700672/gene-LOC112708010/gene-LOC112710773/gene-LOC112720186/gene-LOC112720842/gene-LOC112723410/gene-LOC112733716/gene-LOC112734054/gene-LOC112736562/gene-LOC112737159/gene-LOC112748477/gene-LOC112756086/gene-LOC112756488/gene-LOC112766570/gene-LOC112769139/gene-LOC112779364/gene-LOC112779751/gene-LOC112784551/gene-LOC112786582/gene-LOC112789239/gene-LOC112790666/gen…	25	19	6
Molecular function	GO:1990538	xylan O-acetyltransferase activity	7/4349	22/36623	0.0112006	0.094405	gene-LOC112702334/gene-LOC112715352/gene-LOC112715368/gene-LOC112728017/gene-LOC112750438/gene-LOC112766604/gene-LOC112785730	7	7	0
Cellular component	GO:0030139	endocytic vesicle	14/4436	63/38527	0.0112049	0.284923	gene-LOC112702741/gene-LOC112706733/gene-LOC112708104/gene-LOC112719926/gene-LOC112726695/gene-LOC112728758/gene-LOC112736585/gene-LOC112755080/gene-LOC112766668/gene-LOC112766961/gene-LOC112772556/gene-LOC112773095/gene-LOC112786897/gene-LOC112793266	14	11	3
Biological process	GO:0015851	nucleobase transport	9/4053	33/34696	0.0113102	0.135277	gene-LOC112715815/gene-LOC112736402/gene-LOC112740995/gene-LOC112750557/gene-LOC112764799/gene-LOC112783895/gene-LOC112784860/gene-LOC112796796/gene-LOC112801586	9	9	0
Biological process	GO:0042545	cell wall modification	46/4053	281/34696	0.0115176	0.137082	gene-LOC112696174/gene-LOC112697407/gene-LOC112703100/gene-LOC112708263/gene-LOC112709958/gene-LOC112710649/gene-LOC112715894/gene-LOC112716915/gene-LOC112720178/gene-LOC112723712/gene-LOC112726665/gene-LOC112726695/gene-LOC112728017/gene-LOC112728199/gene-LOC112728218/gene-LOC112728233/gene-LOC112728566/gene-LOC112733930/gene-LOC112737393/gene-LOC112749910/gene-LOC112750007/gene-LOC112750083/gen…	46	41	5
Biological process	GO:0019722	calcium-mediated signaling	16/4053	75/34696	0.011892	0.140848	gene-LOC112703981/gene-LOC112707008/gene-LOC112716031/gene-LOC112716033/gene-LOC112723082/gene-LOC112734916/gene-LOC112737534/gene-LOC112764506/gene-LOC112771169/gene-LOC112784340/gene-LOC112786680/gene-LOC112786907/gene-LOC112789610/gene-LOC112800578/gene-LOC112801707/novel.1994	16	9	7
Molecular function	GO:0016835	carbon-oxygen lyase activity	56/4349	349/36623	0.01199	0.100216	gene-LOC112696212/gene-LOC112703426/gene-LOC112703524/gene-LOC112703623/gene-LOC112707844/gene-LOC112712127/gene-LOC112714722/gene-LOC112715101/gene-LOC112716665/gene-LOC112716716/gene-LOC112720124/gene-LOC112720211/gene-LOC112722187/gene-LOC112723671/gene-LOC112727732/gene-LOC112728932/gene-LOC112734454/gene-LOC112736338/gene-LOC112736476/gene-LOC112737563/gene-LOC112747588/gene-LOC112749873/gen…	56	28	28
Molecular function	GO:0004650	polygalacturonase activity	16/4349	74/36623	0.0121501	0.100715	gene-LOC112695772/gene-LOC112696068/gene-LOC112703568/gene-LOC112723121/gene-LOC112726332/gene-LOC112732653/gene-LOC112744186/gene-LOC112750007/gene-LOC112756430/gene-LOC112758167/gene-LOC112790857/gene-LOC112791784/gene-LOC112792422/gene-LOC112796494/gene-LOC112797515/gene-LOC112801130	16	15	1
Biological process	GO:0010929	positive regulation of auxin mediated signaling pathway	8/4053	28/34696	0.0124309	0.143253	gene-LOC112697787/gene-LOC112710441/gene-LOC112716077/gene-LOC112748477/gene-LOC112756086/gene-LOC112785022/gene-LOC112800545/novel.444	8	8	0
Biological process	GO:0015853	adenine transport	5/4053	13/34696	0.0124413	0.143253	gene-LOC112715815/gene-LOC112736402/gene-LOC112750557/gene-LOC112783895/gene-LOC112784860	5	5	0
Biological process	GO:0015854	guanine transport	5/4053	13/34696	0.0124413	0.143253	gene-LOC112715815/gene-LOC112736402/gene-LOC112750557/gene-LOC112783895/gene-LOC112784860	5	5	0
Biological process	GO:0046864	isoprenoid transport	5/4053	13/34696	0.0124413	0.143253	gene-LOC112695631/gene-LOC112722453/gene-LOC112750178/gene-LOC112757963/gene-LOC112791886	5	5	0
Biological process	GO:0046865	terpenoid transport	5/4053	13/34696	0.0124413	0.143253	gene-LOC112695631/gene-LOC112722453/gene-LOC112750178/gene-LOC112757963/gene-LOC112791886	5	5	0
Biological process	GO:0009687	abscisic acid metabolic process	14/4053	63/34696	0.0126261	0.143253	gene-LOC112703460/gene-LOC112706371/gene-LOC112706516/gene-LOC112710773/gene-LOC112715142/gene-LOC112719830/gene-LOC112747584/gene-LOC112765029/gene-LOC112765297/gene-LOC112782783/gene-LOC112783178/gene-LOC112794793/gene-LOC112797741/gene-LOC112802971	14	10	4
Biological process	GO:0043288	apocarotenoid metabolic process	14/4053	63/34696	0.0126261	0.143253	gene-LOC112703460/gene-LOC112706371/gene-LOC112706516/gene-LOC112710773/gene-LOC112715142/gene-LOC112719830/gene-LOC112747584/gene-LOC112765029/gene-LOC112765297/gene-LOC112782783/gene-LOC112783178/gene-LOC112794793/gene-LOC112797741/gene-LOC112802971	14	10	4
Biological process	GO:0051651	maintenance of location in cell	14/4053	63/34696	0.0126261	0.143253	gene-LOC112702820/gene-LOC112705646/gene-LOC112710353/gene-LOC112728057/gene-LOC112728748/gene-LOC112734482/gene-LOC112750990/gene-LOC112757628/gene-LOC112764127/gene-LOC112765205/gene-LOC112765648/gene-LOC112776606/gene-LOC112776716/gene-LOC112779257	14	9	5
Biological process	GO:1902644	tertiary alcohol metabolic process	14/4053	63/34696	0.0126261	0.143253	gene-LOC112703460/gene-LOC112706371/gene-LOC112706516/gene-LOC112710773/gene-LOC112715142/gene-LOC112719830/gene-LOC112747584/gene-LOC112765029/gene-LOC112765297/gene-LOC112782783/gene-LOC112783178/gene-LOC112794793/gene-LOC112797741/gene-LOC112802971	14	10	4
Molecular function	GO:0050660	flavin adenine dinucleotide binding	48/4349	293/36623	0.0131844	0.108393	gene-LOC112695261/gene-LOC112695991/gene-LOC112697113/gene-LOC112702176/gene-LOC112705586/gene-LOC112705922/gene-LOC112707520/gene-LOC112708205/gene-LOC112716071/gene-LOC112716661/gene-LOC112720783/gene-LOC112723639/gene-LOC112734541/gene-LOC112734572/gene-LOC112737069/gene-LOC112737795/gene-LOC112741492/gene-LOC112741519/gene-LOC112743803/gene-LOC112750379/gene-LOC112751197/gene-LOC112752068/gen…	48	33	15
Biological process	GO:0048455	stamen formation	7/4053	23/34696	0.013288	0.150062	gene-LOC112702383/gene-LOC112712084/gene-LOC112715407/gene-LOC112750547/gene-LOC112765910/gene-LOC112779796/gene-LOC112784909	7	1	6
Biological process	GO:0052546	cell wall pectin metabolic process	16/4053	76/34696	0.0134723	0.151438	gene-LOC112697034/gene-LOC112703188/gene-LOC112706183/gene-LOC112708132/gene-LOC112709681/gene-LOC112710348/gene-LOC112743962/gene-LOC112744544/gene-LOC112762841/gene-LOC112764136/gene-LOC112772171/gene-LOC112775738/gene-LOC112782480/gene-LOC112784218/gene-LOC112797330/gene-LOC112797841	16	16	0
Molecular function	GO:0004970	ionotropic glutamate receptor activity	11/4349	45/36623	0.0142682	0.111805	gene-LOC112707008/gene-LOC112716031/gene-LOC112716033/gene-LOC112734916/gene-LOC112737534/gene-LOC112764506/gene-LOC112771169/gene-LOC112784340/gene-LOC112786680/gene-LOC112786907/gene-LOC112789610	11	5	6
Molecular function	GO:0005230	extracellular ligand-gated ion channel activity	11/4349	45/36623	0.0142682	0.111805	gene-LOC112707008/gene-LOC112716031/gene-LOC112716033/gene-LOC112734916/gene-LOC112737534/gene-LOC112764506/gene-LOC112771169/gene-LOC112784340/gene-LOC112786680/gene-LOC112786907/gene-LOC112789610	11	5	6
Molecular function	GO:0008066	glutamate receptor activity	11/4349	45/36623	0.0142682	0.111805	gene-LOC112707008/gene-LOC112716031/gene-LOC112716033/gene-LOC112734916/gene-LOC112737534/gene-LOC112764506/gene-LOC112771169/gene-LOC112784340/gene-LOC112786680/gene-LOC112786907/gene-LOC112789610	11	5	6
Molecular function	GO:0022824	transmitter-gated ion channel activity	11/4349	45/36623	0.0142682	0.111805	gene-LOC112707008/gene-LOC112716031/gene-LOC112716033/gene-LOC112734916/gene-LOC112737534/gene-LOC112764506/gene-LOC112771169/gene-LOC112784340/gene-LOC112786680/gene-LOC112786907/gene-LOC112789610	11	5	6
Molecular function	GO:0022835	transmitter-gated channel activity	11/4349	45/36623	0.0142682	0.111805	gene-LOC112707008/gene-LOC112716031/gene-LOC112716033/gene-LOC112734916/gene-LOC112737534/gene-LOC112764506/gene-LOC112771169/gene-LOC112784340/gene-LOC112786680/gene-LOC112786907/gene-LOC112789610	11	5	6
Molecular function	GO:0030594	neurotransmitter receptor activity	11/4349	45/36623	0.0142682	0.111805	gene-LOC112707008/gene-LOC112716031/gene-LOC112716033/gene-LOC112734916/gene-LOC112737534/gene-LOC112764506/gene-LOC112771169/gene-LOC112784340/gene-LOC112786680/gene-LOC112786907/gene-LOC112789610	11	5	6
Molecular function	GO:0015181	arginine transmembrane transporter activity	6/4349	18/36623	0.0146065	0.112695	gene-LOC112707958/gene-LOC112712033/gene-LOC112712034/gene-LOC112775184/gene-LOC112776614/gene-LOC112779643	6	5	1
Molecular function	GO:0015189	L-lysine transmembrane transporter activity	6/4349	18/36623	0.0146065	0.112695	gene-LOC112707958/gene-LOC112712033/gene-LOC112712034/gene-LOC112775184/gene-LOC112776614/gene-LOC112779643	6	5	1
Molecular function	GO:0015175	neutral amino acid transmembrane transporter activity	9/4349	34/36623	0.0152986	0.116246	gene-LOC112707958/gene-LOC112712033/gene-LOC112712034/gene-LOC112755405/gene-LOC112755556/gene-LOC112766618/gene-LOC112776614/gene-LOC112779643/gene-LOC112782537	9	8	1
Molecular function	GO:0015205	nucleobase transmembrane transporter activity	9/4349	34/36623	0.0152986	0.116246	gene-LOC112715815/gene-LOC112736402/gene-LOC112740995/gene-LOC112750557/gene-LOC112764799/gene-LOC112783895/gene-LOC112784860/gene-LOC112796796/gene-LOC112801586	9	9	0
Biological process	GO:0006772	thiamine metabolic process	8/4053	29/34696	0.0154476	0.171264	gene-LOC112695805/gene-LOC112733825/gene-LOC112737808/gene-LOC112741103/gene-LOC112749911/gene-LOC112789941/gene-LOC112791719/gene-LOC112801227	8	7	1
Biological process	GO:0006863	purine nucleobase transport	8/4053	29/34696	0.0154476	0.171264	gene-LOC112715815/gene-LOC112736402/gene-LOC112740995/gene-LOC112750557/gene-LOC112764799/gene-LOC112783895/gene-LOC112784860/gene-LOC112796796	8	8	0
Biological process	GO:0042723	thiamine-containing compound metabolic process	8/4053	29/34696	0.0154476	0.171264	gene-LOC112695805/gene-LOC112733825/gene-LOC112737808/gene-LOC112741103/gene-LOC112749911/gene-LOC112789941/gene-LOC112791719/gene-LOC112801227	8	7	1
Cellular component	GO:0010330	cellulose synthase complex	7/4436	24/38527	0.0156987	0.354488	gene-LOC112715865/gene-LOC112733168/gene-LOC112733279/gene-LOC112784255/gene-LOC112785184/gene-LOC112791186/gene-LOC112791250	7	7	0
Biological process	GO:0009751	response to salicylic acid	72/4053	480/34696	0.0158918	0.174609	gene-LOC112695156/gene-LOC112696860/gene-LOC112697325/gene-LOC112697701/gene-LOC112697787/gene-LOC112702532/gene-LOC112703585/gene-LOC112706083/gene-LOC112706826/gene-LOC112709738/gene-LOC112709984/gene-LOC112710773/gene-LOC112711250/gene-LOC112711613/gene-LOC112715984/gene-LOC112716608/gene-LOC112719753/gene-LOC112720417/gene-LOC112720479/gene-LOC112720559/gene-LOC112723720/gene-LOC112726328/gen…	72	56	16
Biological process	GO:0010103	stomatal complex morphogenesis	15/4053	71/34696	0.0158932	0.174609	gene-LOC112697644/gene-LOC112711733/gene-LOC112711756/gene-LOC112720201/gene-LOC112734054/gene-LOC112737941/gene-LOC112776773/gene-LOC112790082/gene-LOC112790587/gene-LOC112791909/gene-LOC112796821/novel.2729/novel.1486/novel.93/novel.2441	15	8	7
Cellular component	GO:0009898	cytoplasmic side of plasma membrane	15/4436	72/38527	0.015932	0.354488	gene-LOC112696500/gene-LOC112700672/gene-LOC112707789/gene-LOC112711509/gene-LOC112714391/gene-LOC112723410/gene-LOC112733279/gene-LOC112736824/gene-LOC112740773/gene-LOC112769393/gene-LOC112783213/gene-LOC112785184/gene-LOC112786739/gene-LOC112791250/gene-LOC112792117	15	11	4
Biological process	GO:0010431	seed maturation	27/4053	151/34696	0.0159887	0.174868	gene-LOC112700672/gene-LOC112705534/gene-LOC112706150/gene-LOC112707806/gene-LOC112710523/gene-LOC112710539/gene-LOC112711777/gene-LOC112716344/gene-LOC112723410/gene-LOC112726679/gene-LOC112726901/gene-LOC112730730/gene-LOC112735310/gene-LOC112736956/gene-LOC112738366/gene-LOC112755652/gene-LOC112764840/gene-LOC112766691/gene-LOC112770915/gene-LOC112775793/gene-LOC112776190/gene-LOC112779405/gen…	27	17	10
Biological process	GO:0071236	cellular response to antibiotic	32/4053	186/34696	0.0161088	0.175391	gene-LOC112695156/gene-LOC112697325/gene-LOC112697615/gene-LOC112703585/gene-LOC112706083/gene-LOC112707008/gene-LOC112709984/gene-LOC112720417/gene-LOC112720479/gene-LOC112726328/gene-LOC112733369/gene-LOC112737534/gene-LOC112738254/gene-LOC112743858/gene-LOC112747899/gene-LOC112755230/gene-LOC112758788/gene-LOC112764285/gene-LOC112764366/gene-LOC112771169/gene-LOC112775779/gene-LOC112783055/gen…	32	24	8
Biological process	GO:0046822	regulation of nucleocytoplasmic transport	9/4053	35/34696	0.0167261	0.181299	gene-LOC112696523/gene-LOC112703625/gene-LOC112714614/gene-LOC112732461/gene-LOC112732464/gene-LOC112759177/gene-LOC112771388/gene-LOC112782465/gene-LOC112790815	9	9	0
Molecular function	GO:0043178	alcohol binding	11/4349	46/36623	0.0167919	0.122177	gene-LOC112695323/gene-LOC112702333/gene-LOC112715355/gene-LOC112728059/gene-LOC112743710/gene-LOC112751008/gene-LOC112758435/gene-LOC112784867/gene-LOC112791378/gene-LOC112797092/novel.1710	11	8	3
Biological process	GO:0080036	regulation of cytokinin-activated signaling pathway	7/4053	24/34696	0.0169082	0.182459	gene-LOC112709835/gene-LOC112712616/gene-LOC112728520/gene-LOC112755816/gene-LOC112775219/gene-LOC112775473/gene-LOC112779380	7	2	5
Molecular function	GO:0005345	purine nucleobase transmembrane transporter activity	8/4349	29/36623	0.016952	0.122177	gene-LOC112715815/gene-LOC112736402/gene-LOC112740995/gene-LOC112750557/gene-LOC112764799/gene-LOC112783895/gene-LOC112784860/gene-LOC112796796	8	8	0
Molecular function	GO:0009044	xylan 1,4-beta-xylosidase activity	8/4349	29/36623	0.016952	0.122177	gene-LOC112696961/gene-LOC112714889/gene-LOC112716851/gene-LOC112733811/gene-LOC112734464/gene-LOC112783185/gene-LOC112786731/gene-LOC112791705	8	7	1
Molecular function	GO:0047196	long-chain-alcohol O-fatty-acyltransferase activity	8/4349	29/36623	0.016952	0.122177	gene-LOC112697418/gene-LOC112720218/gene-LOC112741284/gene-LOC112744477/gene-LOC112755334/gene-LOC112789805/gene-LOC112790417/gene-LOC112797769	8	5	3
Molecular function	GO:0097599	xylanase activity	8/4349	29/36623	0.016952	0.122177	gene-LOC112696961/gene-LOC112714889/gene-LOC112716851/gene-LOC112733811/gene-LOC112734464/gene-LOC112783185/gene-LOC112786731/gene-LOC112791705	8	7	1
Molecular function	GO:0102966	arachidoyl-CoA:1-dodecanol O-acyltransferase activity	8/4349	29/36623	0.016952	0.122177	gene-LOC112697418/gene-LOC112720218/gene-LOC112741284/gene-LOC112744477/gene-LOC112755334/gene-LOC112789805/gene-LOC112790417/gene-LOC112797769	8	5	3
Molecular function	GO:0103095	wax ester synthase activity	8/4349	29/36623	0.016952	0.122177	gene-LOC112697418/gene-LOC112720218/gene-LOC112741284/gene-LOC112744477/gene-LOC112755334/gene-LOC112789805/gene-LOC112790417/gene-LOC112797769	8	5	3
Molecular function	GO:0051213	dioxygenase activity	54/4349	341/36623	0.0170536	0.122177	gene-LOC112695228/gene-LOC112702372/gene-LOC112703460/gene-LOC112709816/gene-LOC112710191/gene-LOC112710462/gene-LOC112710463/gene-LOC112710465/gene-LOC112711806/gene-LOC112711922/gene-LOC112715486/gene-LOC112717139/gene-LOC112717143/gene-LOC112726261/gene-LOC112733062/gene-LOC112733497/gene-LOC112736762/gene-LOC112737934/gene-LOC112738254/gene-LOC112740898/gene-LOC112743654/gene-LOC112744465/gen…	54	26	28
Biological process	GO:0009803	cinnamic acid metabolic process	5/4053	14/34696	0.0175208	0.186753	gene-LOC112712613/gene-LOC112728963/gene-LOC112765227/gene-LOC112765954/gene-LOC112779615	5	4	1
Biological process	GO:0018107	peptidyl-threonine phosphorylation	11/4053	47/34696	0.0175416	0.186753	gene-LOC112700449/gene-LOC112702687/gene-LOC112709741/gene-LOC112715983/gene-LOC112723420/gene-LOC112734959/gene-LOC112764424/gene-LOC112767394/gene-LOC112775971/gene-LOC112782694/gene-LOC112792720	11	10	1
Biological process	GO:0018210	peptidyl-threonine modification	11/4053	47/34696	0.0175416	0.186753	gene-LOC112700449/gene-LOC112702687/gene-LOC112709741/gene-LOC112715983/gene-LOC112723420/gene-LOC112734959/gene-LOC112764424/gene-LOC112767394/gene-LOC112775971/gene-LOC112782694/gene-LOC112792720	11	10	1
Biological process	GO:0006559	L-phenylalanine catabolic process	6/4053	19/34696	0.0178446	0.186753	gene-LOC112712613/gene-LOC112728963/gene-LOC112764180/gene-LOC112765227/gene-LOC112765954/gene-LOC112779615	6	5	1
Biological process	GO:0046824	positive regulation of nucleocytoplasmic transport	6/4053	19/34696	0.0178446	0.186753	gene-LOC112696523/gene-LOC112703625/gene-LOC112714614/gene-LOC112759177/gene-LOC112771388/gene-LOC112782465	6	6	0
Biological process	GO:1902222	erythrose 4-phosphate/phosphoenolpyruvate family amino acid catabolic process	6/4053	19/34696	0.0178446	0.186753	gene-LOC112712613/gene-LOC112728963/gene-LOC112764180/gene-LOC112765227/gene-LOC112765954/gene-LOC112779615	6	5	1
Biological process	GO:1904591	positive regulation of protein import	6/4053	19/34696	0.0178446	0.186753	gene-LOC112696523/gene-LOC112703625/gene-LOC112714614/gene-LOC112759177/gene-LOC112771388/gene-LOC112782465	6	6	0
Molecular function	GO:0035250	UDP-galactosyltransferase activity	7/4349	24/36623	0.0183961	0.12955	gene-LOC112701499/gene-LOC112710696/gene-LOC112723333/gene-LOC112728758/gene-LOC112756511/gene-LOC112758329/gene-LOC112779367	7	3	4
Cellular component	GO:0000322	storage vacuole	10/4436	42/38527	0.0186667	0.369185	gene-LOC112697061/gene-LOC112703652/gene-LOC112709919/gene-LOC112719644/gene-LOC112754945/gene-LOC112769200/gene-LOC112777215/gene-LOC112777298/gene-LOC112788965/gene-LOC112796640	10	9	1
Cellular component	GO:0000326	protein storage vacuole	10/4436	42/38527	0.0186667	0.369185	gene-LOC112697061/gene-LOC112703652/gene-LOC112709919/gene-LOC112719644/gene-LOC112754945/gene-LOC112769200/gene-LOC112777215/gene-LOC112777298/gene-LOC112788965/gene-LOC112796640	10	9	1
Molecular function	GO:0004031	aldehyde oxidase activity	5/4349	14/36623	0.0187285	0.12955	gene-LOC112696355/gene-LOC112727820/gene-LOC112748634/gene-LOC112754331/gene-LOC112765029	5	5	0
Molecular function	GO:0005432	calcium:sodium antiporter activity	5/4349	14/36623	0.0187285	0.12955	gene-LOC112703632/gene-LOC112703633/gene-LOC112707176/gene-LOC112772520/gene-LOC112773165	5	5	0
Molecular function	GO:0015204	urea transmembrane transporter activity	5/4349	14/36623	0.0187285	0.12955	gene-LOC112736596/gene-LOC112771206/gene-LOC112772252/gene-LOC112787018/novel.291	5	1	4
Molecular function	GO:0016623	oxidoreductase activity, acting on the aldehyde or oxo group of donors, oxygen as acceptor	5/4349	14/36623	0.0187285	0.12955	gene-LOC112696355/gene-LOC112727820/gene-LOC112748634/gene-LOC112754331/gene-LOC112765029	5	5	0
Molecular function	GO:0015174	basic amino acid transmembrane transporter activity	6/4349	19/36623	0.0192459	0.132217	gene-LOC112707958/gene-LOC112712033/gene-LOC112712034/gene-LOC112775184/gene-LOC112776614/gene-LOC112779643	6	5	1
Molecular function	GO:0015103	inorganic anion transmembrane transporter activity	32/4349	186/36623	0.0199711	0.136265	gene-LOC112695703/gene-LOC112705874/gene-LOC112706145/gene-LOC112709844/gene-LOC112709910/gene-LOC112712480/gene-LOC112714878/gene-LOC112716302/gene-LOC112733871/gene-LOC112741958/gene-LOC112742000/gene-LOC112747315/gene-LOC112751177/gene-LOC112755512/gene-LOC112755577/gene-LOC112755657/gene-LOC112756518/gene-LOC112764080/gene-LOC112764917/gene-LOC112766804/gene-LOC112772252/gene-LOC112775235/gen…	32	25	7
Biological process	GO:0071804	cellular potassium ion transport	12/4053	54/34696	0.0200582	0.208125	gene-LOC112695476/gene-LOC112695668/gene-LOC112703175/gene-LOC112732274/gene-LOC112732776/gene-LOC112758206/gene-LOC112758512/gene-LOC112758632/gene-LOC112762585/gene-LOC112772431/gene-LOC112792347/gene-LOC112800804	12	8	4
Biological process	GO:0071805	potassium ion transmembrane transport	12/4053	54/34696	0.0200582	0.208125	gene-LOC112695476/gene-LOC112695668/gene-LOC112703175/gene-LOC112732274/gene-LOC112732776/gene-LOC112758206/gene-LOC112758512/gene-LOC112758632/gene-LOC112762585/gene-LOC112772431/gene-LOC112792347/gene-LOC112800804	12	8	4
Biological process	GO:0071417	cellular response to organonitrogen compound	17/4053	86/34696	0.0202481	0.209201	gene-LOC112703100/gene-LOC112707008/gene-LOC112709958/gene-LOC112716031/gene-LOC112716033/gene-LOC112720393/gene-LOC112734916/gene-LOC112737534/gene-LOC112764506/gene-LOC112771169/gene-LOC112773047/gene-LOC112775257/gene-LOC112783915/gene-LOC112784340/gene-LOC112786680/gene-LOC112786907/gene-LOC112789610	17	10	7
Biological process	GO:0006560	proline metabolic process	10/4053	42/34696	0.0204676	0.209685	gene-LOC112710495/gene-LOC112716661/gene-LOC112722463/gene-LOC112727811/gene-LOC112743520/gene-LOC112748454/gene-LOC112775184/gene-LOC112782357/gene-LOC112791361/gene-LOC112796906	10	3	7
Biological process	GO:0055074	calcium ion homeostasis	10/4053	42/34696	0.0204676	0.209685	gene-LOC112701310/gene-LOC112703632/gene-LOC112703633/gene-LOC112707176/gene-LOC112723350/gene-LOC112727984/gene-LOC112750257/gene-LOC112766390/gene-LOC112772520/gene-LOC112773165	10	9	1
Molecular function	GO:0004427	inorganic diphosphatase activity	8/4349	30/36623	0.0207701	0.140636	gene-LOC112709778/gene-LOC112723337/gene-LOC112727258/gene-LOC112758912/gene-LOC112775929/gene-LOC112776098/gene-LOC112776456/gene-LOC112806015	8	8	0
Molecular function	GO:0051015	actin filament binding	19/4349	98/36623	0.0209189	0.140636	gene-LOC112695794/gene-LOC112696022/gene-LOC112697746/gene-LOC112701894/gene-LOC112722386/gene-LOC112733290/gene-LOC112733982/gene-LOC112741868/gene-LOC112747611/gene-LOC112750104/gene-LOC112752047/gene-LOC112755446/gene-LOC112756043/gene-LOC112764766/gene-LOC112764906/gene-LOC112765655/gene-LOC112791849/gene-LOC112796579/gene-LOC112803103	19	19	0
Molecular function	GO:0003993	acid phosphatase activity	17/4349	85/36623	0.0210322	0.140636	gene-LOC112695245/gene-LOC112708154/gene-LOC112710277/gene-LOC112711338/gene-LOC112719954/gene-LOC112726763/gene-LOC112735793/gene-LOC112737361/gene-LOC112758590/gene-LOC112770847/gene-LOC112775924/gene-LOC112777632/gene-LOC112779288/gene-LOC112789439/gene-LOC112789673/gene-LOC112792774/gene-LOC112802395	17	12	5
Biological process	GO:0042126	nitrate metabolic process	18/4053	93/34696	0.021113	0.211545	gene-LOC112695631/gene-LOC112696765/gene-LOC112703127/gene-LOC112706114/gene-LOC112715572/gene-LOC112722453/gene-LOC112722810/gene-LOC112733871/gene-LOC112750178/gene-LOC112750568/gene-LOC112757963/gene-LOC112766057/gene-LOC112766283/gene-LOC112782974/gene-LOC112789586/gene-LOC112791762/gene-LOC112791886/gene-LOC112802658	18	16	2
Biological process	GO:0042128	nitrate assimilation	18/4053	93/34696	0.021113	0.211545	gene-LOC112695631/gene-LOC112696765/gene-LOC112703127/gene-LOC112706114/gene-LOC112715572/gene-LOC112722453/gene-LOC112722810/gene-LOC112733871/gene-LOC112750178/gene-LOC112750568/gene-LOC112757963/gene-LOC112766057/gene-LOC112766283/gene-LOC112782974/gene-LOC112789586/gene-LOC112791762/gene-LOC112791886/gene-LOC112802658	18	16	2
Biological process	GO:2000070	regulation of response to water deprivation	18/4053	93/34696	0.021113	0.211545	gene-LOC112695578/gene-LOC112707106/gene-LOC112708010/gene-LOC112720186/gene-LOC112720842/gene-LOC112734054/gene-LOC112737159/gene-LOC112750152/gene-LOC112758055/gene-LOC112769139/gene-LOC112771856/gene-LOC112779364/gene-LOC112779751/gene-LOC112784551/gene-LOC112789239/gene-LOC112790666/gene-LOC112791861/gene-LOC112791909	18	14	4
Biological process	GO:0009873	ethylene-activated signaling pathway	71/4053	479/34696	0.0211294	0.211545	gene-LOC112696245/gene-LOC112697615/gene-LOC112698308/gene-LOC112702783/gene-LOC112705950/gene-LOC112706083/gene-LOC112706253/gene-LOC112707106/gene-LOC112712096/gene-LOC112712788/gene-LOC112716211/gene-LOC112720479/gene-LOC112720774/gene-LOC112720787/gene-LOC112722189/gene-LOC112722584/gene-LOC112722877/gene-LOC112726739/gene-LOC112727433/gene-LOC112728050/gene-LOC112732563/gene-LOC112733832/gen…	71	62	9
Biological process	GO:0009228	thiamine biosynthetic process	7/4053	25/34696	0.0211719	0.211545	gene-LOC112733825/gene-LOC112737808/gene-LOC112741103/gene-LOC112749911/gene-LOC112789941/gene-LOC112791719/gene-LOC112801227	7	6	1
Biological process	GO:0042724	thiamine-containing compound biosynthetic process	7/4053	25/34696	0.0211719	0.211545	gene-LOC112733825/gene-LOC112737808/gene-LOC112741103/gene-LOC112749911/gene-LOC112789941/gene-LOC112791719/gene-LOC112801227	7	6	1
Biological process	GO:0046148	pigment biosynthetic process	50/4053	322/34696	0.022235	0.221256	gene-LOC112695756/gene-LOC112702176/gene-LOC112703060/gene-LOC112703524/gene-LOC112703892/gene-LOC112707232/gene-LOC112707577/gene-LOC112707917/gene-LOC112708258/gene-LOC112714626/gene-LOC112714627/gene-LOC112714792/gene-LOC112728023/gene-LOC112728676/gene-LOC112733444/gene-LOC112733447/gene-LOC112734026/gene-LOC112737894/gene-LOC112744321/gene-LOC112748216/gene-LOC112748962/gene-LOC112750373/gen…	50	24	26
Biological process	GO:0006040	amino sugar metabolic process	17/4053	87/34696	0.0225095	0.223073	gene-LOC112695657/gene-LOC112697547/gene-LOC112700904/gene-LOC112706569/gene-LOC112708042/gene-LOC112712412/gene-LOC112712531/gene-LOC112744790/gene-LOC112759127/gene-LOC112768994/gene-LOC112777599/gene-LOC112779240/gene-LOC112779873/gene-LOC112779875/gene-LOC112782519/gene-LOC112792770/gene-LOC112797049	17	11	6
Cellular component	GO:0032580	Golgi cisterna membrane	13/4436	62/38527	0.0226324	0.424059	gene-LOC112695156/gene-LOC112699270/gene-LOC112723482/gene-LOC112728252/gene-LOC112736244/gene-LOC112740990/gene-LOC112752793/gene-LOC112754409/gene-LOC112758788/gene-LOC112789476/gene-LOC112792646/gene-LOC112795687/gene-LOC112803764	13	11	2
Molecular function	GO:0015368	calcium:cation antiporter activity	7/4349	25/36623	0.0229951	0.148449	gene-LOC112703632/gene-LOC112703633/gene-LOC112707176/gene-LOC112727984/gene-LOC112750257/gene-LOC112772520/gene-LOC112773165	7	7	0
Molecular function	GO:0019139	cytokinin dehydrogenase activity	7/4349	25/36623	0.0229951	0.148449	gene-LOC112695991/gene-LOC112697113/gene-LOC112705586/gene-LOC112716071/gene-LOC112723639/gene-LOC112764801/gene-LOC112784141	7	4	3
Molecular function	GO:0019172	glyoxalase III activity	4/4349	10/36623	0.0230887	0.148449	gene-LOC112703623/gene-LOC112767026/gene-LOC112770869/gene-LOC112791698	4	0	4
Molecular function	GO:0050551	myrcene synthase activity	4/4349	10/36623	0.0230887	0.148449	gene-LOC112703426/gene-LOC112771293/gene-LOC112772998/gene-LOC112776947	4	0	4
Molecular function	GO:0102797	geranial:oxygen oxidoreductase activity	4/4349	10/36623	0.0230887	0.148449	gene-LOC112696355/gene-LOC112727820/gene-LOC112748634/gene-LOC112754331	4	4	0
Molecular function	GO:0102798	heptaldehyde:oxygen oxidoreductase activity	4/4349	10/36623	0.0230887	0.148449	gene-LOC112696355/gene-LOC112727820/gene-LOC112748634/gene-LOC112754331	4	4	0
Biological process	GO:0033157	regulation of intracellular protein transport	11/4053	49/34696	0.0236343	0.232093	gene-LOC112696523/gene-LOC112703625/gene-LOC112714614/gene-LOC112716502/gene-LOC112732461/gene-LOC112732464/gene-LOC112744574/gene-LOC112759177/gene-LOC112771388/gene-LOC112782465/gene-LOC112790815	11	11	0
Biological process	GO:0043062	extracellular structure organization	11/4053	49/34696	0.0236343	0.232093	gene-LOC112703486/gene-LOC112716263/gene-LOC112716502/gene-LOC112722609/gene-LOC112723131/gene-LOC112733279/gene-LOC112744574/gene-LOC112783409/gene-LOC112785184/gene-LOC112791250/gene-LOC112797924	11	10	1
Biological process	GO:0008215	spermine metabolic process	5/4053	15/34696	0.023802	0.232093	gene-LOC112705937/gene-LOC112707520/gene-LOC112744690/gene-LOC112750478/gene-LOC112766201	5	3	2
Biological process	GO:1990778	protein localization to cell periphery	5/4053	15/34696	0.023802	0.232093	gene-LOC112728748/gene-LOC112733279/gene-LOC112757628/gene-LOC112785184/gene-LOC112791250	5	5	0
Molecular function	GO:0019199	transmembrane receptor protein kinase activity	74/4349	497/36623	0.0241741	0.154437	gene-LOC112696520/gene-LOC112697363/gene-LOC112697644/gene-LOC112697971/gene-LOC112699438/gene-LOC112701755/gene-LOC112705711/gene-LOC112706499/gene-LOC112706746/gene-LOC112710499/gene-LOC112710598/gene-LOC112710869/gene-LOC112714705/gene-LOC112714708/gene-LOC112714711/gene-LOC112720393/gene-LOC112722688/gene-LOC112723302/gene-LOC112723568/gene-LOC112728982/gene-LOC112733016/gene-LOC112733055/gen…	74	64	10
Biological process	GO:0009411	response to UV	40/4053	250/34696	0.0245138	0.238078	gene-LOC112695578/gene-LOC112695756/gene-LOC112696557/gene-LOC112696914/gene-LOC112702383/gene-LOC112702401/gene-LOC112707333/gene-LOC112707390/gene-LOC112708258/gene-LOC112715131/gene-LOC112715407/gene-LOC112716812/gene-LOC112720479/gene-LOC112733250/gene-LOC112736562/gene-LOC112737588/gene-LOC112738173/gene-LOC112743531/gene-LOC112750080/gene-LOC112751094/gene-LOC112754776/gene-LOC112758055/gen…	40	21	19
Molecular function	GO:0050275	scopoletin glucosyltransferase activity	5/4349	15/36623	0.0254003	0.161244	gene-LOC112697181/gene-LOC112711643/gene-LOC112749568/gene-LOC112754951/gene-LOC112783059	5	5	0
Biological process	GO:0007568	aging	60/4053	400/34696	0.0256731	0.248343	gene-LOC112696761/gene-LOC112703508/gene-LOC112703585/gene-LOC112711650/gene-LOC112711730/gene-LOC112717378/gene-LOC112720479/gene-LOC112720599/gene-LOC112722205/gene-LOC112722852/gene-LOC112723063/gene-LOC112724008/gene-LOC112730543/gene-LOC112732584/gene-LOC112732600/gene-LOC112733416/gene-LOC112733919/gene-LOC112734700/gene-LOC112736310/gene-LOC112736311/gene-LOC112736318/gene-LOC112738313/gen…	60	36	24
Molecular function	GO:0015276	ligand-gated ion channel activity	12/4349	55/36623	0.0258262	0.161898	gene-LOC112707008/gene-LOC112716031/gene-LOC112716033/gene-LOC112734916/gene-LOC112737534/gene-LOC112764506/gene-LOC112771169/gene-LOC112784340/gene-LOC112786680/gene-LOC112786907/gene-LOC112789610/gene-LOC112800804	12	6	6
Molecular function	GO:0022834	ligand-gated channel activity	12/4349	55/36623	0.0258262	0.161898	gene-LOC112707008/gene-LOC112716031/gene-LOC112716033/gene-LOC112734916/gene-LOC112737534/gene-LOC112764506/gene-LOC112771169/gene-LOC112784340/gene-LOC112786680/gene-LOC112786907/gene-LOC112789610/gene-LOC112800804	12	6	6
Biological process	GO:0030026	cellular manganese ion homeostasis	7/4053	26/34696	0.0261273	0.251734	gene-LOC112702820/gene-LOC112710353/gene-LOC112727984/gene-LOC112734482/gene-LOC112750257/gene-LOC112765205/gene-LOC112779257	7	6	1
Molecular function	GO:0004864	protein phosphatase inhibitor activity	9/4349	37/36623	0.0262284	0.163398	gene-LOC112695323/gene-LOC112702333/gene-LOC112715355/gene-LOC112728059/gene-LOC112743710/gene-LOC112751008/gene-LOC112758435/gene-LOC112784867/gene-LOC112797092	9	7	2
Biological process	GO:0044272	sulfur compound biosynthetic process	47/4053	303/34696	0.0263737	0.253104	gene-LOC112695681/gene-LOC112695805/gene-LOC112696568/gene-LOC112696975/gene-LOC112705240/gene-LOC112706148/gene-LOC112712618/gene-LOC112716416/gene-LOC112720479/gene-LOC112721687/gene-LOC112727447/gene-LOC112727954/gene-LOC112728199/gene-LOC112728659/gene-LOC112730543/gene-LOC112733825/gene-LOC112733985/gene-LOC112736562/gene-LOC112737808/gene-LOC112741103/gene-LOC112742103/gene-LOC112743603/gen…	47	34	13
Molecular function	GO:0015925	galactosidase activity	14/4349	68/36623	0.0271969	0.168386	gene-LOC112696343/gene-LOC112706508/gene-LOC112710105/gene-LOC112736326/gene-LOC112738209/gene-LOC112751575/gene-LOC112755574/gene-LOC112766287/gene-LOC112771114/gene-LOC112775425/gene-LOC112790345/gene-LOC112790413/gene-LOC112800767/gene-LOC112801794	14	14	0
Biological process	GO:0006071	glycerol metabolic process	11/4053	50/34696	0.0272004	0.25899	gene-LOC112697146/gene-LOC112719994/gene-LOC112720201/gene-LOC112722591/gene-LOC112737941/gene-LOC112755044/gene-LOC112755940/gene-LOC112775717/gene-LOC112790082/gene-LOC112790587/gene-LOC112792354	11	11	0
Biological process	GO:0019400	alditol metabolic process	11/4053	50/34696	0.0272004	0.25899	gene-LOC112697146/gene-LOC112719994/gene-LOC112720201/gene-LOC112722591/gene-LOC112737941/gene-LOC112755044/gene-LOC112755940/gene-LOC112775717/gene-LOC112790082/gene-LOC112790587/gene-LOC112792354	11	11	0
Biological process	GO:0042440	pigment metabolic process	59/4053	394/34696	0.0275438	0.260258	gene-LOC112695756/gene-LOC112701736/gene-LOC112702176/gene-LOC112703060/gene-LOC112703524/gene-LOC112703892/gene-LOC112707232/gene-LOC112707577/gene-LOC112707917/gene-LOC112708258/gene-LOC112711113/gene-LOC112714626/gene-LOC112714627/gene-LOC112714792/gene-LOC112716812/gene-LOC112722274/gene-LOC112728023/gene-LOC112728676/gene-LOC112733444/gene-LOC112733447/gene-LOC112734026/gene-LOC112737894/gen…	59	29	30
Biological process	GO:0052542	defense response by callose deposition	17/4053	89/34696	0.0276003	0.260258	gene-LOC112703100/gene-LOC112709958/gene-LOC112710001/gene-LOC112710017/gene-LOC112710024/gene-LOC112722584/gene-LOC112728199/gene-LOC112732563/gene-LOC112749694/gene-LOC112750083/gene-LOC112773047/gene-LOC112775257/gene-LOC112780120/gene-LOC112783915/gene-LOC112790839/gene-LOC112800980/gene-LOC112801445	17	14	3
Biological process	GO:1901136	carbohydrate derivative catabolic process	25/4053	144/34696	0.027655	0.260258	gene-LOC112695657/gene-LOC112697547/gene-LOC112700904/gene-LOC112703100/gene-LOC112705002/gene-LOC112706569/gene-LOC112708042/gene-LOC112709958/gene-LOC112711728/gene-LOC112712412/gene-LOC112712531/gene-LOC112744790/gene-LOC112751344/gene-LOC112759127/gene-LOC112768994/gene-LOC112773047/gene-LOC112775257/gene-LOC112777195/gene-LOC112777599/gene-LOC112779240/gene-LOC112779873/gene-LOC112779875/gen…	25	18	7
Biological process	GO:1901699	cellular response to nitrogen compound	30/4053	180/34696	0.0286549	0.268626	gene-LOC112697615/gene-LOC112703100/gene-LOC112707008/gene-LOC112709958/gene-LOC112711801/gene-LOC112716031/gene-LOC112716033/gene-LOC112720393/gene-LOC112723000/gene-LOC112733871/gene-LOC112734916/gene-LOC112736288/gene-LOC112737534/gene-LOC112751340/gene-LOC112764506/gene-LOC112771169/gene-LOC112773047/gene-LOC112775257/gene-LOC112783915/gene-LOC112784340/gene-LOC112786680/gene-LOC112786907/gen…	30	20	10
Biological process	GO:0019374	galactolipid metabolic process	6/4053	21/34696	0.0291347	0.272073	gene-LOC112701499/gene-LOC112710770/gene-LOC112723333/gene-LOC112728758/gene-LOC112777551/gene-LOC112803076	6	6	0
Molecular function	GO:0004866	endopeptidase inhibitor activity	21/4349	115/36623	0.0292824	0.179087	gene-LOC112710273/gene-LOC112710275/gene-LOC112711087/gene-LOC112711089/gene-LOC112735784/gene-LOC112737438/gene-LOC112741291/gene-LOC112747257/gene-LOC112749359/gene-LOC112751592/gene-LOC112777332/gene-LOC112777464/gene-LOC112779316/gene-LOC112779894/gene-LOC112779929/gene-LOC112786093/gene-LOC112801782/gene-LOC112801783/gene-LOC112801833/gene-LOC112801855/gene-LOC112803673	21	4	17
Molecular function	GO:0030414	peptidase inhibitor activity	21/4349	115/36623	0.0292824	0.179087	gene-LOC112710273/gene-LOC112710275/gene-LOC112711087/gene-LOC112711089/gene-LOC112735784/gene-LOC112737438/gene-LOC112741291/gene-LOC112747257/gene-LOC112749359/gene-LOC112751592/gene-LOC112777332/gene-LOC112777464/gene-LOC112779316/gene-LOC112779894/gene-LOC112779929/gene-LOC112786093/gene-LOC112801782/gene-LOC112801783/gene-LOC112801833/gene-LOC112801855/gene-LOC112803673	21	4	17
Cellular component	GO:0009538	photosystem I reaction center	5/4436	16/38527	0.0296665	0.528064	gene-LOC112711805/gene-LOC112741437/gene-LOC112766008/gene-LOC112780087/gene-LOC112796142	5	5	0
Biological process	GO:0043900	regulation of multi-organism process	57/4053	381/34696	0.0303221	0.280529	gene-LOC112695377/gene-LOC112695578/gene-LOC112696460/gene-LOC112702480/gene-LOC112704669/gene-LOC112706045/gene-LOC112706733/gene-LOC112707588/gene-LOC112709984/gene-LOC112710001/gene-LOC112710017/gene-LOC112710024/gene-LOC112710592/gene-LOC112711806/gene-LOC112719685/gene-LOC112720479/gene-LOC112726624/gene-LOC112726695/gene-LOC112728472/gene-LOC112733902/gene-LOC112734183/gene-LOC112734966/gen…	57	42	15
Biological process	GO:0071216	cellular response to biotic stimulus	11/4053	51/34696	0.0311379	0.280529	gene-LOC112695578/gene-LOC112697615/gene-LOC112708277/gene-LOC112720393/gene-LOC112738173/gene-LOC112741777/gene-LOC112751094/gene-LOC112758055/gene-LOC112790309/gene-LOC112796460/gene-LOC112802242	11	10	1
Biological process	GO:0071230	cellular response to amino acid stimulus	11/4053	51/34696	0.0311379	0.280529	gene-LOC112707008/gene-LOC112716031/gene-LOC112716033/gene-LOC112734916/gene-LOC112737534/gene-LOC112764506/gene-LOC112771169/gene-LOC112784340/gene-LOC112786680/gene-LOC112786907/gene-LOC112789610	11	5	6
Biological process	GO:0031407	oxylipin metabolic process	18/4053	97/34696	0.031142	0.280529	gene-LOC112695228/gene-LOC112697601/gene-LOC112706980/gene-LOC112710191/gene-LOC112710462/gene-LOC112710463/gene-LOC112710465/gene-LOC112711806/gene-LOC112723695/gene-LOC112733497/gene-LOC112736904/gene-LOC112747424/gene-LOC112755830/gene-LOC112758622/gene-LOC112771695/gene-LOC112776097/gene-LOC112779426/gene-LOC112791475	18	7	11
Biological process	GO:0031408	oxylipin biosynthetic process	18/4053	97/34696	0.031142	0.280529	gene-LOC112695228/gene-LOC112697601/gene-LOC112706980/gene-LOC112710191/gene-LOC112710462/gene-LOC112710463/gene-LOC112710465/gene-LOC112711806/gene-LOC112723695/gene-LOC112733497/gene-LOC112736904/gene-LOC112747424/gene-LOC112755830/gene-LOC112758622/gene-LOC112771695/gene-LOC112776097/gene-LOC112779426/gene-LOC112791475	18	7	11
Biological process	GO:0006597	spermine biosynthetic process	4/4053	11/34696	0.0311956	0.280529	gene-LOC112705937/gene-LOC112744690/gene-LOC112750478/gene-LOC112766201	4	2	2
Biological process	GO:0010253	UDP-rhamnose biosynthetic process	4/4053	11/34696	0.0311956	0.280529	gene-LOC112703524/gene-LOC112749548/gene-LOC112765664/gene-LOC112800841	4	3	1
Biological process	GO:0030322	stabilization of membrane potential	4/4053	11/34696	0.0311956	0.280529	gene-LOC112695668/gene-LOC112758512/gene-LOC112762585/gene-LOC112792347	4	4	0
Biological process	GO:0033478	UDP-rhamnose metabolic process	4/4053	11/34696	0.0311956	0.280529	gene-LOC112703524/gene-LOC112749548/gene-LOC112765664/gene-LOC112800841	4	3	1
Biological process	GO:0080169	cellular response to boron-containing substance deprivation	4/4053	11/34696	0.0311956	0.280529	gene-LOC112705950/gene-LOC112722877/gene-LOC112741237/gene-LOC112795935	4	4	0
Molecular function	GO:0102965	alcohol-forming fatty acyl-CoA reductase activity	6/4349	21/36623	0.0313162	0.190365	gene-LOC112728571/gene-LOC112737451/gene-LOC112772120/gene-LOC112772561/gene-LOC112784722/gene-LOC112784733	6	6	0
Biological process	GO:0090480	purine nucleotide-sugar transmembrane transport	5/4053	16/34696	0.0313675	0.281035	gene-LOC112696432/gene-LOC112712473/gene-LOC112751974/gene-LOC112776714/gene-LOC112803025	5	5	0
Molecular function	GO:0016620	oxidoreductase activity, acting on the aldehyde or oxo group of donors, NAD or NADP as acceptor	24/4349	137/36623	0.0328017	0.191536	gene-LOC112697048/gene-LOC112719948/gene-LOC112720319/gene-LOC112727488/gene-LOC112727811/gene-LOC112728571/gene-LOC112728676/gene-LOC112733931/gene-LOC112737451/gene-LOC112738338/gene-LOC112743520/gene-LOC112748454/gene-LOC112751186/gene-LOC112764375/gene-LOC112772120/gene-LOC112772561/gene-LOC112777322/gene-LOC112784722/gene-LOC112784733/gene-LOC112791071/gene-LOC112791329/gene-LOC112792877/gen…	24	12	12
Biological process	GO:0006825	copper ion transport	8/4053	33/34696	0.0328454	0.293194	gene-LOC112727412/gene-LOC112734431/gene-LOC112749654/gene-LOC112782792/gene-LOC112783033/gene-LOC112790912/gene-LOC112792243/gene-LOC112801480	8	5	3
Molecular function	GO:0015098	molybdate ion transmembrane transporter activity	4/4349	11/36623	0.032933	0.191536	gene-LOC112705874/gene-LOC112755512/gene-LOC112755657/gene-LOC112764080	4	4	0
Molecular function	GO:0022840	leak channel activity	4/4349	11/36623	0.032933	0.191536	gene-LOC112695668/gene-LOC112758512/gene-LOC112762585/gene-LOC112792347	4	4	0
Molecular function	GO:0022841	potassium ion leak channel activity	4/4349	11/36623	0.032933	0.191536	gene-LOC112695668/gene-LOC112758512/gene-LOC112762585/gene-LOC112792347	4	4	0
Molecular function	GO:0022842	narrow pore channel activity	4/4349	11/36623	0.032933	0.191536	gene-LOC112695668/gene-LOC112758512/gene-LOC112762585/gene-LOC112792347	4	4	0
Molecular function	GO:0042409	caffeoyl-CoA O-methyltransferase activity	4/4349	11/36623	0.032933	0.191536	gene-LOC112720490/gene-LOC112745809/gene-LOC112782895/gene-LOC112799008	4	3	1
Molecular function	GO:0045544	gibberellin 20-oxidase activity	4/4349	11/36623	0.032933	0.191536	gene-LOC112733062/gene-LOC112751696/gene-LOC112779497/gene-LOC112791095	4	3	1
Biological process	GO:0031349	positive regulation of defense response	44/4053	285/34696	0.0329832	0.293345	gene-LOC112703585/gene-LOC112705646/gene-LOC112705961/gene-LOC112706733/gene-LOC112709984/gene-LOC112710001/gene-LOC112710017/gene-LOC112710024/gene-LOC112712531/gene-LOC112714328/gene-LOC112720479/gene-LOC112726624/gene-LOC112726695/gene-LOC112734966/gene-LOC112736332/gene-LOC112736585/gene-LOC112738173/gene-LOC112743858/gene-LOC112744288/gene-LOC112745020/gene-LOC112750056/gene-LOC112750538/gen…	44	33	11
Molecular function	GO:0001653	peptide receptor activity	5/4349	16/36623	0.0334186	0.191536	gene-LOC112707426/gene-LOC112726633/gene-LOC112734782/gene-LOC112737415/gene-LOC112789489	5	5	0
Molecular function	GO:0005094	Rho GDP-dissociation inhibitor activity	5/4349	16/36623	0.0334186	0.191536	gene-LOC112706154/gene-LOC112734875/gene-LOC112740916/gene-LOC112792612/gene-LOC112795638	5	4	1
Molecular function	GO:0120091	jasmonic acid hydrolase	5/4349	16/36623	0.0334186	0.191536	gene-LOC112702372/gene-LOC112743654/gene-LOC112766773/gene-LOC112786670/gene-LOC112797035	5	0	5
Molecular function	GO:0005388	calcium-transporting ATPase activity	11/4349	51/36623	0.0346054	0.195306	gene-LOC112696250/gene-LOC112726535/gene-LOC112734024/gene-LOC112742916/gene-LOC112748315/gene-LOC112749654/gene-LOC112756465/gene-LOC112782728/gene-LOC112782792/gene-LOC112790912/gene-LOC112801480	11	11	0
Molecular function	GO:0048038	quinone binding	11/4349	51/36623	0.0346054	0.195306	gene-LOC112707518/gene-LOC112711801/gene-LOC112715927/gene-LOC112723000/gene-LOC112736288/gene-LOC112737643/gene-LOC112747685/gene-LOC112772978/gene-LOC112784730/gene-LOC112790449/novel.100	11	6	5
Molecular function	GO:0061135	endopeptidase regulator activity	21/4349	117/36623	0.0346604	0.195306	gene-LOC112710273/gene-LOC112710275/gene-LOC112711087/gene-LOC112711089/gene-LOC112735784/gene-LOC112737438/gene-LOC112741291/gene-LOC112747257/gene-LOC112749359/gene-LOC112751592/gene-LOC112777332/gene-LOC112777464/gene-LOC112779316/gene-LOC112779894/gene-LOC112779929/gene-LOC112786093/gene-LOC112801782/gene-LOC112801783/gene-LOC112801833/gene-LOC112801855/gene-LOC112803673	21	4	17
Biological process	GO:0051274	beta-glucan biosynthetic process	30/4053	183/34696	0.0348983	0.308	gene-LOC112695758/gene-LOC112697470/gene-LOC112706709/gene-LOC112706981/gene-LOC112706984/gene-LOC112707497/gene-LOC112715865/gene-LOC112722771/gene-LOC112727611/gene-LOC112728017/gene-LOC112733168/gene-LOC112733279/gene-LOC112733543/gene-LOC112737495/gene-LOC112744790/gene-LOC112745454/gene-LOC112749802/gene-LOC112750438/gene-LOC112755689/gene-LOC112770873/gene-LOC112770928/gene-LOC112771153/gen…	30	28	2
Biological process	GO:0042537	benzene-containing compound metabolic process	23/4053	133/34696	0.0349388	0.308	gene-LOC112695578/gene-LOC112712613/gene-LOC112715486/gene-LOC112717139/gene-LOC112717143/gene-LOC112720479/gene-LOC112728963/gene-LOC112738173/gene-LOC112744790/gene-LOC112750783/gene-LOC112750898/gene-LOC112751094/gene-LOC112758055/gene-LOC112765227/gene-LOC112765954/gene-LOC112767450/gene-LOC112779615/gene-LOC112784182/gene-LOC112790309/gene-LOC112791296/gene-LOC112798648/gene-LOC112799161/gen…	23	17	6
Biological process	GO:0071281	cellular response to iron ion	15/4053	78/34696	0.0350115	0.308	gene-LOC112702820/gene-LOC112706253/gene-LOC112710335/gene-LOC112710353/gene-LOC112734482/gene-LOC112741777/gene-LOC112751340/gene-LOC112764462/gene-LOC112765205/gene-LOC112779257/gene-LOC112779464/gene-LOC112779474/gene-LOC112780026/gene-LOC112796460/gene-LOC112802019	15	14	1
Molecular function	GO:0005261	cation channel activity	25/4349	145/36623	0.0354371	0.198566	gene-LOC112695668/gene-LOC112702561/gene-LOC112705351/gene-LOC112705980/gene-LOC112707008/gene-LOC112716031/gene-LOC112716033/gene-LOC112732274/gene-LOC112734276/gene-LOC112734916/gene-LOC112737534/gene-LOC112747709/gene-LOC112755304/gene-LOC112758512/gene-LOC112762585/gene-LOC112764506/gene-LOC112765891/gene-LOC112771169/gene-LOC112771543/gene-LOC112784340/gene-LOC112786680/gene-LOC112786907/gen…	25	16	9
Molecular function	GO:0019212	phosphatase inhibitor activity	9/4349	39/36623	0.0360265	0.200747	gene-LOC112695323/gene-LOC112702333/gene-LOC112715355/gene-LOC112728059/gene-LOC112743710/gene-LOC112751008/gene-LOC112758435/gene-LOC112784867/gene-LOC112797092	9	7	2
Biological process	GO:0009099	valine biosynthetic process	6/4053	22/34696	0.0362131	0.315145	gene-LOC112706394/gene-LOC112728659/gene-LOC112737755/gene-LOC112766219/gene-LOC112772799/gene-LOC112789883	6	3	3
Biological process	GO:0046244	salicylic acid catabolic process	6/4053	22/34696	0.0362131	0.315145	gene-LOC112715486/gene-LOC112717139/gene-LOC112717143/gene-LOC112767450/gene-LOC112784182/gene-LOC112791296	6	2	4
Biological process	GO:2000068	regulation of defense response to insect	6/4053	22/34696	0.0362131	0.315145	gene-LOC112711806/gene-LOC112720479/gene-LOC112734183/gene-LOC112750538/gene-LOC112798648/gene-LOC112802681	6	2	4
Biological process	GO:0055071	manganese ion homeostasis	7/4053	28/34696	0.0382797	0.33194	gene-LOC112702820/gene-LOC112710353/gene-LOC112727984/gene-LOC112734482/gene-LOC112750257/gene-LOC112765205/gene-LOC112779257	7	6	1
Biological process	GO:0098739	import across plasma membrane	8/4053	34/34696	0.0386984	0.334376	gene-LOC112695476/gene-LOC112732776/gene-LOC112736402/gene-LOC112750557/gene-LOC112758206/gene-LOC112766618/gene-LOC112772431/gene-LOC112784860	8	4	4
Molecular function	GO:0016165	linoleate 13S-lipoxygenase activity	6/4349	22/36623	0.0388596	0.214155	gene-LOC112695228/gene-LOC112710462/gene-LOC112733497/gene-LOC112758622/gene-LOC112779426/gene-LOC112791475	6	2	4
Molecular function	GO:0080019	fatty-acyl-CoA reductase (alcohol-forming) activity	6/4349	22/36623	0.0388596	0.214155	gene-LOC112728571/gene-LOC112737451/gene-LOC112772120/gene-LOC112772561/gene-LOC112784722/gene-LOC112784733	6	6	0
Biological process	GO:0006066	alcohol metabolic process	39/4053	251/34696	0.0390362	0.336099	gene-LOC112697140/gene-LOC112697146/gene-LOC112703460/gene-LOC112705565/gene-LOC112706371/gene-LOC112706516/gene-LOC112710773/gene-LOC112715142/gene-LOC112716303/gene-LOC112719830/gene-LOC112719994/gene-LOC112720201/gene-LOC112722591/gene-LOC112727170/gene-LOC112732338/gene-LOC112737795/gene-LOC112737941/gene-LOC112741294/gene-LOC112744649/gene-LOC112747584/gene-LOC112747972/gene-LOC112755044/gen…	39	30	9
Biological process	GO:0051223	regulation of protein transport	11/4053	53/34696	0.0401959	0.340745	gene-LOC112696523/gene-LOC112703625/gene-LOC112714614/gene-LOC112716502/gene-LOC112732461/gene-LOC112732464/gene-LOC112744574/gene-LOC112759177/gene-LOC112771388/gene-LOC112782465/gene-LOC112790815	11	11	0
Biological process	GO:0070201	regulation of establishment of protein localization	11/4053	53/34696	0.0401959	0.340745	gene-LOC112696523/gene-LOC112703625/gene-LOC112714614/gene-LOC112716502/gene-LOC112732461/gene-LOC112732464/gene-LOC112744574/gene-LOC112759177/gene-LOC112771388/gene-LOC112782465/gene-LOC112790815	11	11	0
Biological process	GO:0090087	regulation of peptide transport	11/4053	53/34696	0.0401959	0.340745	gene-LOC112696523/gene-LOC112703625/gene-LOC112714614/gene-LOC112716502/gene-LOC112732461/gene-LOC112732464/gene-LOC112744574/gene-LOC112759177/gene-LOC112771388/gene-LOC112782465/gene-LOC112790815	11	11	0
Biological process	GO:0010120	camalexin biosynthetic process	5/4053	17/34696	0.0402775	0.340745	gene-LOC112720479/gene-LOC112736562/gene-LOC112786582/gene-LOC112798648/gene-LOC112802383	5	4	1
Biological process	GO:0052317	camalexin metabolic process	5/4053	17/34696	0.0402775	0.340745	gene-LOC112720479/gene-LOC112736562/gene-LOC112786582/gene-LOC112798648/gene-LOC112802383	5	4	1
Cellular component	GO:0043073	germ cell nucleus	4/4436	12/38527	0.0406374	0.6889	gene-LOC112715598/gene-LOC112748686/gene-LOC112749637/gene-LOC112784399	4	3	1
Molecular function	GO:0015081	sodium ion transmembrane transporter activity	10/4349	46/36623	0.0407519	0.223356	gene-LOC112695476/gene-LOC112703632/gene-LOC112703633/gene-LOC112707176/gene-LOC112732776/gene-LOC112758206/gene-LOC112758632/gene-LOC112772431/gene-LOC112772520/gene-LOC112773165	10	7	3
Biological process	GO:0010345	suberin biosynthetic process	14/4053	73/34696	0.0415645	0.347959	gene-LOC112695751/gene-LOC112696454/gene-LOC112697034/gene-LOC112702875/gene-LOC112708132/gene-LOC112715473/gene-LOC112720024/gene-LOC112728571/gene-LOC112737451/gene-LOC112758986/gene-LOC112772120/gene-LOC112772171/gene-LOC112772561/gene-LOC112784722	14	13	1
Biological process	GO:0006556	S-adenosylmethionine biosynthetic process	4/4053	12/34696	0.0425633	0.347959	gene-LOC112695681/gene-LOC112696568/gene-LOC112754196/gene-LOC112758002	4	3	1
Biological process	GO:0006751	glutathione catabolic process	4/4053	12/34696	0.0425633	0.347959	gene-LOC112715263/gene-LOC112716197/gene-LOC112783003/gene-LOC112784625	4	2	2
Biological process	GO:0010271	regulation of chlorophyll catabolic process	4/4053	12/34696	0.0425633	0.347959	gene-LOC112701736/gene-LOC112722274/gene-LOC112764052/gene-LOC112805413	4	2	2
Biological process	GO:0016107	sesquiterpenoid catabolic process	4/4053	12/34696	0.0425633	0.347959	gene-LOC112747584/gene-LOC112783178/gene-LOC112797741/gene-LOC112802971	4	4	0
Biological process	GO:0043290	apocarotenoid catabolic process	4/4053	12/34696	0.0425633	0.347959	gene-LOC112747584/gene-LOC112783178/gene-LOC112797741/gene-LOC112802971	4	4	0
Biological process	GO:0046345	abscisic acid catabolic process	4/4053	12/34696	0.0425633	0.347959	gene-LOC112747584/gene-LOC112783178/gene-LOC112797741/gene-LOC112802971	4	4	0
Biological process	GO:0055129	L-proline biosynthetic process	4/4053	12/34696	0.0425633	0.347959	gene-LOC112727811/gene-LOC112743520/gene-LOC112748454/gene-LOC112796906	4	0	4
Biological process	GO:1901404	regulation of tetrapyrrole catabolic process	4/4053	12/34696	0.0425633	0.347959	gene-LOC112701736/gene-LOC112722274/gene-LOC112764052/gene-LOC112805413	4	2	2
Biological process	GO:1901684	arsenate ion transmembrane transport	4/4053	12/34696	0.0425633	0.347959	gene-LOC112711275/gene-LOC112740760/gene-LOC112741958/gene-LOC112796672	4	3	1
Cellular component	GO:0000325	plant-type vacuole	55/4436	379/38527	0.0427828	0.692304	gene-LOC112695240/gene-LOC112695668/gene-LOC112697061/gene-LOC112701859/gene-LOC112703633/gene-LOC112703652/gene-LOC112707176/gene-LOC112707280/gene-LOC112709919/gene-LOC112710091/gene-LOC112712380/gene-LOC112712418/gene-LOC112716123/gene-LOC112716125/gene-LOC112716309/gene-LOC112719644/gene-LOC112723258/gene-LOC112727984/gene-LOC112733871/gene-LOC112734359/gene-LOC112734424/gene-LOC112736596/gen…	55	45	10
Molecular function	GO:0008169	C-methyltransferase activity	5/4349	17/36623	0.042841	0.23353	gene-LOC112703060/gene-LOC112738324/gene-LOC112770801/gene-LOC112801152/gene-LOC112803057	5	3	2
Biological process	GO:0071496	cellular response to external stimulus	58/4053	397/34696	0.0433919	0.353542	gene-LOC112695381/gene-LOC112695845/gene-LOC112701499/gene-LOC112703016/gene-LOC112705950/gene-LOC112707008/gene-LOC112707280/gene-LOC112708277/gene-LOC112710277/gene-LOC112710539/gene-LOC112710770/gene-LOC112711509/gene-LOC112712480/gene-LOC112712531/gene-LOC112719720/gene-LOC112722877/gene-LOC112723333/gene-LOC112727954/gene-LOC112734215/gene-LOC112737534/gene-LOC112741237/gene-LOC112741619/gen…	58	45	13
Biological process	GO:0032388	positive regulation of intracellular transport	6/4053	23/34696	0.0443043	0.35502	gene-LOC112696523/gene-LOC112703625/gene-LOC112714614/gene-LOC112759177/gene-LOC112771388/gene-LOC112782465	6	6	0
Biological process	GO:0051222	positive regulation of protein transport	6/4053	23/34696	0.0443043	0.35502	gene-LOC112696523/gene-LOC112703625/gene-LOC112714614/gene-LOC112759177/gene-LOC112771388/gene-LOC112782465	6	6	0
Biological process	GO:0090316	positive regulation of intracellular protein transport	6/4053	23/34696	0.0443043	0.35502	gene-LOC112696523/gene-LOC112703625/gene-LOC112714614/gene-LOC112759177/gene-LOC112771388/gene-LOC112782465	6	6	0
Biological process	GO:1903829	positive regulation of cellular protein localization	6/4053	23/34696	0.0443043	0.35502	gene-LOC112696523/gene-LOC112703625/gene-LOC112714614/gene-LOC112759177/gene-LOC112771388/gene-LOC112782465	6	6	0
Biological process	GO:1904951	positive regulation of establishment of protein localization	6/4053	23/34696	0.0443043	0.35502	gene-LOC112696523/gene-LOC112703625/gene-LOC112714614/gene-LOC112759177/gene-LOC112771388/gene-LOC112782465	6	6	0
Cellular component	GO:0009986	cell surface	13/4436	68/38527	0.0448618	0.694383	gene-LOC112716263/gene-LOC112722609/gene-LOC112734411/gene-LOC112742013/gene-LOC112742384/gene-LOC112751634/gene-LOC112783409/gene-LOC112786739/gene-LOC112792149/gene-LOC112796473/gene-LOC112796751/gene-LOC112801741/gene-LOC112802395	13	11	2
Molecular function	GO:0004478	methionine adenosyltransferase activity	4/4349	12/36623	0.0448626	0.234069	gene-LOC112695681/gene-LOC112696568/gene-LOC112754196/gene-LOC112758002	4	3	1
Molecular function	GO:0010295	(+)-abscisic acid 8'-hydroxylase activity	4/4349	12/36623	0.0448626	0.234069	gene-LOC112747584/gene-LOC112783178/gene-LOC112797741/gene-LOC112802971	4	4	0
Molecular function	GO:0015146	pentose transmembrane transporter activity	4/4349	12/36623	0.0448626	0.234069	gene-LOC112736863/gene-LOC112738109/gene-LOC112751198/gene-LOC112788950	4	3	1
Molecular function	GO:0015148	D-xylose transmembrane transporter activity	4/4349	12/36623	0.0448626	0.234069	gene-LOC112736863/gene-LOC112738109/gene-LOC112751198/gene-LOC112788950	4	3	1
Molecular function	GO:0015575	mannitol transmembrane transporter activity	4/4349	12/36623	0.0448626	0.234069	gene-LOC112736863/gene-LOC112738109/gene-LOC112751198/gene-LOC112788950	4	3	1
Molecular function	GO:0015576	sorbitol transmembrane transporter activity	4/4349	12/36623	0.0448626	0.234069	gene-LOC112736863/gene-LOC112738109/gene-LOC112751198/gene-LOC112788950	4	3	1
Molecular function	GO:0015591	D-ribose transmembrane transporter activity	4/4349	12/36623	0.0448626	0.234069	gene-LOC112736863/gene-LOC112738109/gene-LOC112751198/gene-LOC112788950	4	3	1
Molecular function	GO:0018685	alkane 1-monooxygenase activity	4/4349	12/36623	0.0448626	0.234069	gene-LOC112702875/gene-LOC112720024/gene-LOC112730504/gene-LOC112736389	4	3	1
Molecular function	GO:0016702	oxidoreductase activity, acting on single donors with incorporation of molecular oxygen, incorporation of two atoms of oxygen	16/4349	86/36623	0.0450403	0.234069	gene-LOC112695228/gene-LOC112703460/gene-LOC112710191/gene-LOC112710462/gene-LOC112710463/gene-LOC112710465/gene-LOC112711806/gene-LOC112733497/gene-LOC112744465/gene-LOC112758622/gene-LOC112764180/gene-LOC112775449/gene-LOC112776097/gene-LOC112779426/gene-LOC112791475/gene-LOC112797759	16	4	12
Biological process	GO:0071695	anatomical structure maturation	58/4053	398/34696	0.0451928	0.359032	gene-LOC112700672/gene-LOC112705534/gene-LOC112706150/gene-LOC112707806/gene-LOC112710523/gene-LOC112710539/gene-LOC112711777/gene-LOC112716344/gene-LOC112720599/gene-LOC112722852/gene-LOC112723244/gene-LOC112723410/gene-LOC112726261/gene-LOC112726679/gene-LOC112726901/gene-LOC112730543/gene-LOC112730730/gene-LOC112732600/gene-LOC112733919/gene-LOC112735310/gene-LOC112736310/gene-LOC112736311/gen…	58	37	21
Biological process	GO:0006817	phosphate ion transport	11/4053	54/34696	0.0453473	0.359032	gene-LOC112703340/gene-LOC112711275/gene-LOC112711277/gene-LOC112719720/gene-LOC112740760/gene-LOC112741958/gene-LOC112747315/gene-LOC112779407/gene-LOC112791955/gene-LOC112796067/gene-LOC112796672	11	9	2
Biological process	GO:1902288	regulation of defense response to oomycetes	11/4053	54/34696	0.0453473	0.359032	gene-LOC112709984/gene-LOC112710001/gene-LOC112710017/gene-LOC112710024/gene-LOC112726695/gene-LOC112734966/gene-LOC112780120/gene-LOC112783055/gene-LOC112783330/gene-LOC112792727/gene-LOC112805867	11	7	4
Biological process	GO:0006880	intracellular sequestering of iron ion	7/4053	29/34696	0.0455444	0.359032	gene-LOC112702820/gene-LOC112710353/gene-LOC112728057/gene-LOC112734482/gene-LOC112750990/gene-LOC112765205/gene-LOC112779257	7	6	1
Biological process	GO:0097577	sequestering of iron ion	7/4053	29/34696	0.0455444	0.359032	gene-LOC112702820/gene-LOC112710353/gene-LOC112728057/gene-LOC112734482/gene-LOC112750990/gene-LOC112765205/gene-LOC112779257	7	6	1
Biological process	GO:0016036	cellular response to phosphate starvation	23/4053	137/34696	0.0468445	0.368086	gene-LOC112695381/gene-LOC112701499/gene-LOC112705950/gene-LOC112710277/gene-LOC112710770/gene-LOC112719720/gene-LOC112722877/gene-LOC112723333/gene-LOC112727954/gene-LOC112734215/gene-LOC112741237/gene-LOC112743603/gene-LOC112749899/gene-LOC112750373/gene-LOC112758403/gene-LOC112775924/gene-LOC112776174/gene-LOC112776456/gene-LOC112777551/gene-LOC112791378/gene-LOC112795935/gene-LOC112796067/gen…	23	23	0
Molecular function	GO:0016892	endoribonuclease activity, producing 3'-phosphomonoesters	6/4349	23/36623	0.0474632	0.24539	gene-LOC112750373/gene-LOC112750374/gene-LOC112751588/gene-LOC112751640/gene-LOC112779554/gene-LOC112803651	6	4	2
Biological process	GO:0009967	positive regulation of signal transduction	35/4053	225/34696	0.0476728	0.372185	gene-LOC112695578/gene-LOC112696139/gene-LOC112697787/gene-LOC112702741/gene-LOC112703169/gene-LOC112710441/gene-LOC112715240/gene-LOC112716077/gene-LOC112719926/gene-LOC112720479/gene-LOC112720842/gene-LOC112728472/gene-LOC112732461/gene-LOC112732464/gene-LOC112740734/gene-LOC112741991/gene-LOC112748477/gene-LOC112755080/gene-LOC112755819/gene-LOC112756086/gene-LOC112758055/gene-LOC112766668/gen…	35	25	10
Biological process	GO:0023056	positive regulation of signaling	35/4053	225/34696	0.0476728	0.372185	gene-LOC112695578/gene-LOC112696139/gene-LOC112697787/gene-LOC112702741/gene-LOC112703169/gene-LOC112710441/gene-LOC112715240/gene-LOC112716077/gene-LOC112719926/gene-LOC112720479/gene-LOC112720842/gene-LOC112728472/gene-LOC112732461/gene-LOC112732464/gene-LOC112740734/gene-LOC112741991/gene-LOC112748477/gene-LOC112755080/gene-LOC112755819/gene-LOC112756086/gene-LOC112758055/gene-LOC112766668/gen…	35	25	10
Biological process	GO:0009404	toxin metabolic process	17/4053	95/34696	0.0480082	0.373603	gene-LOC112720479/gene-LOC112727841/gene-LOC112734990/gene-LOC112736562/gene-LOC112738368/gene-LOC112743495/gene-LOC112750152/gene-LOC112750154/gene-LOC112751035/gene-LOC112763399/gene-LOC112786582/gene-LOC112791861/gene-LOC112792740/gene-LOC112796886/gene-LOC112798648/gene-LOC112802292/gene-LOC112802383	17	12	5
Biological process	GO:0008299	isoprenoid biosynthetic process	69/4053	485/34696	0.0487448	0.377893	gene-LOC112695751/gene-LOC112696212/gene-LOC112701951/gene-LOC112702176/gene-LOC112703419/gene-LOC112703460/gene-LOC112706253/gene-LOC112706371/gene-LOC112706516/gene-LOC112707577/gene-LOC112707844/gene-LOC112710323/gene-LOC112710464/gene-LOC112710773/gene-LOC112714722/gene-LOC112715142/gene-LOC112715473/gene-LOC112719830/gene-LOC112720124/gene-LOC112722106/gene-LOC112728275/gene-LOC112728345/gen…	69	36	33
Biological process	GO:0005996	monosaccharide metabolic process	49/4053	331/34696	0.0488708	0.377893	gene-LOC112695156/gene-LOC112695261/gene-LOC112696576/gene-LOC112697048/gene-LOC112699270/gene-LOC112707729/gene-LOC112709681/gene-LOC112710696/gene-LOC112716377/gene-LOC112716542/gene-LOC112719644/gene-LOC112723482/gene-LOC112723694/gene-LOC112727888/gene-LOC112732338/gene-LOC112732429/gene-LOC112732816/gene-LOC112734999/gene-LOC112736244/gene-LOC112736751/gene-LOC112736939/gene-LOC112740990/gen…	49	40	9
Molecular function	GO:0008553	proton-exporting ATPase activity, phosphorylative mechanism	8/4349	35/36623	0.0490993	0.247631	gene-LOC112695240/gene-LOC112697903/gene-LOC112716360/gene-LOC112723576/gene-LOC112734359/gene-LOC112741858/gene-LOC112782477/gene-LOC112796571	8	6	2
Molecular function	GO:0004467	long-chain fatty acid-CoA ligase activity	7/4349	29/36623	0.0491311	0.247631	gene-LOC112706067/gene-LOC112710569/gene-LOC112728177/gene-LOC112766851/gene-LOC112776686/gene-LOC112784282/gene-LOC112791069	7	5	2
Molecular function	GO:0004714	transmembrane receptor protein tyrosine kinase activity	7/4349	29/36623	0.0491311	0.247631	gene-LOC112736332/gene-LOC112737415/gene-LOC112789489/gene-LOC112790409/gene-LOC112802074/novel.1136/novel.1137	7	7	0
Molecular function	GO:0015645	fatty acid ligase activity	7/4349	29/36623	0.0491311	0.247631	gene-LOC112706067/gene-LOC112710569/gene-LOC112728177/gene-LOC112766851/gene-LOC112776686/gene-LOC112784282/gene-LOC112791069	7	5	2
Molecular function	GO:0031956	medium-chain fatty acid-CoA ligase activity	7/4349	29/36623	0.0491311	0.247631	gene-LOC112706067/gene-LOC112710569/gene-LOC112728177/gene-LOC112766851/gene-LOC112776686/gene-LOC112784282/gene-LOC112791069	7	5	2
Molecular function	GO:0008422	beta-glucosidase activity	34/4349	215/36623	0.050155	0.251527	gene-LOC112695614/gene-LOC112702443/gene-LOC112703053/gene-LOC112703138/gene-LOC112706578/gene-LOC112706917/gene-LOC112710301/gene-LOC112712531/gene-LOC112714319/gene-LOC112722786/gene-LOC112722947/gene-LOC112728539/gene-LOC112736768/gene-LOC112741191/gene-LOC112741192/gene-LOC112742054/gene-LOC112751027/gene-LOC112752047/gene-LOC112754899/gene-LOC112756154/gene-LOC112762579/gene-LOC112764890/gen…	34	25	9
Biological process	GO:0010262	somatic embryogenesis	5/4053	18/34696	0.0505689	0.388548	gene-LOC112706569/gene-LOC112707688/gene-LOC112771200/gene-LOC112776625/gene-LOC112789402	5	2	3
Biological process	GO:0070413	trehalose metabolism in response to stress	5/4053	18/34696	0.0505689	0.388548	gene-LOC112698930/gene-LOC112723507/gene-LOC112733940/gene-LOC112737785/gene-LOC112789917	5	5	0
Biological process	GO:0032386	regulation of intracellular transport	11/4053	55/34696	0.050932	0.390103	gene-LOC112696523/gene-LOC112703625/gene-LOC112714614/gene-LOC112716502/gene-LOC112732461/gene-LOC112732464/gene-LOC112744574/gene-LOC112759177/gene-LOC112771388/gene-LOC112782465/gene-LOC112790815	11	11	0
Biological process	GO:0019932	second-messenger-mediated signaling	16/4053	89/34696	0.0520012	0.39704	gene-LOC112703981/gene-LOC112707008/gene-LOC112716031/gene-LOC112716033/gene-LOC112723082/gene-LOC112734916/gene-LOC112737534/gene-LOC112764506/gene-LOC112771169/gene-LOC112784340/gene-LOC112786680/gene-LOC112786907/gene-LOC112789610/gene-LOC112800578/gene-LOC112801707/novel.1994	16	9	7
Biological process	GO:0009696	salicylic acid metabolic process	17/4053	96/34696	0.0522371	0.397592	gene-LOC112695578/gene-LOC112715486/gene-LOC112717139/gene-LOC112717143/gene-LOC112720479/gene-LOC112738173/gene-LOC112744790/gene-LOC112750898/gene-LOC112751094/gene-LOC112758055/gene-LOC112767450/gene-LOC112784182/gene-LOC112790309/gene-LOC112791296/gene-LOC112798648/gene-LOC112799161/gene-LOC112802242	17	12	5
Biological process	GO:0010116	positive regulation of abscisic acid biosynthetic process	6/4053	24/34696	0.0534364	0.400697	gene-LOC112706371/gene-LOC112706516/gene-LOC112710773/gene-LOC112719830/gene-LOC112765297/gene-LOC112794793	6	5	1
Biological process	GO:0015696	ammonium transport	6/4053	24/34696	0.0534364	0.400697	gene-LOC112727435/gene-LOC112741238/gene-LOC112743683/gene-LOC112743861/gene-LOC112775184/gene-LOC112797068	6	5	1
Biological process	GO:0052314	phytoalexin metabolic process	6/4053	24/34696	0.0534364	0.400697	gene-LOC112720479/gene-LOC112736562/gene-LOC112763399/gene-LOC112786582/gene-LOC112798648/gene-LOC112802383	6	5	1
Biological process	GO:0052315	phytoalexin biosynthetic process	6/4053	24/34696	0.0534364	0.400697	gene-LOC112720479/gene-LOC112736562/gene-LOC112763399/gene-LOC112786582/gene-LOC112798648/gene-LOC112802383	6	5	1
Biological process	GO:0010315	auxin efflux	7/4053	30/34696	0.0536353	0.400697	gene-LOC112696557/gene-LOC112703524/gene-LOC112742013/gene-LOC112749486/gene-LOC112765664/gene-LOC112776495/gene-LOC112796751	7	6	1
Biological process	GO:0016115	terpenoid catabolic process	7/4053	30/34696	0.0536353	0.400697	gene-LOC112747584/gene-LOC112765726/gene-LOC112783178/gene-LOC112789402/gene-LOC112797321/gene-LOC112797741/gene-LOC112802971	7	7	0
Molecular function	GO:0004784	superoxide dismutase activity	5/4349	18/36623	0.0537004	0.264027	gene-LOC112695477/gene-LOC112706839/gene-LOC112758207/gene-LOC112772458/gene-LOC112785231	5	0	5
Molecular function	GO:0016721	oxidoreductase activity, acting on superoxide radicals as acceptor	5/4349	18/36623	0.0537004	0.264027	gene-LOC112695477/gene-LOC112706839/gene-LOC112758207/gene-LOC112772458/gene-LOC112785231	5	0	5
Molecular function	GO:0016841	ammonia-lyase activity	5/4349	18/36623	0.0537004	0.264027	gene-LOC112712613/gene-LOC112728963/gene-LOC112765227/gene-LOC112765954/gene-LOC112779615	5	4	1
Molecular function	GO:0033897	ribonuclease T2 activity	5/4349	18/36623	0.0537004	0.264027	gene-LOC112750373/gene-LOC112750374/gene-LOC112751588/gene-LOC112751640/gene-LOC112803651	5	3	2
Biological process	GO:0010876	lipid localization	38/4053	250/34696	0.0544242	0.405344	gene-LOC112695631/gene-LOC112696388/gene-LOC112703030/gene-LOC112706110/gene-LOC112706165/gene-LOC112707547/gene-LOC112708390/gene-LOC112715082/gene-LOC112722453/gene-LOC112728130/gene-LOC112728669/gene-LOC112733369/gene-LOC112734411/gene-LOC112734456/gene-LOC112741021/gene-LOC112741888/gene-LOC112743226/gene-LOC112749840/gene-LOC112750178/gene-LOC112751350/gene-LOC112751634/gene-LOC112757963/gen…	38	33	5
Biological process	GO:0010016	shoot system morphogenesis	62/4053	434/34696	0.0551089	0.405519	gene-LOC112696101/gene-LOC112696975/gene-LOC112697644/gene-LOC112702338/gene-LOC112703413/gene-LOC112706142/gene-LOC112706148/gene-LOC112706814/gene-LOC112709795/gene-LOC112710591/gene-LOC112710773/gene-LOC112711733/gene-LOC112711756/gene-LOC112712084/gene-LOC112719685/gene-LOC112720201/gene-LOC112720387/gene-LOC112727065/gene-LOC112734023/gene-LOC112734054/gene-LOC112734411/gene-LOC112736475/gen…	62	38	24
Molecular function	GO:0061134	peptidase regulator activity	21/4349	123/36623	0.0551718	0.269938	gene-LOC112710273/gene-LOC112710275/gene-LOC112711087/gene-LOC112711089/gene-LOC112735784/gene-LOC112737438/gene-LOC112741291/gene-LOC112747257/gene-LOC112749359/gene-LOC112751592/gene-LOC112777332/gene-LOC112777464/gene-LOC112779316/gene-LOC112779894/gene-LOC112779929/gene-LOC112786093/gene-LOC112801782/gene-LOC112801783/gene-LOC112801833/gene-LOC112801855/gene-LOC112803673	21	4	17
Biological process	GO:0015691	cadmium ion transport	4/4053	13/34696	0.0559509	0.405519	gene-LOC112703100/gene-LOC112709958/gene-LOC112773047/gene-LOC112775257	4	4	0
Biological process	GO:0015855	pyrimidine nucleobase transport	4/4053	13/34696	0.0559509	0.405519	gene-LOC112736402/gene-LOC112750557/gene-LOC112784860/gene-LOC112801586	4	4	0
Biological process	GO:0015857	uracil transport	4/4053	13/34696	0.0559509	0.405519	gene-LOC112736402/gene-LOC112750557/gene-LOC112784860/gene-LOC112801586	4	4	0
Biological process	GO:0046835	carbohydrate phosphorylation	4/4053	13/34696	0.0559509	0.405519	gene-LOC112705565/gene-LOC112716303/gene-LOC112784965/gene-LOC112790703	4	3	1
Biological process	GO:0048656	anther wall tapetum formation	4/4053	13/34696	0.0559509	0.405519	gene-LOC112702383/gene-LOC112715407/gene-LOC112765910/gene-LOC112784909	4	1	3
Biological process	GO:0048657	anther wall tapetum cell differentiation	4/4053	13/34696	0.0559509	0.405519	gene-LOC112702383/gene-LOC112715407/gene-LOC112765910/gene-LOC112784909	4	1	3
Biological process	GO:0051348	negative regulation of transferase activity	4/4053	13/34696	0.0559509	0.405519	gene-LOC112715598/gene-LOC112748686/gene-LOC112783108/gene-LOC112784399	4	3	1
Biological process	GO:1900378	positive regulation of secondary metabolite biosynthetic process	4/4053	13/34696	0.0559509	0.405519	gene-LOC112707213/gene-LOC112720479/gene-LOC112771976/gene-LOC112798648	4	3	1
Biological process	GO:0006714	sesquiterpenoid metabolic process	15/4053	83/34696	0.0563423	0.40714	gene-LOC112703460/gene-LOC112706371/gene-LOC112706516/gene-LOC112710773/gene-LOC112715142/gene-LOC112719830/gene-LOC112747584/gene-LOC112765029/gene-LOC112765297/gene-LOC112776786/gene-LOC112782783/gene-LOC112783178/gene-LOC112794793/gene-LOC112797741/gene-LOC112802971	15	10	5
Biological process	GO:0098754	detoxification	17/4053	97/34696	0.0567199	0.408652	gene-LOC112711984/gene-LOC112727841/gene-LOC112734990/gene-LOC112738368/gene-LOC112743495/gene-LOC112747134/gene-LOC112749654/gene-LOC112750152/gene-LOC112750154/gene-LOC112751035/gene-LOC112782792/gene-LOC112790912/gene-LOC112791861/gene-LOC112792740/gene-LOC112796886/gene-LOC112801480/gene-LOC112802292	17	13	4
Molecular function	GO:0016597	amino acid binding	6/4349	24/36623	0.0571522	0.274686	gene-LOC112706001/gene-LOC112721529/gene-LOC112748215/gene-LOC112764259/gene-LOC112800485/gene-LOC112803513	6	4	2
Biological process	GO:0009074	aromatic amino acid family catabolic process	9/4053	43/34696	0.057374	0.409718	gene-LOC112712613/gene-LOC112728963/gene-LOC112737991/gene-LOC112750783/gene-LOC112764180/gene-LOC112765227/gene-LOC112765954/gene-LOC112779615/gene-LOC112790135	9	6	3
Biological process	GO:0010215	cellulose microfibril organization	9/4053	43/34696	0.057374	0.409718	gene-LOC112703486/gene-LOC112716263/gene-LOC112722609/gene-LOC112723131/gene-LOC112733279/gene-LOC112783409/gene-LOC112785184/gene-LOC112791250/gene-LOC112797924	9	8	1
Biological process	GO:0030198	extracellular matrix organization	9/4053	43/34696	0.057374	0.409718	gene-LOC112703486/gene-LOC112716263/gene-LOC112722609/gene-LOC112723131/gene-LOC112733279/gene-LOC112783409/gene-LOC112785184/gene-LOC112791250/gene-LOC112797924	9	8	1
Molecular function	GO:0005350	pyrimidine nucleobase transmembrane transporter activity	4/4349	13/36623	0.0588809	0.274686	gene-LOC112736402/gene-LOC112750557/gene-LOC112784860/gene-LOC112801586	4	4	0
Molecular function	GO:0015210	uracil transmembrane transporter activity	4/4349	13/36623	0.0588809	0.274686	gene-LOC112736402/gene-LOC112750557/gene-LOC112784860/gene-LOC112801586	4	4	0
Molecular function	GO:0102485	dATP phosphohydrolase activity	4/4349	13/36623	0.0588809	0.274686	gene-LOC112697026/gene-LOC112716873/gene-LOC112754915/gene-LOC112784188	4	4	0
Molecular function	GO:0102486	dCTP phosphohydrolase activity	4/4349	13/36623	0.0588809	0.274686	gene-LOC112697026/gene-LOC112716873/gene-LOC112754915/gene-LOC112784188	4	4	0
Molecular function	GO:0102487	dUTP phosphohydrolase activity	4/4349	13/36623	0.0588809	0.274686	gene-LOC112697026/gene-LOC112716873/gene-LOC112754915/gene-LOC112784188	4	4	0
Molecular function	GO:0102488	dTTP phosphohydrolase activity	4/4349	13/36623	0.0588809	0.274686	gene-LOC112697026/gene-LOC112716873/gene-LOC112754915/gene-LOC112784188	4	4	0
Molecular function	GO:0102489	GTP phosphohydrolase activity	4/4349	13/36623	0.0588809	0.274686	gene-LOC112697026/gene-LOC112716873/gene-LOC112754915/gene-LOC112784188	4	4	0
Molecular function	GO:0102490	8-oxo-dGTP phosphohydrolase activity	4/4349	13/36623	0.0588809	0.274686	gene-LOC112697026/gene-LOC112716873/gene-LOC112754915/gene-LOC112784188	4	4	0
Molecular function	GO:0102491	dGTP phosphohydrolase activity	4/4349	13/36623	0.0588809	0.274686	gene-LOC112697026/gene-LOC112716873/gene-LOC112754915/gene-LOC112784188	4	4	0
Biological process	GO:0043200	response to amino acid	13/4053	70/34696	0.060239	0.427944	gene-LOC112707008/gene-LOC112711250/gene-LOC112716031/gene-LOC112716033/gene-LOC112734916/gene-LOC112737534/gene-LOC112764506/gene-LOC112771169/gene-LOC112775992/gene-LOC112784340/gene-LOC112786680/gene-LOC112786907/gene-LOC112789610	13	7	6
Biological process	GO:0005992	trehalose biosynthetic process	8/4053	37/34696	0.0602788	0.427944	gene-LOC112698930/gene-LOC112723507/gene-LOC112733310/gene-LOC112733940/gene-LOC112737387/gene-LOC112737785/gene-LOC112789461/gene-LOC112789917	8	7	1
Biological process	GO:0009741	response to brassinosteroid	39/4053	260/34696	0.0612768	0.433533	gene-LOC112699125/gene-LOC112703192/gene-LOC112703193/gene-LOC112705838/gene-LOC112706163/gene-LOC112706187/gene-LOC112706188/gene-LOC112708029/gene-LOC112709968/gene-LOC112711509/gene-LOC112711817/gene-LOC112720475/gene-LOC112722189/gene-LOC112723493/gene-LOC112728566/gene-LOC112733306/gene-LOC112734693/gene-LOC112734814/gene-LOC112743870/gene-LOC112744575/gene-LOC112749146/gene-LOC112750268/gen…	39	32	7
Biological process	GO:0072507	divalent inorganic cation homeostasis	15/4053	84/34696	0.0614894	0.433533	gene-LOC112701310/gene-LOC112703632/gene-LOC112703633/gene-LOC112707176/gene-LOC112707332/gene-LOC112711984/gene-LOC112723350/gene-LOC112727984/gene-LOC112747134/gene-LOC112750257/gene-LOC112764127/gene-LOC112766390/gene-LOC112772520/gene-LOC112773165/gene-LOC112791955	15	12	3
Biological process	GO:0030004	cellular monovalent inorganic cation homeostasis	16/4053	91/34696	0.0616017	0.433533	gene-LOC112695240/gene-LOC112695476/gene-LOC112695703/gene-LOC112700672/gene-LOC112716302/gene-LOC112723410/gene-LOC112732776/gene-LOC112734359/gene-LOC112741290/gene-LOC112756518/gene-LOC112758206/gene-LOC112758795/gene-LOC112764127/gene-LOC112765767/gene-LOC112772431/gene-LOC112786902	16	10	6
Biological process	GO:0043171	peptide catabolic process	5/4053	19/34696	0.0622561	0.43529	gene-LOC112715263/gene-LOC112716197/gene-LOC112783003/gene-LOC112784625/novel.1239	5	3	2
Biological process	GO:0046503	glycerolipid catabolic process	5/4053	19/34696	0.0622561	0.43529	gene-LOC112697146/gene-LOC112719994/gene-LOC112755044/gene-LOC112755940/gene-LOC112792354	5	5	0
Biological process	GO:0010374	stomatal complex development	22/4053	134/34696	0.0624913	0.43529	gene-LOC112697644/gene-LOC112707588/gene-LOC112708109/gene-LOC112711733/gene-LOC112711756/gene-LOC112720201/gene-LOC112724059/gene-LOC112728129/gene-LOC112734054/gene-LOC112737941/gene-LOC112751503/gene-LOC112771539/gene-LOC112776773/gene-LOC112779231/gene-LOC112790082/gene-LOC112790587/gene-LOC112791909/gene-LOC112796821/novel.2729/novel.1486/novel.93/novel.2441	22	11	11
Biological process	GO:1905428	regulation of plant organ formation	7/4053	31/34696	0.0625685	0.43529	gene-LOC112696101/gene-LOC112703324/gene-LOC112719685/gene-LOC112751440/gene-LOC112785183/gene-LOC112796370/gene-LOC112801910	7	4	3
Biological process	GO:0009831	plant-type cell wall modification involved in multidimensional cell growth	6/4053	25/34696	0.0636252	0.438869	gene-LOC112733930/gene-LOC112750007/gene-LOC112791784/gene-LOC112791808/gene-LOC112792422/gene-LOC112801130	6	6	0
Biological process	GO:0052541	plant-type cell wall cellulose metabolic process	6/4053	25/34696	0.0636252	0.438869	gene-LOC112720201/gene-LOC112727611/gene-LOC112737941/gene-LOC112745454/gene-LOC112790082/gene-LOC112790587	6	6	0
Biological process	GO:0071456	cellular response to hypoxia	6/4053	25/34696	0.0636252	0.438869	gene-LOC112695578/gene-LOC112697023/gene-LOC112697654/gene-LOC112747424/gene-LOC112755899/gene-LOC112758055	6	2	4
Molecular function	GO:0001134	transcription regulator recruiting activity	35/4349	227/36623	0.0640789	0.296181	gene-LOC112695629/gene-LOC112695652/gene-LOC112695756/gene-LOC112696860/gene-LOC112696876/gene-LOC112697701/gene-LOC112697787/gene-LOC112706826/gene-LOC112711207/gene-LOC112727052/gene-LOC112729344/gene-LOC112733716/gene-LOC112734054/gene-LOC112735963/gene-LOC112736600/gene-LOC112738690/gene-LOC112748477/gene-LOC112754171/gene-LOC112756086/gene-LOC112758110/gene-LOC112758257/gene-LOC112758440/gen…	35	25	10
Molecular function	GO:0001135	RNA polymerase II transcription regulator recruiting activity	35/4349	227/36623	0.0640789	0.296181	gene-LOC112695629/gene-LOC112695652/gene-LOC112695756/gene-LOC112696860/gene-LOC112696876/gene-LOC112697701/gene-LOC112697787/gene-LOC112706826/gene-LOC112711207/gene-LOC112727052/gene-LOC112729344/gene-LOC112733716/gene-LOC112734054/gene-LOC112735963/gene-LOC112736600/gene-LOC112738690/gene-LOC112748477/gene-LOC112754171/gene-LOC112756086/gene-LOC112758110/gene-LOC112758257/gene-LOC112758440/gen…	35	25	10
Biological process	GO:0009250	glucan biosynthetic process	42/4053	284/34696	0.0647297	0.444316	gene-LOC112695156/gene-LOC112695758/gene-LOC112697470/gene-LOC112703126/gene-LOC112706709/gene-LOC112706981/gene-LOC112706984/gene-LOC112707497/gene-LOC112708217/gene-LOC112710023/gene-LOC112715865/gene-LOC112722524/gene-LOC112722771/gene-LOC112726593/gene-LOC112727611/gene-LOC112728017/gene-LOC112733168/gene-LOC112733279/gene-LOC112733543/gene-LOC112734421/gene-LOC112737495/gene-LOC112744790/gen…	42	34	8
Biological process	GO:0010072	primary shoot apical meristem specification	9/4053	44/34696	0.0649639	0.444316	gene-LOC112696975/gene-LOC112703413/gene-LOC112706148/gene-LOC112727065/gene-LOC112739012/gene-LOC112741461/gene-LOC112771900/gene-LOC112785183/novel.2278	9	7	2
Biological process	GO:0051275	beta-glucan catabolic process	9/4053	44/34696	0.0649639	0.444316	gene-LOC112695758/gene-LOC112695779/gene-LOC112702247/gene-LOC112703138/gene-LOC112706709/gene-LOC112722771/gene-LOC112732444/gene-LOC112756565/gene-LOC112762579	9	6	3
Molecular function	GO:0004675	transmembrane receptor protein serine/threonine kinase activity	64/4349	447/36623	0.0654326	0.30105	gene-LOC112696520/gene-LOC112697363/gene-LOC112697971/gene-LOC112699438/gene-LOC112701755/gene-LOC112705711/gene-LOC112706499/gene-LOC112706746/gene-LOC112710499/gene-LOC112710598/gene-LOC112710869/gene-LOC112714705/gene-LOC112714708/gene-LOC112714711/gene-LOC112720393/gene-LOC112722688/gene-LOC112723302/gene-LOC112723568/gene-LOC112728982/gene-LOC112733016/gene-LOC112733055/gene-LOC112733670/gen…	64	55	9
Biological process	GO:1901616	organic hydroxy compound catabolic process	14/4053	78/34696	0.0667604	0.455321	gene-LOC112715486/gene-LOC112717139/gene-LOC112717143/gene-LOC112732338/gene-LOC112747584/gene-LOC112747972/gene-LOC112767450/gene-LOC112783178/gene-LOC112784182/gene-LOC112789393/gene-LOC112790684/gene-LOC112791296/gene-LOC112797741/gene-LOC112802971	14	10	4
Molecular function	GO:0004000	adenosine deaminase activity	6/4349	25/36623	0.0679387	0.311153	gene-LOC112702107/gene-LOC112702776/gene-LOC112710942/gene-LOC112723264/gene-LOC112738412/gene-LOC112776294	6	1	5
Cellular component	GO:0009705	plant-type vacuole membrane	39/4436	266/38527	0.0680957	1	gene-LOC112695240/gene-LOC112695668/gene-LOC112697061/gene-LOC112703652/gene-LOC112707280/gene-LOC112709919/gene-LOC112712380/gene-LOC112716123/gene-LOC112716125/gene-LOC112716309/gene-LOC112723258/gene-LOC112727984/gene-LOC112733871/gene-LOC112734359/gene-LOC112734424/gene-LOC112736596/gene-LOC112741061/gene-LOC112749486/gene-LOC112750257/gene-LOC112754945/gene-LOC112755932/gene-LOC112758512/gen…	39	31	8
Biological process	GO:0009688	abscisic acid biosynthetic process	10/4053	51/34696	0.0682116	0.461331	gene-LOC112703460/gene-LOC112706371/gene-LOC112706516/gene-LOC112710773/gene-LOC112715142/gene-LOC112719830/gene-LOC112765029/gene-LOC112765297/gene-LOC112782783/gene-LOC112794793	10	6	4
Biological process	GO:0043289	apocarotenoid biosynthetic process	10/4053	51/34696	0.0682116	0.461331	gene-LOC112703460/gene-LOC112706371/gene-LOC112706516/gene-LOC112710773/gene-LOC112715142/gene-LOC112719830/gene-LOC112765029/gene-LOC112765297/gene-LOC112782783/gene-LOC112794793	10	6	4
Biological process	GO:1902645	tertiary alcohol biosynthetic process	10/4053	51/34696	0.0682116	0.461331	gene-LOC112703460/gene-LOC112706371/gene-LOC112706516/gene-LOC112710773/gene-LOC112715142/gene-LOC112719830/gene-LOC112765029/gene-LOC112765297/gene-LOC112782783/gene-LOC112794793	10	6	4
Molecular function	GO:0015491	cation:cation antiporter activity	11/4349	57/36623	0.069781	0.318138	gene-LOC112695476/gene-LOC112703632/gene-LOC112703633/gene-LOC112707176/gene-LOC112727984/gene-LOC112732776/gene-LOC112750257/gene-LOC112758206/gene-LOC112772431/gene-LOC112772520/gene-LOC112773165	11	8	3
Biological process	GO:1903827	regulation of cellular protein localization	11/4053	58/34696	0.07039	0.474741	gene-LOC112696523/gene-LOC112703625/gene-LOC112714614/gene-LOC112716502/gene-LOC112732461/gene-LOC112732464/gene-LOC112744574/gene-LOC112759177/gene-LOC112771388/gene-LOC112782465/gene-LOC112790815	11	11	0
Biological process	GO:0000041	transition metal ion transport	25/4053	158/34696	0.0710942	0.478163	gene-LOC112701736/gene-LOC112702820/gene-LOC112703100/gene-LOC112703324/gene-LOC112706414/gene-LOC112709958/gene-LOC112727412/gene-LOC112728057/gene-LOC112734431/gene-LOC112734482/gene-LOC112740868/gene-LOC112749654/gene-LOC112750990/gene-LOC112764052/gene-LOC112765205/gene-LOC112772469/gene-LOC112773047/gene-LOC112775257/gene-LOC112782792/gene-LOC112783033/gene-LOC112790912/gene-LOC112792243/gen…	25	20	5
Biological process	GO:0046713	borate transport	4/4053	14/34696	0.0713229	0.478376	gene-LOC112712480/gene-LOC112772252/gene-LOC112776301/novel.291	4	2	2
Cellular component	GO:0098552	side of membrane	24/4436	153/38527	0.0720866	1	gene-LOC112696500/gene-LOC112700672/gene-LOC112707789/gene-LOC112711509/gene-LOC112714391/gene-LOC112716263/gene-LOC112722609/gene-LOC112723410/gene-LOC112733279/gene-LOC112734411/gene-LOC112736824/gene-LOC112740773/gene-LOC112742384/gene-LOC112744210/gene-LOC112751634/gene-LOC112769393/gene-LOC112783213/gene-LOC112783409/gene-LOC112785184/gene-LOC112786739/gene-LOC112791250/gene-LOC112792117/gen…	24	18	6
Biological process	GO:0036294	cellular response to decreased oxygen levels	7/4053	32/34696	0.0723527	0.481294	gene-LOC112695578/gene-LOC112697023/gene-LOC112697654/gene-LOC112727488/gene-LOC112747424/gene-LOC112755899/gene-LOC112758055	7	2	5
Biological process	GO:0043090	amino acid import	7/4053	32/34696	0.0723527	0.481294	gene-LOC112696435/gene-LOC112697239/gene-LOC112706075/gene-LOC112706077/gene-LOC112755138/gene-LOC112758920/gene-LOC112766618	7	6	1
Biological process	GO:0071453	cellular response to oxygen levels	7/4053	32/34696	0.0723527	0.481294	gene-LOC112695578/gene-LOC112697023/gene-LOC112697654/gene-LOC112727488/gene-LOC112747424/gene-LOC112755899/gene-LOC112758055	7	2	5
Biological process	GO:0009820	alkaloid metabolic process	15/4053	86/34696	0.0727149	0.482382	gene-LOC112707104/gene-LOC112709024/gene-LOC112714916/gene-LOC112722647/gene-LOC112750861/gene-LOC112751683/gene-LOC112751684/gene-LOC112771759/gene-LOC112777501/gene-LOC112784550/gene-LOC112791563/gene-LOC112801699/gene-LOC112802406/gene-LOC112802808/gene-LOC112804010	15	9	6
Molecular function	GO:0019207	kinase regulator activity	13/4349	71/36623	0.0734634	0.333411	gene-LOC112703127/gene-LOC112705838/gene-LOC112711817/gene-LOC112715598/gene-LOC112748686/gene-LOC112751417/gene-LOC112766743/gene-LOC112784399/gene-LOC112801936/gene-LOC112802383/novel.13/novel.1371/novel.206	13	6	7
Biological process	GO:0018958	phenol-containing compound metabolic process	20/4053	122/34696	0.0738896	0.488839	gene-LOC112695240/gene-LOC112695578/gene-LOC112715486/gene-LOC112717139/gene-LOC112717143/gene-LOC112720479/gene-LOC112734359/gene-LOC112738173/gene-LOC112744790/gene-LOC112750898/gene-LOC112751094/gene-LOC112758055/gene-LOC112767450/gene-LOC112779612/gene-LOC112784182/gene-LOC112790309/gene-LOC112791296/gene-LOC112798648/gene-LOC112799161/gene-LOC112802242	20	15	5
Biological process	GO:0031333	negative regulation of protein complex assembly	6/4053	26/34696	0.0748745	0.489053	gene-LOC112696022/gene-LOC112741777/gene-LOC112741868/gene-LOC112755446/gene-LOC112796460/gene-LOC112796579	6	6	0
Biological process	GO:0032272	negative regulation of protein polymerization	6/4053	26/34696	0.0748745	0.489053	gene-LOC112696022/gene-LOC112741777/gene-LOC112741868/gene-LOC112755446/gene-LOC112796460/gene-LOC112796579	6	6	0
Biological process	GO:0035337	fatty-acyl-CoA metabolic process	6/4053	26/34696	0.0748745	0.489053	gene-LOC112728571/gene-LOC112737451/gene-LOC112772120/gene-LOC112772561/gene-LOC112784722/gene-LOC112791069	6	6	0
Biological process	GO:0045493	xylan catabolic process	6/4053	26/34696	0.0748745	0.489053	gene-LOC112696961/gene-LOC112714889/gene-LOC112716851/gene-LOC112734464/gene-LOC112783185/gene-LOC112786731	6	5	1
Molecular function	GO:0009678	hydrogen-translocating pyrophosphatase activity	4/4349	14/36623	0.0749418	0.33759	gene-LOC112709778/gene-LOC112723337/gene-LOC112764127/gene-LOC112775929	4	3	1
Molecular function	GO:0008081	phosphoric diester hydrolase activity	17/4349	99/36623	0.0750575	0.33759	gene-LOC112697146/gene-LOC112708270/gene-LOC112710770/gene-LOC112719630/gene-LOC112719631/gene-LOC112719994/gene-LOC112720201/gene-LOC112722591/gene-LOC112737941/gene-LOC112749549/gene-LOC112755044/gene-LOC112771564/gene-LOC112777551/gene-LOC112785208/gene-LOC112790082/gene-LOC112790587/gene-LOC112792354	17	17	0
Biological process	GO:0010647	positive regulation of cell communication	35/4053	234/34696	0.0751914	0.489053	gene-LOC112695578/gene-LOC112696139/gene-LOC112697787/gene-LOC112702741/gene-LOC112703169/gene-LOC112710441/gene-LOC112715240/gene-LOC112716077/gene-LOC112719926/gene-LOC112720479/gene-LOC112720842/gene-LOC112728472/gene-LOC112732461/gene-LOC112732464/gene-LOC112740734/gene-LOC112741991/gene-LOC112748477/gene-LOC112755080/gene-LOC112755819/gene-LOC112756086/gene-LOC112758055/gene-LOC112766668/gen…	35	25	10
Biological process	GO:0010107	potassium ion import	5/4053	20/34696	0.0753319	0.489053	gene-LOC112695476/gene-LOC112732274/gene-LOC112758206/gene-LOC112758632/gene-LOC112800804	5	3	2
Biological process	GO:0019058	viral life cycle	5/4053	20/34696	0.0753319	0.489053	gene-LOC112723258/gene-LOC112734424/gene-LOC112741777/gene-LOC112772457/gene-LOC112796460	5	3	2
Biological process	GO:1901570	fatty acid derivative biosynthetic process	21/4053	130/34696	0.0774489	0.501456	gene-LOC112695751/gene-LOC112696860/gene-LOC112697418/gene-LOC112699157/gene-LOC112710569/gene-LOC112712095/gene-LOC112715473/gene-LOC112723491/gene-LOC112726581/gene-LOC112730831/gene-LOC112734257/gene-LOC112737451/gene-LOC112744477/gene-LOC112755334/gene-LOC112772120/gene-LOC112772561/gene-LOC112784722/gene-LOC112789805/gene-LOC112791069/gene-LOC112797769/novel.1239	21	18	3
Cellular component	GO:0031012	extracellular matrix	7/4436	33/38527	0.0780579	1	gene-LOC112705996/gene-LOC112750095/gene-LOC112750099/gene-LOC112750142/gene-LOC112766625/gene-LOC112792137/gene-LOC112801028	7	6	1
Biological process	GO:0046364	monosaccharide biosynthetic process	16/4053	94/34696	0.0781494	0.503408	gene-LOC112695156/gene-LOC112695261/gene-LOC112699270/gene-LOC112716542/gene-LOC112723482/gene-LOC112732338/gene-LOC112736244/gene-LOC112736939/gene-LOC112740990/gene-LOC112755579/gene-LOC112758272/gene-LOC112758788/gene-LOC112769188/gene-LOC112790684/gene-LOC112792646/gene-LOC112795687	16	14	2
Biological process	GO:0009624	response to nematode	30/4053	197/34696	0.0781651	0.503408	gene-LOC112695631/gene-LOC112696557/gene-LOC112703324/gene-LOC112706402/gene-LOC112706761/gene-LOC112708277/gene-LOC112716209/gene-LOC112717378/gene-LOC112722187/gene-LOC112722453/gene-LOC112724008/gene-LOC112727984/gene-LOC112734240/gene-LOC112741194/gene-LOC112743683/gene-LOC112750178/gene-LOC112750257/gene-LOC112756394/gene-LOC112757963/gene-LOC112764399/gene-LOC112766618/gene-LOC112769285/gen…	30	21	9
Biological process	GO:0001666	response to hypoxia	15/4053	87/34696	0.0788024	0.504888	gene-LOC112695578/gene-LOC112697023/gene-LOC112697654/gene-LOC112706253/gene-LOC112708277/gene-LOC112720479/gene-LOC112744465/gene-LOC112747424/gene-LOC112750666/gene-LOC112755899/gene-LOC112758055/gene-LOC112764462/gene-LOC112797759/gene-LOC112798648/gene-LOC112802583	15	7	8
Biological process	GO:2000022	regulation of jasmonic acid mediated signaling pathway	12/4053	66/34696	0.0788108	0.504888	gene-LOC112702372/gene-LOC112707049/gene-LOC112720479/gene-LOC112722727/gene-LOC112734767/gene-LOC112743654/gene-LOC112766773/gene-LOC112786670/gene-LOC112792530/gene-LOC112796125/gene-LOC112797035/gene-LOC112798648	12	4	8
Molecular function	GO:0019887	protein kinase regulator activity	12/4349	65/36623	0.079155	0.352342	gene-LOC112703127/gene-LOC112705838/gene-LOC112715598/gene-LOC112748686/gene-LOC112751417/gene-LOC112766743/gene-LOC112784399/gene-LOC112801936/gene-LOC112802383/novel.13/novel.1371/novel.206	12	6	6
Molecular function	GO:0005315	inorganic phosphate transmembrane transporter activity	9/4349	45/36623	0.0794427	0.352342	gene-LOC112703340/gene-LOC112711275/gene-LOC112711277/gene-LOC112716209/gene-LOC112740760/gene-LOC112741194/gene-LOC112743591/gene-LOC112779407/gene-LOC112795889	9	4	5
Molecular function	GO:0015179	L-amino acid transmembrane transporter activity	9/4349	45/36623	0.0794427	0.352342	gene-LOC112707958/gene-LOC112712033/gene-LOC112712034/gene-LOC112766618/gene-LOC112775184/gene-LOC112776614/gene-LOC112779643/gene-LOC112782537/gene-LOC112784831	9	7	2
Molecular function	GO:0033808	6'-deoxychalcone synthase activity	5/4349	20/36623	0.0797424	0.352342	gene-LOC112701712/gene-LOC112764075/gene-LOC112764078/gene-LOC112764643/gene-LOC112790341	5	5	0
Biological process	GO:0006873	cellular ion homeostasis	52/4053	367/34696	0.0819501	0.523618	gene-LOC112695240/gene-LOC112695476/gene-LOC112695703/gene-LOC112697146/gene-LOC112700672/gene-LOC112701310/gene-LOC112702820/gene-LOC112702848/gene-LOC112705565/gene-LOC112706414/gene-LOC112708136/gene-LOC112710353/gene-LOC112711984/gene-LOC112716302/gene-LOC112719994/gene-LOC112723350/gene-LOC112723410/gene-LOC112727412/gene-LOC112727984/gene-LOC112728057/gene-LOC112732602/gene-LOC112732776/gen…	52	42	10
Biological process	GO:0071446	cellular response to salicylic acid stimulus	26/4053	168/34696	0.0823636	0.524879	gene-LOC112695156/gene-LOC112697325/gene-LOC112703585/gene-LOC112706083/gene-LOC112709984/gene-LOC112720417/gene-LOC112720479/gene-LOC112726328/gene-LOC112733369/gene-LOC112743858/gene-LOC112747899/gene-LOC112755230/gene-LOC112758788/gene-LOC112764285/gene-LOC112764366/gene-LOC112775779/gene-LOC112783055/gene-LOC112785753/gene-LOC112789364/gene-LOC112796125/gene-LOC112797210/gene-LOC112798648/nov…	26	22	4
Cellular component	GO:0005884	actin filament	6/4436	27/38527	0.0824976	1	gene-LOC112696022/gene-LOC112701894/gene-LOC112755446/gene-LOC112764766/gene-LOC112764906/gene-LOC112765655	6	6	0
Biological process	GO:0008300	isoprenoid catabolic process	7/4053	33/34696	0.0829893	0.527481	gene-LOC112747584/gene-LOC112765726/gene-LOC112783178/gene-LOC112789402/gene-LOC112797321/gene-LOC112797741/gene-LOC112802971	7	7	0
Biological process	GO:0046777	protein autophosphorylation	55/4053	391/34696	0.0836665	0.530398	gene-LOC112695158/gene-LOC112695381/gene-LOC112696523/gene-LOC112702681/gene-LOC112703625/gene-LOC112706253/gene-LOC112707358/gene-LOC112707899/gene-LOC112708028/gene-LOC112714391/gene-LOC112714457/gene-LOC112714614/gene-LOC112719685/gene-LOC112719894/gene-LOC112722189/gene-LOC112733873/gene-LOC112734960/gene-LOC112737889/gene-LOC112743720/gene-LOC112743870/gene-LOC112744189/gene-LOC112744823/gen…	55	51	4
Biological process	GO:0009064	glutamine family amino acid metabolic process	27/4053	176/34696	0.0847069	0.535595	gene-LOC112702805/gene-LOC112703892/gene-LOC112705234/gene-LOC112705922/gene-LOC112710495/gene-LOC112716661/gene-LOC112719985/gene-LOC112722463/gene-LOC112727811/gene-LOC112733757/gene-LOC112740965/gene-LOC112743520/gene-LOC112748268/gene-LOC112748270/gene-LOC112748454/gene-LOC112751440/gene-LOC112764060/gene-LOC112765389/gene-LOC112767335/gene-LOC112775184/gene-LOC112782357/gene-LOC112791361/gen…	27	15	12
Biological process	GO:0010191	mucilage metabolic process	11/4053	60/34696	0.0856872	0.539932	gene-LOC112696432/gene-LOC112697752/gene-LOC112708277/gene-LOC112709301/gene-LOC112720658/gene-LOC112722620/gene-LOC112723244/gene-LOC112736408/gene-LOC112742384/gene-LOC112756050/gene-LOC112796473	11	10	1
Biological process	GO:0071941	nitrogen cycle metabolic process	19/4053	117/34696	0.0859938	0.539932	gene-LOC112695631/gene-LOC112696765/gene-LOC112703127/gene-LOC112705234/gene-LOC112706114/gene-LOC112715572/gene-LOC112722453/gene-LOC112722810/gene-LOC112733871/gene-LOC112750178/gene-LOC112750568/gene-LOC112757963/gene-LOC112766057/gene-LOC112766283/gene-LOC112782974/gene-LOC112789586/gene-LOC112791762/gene-LOC112791886/gene-LOC112802658	19	17	2
Biological process	GO:0030641	regulation of cellular pH	12/4053	67/34696	0.0862823	0.539932	gene-LOC112695240/gene-LOC112695476/gene-LOC112695703/gene-LOC112716302/gene-LOC112732776/gene-LOC112734359/gene-LOC112741290/gene-LOC112756518/gene-LOC112758206/gene-LOC112764127/gene-LOC112772431/gene-LOC112786902	12	8	4
Biological process	GO:0051453	regulation of intracellular pH	12/4053	67/34696	0.0862823	0.539932	gene-LOC112695240/gene-LOC112695476/gene-LOC112695703/gene-LOC112716302/gene-LOC112732776/gene-LOC112734359/gene-LOC112741290/gene-LOC112756518/gene-LOC112758206/gene-LOC112764127/gene-LOC112772431/gene-LOC112786902	12	8	4
Biological process	GO:0032973	amino acid export across plasma membrane	6/4053	27/34696	0.0871765	0.54273	gene-LOC112696435/gene-LOC112706075/gene-LOC112706077/gene-LOC112716026/gene-LOC112758920/gene-LOC112784839	6	4	2
Biological process	GO:0140115	export across plasma membrane	6/4053	27/34696	0.0871765	0.54273	gene-LOC112696435/gene-LOC112706075/gene-LOC112706077/gene-LOC112716026/gene-LOC112758920/gene-LOC112784839	6	4	2
Molecular function	GO:0005200	structural constituent of cytoskeleton	13/4349	73/36623	0.0876299	0.385495	gene-LOC112696384/gene-LOC112705648/gene-LOC112706303/gene-LOC112711887/gene-LOC112732762/gene-LOC112734574/gene-LOC112734936/gene-LOC112754306/gene-LOC112754858/gene-LOC112765826/gene-LOC112767161/gene-LOC112790905/gene-LOC112792697	13	12	1
Biological process	GO:0046246	terpene biosynthetic process	4/4053	15/34696	0.0886033	0.548798	gene-LOC112701951/gene-LOC112710323/gene-LOC112765596/gene-LOC112776035	4	0	4
Biological process	GO:0046500	S-adenosylmethionine metabolic process	4/4053	15/34696	0.0886033	0.548798	gene-LOC112695681/gene-LOC112696568/gene-LOC112754196/gene-LOC112758002	4	3	1
Biological process	GO:0009700	indole phytoalexin biosynthetic process	5/4053	21/34696	0.0897685	0.549333	gene-LOC112720479/gene-LOC112736562/gene-LOC112786582/gene-LOC112798648/gene-LOC112802383	5	4	1
Biological process	GO:0035336	long-chain fatty-acyl-CoA metabolic process	5/4053	21/34696	0.0897685	0.549333	gene-LOC112728571/gene-LOC112737451/gene-LOC112772120/gene-LOC112772561/gene-LOC112784722	5	5	0
Biological process	GO:0046217	indole phytoalexin metabolic process	5/4053	21/34696	0.0897685	0.549333	gene-LOC112720479/gene-LOC112736562/gene-LOC112786582/gene-LOC112798648/gene-LOC112802383	5	4	1
Biological process	GO:2000071	regulation of defense response by callose deposition	5/4053	21/34696	0.0897685	0.549333	gene-LOC112710001/gene-LOC112710017/gene-LOC112710024/gene-LOC112780120/gene-LOC112783915	5	3	2
Biological process	GO:0010166	wax metabolic process	20/4053	125/34696	0.0898209	0.549333	gene-LOC112695751/gene-LOC112696860/gene-LOC112697418/gene-LOC112699157/gene-LOC112710569/gene-LOC112712095/gene-LOC112715473/gene-LOC112723491/gene-LOC112726581/gene-LOC112730831/gene-LOC112734257/gene-LOC112737451/gene-LOC112744477/gene-LOC112755334/gene-LOC112772120/gene-LOC112772561/gene-LOC112773245/gene-LOC112784722/gene-LOC112789805/gene-LOC112797769	20	17	3
Biological process	GO:0070726	cell wall assembly	9/4053	47/34696	0.0913723	0.55602	gene-LOC112703486/gene-LOC112716263/gene-LOC112722609/gene-LOC112723131/gene-LOC112733279/gene-LOC112783409/gene-LOC112785184/gene-LOC112791250/gene-LOC112797924	9	8	1
Biological process	GO:0071668	plant-type cell wall assembly	9/4053	47/34696	0.0913723	0.55602	gene-LOC112703486/gene-LOC112716263/gene-LOC112722609/gene-LOC112723131/gene-LOC112733279/gene-LOC112783409/gene-LOC112785184/gene-LOC112791250/gene-LOC112797924	9	8	1
Biological process	GO:0090698	post-embryonic plant morphogenesis	60/4053	433/34696	0.0918331	0.557427	gene-LOC112697644/gene-LOC112702383/gene-LOC112702769/gene-LOC112710649/gene-LOC112711184/gene-LOC112711218/gene-LOC112711733/gene-LOC112711756/gene-LOC112711806/gene-LOC112712084/gene-LOC112715407/gene-LOC112720201/gene-LOC112723693/gene-LOC112728472/gene-LOC112733832/gene-LOC112734054/gene-LOC112734411/gene-LOC112734516/gene-LOC112736863/gene-LOC112737941/gene-LOC112738109/gene-LOC112747323/gen…	60	39	21
Molecular function	GO:0004565	beta-galactosidase activity	10/4349	53/36623	0.0918655	0.391747	gene-LOC112696343/gene-LOC112706508/gene-LOC112710105/gene-LOC112738209/gene-LOC112755574/gene-LOC112766287/gene-LOC112771114/gene-LOC112775425/gene-LOC112790345/gene-LOC112800767	10	10	0
Molecular function	GO:0005381	iron ion transmembrane transporter activity	6/4349	27/36623	0.0927883	0.391747	gene-LOC112702820/gene-LOC112703324/gene-LOC112710353/gene-LOC112734482/gene-LOC112765205/gene-LOC112779257	6	5	1
Molecular function	GO:0034594	phosphatidylinositol trisphosphate phosphatase activity	6/4349	27/36623	0.0927883	0.391747	gene-LOC112712481/gene-LOC112737075/gene-LOC112747972/gene-LOC112748496/gene-LOC112776196/gene-LOC112800547	6	5	1
Molecular function	GO:0102391	decanoate-CoA ligase activity	6/4349	27/36623	0.0927883	0.391747	gene-LOC112706067/gene-LOC112710569/gene-LOC112728177/gene-LOC112766851/gene-LOC112776686/gene-LOC112784282	6	4	2
Biological process	GO:0007623	circadian rhythm	49/4053	347/34696	0.0928373	0.562117	gene-LOC112696689/gene-LOC112697986/gene-LOC112702995/gene-LOC112706675/gene-LOC112707333/gene-LOC112707390/gene-LOC112711613/gene-LOC112711795/gene-LOC112711920/gene-LOC112712604/gene-LOC112719948/gene-LOC112722205/gene-LOC112723565/gene-LOC112723685/gene-LOC112726613/gene-LOC112733981/gene-LOC112734192/gene-LOC112734552/gene-LOC112736762/gene-LOC112737588/gene-LOC112737625/gene-LOC112738338/gen…	49	24	25
Molecular function	GO:0004373	glycogen (starch) synthase activity	4/4349	15/36623	0.0929569	0.391747	gene-LOC112726593/gene-LOC112734421/gene-LOC112775088/gene-LOC112797798	4	0	4
Molecular function	GO:0004557	alpha-galactosidase activity	4/4349	15/36623	0.0929569	0.391747	gene-LOC112736326/gene-LOC112751575/gene-LOC112790413/gene-LOC112801794	4	4	0
Molecular function	GO:0005452	inorganic anion exchanger activity	4/4349	15/36623	0.0929569	0.391747	gene-LOC112695703/gene-LOC112716302/gene-LOC112756518/gene-LOC112786902	4	4	0
Molecular function	GO:0016847	1-aminocyclopropane-1-carboxylate synthase activity	4/4349	15/36623	0.0929569	0.391747	gene-LOC112720599/gene-LOC112732600/gene-LOC112790850/gene-LOC112800765	4	2	2
Molecular function	GO:0047714	galactolipase activity	4/4349	15/36623	0.0929569	0.391747	gene-LOC112720768/gene-LOC112737636/gene-LOC112792553/gene-LOC112802247	4	2	2
Molecular function	GO:0052692	raffinose alpha-galactosidase activity	4/4349	15/36623	0.0929569	0.391747	gene-LOC112736326/gene-LOC112751575/gene-LOC112790413/gene-LOC112801794	4	4	0
Biological process	GO:0046686	response to cadmium ion	68/4053	497/34696	0.0940179	0.566599	gene-LOC112696016/gene-LOC112696860/gene-LOC112697787/gene-LOC112702114/gene-LOC112703175/gene-LOC112705240/gene-LOC112708258/gene-LOC112711207/gene-LOC112711613/gene-LOC112711984/gene-LOC112712316/gene-LOC112715045/gene-LOC112716542/gene-LOC112716863/gene-LOC112720783/gene-LOC112721216/gene-LOC112722205/gene-LOC112726613/gene-LOC112727258/gene-LOC112727412/gene-LOC112728914/gene-LOC112732402/gen…	68	41	27
Biological process	GO:0009407	toxin catabolic process	11/4053	61/34696	0.0940442	0.566599	gene-LOC112727841/gene-LOC112734990/gene-LOC112738368/gene-LOC112743495/gene-LOC112750152/gene-LOC112750154/gene-LOC112751035/gene-LOC112791861/gene-LOC112792740/gene-LOC112796886/gene-LOC112802292	11	7	4
Biological process	GO:2000067	regulation of root morphogenesis	7/4053	34/34696	0.0944721	0.567768	gene-LOC112733279/gene-LOC112735963/gene-LOC112754171/gene-LOC112773170/gene-LOC112773191/gene-LOC112785184/gene-LOC112791250	7	6	1
Molecular function	GO:0004124	cysteine synthase activity	5/4349	21/36623	0.0948755	0.397617	gene-LOC112721687/gene-LOC112727447/gene-LOC112730543/gene-LOC112749873/gene-LOC112801267	5	4	1
Molecular function	GO:0015926	glucosidase activity	38/4349	258/36623	0.0951427	0.397617	gene-LOC112695614/gene-LOC112702443/gene-LOC112703053/gene-LOC112703138/gene-LOC112706578/gene-LOC112706917/gene-LOC112710301/gene-LOC112712531/gene-LOC112714319/gene-LOC112722786/gene-LOC112722947/gene-LOC112728539/gene-LOC112736768/gene-LOC112741191/gene-LOC112741192/gene-LOC112742054/gene-LOC112749609/gene-LOC112751027/gene-LOC112752047/gene-LOC112754899/gene-LOC112756154/gene-LOC112762579/gen…	38	29	9
Biological process	GO:0048527	lateral root development	33/4053	224/34696	0.0959091	0.574981	gene-LOC112703413/gene-LOC112705565/gene-LOC112710649/gene-LOC112711184/gene-LOC112711806/gene-LOC112723693/gene-LOC112727065/gene-LOC112733832/gene-LOC112734054/gene-LOC112736863/gene-LOC112738109/gene-LOC112739012/gene-LOC112747323/gene-LOC112747616/gene-LOC112750152/gene-LOC112751198/gene-LOC112758737/gene-LOC112771900/gene-LOC112775937/gene-LOC112776756/gene-LOC112780132/gene-LOC112784282/gen…	33	26	7
Biological process	GO:0009863	salicylic acid mediated signaling pathway	24/4053	156/34696	0.0969123	0.577285	gene-LOC112695156/gene-LOC112703585/gene-LOC112706083/gene-LOC112709984/gene-LOC112720417/gene-LOC112720479/gene-LOC112726328/gene-LOC112733369/gene-LOC112743858/gene-LOC112747899/gene-LOC112758788/gene-LOC112764285/gene-LOC112764366/gene-LOC112775779/gene-LOC112783055/gene-LOC112785753/gene-LOC112789364/gene-LOC112796125/gene-LOC112797210/gene-LOC112798648/novel.2715/novel.2716/novel.960/novel.2…	24	20	4
Biological process	GO:0009787	regulation of abscisic acid-activated signaling pathway	46/4053	325/34696	0.0978144	0.577285	gene-LOC112695578/gene-LOC112696139/gene-LOC112697224/gene-LOC112697297/gene-LOC112697615/gene-LOC112701597/gene-LOC112702575/gene-LOC112702732/gene-LOC112702741/gene-LOC112703169/gene-LOC112710001/gene-LOC112710017/gene-LOC112710024/gene-LOC112710773/gene-LOC112710785/gene-LOC112715240/gene-LOC112719926/gene-LOC112720842/gene-LOC112722189/gene-LOC112723320/gene-LOC112732461/gene-LOC112732464/gen…	46	35	11
Biological process	GO:1901419	regulation of response to alcohol	46/4053	325/34696	0.0978144	0.577285	gene-LOC112695578/gene-LOC112696139/gene-LOC112697224/gene-LOC112697297/gene-LOC112697615/gene-LOC112701597/gene-LOC112702575/gene-LOC112702732/gene-LOC112702741/gene-LOC112703169/gene-LOC112710001/gene-LOC112710017/gene-LOC112710024/gene-LOC112710773/gene-LOC112710785/gene-LOC112715240/gene-LOC112719926/gene-LOC112720842/gene-LOC112722189/gene-LOC112723320/gene-LOC112732461/gene-LOC112732464/gen…	46	35	11
Biological process	GO:1905957	regulation of cellular response to alcohol	46/4053	325/34696	0.0978144	0.577285	gene-LOC112695578/gene-LOC112696139/gene-LOC112697224/gene-LOC112697297/gene-LOC112697615/gene-LOC112701597/gene-LOC112702575/gene-LOC112702732/gene-LOC112702741/gene-LOC112703169/gene-LOC112710001/gene-LOC112710017/gene-LOC112710024/gene-LOC112710773/gene-LOC112710785/gene-LOC112715240/gene-LOC112719926/gene-LOC112720842/gene-LOC112722189/gene-LOC112723320/gene-LOC112732461/gene-LOC112732464/gen…	46	35	11
Biological process	GO:0010025	wax biosynthetic process	19/4053	119/34696	0.0978372	0.577285	gene-LOC112695751/gene-LOC112696860/gene-LOC112697418/gene-LOC112699157/gene-LOC112710569/gene-LOC112712095/gene-LOC112715473/gene-LOC112723491/gene-LOC112726581/gene-LOC112730831/gene-LOC112734257/gene-LOC112737451/gene-LOC112744477/gene-LOC112755334/gene-LOC112772120/gene-LOC112772561/gene-LOC112784722/gene-LOC112789805/gene-LOC112797769	19	16	3
Biological process	GO:0031668	cellular response to extracellular stimulus	52/4053	372/34696	0.09798	0.577285	gene-LOC112695381/gene-LOC112695845/gene-LOC112701499/gene-LOC112703016/gene-LOC112705950/gene-LOC112707280/gene-LOC112710277/gene-LOC112710539/gene-LOC112710770/gene-LOC112711509/gene-LOC112712480/gene-LOC112712531/gene-LOC112719720/gene-LOC112722877/gene-LOC112723333/gene-LOC112727954/gene-LOC112734215/gene-LOC112741237/gene-LOC112741619/gene-LOC112741777/gene-LOC112742103/gene-LOC112743603/gen…	52	44	8
Biological process	GO:0021700	developmental maturation	61/4053	443/34696	0.0982834	0.577285	gene-LOC112700672/gene-LOC112705534/gene-LOC112706150/gene-LOC112707806/gene-LOC112710523/gene-LOC112710539/gene-LOC112711777/gene-LOC112716344/gene-LOC112720599/gene-LOC112722852/gene-LOC112723244/gene-LOC112723410/gene-LOC112726261/gene-LOC112726679/gene-LOC112726901/gene-LOC112730543/gene-LOC112730730/gene-LOC112732600/gene-LOC112733919/gene-LOC112734193/gene-LOC112735310/gene-LOC112736310/gen…	61	39	22
Molecular function	GO:0004022	alcohol dehydrogenase (NAD) activity	9/4349	47/36623	0.0988948	0.409882	gene-LOC112715899/gene-LOC112727170/gene-LOC112737265/gene-LOC112737266/gene-LOC112741294/gene-LOC112766771/gene-LOC112777423/gene-LOC112789337/gene-LOC112789339	9	8	1
Molecular function	GO:0016307	phosphatidylinositol phosphate kinase activity	9/4349	47/36623	0.0988948	0.409882	gene-LOC112696226/gene-LOC112714966/gene-LOC112726671/gene-LOC112728925/gene-LOC112735249/gene-LOC112740745/gene-LOC112742019/gene-LOC112784662/gene-LOC112796745	9	7	2
Biological process	GO:0010115	regulation of abscisic acid biosynthetic process	6/4053	28/34696	0.100512	0.577285	gene-LOC112706371/gene-LOC112706516/gene-LOC112710773/gene-LOC112719830/gene-LOC112765297/gene-LOC112794793	6	5	1
Biological process	GO:0019336	phenol-containing compound catabolic process	6/4053	28/34696	0.100512	0.577285	gene-LOC112715486/gene-LOC112717139/gene-LOC112717143/gene-LOC112767450/gene-LOC112784182/gene-LOC112791296	6	2	4
Biological process	GO:1902932	positive regulation of alcohol biosynthetic process	6/4053	28/34696	0.100512	0.577285	gene-LOC112706371/gene-LOC112706516/gene-LOC112710773/gene-LOC112719830/gene-LOC112765297/gene-LOC112794793	6	5	1
Biological process	GO:0006536	glutamate metabolic process	9/4053	48/34696	0.101391	0.577285	gene-LOC112705922/gene-LOC112710495/gene-LOC112716661/gene-LOC112722463/gene-LOC112733757/gene-LOC112740965/gene-LOC112765389/gene-LOC112767335/gene-LOC112782357	9	7	2
Biological process	GO:0009959	negative gravitropism	9/4053	48/34696	0.101391	0.577285	gene-LOC112714423/gene-LOC112714438/gene-LOC112734980/gene-LOC112755063/gene-LOC112771212/gene-LOC112784912/gene-LOC112785205/gene-LOC112791806/gene-LOC112792739	9	6	3
Biological process	GO:0009991	response to extracellular stimulus	63/4053	460/34696	0.101933	0.577285	gene-LOC112695381/gene-LOC112695845/gene-LOC112701499/gene-LOC112703016/gene-LOC112705950/gene-LOC112707280/gene-LOC112710277/gene-LOC112710539/gene-LOC112710770/gene-LOC112711509/gene-LOC112712480/gene-LOC112712531/gene-LOC112719720/gene-LOC112722205/gene-LOC112722877/gene-LOC112723333/gene-LOC112727954/gene-LOC112732274/gene-LOC112734215/gene-LOC112737415/gene-LOC112741237/gene-LOC112741619/gen…	63	50	13
Biological process	GO:0006023	aminoglycan biosynthetic process	3/4053	10/34696	0.102	0.577285	gene-LOC112744548/gene-LOC112797843/gene-LOC112801640	3	3	0
Biological process	GO:0006024	glycosaminoglycan biosynthetic process	3/4053	10/34696	0.102	0.577285	gene-LOC112744548/gene-LOC112797843/gene-LOC112801640	3	3	0
Biological process	GO:0006065	UDP-glucuronate biosynthetic process	3/4053	10/34696	0.102	0.577285	gene-LOC112744548/gene-LOC112797843/gene-LOC112801640	3	3	0
Biological process	GO:0006598	polyamine catabolic process	3/4053	10/34696	0.102	0.577285	gene-LOC112707520/gene-LOC112733789/gene-LOC112791693	3	3	0
Biological process	GO:0010321	regulation of vegetative phase change	3/4053	10/34696	0.102	0.577285	gene-LOC112707427/gene-LOC112718115/gene-LOC112771683	3	0	3
Biological process	GO:0030203	glycosaminoglycan metabolic process	3/4053	10/34696	0.102	0.577285	gene-LOC112744548/gene-LOC112797843/gene-LOC112801640	3	3	0
Biological process	GO:0046398	UDP-glucuronate metabolic process	3/4053	10/34696	0.102	0.577285	gene-LOC112744548/gene-LOC112797843/gene-LOC112801640	3	3	0
Biological process	GO:0046505	sulfolipid metabolic process	3/4053	10/34696	0.102	0.577285	gene-LOC112727954/gene-LOC112743603/gene-LOC112749899	3	3	0
Biological process	GO:0046506	sulfolipid biosynthetic process	3/4053	10/34696	0.102	0.577285	gene-LOC112727954/gene-LOC112743603/gene-LOC112749899	3	3	0
Biological process	GO:0052863	1-deoxy-D-xylulose 5-phosphate metabolic process	3/4053	10/34696	0.102	0.577285	gene-LOC112733825/gene-LOC112741103/gene-LOC112791719	3	3	0
Biological process	GO:0052865	1-deoxy-D-xylulose 5-phosphate biosynthetic process	3/4053	10/34696	0.102	0.577285	gene-LOC112733825/gene-LOC112741103/gene-LOC112791719	3	3	0
Molecular function	GO:0001871	pattern binding	40/4349	275/36623	0.10244	0.413776	gene-LOC112695614/gene-LOC112702443/gene-LOC112706578/gene-LOC112706917/gene-LOC112710301/gene-LOC112712053/gene-LOC112714319/gene-LOC112722786/gene-LOC112732436/gene-LOC112733629/gene-LOC112733819/gene-LOC112735684/gene-LOC112741240/gene-LOC112741504/gene-LOC112742054/gene-LOC112742384/gene-LOC112744790/gene-LOC112751079/gene-LOC112751080/gene-LOC112751084/gene-LOC112754356/gene-LOC112754899/gen…	40	37	3
Molecular function	GO:0030247	polysaccharide binding	40/4349	275/36623	0.10244	0.413776	gene-LOC112695614/gene-LOC112702443/gene-LOC112706578/gene-LOC112706917/gene-LOC112710301/gene-LOC112712053/gene-LOC112714319/gene-LOC112722786/gene-LOC112732436/gene-LOC112733629/gene-LOC112733819/gene-LOC112735684/gene-LOC112741240/gene-LOC112741504/gene-LOC112742054/gene-LOC112742384/gene-LOC112744790/gene-LOC112751079/gene-LOC112751080/gene-LOC112751084/gene-LOC112754356/gene-LOC112754899/gen…	40	37	3
Biological process	GO:0002238	response to molecule of fungal origin	10/4053	55/34696	0.102591	0.579281	gene-LOC112710001/gene-LOC112710017/gene-LOC112710024/gene-LOC112717378/gene-LOC112724008/gene-LOC112726695/gene-LOC112737590/gene-LOC112780120/gene-LOC112785642/gene-LOC112789712	10	6	4
Cellular component	GO:0090406	pollen tube	25/4436	167/38527	0.102979	1	gene-LOC112695158/gene-LOC112695169/gene-LOC112710001/gene-LOC112710017/gene-LOC112710024/gene-LOC112728261/gene-LOC112732308/gene-LOC112732310/gene-LOC112743720/gene-LOC112744382/gene-LOC112744544/gene-LOC112744616/gene-LOC112752078/gene-LOC112752687/gene-LOC112752745/gene-LOC112758783/gene-LOC112780120/gene-LOC112789061/gene-LOC112790572/gene-LOC112797098/gene-LOC112797679/gene-LOC112797841/gen…	25	22	3
Molecular function	GO:0016628	oxidoreductase activity, acting on the CH-CH group of donors, NAD or NADP as acceptor	19/4349	118/36623	0.103625	0.413776	gene-LOC112697315/gene-LOC112697601/gene-LOC112702176/gene-LOC112702323/gene-LOC112703419/gene-LOC112720011/gene-LOC112723695/gene-LOC112728571/gene-LOC112737069/gene-LOC112737894/gene-LOC112750748/gene-LOC112750803/gene-LOC112755830/gene-LOC112765553/gene-LOC112770893/gene-LOC112779690/gene-LOC112784204/gene-LOC112789026/gene-LOC112790035	19	13	6
Biological process	GO:0002252	immune effector process	27/4053	180/34696	0.104106	0.586469	gene-LOC112696761/gene-LOC112703585/gene-LOC112705565/gene-LOC112711899/gene-LOC112716602/gene-LOC112716608/gene-LOC112722584/gene-LOC112728771/gene-LOC112728775/gene-LOC112732563/gene-LOC112737452/gene-LOC112743858/gene-LOC112744823/gene-LOC112747424/gene-LOC112749694/gene-LOC112750538/gene-LOC112750923/gene-LOC112758430/gene-LOC112767237/gene-LOC112776239/gene-LOC112784030/gene-LOC112784861/gen…	27	22	5
Molecular function	GO:0003979	UDP-glucose 6-dehydrogenase activity	3/4349	10/36623	0.106022	0.413776	gene-LOC112744548/gene-LOC112797843/gene-LOC112801640	3	3	0
Molecular function	GO:0004034	aldose 1-epimerase activity	3/4349	10/36623	0.106022	0.413776	gene-LOC112716377/gene-LOC112744476/gene-LOC112783737	3	3	0
Molecular function	GO:0004084	branched-chain-amino-acid transaminase activity	3/4349	10/36623	0.106022	0.413776	gene-LOC112706394/gene-LOC112728659/gene-LOC112766219	3	3	0
Molecular function	GO:0004861	cyclin-dependent protein serine/threonine kinase inhibitor activity	3/4349	10/36623	0.106022	0.413776	gene-LOC112715598/gene-LOC112748686/gene-LOC112784399	3	3	0
Molecular function	GO:0008661	1-deoxy-D-xylulose-5-phosphate synthase activity	3/4349	10/36623	0.106022	0.413776	gene-LOC112733825/gene-LOC112741103/gene-LOC112791719	3	3	0
Molecular function	GO:0016629	12-oxophytodienoate reductase activity	3/4349	10/36623	0.106022	0.413776	gene-LOC112697601/gene-LOC112723695/gene-LOC112755830	3	2	1
Molecular function	GO:0030291	protein serine/threonine kinase inhibitor activity	3/4349	10/36623	0.106022	0.413776	gene-LOC112715598/gene-LOC112748686/gene-LOC112784399	3	3	0
Molecular function	GO:0046592	polyamine oxidase activity	3/4349	10/36623	0.106022	0.413776	gene-LOC112707520/gene-LOC112733789/gene-LOC112791693	3	3	0
Molecular function	GO:0050268	coniferyl-alcohol dehydrogenase activity	3/4349	10/36623	0.106022	0.413776	gene-LOC112734572/gene-LOC112792360/gene-LOC112796200	3	3	0
Molecular function	GO:0052654	L-leucine transaminase activity	3/4349	10/36623	0.106022	0.413776	gene-LOC112706394/gene-LOC112728659/gene-LOC112766219	3	3	0
Molecular function	GO:0052655	L-valine transaminase activity	3/4349	10/36623	0.106022	0.413776	gene-LOC112706394/gene-LOC112728659/gene-LOC112766219	3	3	0
Molecular function	GO:0052656	L-isoleucine transaminase activity	3/4349	10/36623	0.106022	0.413776	gene-LOC112706394/gene-LOC112728659/gene-LOC112766219	3	3	0
Biological process	GO:0030308	negative regulation of cell growth	7/4053	35/34696	0.106788	0.599538	gene-LOC112722189/gene-LOC112741777/gene-LOC112743870/gene-LOC112750410/gene-LOC112796460/gene-LOC112797239/gene-LOC112797890	7	7	0
Biological process	GO:0017145	stem cell division	4/4053	16/34696	0.107682	0.599538	gene-LOC112706253/gene-LOC112734084/gene-LOC112764462/gene-LOC112791932	4	4	0
Biological process	GO:0051098	regulation of binding	4/4053	16/34696	0.107682	0.599538	gene-LOC112710768/gene-LOC112726613/gene-LOC112734552/gene-LOC112779472	4	2	2
Biological process	GO:1900367	positive regulation of defense response to insect	4/4053	16/34696	0.107682	0.599538	gene-LOC112720479/gene-LOC112750538/gene-LOC112798648/gene-LOC112802681	4	1	3
Biological process	GO:1902289	negative regulation of defense response to oomycetes	4/4053	16/34696	0.107682	0.599538	gene-LOC112710001/gene-LOC112710017/gene-LOC112710024/gene-LOC112780120	4	3	1
Biological process	GO:0009637	response to blue light	24/4053	158/34696	0.107907	0.599538	gene-LOC112696557/gene-LOC112706399/gene-LOC112706826/gene-LOC112710591/gene-LOC112716130/gene-LOC112734023/gene-LOC112734192/gene-LOC112736891/gene-LOC112750538/gene-LOC112751973/gene-LOC112764770/gene-LOC112766525/gene-LOC112767089/gene-LOC112776713/gene-LOC112783031/gene-LOC112783659/gene-LOC112786739/gene-LOC112788981/gene-LOC112791297/gene-LOC112791883/gene-LOC112802483/gene-LOC112802484/gen…	24	12	12
Cellular component	GO:0090568	nuclear transcriptional repressor complex	6/4436	29/38527	0.108982	1	gene-LOC112697986/gene-LOC112723565/gene-LOC112742103/gene-LOC112765011/gene-LOC112766455/gene-LOC112796783	6	2	4
Biological process	GO:0046839	phospholipid dephosphorylation	8/4053	42/34696	0.110298	0.610033	gene-LOC112712481/gene-LOC112737075/gene-LOC112747972/gene-LOC112748496/gene-LOC112776196/gene-LOC112784934/gene-LOC112800547/novel.1555	8	7	1
Biological process	GO:0046856	phosphatidylinositol dephosphorylation	8/4053	42/34696	0.110298	0.610033	gene-LOC112712481/gene-LOC112737075/gene-LOC112747972/gene-LOC112748496/gene-LOC112776196/gene-LOC112784934/gene-LOC112800547/novel.1555	8	7	1
Molecular function	GO:0004567	beta-mannosidase activity	5/4349	22/36623	0.111351	0.428566	gene-LOC112707125/gene-LOC112743865/gene-LOC112751027/gene-LOC112770937/novel.2329	5	4	1
Molecular function	GO:0005092	GDP-dissociation inhibitor activity	5/4349	22/36623	0.111351	0.428566	gene-LOC112706154/gene-LOC112734875/gene-LOC112740916/gene-LOC112792612/gene-LOC112795638	5	4	1
Molecular function	GO:0016405	CoA-ligase activity	10/4349	55/36623	0.111381	0.428566	gene-LOC112702604/gene-LOC112706067/gene-LOC112710569/gene-LOC112723541/gene-LOC112728177/gene-LOC112766328/gene-LOC112766851/gene-LOC112776686/gene-LOC112784282/gene-LOC112791069	10	8	2
Biological process	GO:0044273	sulfur compound catabolic process	9/4053	49/34696	0.112011	0.618095	gene-LOC112703100/gene-LOC112709958/gene-LOC112715263/gene-LOC112716197/gene-LOC112773047/gene-LOC112775257/gene-LOC112775751/gene-LOC112783003/gene-LOC112784625	9	6	3
Molecular function	GO:0003950	NAD+ ADP-ribosyltransferase activity	4/4349	16/36623	0.112803	0.428566	gene-LOC112722347/gene-LOC112736370/gene-LOC112747323/gene-LOC112784474	4	2	2
Molecular function	GO:0003978	UDP-glucose 4-epimerase activity	4/4349	16/36623	0.112803	0.428566	gene-LOC112732429/gene-LOC112732816/gene-LOC112790783/gene-LOC112790942	4	4	0
Molecular function	GO:0015086	cadmium ion transmembrane transporter activity	4/4349	16/36623	0.112803	0.428566	gene-LOC112703100/gene-LOC112709958/gene-LOC112773047/gene-LOC112775257	4	4	0
Molecular function	GO:0016161	beta-amylase activity	4/4349	16/36623	0.112803	0.428566	gene-LOC112741086/gene-LOC112747571/gene-LOC112789697/gene-LOC112795776	4	3	1
Biological process	GO:1901657	glycosyl compound metabolic process	57/4053	416/34696	0.113883	0.627003	gene-LOC112695197/gene-LOC112697787/gene-LOC112702575/gene-LOC112703100/gene-LOC112703892/gene-LOC112705002/gene-LOC112705641/gene-LOC112706402/gene-LOC112707917/gene-LOC112709958/gene-LOC112711533/gene-LOC112714735/gene-LOC112716132/gene-LOC112716393/gene-LOC112722106/gene-LOC112722947/gene-LOC112728199/gene-LOC112728539/gene-LOC112728659/gene-LOC112733746/gene-LOC112734215/gene-LOC112736768/gen…	57	34	23
Molecular function	GO:0005319	lipid transporter activity	17/4349	105/36623	0.114281	0.432541	gene-LOC112695631/gene-LOC112716903/gene-LOC112722453/gene-LOC112722654/gene-LOC112734411/gene-LOC112737378/gene-LOC112741486/gene-LOC112750178/gene-LOC112751634/gene-LOC112757963/gene-LOC112764197/gene-LOC112770967/gene-LOC112771999/gene-LOC112783276/gene-LOC112791886/gene-LOC112796056/gene-LOC112801741	17	16	1
Biological process	GO:0010102	lateral root morphogenesis	20/4053	129/34696	0.114294	0.627841	gene-LOC112710649/gene-LOC112711184/gene-LOC112711806/gene-LOC112723693/gene-LOC112733832/gene-LOC112736863/gene-LOC112738109/gene-LOC112747323/gene-LOC112747616/gene-LOC112751198/gene-LOC112758737/gene-LOC112776756/gene-LOC112780132/gene-LOC112784282/gene-LOC112788950/gene-LOC112791378/gene-LOC112791726/gene-LOC112802074/novel.2691/novel.2445	20	16	4
Biological process	GO:0042547	cell wall modification involved in multidimensional cell growth	6/4053	29/34696	0.114851	0.629479	gene-LOC112733930/gene-LOC112750007/gene-LOC112791784/gene-LOC112791808/gene-LOC112792422/gene-LOC112801130	6	6	0
Molecular function	GO:0043492	ATPase activity, coupled to movement of substances	66/4349	480/36623	0.115031	0.433744	gene-LOC112695240/gene-LOC112696250/gene-LOC112696454/gene-LOC112696557/gene-LOC112697454/gene-LOC112697903/gene-LOC112701859/gene-LOC112703100/gene-LOC112709958/gene-LOC112710091/gene-LOC112712418/gene-LOC112712650/gene-LOC112716328/gene-LOC112716360/gene-LOC112716903/gene-LOC112722654/gene-LOC112722706/gene-LOC112723576/gene-LOC112726535/gene-LOC112733070/gene-LOC112734024/gene-LOC112734359/gen…	66	56	10
Biological process	GO:0006749	glutathione metabolic process	17/4053	107/34696	0.116407	0.63657	gene-LOC112715263/gene-LOC112716197/gene-LOC112727841/gene-LOC112734990/gene-LOC112738368/gene-LOC112742516/gene-LOC112743495/gene-LOC112750152/gene-LOC112750154/gene-LOC112751035/gene-LOC112777068/gene-LOC112783003/gene-LOC112784625/gene-LOC112791861/gene-LOC112792740/gene-LOC112796886/gene-LOC112802292	17	9	8
Molecular function	GO:0008236	serine-type peptidase activity	49/4349	348/36623	0.117593	0.440095	gene-LOC112697440/gene-LOC112697518/gene-LOC112697712/gene-LOC112697752/gene-LOC112705804/gene-LOC112707078/gene-LOC112707540/gene-LOC112707588/gene-LOC112711389/gene-LOC112711673/gene-LOC112720658/gene-LOC112723592/gene-LOC112727634/gene-LOC112732300/gene-LOC112735977/gene-LOC112736425/gene-LOC112736448/gene-LOC112737109/gene-LOC112737327/gene-LOC112742008/gene-LOC112743866/gene-LOC112744381/gen…	49	38	11
Molecular function	GO:0017171	serine hydrolase activity	49/4349	348/36623	0.117593	0.440095	gene-LOC112697440/gene-LOC112697518/gene-LOC112697712/gene-LOC112697752/gene-LOC112705804/gene-LOC112707078/gene-LOC112707540/gene-LOC112707588/gene-LOC112711389/gene-LOC112711673/gene-LOC112720658/gene-LOC112723592/gene-LOC112727634/gene-LOC112732300/gene-LOC112735977/gene-LOC112736425/gene-LOC112736448/gene-LOC112737109/gene-LOC112737327/gene-LOC112742008/gene-LOC112743866/gene-LOC112744381/gen…	49	38	11
Biological process	GO:0031669	cellular response to nutrient levels	41/4053	291/34696	0.118108	0.64377	gene-LOC112695381/gene-LOC112695845/gene-LOC112701499/gene-LOC112703016/gene-LOC112705950/gene-LOC112710277/gene-LOC112710539/gene-LOC112710770/gene-LOC112712480/gene-LOC112719720/gene-LOC112722877/gene-LOC112723333/gene-LOC112727954/gene-LOC112734215/gene-LOC112741237/gene-LOC112741777/gene-LOC112742103/gene-LOC112743603/gene-LOC112743801/gene-LOC112749899/gene-LOC112750373/gene-LOC112751340/gen…	41	33	8
Biological process	GO:0009611	response to wounding	62/4053	457/34696	0.118353	0.64377	gene-LOC112697325/gene-LOC112697601/gene-LOC112697763/gene-LOC112703565/gene-LOC112706083/gene-LOC112706569/gene-LOC112707008/gene-LOC112707049/gene-LOC112707116/gene-LOC112708277/gene-LOC112709738/gene-LOC112711250/gene-LOC112712531/gene-LOC112715984/gene-LOC112716608/gene-LOC112720783/gene-LOC112722727/gene-LOC112726266/gene-LOC112730543/gene-LOC112733067/gene-LOC112733250/gene-LOC112733978/gen…	62	42	20
Biological process	GO:0042391	regulation of membrane potential	13/4053	78/34696	0.118519	0.64377	gene-LOC112695314/gene-LOC112695668/gene-LOC112702561/gene-LOC112705351/gene-LOC112734276/gene-LOC112755304/gene-LOC112758441/gene-LOC112758512/gene-LOC112762585/gene-LOC112765891/gene-LOC112771543/gene-LOC112792347/gene-LOC112800804	13	11	2
Biological process	GO:0036293	response to decreased oxygen levels	16/4053	100/34696	0.119277	0.646437	gene-LOC112695578/gene-LOC112697023/gene-LOC112697654/gene-LOC112706253/gene-LOC112708277/gene-LOC112720479/gene-LOC112727488/gene-LOC112744465/gene-LOC112747424/gene-LOC112750666/gene-LOC112755899/gene-LOC112758055/gene-LOC112764462/gene-LOC112797759/gene-LOC112798648/gene-LOC112802583	16	7	9
Cellular component	GO:0000145	exocyst	15/4436	94/38527	0.119525	1	gene-LOC112702741/gene-LOC112706733/gene-LOC112710486/gene-LOC112716502/gene-LOC112719926/gene-LOC112726695/gene-LOC112736585/gene-LOC112744574/gene-LOC112755080/gene-LOC112766668/gene-LOC112766961/gene-LOC112772556/gene-LOC112786897/gene-LOC112793266/novel.1499	15	13	2
Biological process	GO:0048448	stamen morphogenesis	7/4053	36/34696	0.119917	0.648459	gene-LOC112702383/gene-LOC112712084/gene-LOC112715407/gene-LOC112750547/gene-LOC112765910/gene-LOC112779796/gene-LOC112784909	7	1	6
Molecular function	GO:0016872	intramolecular lyase activity	6/4349	29/36623	0.121861	0.45269	gene-LOC112696212/gene-LOC112720124/gene-LOC112756347/gene-LOC112756444/gene-LOC112772276/gene-LOC112791164	6	3	3
Molecular function	GO:0033800	isoflavone 7-O-methyltransferase activity	6/4349	29/36623	0.121861	0.45269	gene-LOC112707909/gene-LOC112744659/gene-LOC112744806/gene-LOC112744812/gene-LOC112751677/gene-LOC112772937	6	1	5
Biological process	GO:0043622	cortical microtubule organization	15/4053	93/34696	0.122112	0.658864	gene-LOC112695758/gene-LOC112706709/gene-LOC112715865/gene-LOC112722771/gene-LOC112733168/gene-LOC112733279/gene-LOC112741777/gene-LOC112747611/gene-LOC112750916/gene-LOC112784255/gene-LOC112785184/gene-LOC112789901/gene-LOC112791186/gene-LOC112791250/gene-LOC112796460	15	13	2
Biological process	GO:0031667	response to nutrient levels	52/4053	379/34696	0.123788	0.666426	gene-LOC112695381/gene-LOC112695845/gene-LOC112701499/gene-LOC112703016/gene-LOC112705950/gene-LOC112710277/gene-LOC112710539/gene-LOC112710770/gene-LOC112712480/gene-LOC112719720/gene-LOC112722205/gene-LOC112722877/gene-LOC112723333/gene-LOC112727954/gene-LOC112732274/gene-LOC112734215/gene-LOC112737415/gene-LOC112741237/gene-LOC112741777/gene-LOC112742103/gene-LOC112743603/gene-LOC112743801/gen…	52	39	13
Molecular function	GO:0016701	oxidoreductase activity, acting on single donors with incorporation of molecular oxygen	18/4349	114/36623	0.12699	0.470004	gene-LOC112695228/gene-LOC112703460/gene-LOC112710191/gene-LOC112710462/gene-LOC112710463/gene-LOC112710465/gene-LOC112711806/gene-LOC112732338/gene-LOC112733497/gene-LOC112744465/gene-LOC112758622/gene-LOC112764180/gene-LOC112775449/gene-LOC112776097/gene-LOC112779426/gene-LOC112790684/gene-LOC112791475/gene-LOC112797759	18	6	12
Cellular component	GO:0009897	external side of plasma membrane	8/4436	44/38527	0.127249	1	gene-LOC112716263/gene-LOC112722609/gene-LOC112734411/gene-LOC112742384/gene-LOC112751634/gene-LOC112783409/gene-LOC112796473/gene-LOC112801741	8	7	1
Biological process	GO:0010412	mannan metabolic process	4/4053	17/34696	0.128422	0.685983	gene-LOC112707125/gene-LOC112709681/gene-LOC112743865/gene-LOC112770937	4	4	0
Biological process	GO:0030497	fatty acid elongation	4/4053	17/34696	0.128422	0.685983	gene-LOC112696975/gene-LOC112706148/gene-LOC112720395/gene-LOC112788955	4	3	1
Biological process	GO:0006848	pyruvate transport	3/4053	11/34696	0.128551	0.685983	gene-LOC112708260/gene-LOC112755129/gene-LOC112784419	3	3	0
Biological process	GO:0009786	regulation of asymmetric cell division	3/4053	11/34696	0.128551	0.685983	gene-LOC112724059/gene-LOC112734084/gene-LOC112791932	3	3	0
Biological process	GO:0006549	isoleucine metabolic process	6/4053	30/34696	0.130155	0.688491	gene-LOC112706394/gene-LOC112728659/gene-LOC112737755/gene-LOC112766219/gene-LOC112772799/gene-LOC112789883	6	3	3
Biological process	GO:0009097	isoleucine biosynthetic process	6/4053	30/34696	0.130155	0.688491	gene-LOC112706394/gene-LOC112728659/gene-LOC112737755/gene-LOC112766219/gene-LOC112772799/gene-LOC112789883	6	3	3
Biological process	GO:0032507	maintenance of protein location in cell	6/4053	30/34696	0.130155	0.688491	gene-LOC112705646/gene-LOC112728748/gene-LOC112757628/gene-LOC112765648/gene-LOC112776606/gene-LOC112776716	6	3	3
Biological process	GO:0045185	maintenance of protein location	6/4053	30/34696	0.130155	0.688491	gene-LOC112705646/gene-LOC112728748/gene-LOC112757628/gene-LOC112765648/gene-LOC112776606/gene-LOC112776716	6	3	3
Molecular function	GO:0005262	calcium channel activity	12/4349	71/36623	0.131488	0.479476	gene-LOC112707008/gene-LOC112716031/gene-LOC112716033/gene-LOC112734916/gene-LOC112737534/gene-LOC112747709/gene-LOC112764506/gene-LOC112771169/gene-LOC112784340/gene-LOC112786680/gene-LOC112786907/gene-LOC112789610	12	5	7
Cellular component	GO:0098562	cytoplasmic side of membrane	16/4436	103/38527	0.131678	1	gene-LOC112696500/gene-LOC112700672/gene-LOC112707789/gene-LOC112711509/gene-LOC112714391/gene-LOC112723410/gene-LOC112733279/gene-LOC112736824/gene-LOC112740773/gene-LOC112744210/gene-LOC112769393/gene-LOC112783213/gene-LOC112785184/gene-LOC112786739/gene-LOC112791250/gene-LOC112792117	16	11	5
Molecular function	GO:0003962	cystathionine gamma-synthase activity	3/4349	11/36623	0.133431	0.479476	gene-LOC112716416/gene-LOC112775751/gene-LOC112782319	3	2	1
Molecular function	GO:0004075	biotin carboxylase activity	3/4349	11/36623	0.133431	0.479476	gene-LOC112696975/gene-LOC112706148/gene-LOC112802003	3	2	1
Molecular function	GO:0033743	peptide-methionine (R)-S-oxide reductase activity	3/4349	11/36623	0.133431	0.479476	gene-LOC112714762/gene-LOC112732017/novel.640	3	0	3
Molecular function	GO:0050833	pyruvate transmembrane transporter activity	3/4349	11/36623	0.133431	0.479476	gene-LOC112708260/gene-LOC112755129/gene-LOC112784419	3	3	0
Molecular function	GO:0102406	omega-hydroxypalmitate O-sinapoyl transferase activity	3/4349	11/36623	0.133431	0.479476	gene-LOC112697034/gene-LOC112708132/gene-LOC112772171	3	3	0
Biological process	GO:0000060	protein import into nucleus, translocation	7/4053	37/34696	0.133832	0.704869	gene-LOC112696523/gene-LOC112703625/gene-LOC112714614/gene-LOC112759177/gene-LOC112764972/gene-LOC112771388/gene-LOC112782465	7	7	0
Biological process	GO:0009612	response to mechanical stimulus	7/4053	37/34696	0.133832	0.704869	gene-LOC112707008/gene-LOC112737534/gene-LOC112738313/gene-LOC112747709/gene-LOC112755304/gene-LOC112771169/gene-LOC112789610	7	2	5
Molecular function	GO:0004566	beta-glucuronidase activity	4/4349	17/36623	0.13433	0.479476	gene-LOC112701435/gene-LOC112708197/gene-LOC112723342/gene-LOC112782406	4	4	0
Molecular function	GO:0005354	galactose transmembrane transporter activity	4/4349	17/36623	0.13433	0.479476	gene-LOC112736863/gene-LOC112738109/gene-LOC112751198/gene-LOC112788950	4	3	1
Molecular function	GO:0009922	fatty acid elongase activity	4/4349	17/36623	0.13433	0.479476	gene-LOC112720395/gene-LOC112726581/gene-LOC112734257/gene-LOC112788955	4	4	0
Molecular function	GO:0050736	O-malonyltransferase activity	4/4349	17/36623	0.13433	0.479476	gene-LOC112783540/gene-LOC112784357/gene-LOC112797877/gene-LOC114924131	4	2	2
Biological process	GO:0010101	post-embryonic root morphogenesis	20/4053	132/34696	0.135084	0.708776	gene-LOC112710649/gene-LOC112711184/gene-LOC112711806/gene-LOC112723693/gene-LOC112733832/gene-LOC112736863/gene-LOC112738109/gene-LOC112747323/gene-LOC112747616/gene-LOC112751198/gene-LOC112758737/gene-LOC112776756/gene-LOC112780132/gene-LOC112784282/gene-LOC112788950/gene-LOC112791378/gene-LOC112791726/gene-LOC112802074/novel.2691/novel.2445	20	16	4
Biological process	GO:0005991	trehalose metabolic process	8/4053	44/34696	0.135158	0.708776	gene-LOC112698930/gene-LOC112723507/gene-LOC112733310/gene-LOC112733940/gene-LOC112737387/gene-LOC112737785/gene-LOC112789461/gene-LOC112789917	8	7	1
Biological process	GO:0052545	callose localization	18/4053	117/34696	0.135689	0.710029	gene-LOC112703100/gene-LOC112709958/gene-LOC112710001/gene-LOC112710017/gene-LOC112710024/gene-LOC112722584/gene-LOC112723712/gene-LOC112728199/gene-LOC112732563/gene-LOC112749694/gene-LOC112750083/gene-LOC112773047/gene-LOC112775257/gene-LOC112780120/gene-LOC112783915/gene-LOC112790839/gene-LOC112800980/gene-LOC112801445	18	14	4
Biological process	GO:0048511	rhythmic process	52/4053	382/34696	0.136071	0.710493	gene-LOC112696689/gene-LOC112697986/gene-LOC112702995/gene-LOC112706675/gene-LOC112707333/gene-LOC112707390/gene-LOC112711613/gene-LOC112711795/gene-LOC112711920/gene-LOC112712604/gene-LOC112719948/gene-LOC112722205/gene-LOC112723565/gene-LOC112723685/gene-LOC112726598/gene-LOC112726613/gene-LOC112733981/gene-LOC112734192/gene-LOC112734442/gene-LOC112734552/gene-LOC112736762/gene-LOC112737588/gen…	52	24	28
Biological process	GO:1901568	fatty acid derivative metabolic process	23/4053	155/34696	0.136392	0.710642	gene-LOC112695751/gene-LOC112696860/gene-LOC112697418/gene-LOC112699157/gene-LOC112710569/gene-LOC112712095/gene-LOC112715473/gene-LOC112723491/gene-LOC112726581/gene-LOC112728571/gene-LOC112730831/gene-LOC112734257/gene-LOC112737451/gene-LOC112744477/gene-LOC112755334/gene-LOC112772120/gene-LOC112772561/gene-LOC112773245/gene-LOC112784722/gene-LOC112789805/gene-LOC112791069/gene-LOC112797769/nov…	23	20	3
Biological process	GO:0009690	cytokinin metabolic process	13/4053	80/34696	0.136903	0.711781	gene-LOC112695991/gene-LOC112696371/gene-LOC112697113/gene-LOC112705586/gene-LOC112706806/gene-LOC112716071/gene-LOC112723639/gene-LOC112741152/gene-LOC112764801/gene-LOC112784141/gene-LOC112789438/gene-LOC112789688/gene-LOC112795845	13	8	5
Molecular function	GO:1901682	sulfur compound transmembrane transporter activity	14/4349	86/36623	0.137349	0.488514	gene-LOC112706145/gene-LOC112709844/gene-LOC112714878/gene-LOC112722446/gene-LOC112742000/gene-LOC112744622/gene-LOC112747315/gene-LOC112751177/gene-LOC112764917/gene-LOC112775235/gene-LOC112784831/gene-LOC112796716/gene-LOC112797923/gene-LOC112802170	14	12	2
Biological process	GO:0071407	cellular response to organic cyclic compound	54/4053	399/34696	0.140561	0.725336	gene-LOC112695156/gene-LOC112697325/gene-LOC112699125/gene-LOC112703100/gene-LOC112703585/gene-LOC112705838/gene-LOC112706083/gene-LOC112706163/gene-LOC112709958/gene-LOC112709968/gene-LOC112709984/gene-LOC112711509/gene-LOC112711817/gene-LOC112720417/gene-LOC112720475/gene-LOC112720479/gene-LOC112722189/gene-LOC112723493/gene-LOC112726328/gene-LOC112733306/gene-LOC112733369/gene-LOC112734693/gen…	54	46	8
Biological process	GO:0010161	red light signaling pathway	5/4053	24/34696	0.140706	0.725336	gene-LOC112711278/gene-LOC112733981/gene-LOC112766525/gene-LOC112777313/gene-LOC112791847	5	5	0
Biological process	GO:0042436	indole-containing compound catabolic process	5/4053	24/34696	0.140706	0.725336	gene-LOC112703100/gene-LOC112709958/gene-LOC112750783/gene-LOC112773047/gene-LOC112775257	5	5	0
Biological process	GO:0071491	cellular response to red light	5/4053	24/34696	0.140706	0.725336	gene-LOC112711278/gene-LOC112733981/gene-LOC112766525/gene-LOC112777313/gene-LOC112791847	5	5	0
Biological process	GO:1902882	regulation of response to oxidative stress	6/4053	31/34696	0.146376	0.751161	gene-LOC112700672/gene-LOC112722205/gene-LOC112723410/gene-LOC112764138/gene-LOC112804520/novel.387	6	1	5
Biological process	GO:0009717	isoflavonoid biosynthetic process	9/4053	52/34696	0.147357	0.751161	gene-LOC112707909/gene-LOC112744659/gene-LOC112744806/gene-LOC112744812/gene-LOC112749892/gene-LOC112751677/gene-LOC112763399/gene-LOC112772937/gene-LOC112801249	9	4	5
Biological process	GO:0046287	isoflavonoid metabolic process	9/4053	52/34696	0.147357	0.751161	gene-LOC112707909/gene-LOC112744659/gene-LOC112744806/gene-LOC112744812/gene-LOC112749892/gene-LOC112751677/gene-LOC112763399/gene-LOC112772937/gene-LOC112801249	9	4	5
Molecular function	GO:0019187	beta-1,4-mannosyltransferase activity	5/4349	24/36623	0.14803	0.519141	gene-LOC112709681/gene-LOC112736408/gene-LOC112749802/gene-LOC112754392/gene-LOC112801333	5	5	0
Molecular function	GO:0045551	cinnamyl-alcohol dehydrogenase activity	5/4349	24/36623	0.14803	0.519141	gene-LOC112696397/gene-LOC112711957/gene-LOC112734572/gene-LOC112792360/gene-LOC112796200	5	5	0
Molecular function	GO:0051753	mannan synthase activity	5/4349	24/36623	0.14803	0.519141	gene-LOC112709681/gene-LOC112736408/gene-LOC112749802/gene-LOC112754392/gene-LOC112801333	5	5	0
Molecular function	GO:0052747	sinapyl alcohol dehydrogenase activity	5/4349	24/36623	0.14803	0.519141	gene-LOC112696397/gene-LOC112711957/gene-LOC112734572/gene-LOC112792360/gene-LOC112796200	5	5	0
Biological process	GO:1902290	positive regulation of defense response to oomycetes	7/4053	38/34696	0.148502	0.751161	gene-LOC112709984/gene-LOC112726695/gene-LOC112734966/gene-LOC112783055/gene-LOC112783330/gene-LOC112792727/gene-LOC112805867	7	4	3
Biological process	GO:0048441	petal development	8/4053	45/34696	0.148563	0.751161	gene-LOC112706142/gene-LOC112706501/gene-LOC112711218/gene-LOC112748216/gene-LOC112748872/gene-LOC112767337/gene-LOC112772650/gene-LOC112800770	8	4	4
Biological process	GO:0048465	corolla development	8/4053	45/34696	0.148563	0.751161	gene-LOC112706142/gene-LOC112706501/gene-LOC112711218/gene-LOC112748216/gene-LOC112748872/gene-LOC112767337/gene-LOC112772650/gene-LOC112800770	8	4	4
Biological process	GO:0051238	sequestering of metal ion	8/4053	45/34696	0.148563	0.751161	gene-LOC112702820/gene-LOC112710353/gene-LOC112728057/gene-LOC112734482/gene-LOC112750990/gene-LOC112764127/gene-LOC112765205/gene-LOC112779257	8	6	2
Biological process	GO:0006541	glutamine metabolic process	12/4053	74/34696	0.150352	0.751161	gene-LOC112702805/gene-LOC112703892/gene-LOC112705234/gene-LOC112705922/gene-LOC112719985/gene-LOC112751440/gene-LOC112764060/gene-LOC112765389/gene-LOC112792425/gene-LOC112792655/gene-LOC112797014/gene-LOC112801910	12	9	3
Biological process	GO:0002215	defense response to nematode	4/4053	18/34696	0.150665	0.751161	gene-LOC112709906/gene-LOC112710403/gene-LOC112779679/gene-LOC112796153	4	4	0
Biological process	GO:0010100	negative regulation of photomorphogenesis	4/4053	18/34696	0.150665	0.751161	gene-LOC112706599/gene-LOC112749507/gene-LOC112769188/gene-LOC112800789	4	4	0
Biological process	GO:0042026	protein refolding	4/4053	18/34696	0.150665	0.751161	gene-LOC112703456/gene-LOC112711412/gene-LOC112769358/gene-LOC112775093	4	0	4
Biological process	GO:0042219	cellular modified amino acid catabolic process	4/4053	18/34696	0.150665	0.751161	gene-LOC112715263/gene-LOC112716197/gene-LOC112783003/gene-LOC112784625	4	2	2
Biological process	GO:0051554	flavonol metabolic process	4/4053	18/34696	0.150665	0.751161	gene-LOC112695756/gene-LOC112703524/gene-LOC112758257/gene-LOC112765664	4	1	3
Biological process	GO:0051555	flavonol biosynthetic process	4/4053	18/34696	0.150665	0.751161	gene-LOC112695756/gene-LOC112703524/gene-LOC112758257/gene-LOC112765664	4	1	3
Biological process	GO:0060688	regulation of morphogenesis of a branching structure	4/4053	18/34696	0.150665	0.751161	gene-LOC112719685/gene-LOC112751440/gene-LOC112796370/gene-LOC112801910	4	2	2
Biological process	GO:2000032	regulation of secondary shoot formation	4/4053	18/34696	0.150665	0.751161	gene-LOC112719685/gene-LOC112751440/gene-LOC112796370/gene-LOC112801910	4	2	2
Biological process	GO:0033037	polysaccharide localization	18/4053	119/34696	0.151745	0.752628	gene-LOC112703100/gene-LOC112709958/gene-LOC112710001/gene-LOC112710017/gene-LOC112710024/gene-LOC112722584/gene-LOC112723712/gene-LOC112728199/gene-LOC112732563/gene-LOC112749694/gene-LOC112750083/gene-LOC112773047/gene-LOC112775257/gene-LOC112780120/gene-LOC112783915/gene-LOC112790839/gene-LOC112800980/gene-LOC112801445	18	14	4
Biological process	GO:0010039	response to iron ion	16/4053	104/34696	0.152648	0.752628	gene-LOC112702820/gene-LOC112706253/gene-LOC112710335/gene-LOC112710353/gene-LOC112733150/gene-LOC112734482/gene-LOC112741777/gene-LOC112751340/gene-LOC112764462/gene-LOC112765205/gene-LOC112779257/gene-LOC112779464/gene-LOC112779474/gene-LOC112780026/gene-LOC112796460/gene-LOC112802019	16	14	2
Biological process	GO:0070482	response to oxygen levels	16/4053	104/34696	0.152648	0.752628	gene-LOC112695578/gene-LOC112697023/gene-LOC112697654/gene-LOC112706253/gene-LOC112708277/gene-LOC112720479/gene-LOC112727488/gene-LOC112744465/gene-LOC112747424/gene-LOC112750666/gene-LOC112755899/gene-LOC112758055/gene-LOC112764462/gene-LOC112797759/gene-LOC112798648/gene-LOC112802583	16	7	9
Biological process	GO:0009789	positive regulation of abscisic acid-activated signaling pathway	21/4053	142/34696	0.152819	0.752628	gene-LOC112695578/gene-LOC112696139/gene-LOC112702741/gene-LOC112703169/gene-LOC112715240/gene-LOC112719926/gene-LOC112720842/gene-LOC112732461/gene-LOC112732464/gene-LOC112740734/gene-LOC112741991/gene-LOC112755080/gene-LOC112758055/gene-LOC112766668/gene-LOC112766961/gene-LOC112771473/gene-LOC112784551/gene-LOC112790815/gene-LOC112793266/gene-LOC112796704/novel.2071	21	16	5
Biological process	GO:1901421	positive regulation of response to alcohol	21/4053	142/34696	0.152819	0.752628	gene-LOC112695578/gene-LOC112696139/gene-LOC112702741/gene-LOC112703169/gene-LOC112715240/gene-LOC112719926/gene-LOC112720842/gene-LOC112732461/gene-LOC112732464/gene-LOC112740734/gene-LOC112741991/gene-LOC112755080/gene-LOC112758055/gene-LOC112766668/gene-LOC112766961/gene-LOC112771473/gene-LOC112784551/gene-LOC112790815/gene-LOC112793266/gene-LOC112796704/novel.2071	21	16	5
Biological process	GO:1905959	positive regulation of cellular response to alcohol	21/4053	142/34696	0.152819	0.752628	gene-LOC112695578/gene-LOC112696139/gene-LOC112702741/gene-LOC112703169/gene-LOC112715240/gene-LOC112719926/gene-LOC112720842/gene-LOC112732461/gene-LOC112732464/gene-LOC112740734/gene-LOC112741991/gene-LOC112755080/gene-LOC112758055/gene-LOC112766668/gene-LOC112766961/gene-LOC112771473/gene-LOC112784551/gene-LOC112790815/gene-LOC112793266/gene-LOC112796704/novel.2071	21	16	5
Biological process	GO:0009267	cellular response to starvation	35/4053	251/34696	0.153517	0.754534	gene-LOC112695381/gene-LOC112695845/gene-LOC112701499/gene-LOC112703016/gene-LOC112705950/gene-LOC112710277/gene-LOC112710539/gene-LOC112710770/gene-LOC112719720/gene-LOC112722877/gene-LOC112723333/gene-LOC112727954/gene-LOC112734215/gene-LOC112741237/gene-LOC112741777/gene-LOC112742103/gene-LOC112743603/gene-LOC112749899/gene-LOC112750373/gene-LOC112751340/gene-LOC112758403/gene-LOC112758837/gen…	35	30	5
Cellular component	GO:0019005	SCF ubiquitin ligase complex	15/4436	98/38527	0.153822	1	gene-LOC112706785/gene-LOC112709835/gene-LOC112723693/gene-LOC112734065/gene-LOC112736337/gene-LOC112764302/gene-LOC112770640/gene-LOC112775473/gene-LOC112779551/gene-LOC112791378/gene-LOC112791915/gene-LOC112796125/gene-LOC112800501/novel.1710/novel.2445	15	12	3
Biological process	GO:0090333	regulation of stomatal closure	11/4053	67/34696	0.15393	0.755035	gene-LOC112695476/gene-LOC112697615/gene-LOC112702741/gene-LOC112719926/gene-LOC112726695/gene-LOC112755080/gene-LOC112758206/gene-LOC112766668/gene-LOC112766961/gene-LOC112793266/gene-LOC112800804	11	8	3
Molecular function	GO:0030545	receptor regulator activity	6/4349	31/36623	0.154832	0.539225	gene-LOC112703981/gene-LOC112706877/gene-LOC112723082/gene-LOC112772824/gene-LOC112800578/novel.1994	6	6	0
Molecular function	GO:0048018	receptor ligand activity	6/4349	31/36623	0.154832	0.539225	gene-LOC112703981/gene-LOC112706877/gene-LOC112723082/gene-LOC112772824/gene-LOC112800578/novel.1994	6	6	0
Biological process	GO:0048653	anther development	17/4053	112/34696	0.156638	0.762231	gene-LOC112696101/gene-LOC112702383/gene-LOC112705996/gene-LOC112712084/gene-LOC112715407/gene-LOC112723712/gene-LOC112733279/gene-LOC112736375/gene-LOC112747184/gene-LOC112750547/gene-LOC112765910/gene-LOC112766625/gene-LOC112779796/gene-LOC112784909/gene-LOC112785184/gene-LOC112791250/gene-LOC112792137	17	8	9
Biological process	GO:0042594	response to starvation	41/4053	299/34696	0.156703	0.762231	gene-LOC112695381/gene-LOC112695845/gene-LOC112701499/gene-LOC112703016/gene-LOC112705950/gene-LOC112710277/gene-LOC112710539/gene-LOC112710770/gene-LOC112719720/gene-LOC112722205/gene-LOC112722877/gene-LOC112723333/gene-LOC112727954/gene-LOC112734215/gene-LOC112737415/gene-LOC112741237/gene-LOC112741777/gene-LOC112742103/gene-LOC112743603/gene-LOC112749899/gene-LOC112750373/gene-LOC112751340/gen…	41	33	8
Molecular function	GO:0016878	acid-thiol ligase activity	10/4349	59/36623	0.156788	0.544146	gene-LOC112702604/gene-LOC112706067/gene-LOC112710569/gene-LOC112723541/gene-LOC112728177/gene-LOC112766328/gene-LOC112766851/gene-LOC112776686/gene-LOC112784282/gene-LOC112791069	10	8	2
Biological process	GO:0006621	protein retention in ER lumen	3/4053	12/34696	0.157214	0.762231	gene-LOC112705646/gene-LOC112765648/gene-LOC112776606	3	1	2
Biological process	GO:0015840	urea transport	3/4053	12/34696	0.157214	0.762231	gene-LOC112736596/gene-LOC112771206/gene-LOC112787018	3	1	2
Biological process	GO:0072337	modified amino acid transport	3/4053	12/34696	0.157214	0.762231	gene-LOC112702114/gene-LOC112736688/gene-LOC112784831	3	3	0
Biological process	GO:0007267	cell-cell signaling	10/4053	60/34696	0.157281	0.762231	gene-LOC112703981/gene-LOC112723082/gene-LOC112747611/gene-LOC112750379/gene-LOC112751784/gene-LOC112770886/gene-LOC112800578/gene-LOC112802846/novel.1994/novel.1745	10	10	0
Molecular function	GO:0003779	actin binding	34/4349	240/36623	0.158209	0.547186	gene-LOC112695794/gene-LOC112696022/gene-LOC112697746/gene-LOC112701894/gene-LOC112703034/gene-LOC112707347/gene-LOC112716616/gene-LOC112722386/gene-LOC112732461/gene-LOC112732464/gene-LOC112733290/gene-LOC112733982/gene-LOC112741868/gene-LOC112747611/gene-LOC112748330/gene-LOC112750104/gene-LOC112751339/gene-LOC112752047/gene-LOC112755446/gene-LOC112756043/gene-LOC112764766/gene-LOC112764906/gen…	34	31	3
Biological process	GO:0048443	stamen development	24/4053	166/34696	0.159412	0.769486	gene-LOC112696101/gene-LOC112696557/gene-LOC112702383/gene-LOC112705996/gene-LOC112706501/gene-LOC112712084/gene-LOC112715407/gene-LOC112723712/gene-LOC112733279/gene-LOC112736375/gene-LOC112747184/gene-LOC112750547/gene-LOC112765910/gene-LOC112766625/gene-LOC112772650/gene-LOC112779796/gene-LOC112784909/gene-LOC112785086/gene-LOC112785184/gene-LOC112791250/gene-LOC112791378/gene-LOC112792137/gen…	24	14	10
Biological process	GO:0048466	androecium development	24/4053	166/34696	0.159412	0.769486	gene-LOC112696101/gene-LOC112696557/gene-LOC112702383/gene-LOC112705996/gene-LOC112706501/gene-LOC112712084/gene-LOC112715407/gene-LOC112723712/gene-LOC112733279/gene-LOC112736375/gene-LOC112747184/gene-LOC112750547/gene-LOC112765910/gene-LOC112766625/gene-LOC112772650/gene-LOC112779796/gene-LOC112784909/gene-LOC112785086/gene-LOC112785184/gene-LOC112791250/gene-LOC112791378/gene-LOC112792137/gen…	24	14	10
Molecular function	GO:0008378	galactosyltransferase activity	13/4349	81/36623	0.160075	0.551736	gene-LOC112701499/gene-LOC112707000/gene-LOC112710696/gene-LOC112723244/gene-LOC112723333/gene-LOC112728758/gene-LOC112736371/gene-LOC112751408/gene-LOC112756511/gene-LOC112758329/gene-LOC112772050/gene-LOC112779367/gene-LOC112784486	13	8	5
Biological process	GO:0090421	embryonic meristem initiation	9/4053	53/34696	0.160248	0.771987	gene-LOC112696975/gene-LOC112703413/gene-LOC112706148/gene-LOC112727065/gene-LOC112739012/gene-LOC112741461/gene-LOC112771900/gene-LOC112785183/novel.2278	9	7	2
Molecular function	GO:0004751	ribose-5-phosphate isomerase activity	3/4349	12/36623	0.162954	0.555927	gene-LOC112711993/gene-LOC112775529/novel.103	3	2	1
Molecular function	GO:0008453	alanine-glyoxylate transaminase activity	3/4349	12/36623	0.162954	0.555927	gene-LOC112702092/gene-LOC112733266/gene-LOC112743801	3	1	2
Molecular function	GO:0046923	ER retention sequence binding	3/4349	12/36623	0.162954	0.555927	gene-LOC112705646/gene-LOC112765648/gene-LOC112776606	3	1	2
Biological process	GO:0051494	negative regulation of cytoskeleton organization	6/4053	32/34696	0.163459	0.778566	gene-LOC112696022/gene-LOC112741777/gene-LOC112741868/gene-LOC112755446/gene-LOC112796460/gene-LOC112796579	6	6	0
Biological process	GO:1902904	negative regulation of supramolecular fiber organization	6/4053	32/34696	0.163459	0.778566	gene-LOC112696022/gene-LOC112741777/gene-LOC112741868/gene-LOC112755446/gene-LOC112796460/gene-LOC112796579	6	6	0
Molecular function	GO:0046915	transition metal ion transmembrane transporter activity	19/4349	126/36623	0.163763	0.556795	gene-LOC112702820/gene-LOC112702954/gene-LOC112703100/gene-LOC112703324/gene-LOC112706414/gene-LOC112709958/gene-LOC112710353/gene-LOC112734431/gene-LOC112734482/gene-LOC112740868/gene-LOC112765205/gene-LOC112772469/gene-LOC112773047/gene-LOC112775257/gene-LOC112779257/gene-LOC112783033/gene-LOC112792243/gene-LOC112795589/gene-LOC112802489	19	14	5
Biological process	GO:0000079	regulation of cyclin-dependent protein serine/threonine kinase activity	7/4053	39/34696	0.163889	0.778566	gene-LOC112696206/gene-LOC112715598/gene-LOC112744337/gene-LOC112748686/gene-LOC112756294/gene-LOC112784399/gene-LOC112797647	7	7	0
Biological process	GO:1902074	response to salt	7/4053	39/34696	0.163889	0.778566	gene-LOC112706371/gene-LOC112706516/gene-LOC112708277/gene-LOC112719830/gene-LOC112741619/gene-LOC112765297/gene-LOC112794793	7	6	1
Biological process	GO:1904029	regulation of cyclin-dependent protein kinase activity	7/4053	39/34696	0.163889	0.778566	gene-LOC112696206/gene-LOC112715598/gene-LOC112744337/gene-LOC112748686/gene-LOC112756294/gene-LOC112784399/gene-LOC112797647	7	7	0
Biological process	GO:0009692	ethylene metabolic process	11/4053	68/34696	0.165461	0.778566	gene-LOC112696245/gene-LOC112706026/gene-LOC112720599/gene-LOC112722852/gene-LOC112732600/gene-LOC112751340/gene-LOC112762594/gene-LOC112790850/gene-LOC112800765/gene-LOC112802019/gene-LOC112802383	11	9	2
Biological process	GO:0009693	ethylene biosynthetic process	11/4053	68/34696	0.165461	0.778566	gene-LOC112696245/gene-LOC112706026/gene-LOC112720599/gene-LOC112722852/gene-LOC112732600/gene-LOC112751340/gene-LOC112762594/gene-LOC112790850/gene-LOC112800765/gene-LOC112802019/gene-LOC112802383	11	9	2
Biological process	GO:0042631	cellular response to water deprivation	11/4053	68/34696	0.165461	0.778566	gene-LOC112707280/gene-LOC112712531/gene-LOC112741619/gene-LOC112751079/gene-LOC112751084/gene-LOC112775751/gene-LOC112779240/gene-LOC112791361/gene-LOC112802246/gene-LOC112802251/gene-LOC112802645	11	10	1
Biological process	GO:0043449	cellular alkene metabolic process	11/4053	68/34696	0.165461	0.778566	gene-LOC112696245/gene-LOC112706026/gene-LOC112720599/gene-LOC112722852/gene-LOC112732600/gene-LOC112751340/gene-LOC112762594/gene-LOC112790850/gene-LOC112800765/gene-LOC112802019/gene-LOC112802383	11	9	2
Biological process	GO:0043450	alkene biosynthetic process	11/4053	68/34696	0.165461	0.778566	gene-LOC112696245/gene-LOC112706026/gene-LOC112720599/gene-LOC112722852/gene-LOC112732600/gene-LOC112751340/gene-LOC112762594/gene-LOC112790850/gene-LOC112800765/gene-LOC112802019/gene-LOC112802383	11	9	2
Biological process	GO:1900673	olefin metabolic process	11/4053	68/34696	0.165461	0.778566	gene-LOC112696245/gene-LOC112706026/gene-LOC112720599/gene-LOC112722852/gene-LOC112732600/gene-LOC112751340/gene-LOC112762594/gene-LOC112790850/gene-LOC112800765/gene-LOC112802019/gene-LOC112802383	11	9	2
Biological process	GO:1900674	olefin biosynthetic process	11/4053	68/34696	0.165461	0.778566	gene-LOC112696245/gene-LOC112706026/gene-LOC112720599/gene-LOC112722852/gene-LOC112732600/gene-LOC112751340/gene-LOC112762594/gene-LOC112790850/gene-LOC112800765/gene-LOC112802019/gene-LOC112802383	11	9	2
Biological process	GO:0019751	polyol metabolic process	20/4053	136/34696	0.165978	0.779487	gene-LOC112697146/gene-LOC112705565/gene-LOC112716303/gene-LOC112719994/gene-LOC112720201/gene-LOC112722591/gene-LOC112732338/gene-LOC112737941/gene-LOC112747972/gene-LOC112755044/gene-LOC112755940/gene-LOC112775717/gene-LOC112784965/gene-LOC112785689/gene-LOC112790082/gene-LOC112790587/gene-LOC112790684/gene-LOC112792354/gene-LOC112795350/novel.2130	20	17	3
Biological process	GO:0009308	amine metabolic process	38/4053	277/34696	0.166499	0.780426	gene-LOC112695991/gene-LOC112696245/gene-LOC112696371/gene-LOC112697113/gene-LOC112697639/gene-LOC112705586/gene-LOC112705937/gene-LOC112706806/gene-LOC112707518/gene-LOC112707520/gene-LOC112711801/gene-LOC112711807/gene-LOC112716071/gene-LOC112716665/gene-LOC112723000/gene-LOC112723639/gene-LOC112728199/gene-LOC112733789/gene-LOC112736288/gene-LOC112737643/gene-LOC112741152/gene-LOC112744690/gen…	38	23	15
Molecular function	GO:0019829	cation-transporting ATPase activity	25/4349	172/36623	0.167019	0.561367	gene-LOC112695240/gene-LOC112696250/gene-LOC112697903/gene-LOC112716360/gene-LOC112723576/gene-LOC112726535/gene-LOC112734024/gene-LOC112734359/gene-LOC112734431/gene-LOC112741858/gene-LOC112742916/gene-LOC112748315/gene-LOC112749654/gene-LOC112756465/gene-LOC112764127/gene-LOC112782477/gene-LOC112782728/gene-LOC112782792/gene-LOC112783033/gene-LOC112789985/gene-LOC112790912/gene-LOC112792243/gen…	25	17	8
Molecular function	GO:0022853	active ion transmembrane transporter activity	25/4349	172/36623	0.167019	0.561367	gene-LOC112695240/gene-LOC112696250/gene-LOC112697903/gene-LOC112716360/gene-LOC112723576/gene-LOC112726535/gene-LOC112734024/gene-LOC112734359/gene-LOC112734431/gene-LOC112741858/gene-LOC112742916/gene-LOC112748315/gene-LOC112749654/gene-LOC112756465/gene-LOC112764127/gene-LOC112782477/gene-LOC112782728/gene-LOC112782792/gene-LOC112783033/gene-LOC112789985/gene-LOC112790912/gene-LOC112792243/gen…	25	17	8
Molecular function	GO:0042625	ATPase coupled ion transmembrane transporter activity	25/4349	172/36623	0.167019	0.561367	gene-LOC112695240/gene-LOC112696250/gene-LOC112697903/gene-LOC112716360/gene-LOC112723576/gene-LOC112726535/gene-LOC112734024/gene-LOC112734359/gene-LOC112734431/gene-LOC112741858/gene-LOC112742916/gene-LOC112748315/gene-LOC112749654/gene-LOC112756465/gene-LOC112764127/gene-LOC112782477/gene-LOC112782728/gene-LOC112782792/gene-LOC112783033/gene-LOC112789985/gene-LOC112790912/gene-LOC112792243/gen…	25	17	8
Molecular function	GO:0030151	molybdenum ion binding	5/4349	25/36623	0.168053	0.561367	gene-LOC112706114/gene-LOC112751703/gene-LOC112789586/gene-LOC112796486/gene-LOC112802773	5	3	2
Molecular function	GO:0045543	gibberellin 2-beta-dioxygenase activity	5/4349	25/36623	0.168053	0.561367	gene-LOC112737934/gene-LOC112770694/gene-LOC112779352/gene-LOC112790076/novel.251	5	3	2
Molecular function	GO:0015238	drug transmembrane transporter activity	43/4349	312/36623	0.168466	0.561367	gene-LOC112701859/gene-LOC112703324/gene-LOC112707958/gene-LOC112710091/gene-LOC112712033/gene-LOC112712034/gene-LOC112712418/gene-LOC112712480/gene-LOC112733856/gene-LOC112734240/gene-LOC112736402/gene-LOC112737532/gene-LOC112744622/gene-LOC112747305/gene-LOC112747315/gene-LOC112750557/gene-LOC112751448/gene-LOC112751834/gene-LOC112752015/gene-LOC112754709/gene-LOC112756394/gene-LOC112758795/gen…	43	30	13
Biological process	GO:0045926	negative regulation of growth	12/4053	76/34696	0.172278	0.802766	gene-LOC112703596/gene-LOC112710768/gene-LOC112722189/gene-LOC112741777/gene-LOC112743870/gene-LOC112744823/gene-LOC112750410/gene-LOC112779472/gene-LOC112789688/gene-LOC112796460/gene-LOC112797239/gene-LOC112797890	12	10	2
Biological process	GO:0006004	fucose metabolic process	14/4053	91/34696	0.172395	0.802766	gene-LOC112695156/gene-LOC112696576/gene-LOC112707729/gene-LOC112709681/gene-LOC112723694/gene-LOC112727888/gene-LOC112734999/gene-LOC112741942/gene-LOC112744648/gene-LOC112749269/gene-LOC112758788/gene-LOC112771825/gene-LOC112784818/gene-LOC112796659	14	14	0
Biological process	GO:0035821	modification of morphology or physiology of other organism	14/4053	91/34696	0.172395	0.802766	gene-LOC112712531/gene-LOC112719711/gene-LOC112732980/gene-LOC112742018/gene-LOC112749644/gene-LOC112758430/gene-LOC112772904/gene-LOC112779240/gene-LOC112782930/gene-LOC112791038/gene-LOC112796125/gene-LOC112796167/gene-LOC112796746/gene-LOC112801494	14	6	8
Molecular function	GO:0004012	phospholipid-translocating ATPase activity	6/4349	32/36623	0.17264	0.571479	gene-LOC112716903/gene-LOC112722654/gene-LOC112770967/gene-LOC112771999/gene-LOC112783276/gene-LOC112796056	6	6	0
Molecular function	GO:0016884	carbon-nitrogen ligase activity, with glutamine as amido-N-donor	6/4349	32/36623	0.17264	0.571479	gene-LOC112702805/gene-LOC112719985/gene-LOC112764060/gene-LOC112792425/gene-LOC112792655/gene-LOC112800923	6	5	1
Biological process	GO:0030003	cellular cation homeostasis	46/4053	342/34696	0.173127	0.802766	gene-LOC112695240/gene-LOC112695476/gene-LOC112695703/gene-LOC112700672/gene-LOC112701310/gene-LOC112702820/gene-LOC112702848/gene-LOC112706414/gene-LOC112708136/gene-LOC112710353/gene-LOC112711984/gene-LOC112716302/gene-LOC112723350/gene-LOC112723410/gene-LOC112727412/gene-LOC112727984/gene-LOC112728057/gene-LOC112732602/gene-LOC112732776/gene-LOC112734359/gene-LOC112734482/gene-LOC112738129/gen…	46	37	9
Biological process	GO:0010310	regulation of hydrogen peroxide metabolic process	9/4053	54/34696	0.173658	0.802766	gene-LOC112720479/gene-LOC112721687/gene-LOC112733388/gene-LOC112733389/gene-LOC112750666/gene-LOC112750898/gene-LOC112755820/gene-LOC112798648/gene-LOC112802583	9	8	1
Biological process	GO:0015800	acidic amino acid transport	4/4053	19/34696	0.174241	0.802766	gene-LOC112755405/gene-LOC112755556/gene-LOC112766618/gene-LOC112770599	4	2	2
Biological process	GO:0016145	S-glycoside catabolic process	4/4053	19/34696	0.174241	0.802766	gene-LOC112703100/gene-LOC112709958/gene-LOC112773047/gene-LOC112775257	4	4	0
Biological process	GO:0019759	glycosinolate catabolic process	4/4053	19/34696	0.174241	0.802766	gene-LOC112703100/gene-LOC112709958/gene-LOC112773047/gene-LOC112775257	4	4	0
Biological process	GO:0019762	glucosinolate catabolic process	4/4053	19/34696	0.174241	0.802766	gene-LOC112703100/gene-LOC112709958/gene-LOC112773047/gene-LOC112775257	4	4	0
Molecular function	GO:0042626	ATPase activity, coupled to transmembrane movement of substances	60/4349	448/36623	0.176526	0.582419	gene-LOC112695240/gene-LOC112696250/gene-LOC112696454/gene-LOC112696557/gene-LOC112697454/gene-LOC112697903/gene-LOC112701859/gene-LOC112703100/gene-LOC112709958/gene-LOC112710091/gene-LOC112712418/gene-LOC112712650/gene-LOC112716328/gene-LOC112716360/gene-LOC112722706/gene-LOC112723576/gene-LOC112726535/gene-LOC112733070/gene-LOC112734024/gene-LOC112734359/gene-LOC112734411/gene-LOC112734431/gen…	60	50	10
Cellular component	GO:0043230	extracellular organelle	9/4436	55/38527	0.176765	1	gene-LOC112702741/gene-LOC112716502/gene-LOC112719926/gene-LOC112726695/gene-LOC112744574/gene-LOC112755080/gene-LOC112766668/gene-LOC112766961/gene-LOC112793266	9	8	1
Cellular component	GO:0070062	extracellular exosome	9/4436	55/38527	0.176765	1	gene-LOC112702741/gene-LOC112716502/gene-LOC112719926/gene-LOC112726695/gene-LOC112744574/gene-LOC112755080/gene-LOC112766668/gene-LOC112766961/gene-LOC112793266	9	8	1
Cellular component	GO:1903561	extracellular vesicle	9/4436	55/38527	0.176765	1	gene-LOC112702741/gene-LOC112716502/gene-LOC112719926/gene-LOC112726695/gene-LOC112744574/gene-LOC112755080/gene-LOC112766668/gene-LOC112766961/gene-LOC112793266	9	8	1
Biological process	GO:0030865	cortical cytoskeleton organization	15/4053	99/34696	0.176834	0.813168	gene-LOC112695758/gene-LOC112706709/gene-LOC112715865/gene-LOC112722771/gene-LOC112733168/gene-LOC112733279/gene-LOC112741777/gene-LOC112747611/gene-LOC112750916/gene-LOC112784255/gene-LOC112785184/gene-LOC112789901/gene-LOC112791186/gene-LOC112791250/gene-LOC112796460	15	13	2
Biological process	GO:0009827	plant-type cell wall modification	11/4053	69/34696	0.177402	0.81424	gene-LOC112710649/gene-LOC112728017/gene-LOC112733930/gene-LOC112750007/gene-LOC112750438/gene-LOC112758737/gene-LOC112780132/gene-LOC112791784/gene-LOC112791808/gene-LOC112792422/gene-LOC112801130	11	11	0
Molecular function	GO:0005267	potassium channel activity	11/4349	68/36623	0.178733	0.587768	gene-LOC112695668/gene-LOC112702561/gene-LOC112705351/gene-LOC112732274/gene-LOC112734276/gene-LOC112758512/gene-LOC112762585/gene-LOC112765891/gene-LOC112771543/gene-LOC112792347/gene-LOC112800804	11	9	2
Biological process	GO:0042343	indole glucosinolate metabolic process	5/4053	26/34696	0.180238	0.824138	gene-LOC112703100/gene-LOC112709958/gene-LOC112728199/gene-LOC112773047/gene-LOC112775257	5	4	1
Biological process	GO:0042939	tripeptide transport	5/4053	26/34696	0.180238	0.824138	gene-LOC112702114/gene-LOC112711250/gene-LOC112736688/gene-LOC112775992/gene-LOC112791918	5	5	0
Biological process	GO:0009900	dehiscence	6/4053	33/34696	0.181341	0.824523	gene-LOC112726585/gene-LOC112733279/gene-LOC112734309/gene-LOC112785184/gene-LOC112789402/gene-LOC112791250	6	6	0
Biological process	GO:0010483	pollen tube reception	6/4053	33/34696	0.181341	0.824523	gene-LOC112722189/gene-LOC112743870/gene-LOC112750410/gene-LOC112785548/gene-LOC112797239/gene-LOC112797890	6	6	0
Biological process	GO:0051703	intraspecies interaction between organisms	6/4053	33/34696	0.181341	0.824523	gene-LOC112722189/gene-LOC112743870/gene-LOC112750410/gene-LOC112785548/gene-LOC112797239/gene-LOC112797890	6	6	0
Molecular function	GO:0016621	cinnamoyl-CoA reductase activity	4/4349	19/36623	0.18173	0.591802	gene-LOC112719948/gene-LOC112738338/gene-LOC112777322/gene-LOC112792877	4	1	3
Molecular function	GO:0016647	oxidoreductase activity, acting on the CH-NH group of donors, oxygen as acceptor	4/4349	19/36623	0.18173	0.591802	gene-LOC112707520/gene-LOC112733789/gene-LOC112738210/gene-LOC112791693	4	4	0
Molecular function	GO:0050734	hydroxycinnamoyltransferase activity	4/4349	19/36623	0.18173	0.591802	gene-LOC112697034/gene-LOC112708132/gene-LOC112709716/gene-LOC112772171	4	4	0
Biological process	GO:0010311	lateral root formation	14/4053	92/34696	0.182861	0.829881	gene-LOC112710649/gene-LOC112711806/gene-LOC112723693/gene-LOC112733832/gene-LOC112736863/gene-LOC112738109/gene-LOC112751198/gene-LOC112758737/gene-LOC112780132/gene-LOC112784282/gene-LOC112788950/gene-LOC112791378/gene-LOC112791726/novel.2445	14	10	4
Molecular function	GO:0005216	ion channel activity	30/4349	213/36623	0.184197	0.597896	gene-LOC112695314/gene-LOC112695668/gene-LOC112702561/gene-LOC112705351/gene-LOC112705980/gene-LOC112707008/gene-LOC112716031/gene-LOC112716033/gene-LOC112732274/gene-LOC112734276/gene-LOC112734916/gene-LOC112737534/gene-LOC112747709/gene-LOC112755304/gene-LOC112758441/gene-LOC112758512/gene-LOC112762585/gene-LOC112764506/gene-LOC112765891/gene-LOC112766804/gene-LOC112771169/gene-LOC112771543/gen…	30	19	11
Cellular component	GO:0005795	Golgi stack	16/4436	109/38527	0.185167	1	gene-LOC112695156/gene-LOC112695807/gene-LOC112699270/gene-LOC112723482/gene-LOC112728252/gene-LOC112736244/gene-LOC112737852/gene-LOC112740990/gene-LOC112752793/gene-LOC112754409/gene-LOC112756388/gene-LOC112758788/gene-LOC112789476/gene-LOC112792646/gene-LOC112795687/gene-LOC112803764	16	12	4
Cellular component	GO:0031985	Golgi cisterna	13/4436	86/38527	0.186734	1	gene-LOC112695156/gene-LOC112699270/gene-LOC112723482/gene-LOC112728252/gene-LOC112736244/gene-LOC112740990/gene-LOC112752793/gene-LOC112754409/gene-LOC112758788/gene-LOC112789476/gene-LOC112792646/gene-LOC112795687/gene-LOC112803764	13	11	2
Biological process	GO:0034285	response to disaccharide	18/4053	123/34696	0.186802	0.838812	gene-LOC112701597/gene-LOC112702995/gene-LOC112703016/gene-LOC112706253/gene-LOC112709959/gene-LOC112717132/gene-LOC112720479/gene-LOC112723320/gene-LOC112734215/gene-LOC112741194/gene-LOC112751337/gene-LOC112764462/gene-LOC112771463/gene-LOC112773148/gene-LOC112795889/gene-LOC112798648/gene-LOC112800904/gene-LOC112802020	18	12	6
Biological process	GO:0002100	tRNA wobble adenosine to inosine editing	3/4053	13/34696	0.187593	0.838812	gene-LOC112710942/gene-LOC112738412/gene-LOC112776294	3	1	2
Biological process	GO:0006382	adenosine to inosine editing	3/4053	13/34696	0.187593	0.838812	gene-LOC112710942/gene-LOC112738412/gene-LOC112776294	3	1	2
Biological process	GO:0006572	tyrosine catabolic process	3/4053	13/34696	0.187593	0.838812	gene-LOC112737991/gene-LOC112764180/gene-LOC112790135	3	1	2
Biological process	GO:0035264	multicellular organism growth	3/4053	13/34696	0.187593	0.838812	gene-LOC112697763/gene-LOC112744823/gene-LOC112756061	3	3	0
Biological process	GO:0036377	arbuscular mycorrhizal association	3/4053	13/34696	0.187593	0.838812	gene-LOC112695556/gene-LOC112720664/gene-LOC112785083	3	3	0
Biological process	GO:0071218	cellular response to misfolded protein	3/4053	13/34696	0.187593	0.838812	gene-LOC112750380/gene-LOC112780027/gene-LOC112801628	3	1	2
Biological process	GO:0090378	seed trichome elongation	3/4053	13/34696	0.187593	0.838812	gene-LOC112733535/gene-LOC112779690/gene-LOC112791507	3	2	1
Molecular function	GO:0003846	2-acylglycerol O-acyltransferase activity	5/4349	26/36623	0.189061	0.609736	gene-LOC112712316/gene-LOC112750875/gene-LOC112758551/gene-LOC112802393/novel.1841	5	2	3
Molecular function	GO:0004622	lysophospholipase activity	5/4349	26/36623	0.189061	0.609736	gene-LOC112712316/gene-LOC112750875/gene-LOC112758551/gene-LOC112802393/novel.1841	5	2	3
Biological process	GO:0055067	monovalent inorganic cation homeostasis	24/4053	170/34696	0.189531	0.84374	gene-LOC112695240/gene-LOC112695476/gene-LOC112695703/gene-LOC112700672/gene-LOC112702561/gene-LOC112706904/gene-LOC112716302/gene-LOC112723410/gene-LOC112726633/gene-LOC112732776/gene-LOC112734276/gene-LOC112734359/gene-LOC112734782/gene-LOC112741290/gene-LOC112749989/gene-LOC112756518/gene-LOC112758206/gene-LOC112758795/gene-LOC112764127/gene-LOC112765767/gene-LOC112765891/gene-LOC112772431/gen…	24	17	7
Biological process	GO:0032880	regulation of protein localization	11/4053	70/34696	0.189737	0.84374	gene-LOC112696523/gene-LOC112703625/gene-LOC112714614/gene-LOC112716502/gene-LOC112732461/gene-LOC112732464/gene-LOC112744574/gene-LOC112759177/gene-LOC112771388/gene-LOC112782465/gene-LOC112790815	11	11	0
Biological process	GO:0071462	cellular response to water stimulus	11/4053	70/34696	0.189737	0.84374	gene-LOC112707280/gene-LOC112712531/gene-LOC112741619/gene-LOC112751079/gene-LOC112751084/gene-LOC112775751/gene-LOC112779240/gene-LOC112791361/gene-LOC112802246/gene-LOC112802251/gene-LOC112802645	11	10	1
Molecular function	GO:0016624	oxidoreductase activity, acting on the aldehyde or oxo group of donors, disulfide as acceptor	6/4349	33/36623	0.191241	0.613118	gene-LOC112703016/gene-LOC112712294/gene-LOC112733985/gene-LOC112771329/gene-LOC112791853/gene-LOC112801018	6	2	4
Molecular function	GO:0019888	protein phosphatase regulator activity	11/4349	69/36623	0.191332	0.613118	gene-LOC112695323/gene-LOC112702333/gene-LOC112715355/gene-LOC112728059/gene-LOC112734814/gene-LOC112743710/gene-LOC112751008/gene-LOC112758435/gene-LOC112784867/gene-LOC112795949/gene-LOC112797092	11	8	3
Biological process	GO:0006558	L-phenylalanine metabolic process	8/4053	48/34696	0.192353	0.851701	gene-LOC112712613/gene-LOC112728963/gene-LOC112764180/gene-LOC112765227/gene-LOC112765954/gene-LOC112771403/gene-LOC112779615/gene-LOC112784870	8	7	1
Biological process	GO:1902221	erythrose 4-phosphate/phosphoenolpyruvate family amino acid metabolic process	8/4053	48/34696	0.192353	0.851701	gene-LOC112712613/gene-LOC112728963/gene-LOC112764180/gene-LOC112765227/gene-LOC112765954/gene-LOC112771403/gene-LOC112779615/gene-LOC112784870	8	7	1
Cellular component	GO:0043680	filiform apparatus	5/4436	27/38527	0.193273	1	gene-LOC112722189/gene-LOC112743870/gene-LOC112750410/gene-LOC112797239/gene-LOC112797890	5	5	0
Biological process	GO:0009788	negative regulation of abscisic acid-activated signaling pathway	21/4053	147/34696	0.193281	0.851701	gene-LOC112697224/gene-LOC112697297/gene-LOC112697615/gene-LOC112701597/gene-LOC112702575/gene-LOC112702732/gene-LOC112710001/gene-LOC112710017/gene-LOC112710024/gene-LOC112722189/gene-LOC112723320/gene-LOC112733746/gene-LOC112743870/gene-LOC112750410/gene-LOC112750849/gene-LOC112764459/gene-LOC112779801/gene-LOC112780120/gene-LOC112791663/gene-LOC112797239/gene-LOC112797890	21	18	3
Biological process	GO:1901420	negative regulation of response to alcohol	21/4053	147/34696	0.193281	0.851701	gene-LOC112697224/gene-LOC112697297/gene-LOC112697615/gene-LOC112701597/gene-LOC112702575/gene-LOC112702732/gene-LOC112710001/gene-LOC112710017/gene-LOC112710024/gene-LOC112722189/gene-LOC112723320/gene-LOC112733746/gene-LOC112743870/gene-LOC112750410/gene-LOC112750849/gene-LOC112764459/gene-LOC112779801/gene-LOC112780120/gene-LOC112791663/gene-LOC112797239/gene-LOC112797890	21	18	3
Biological process	GO:1905958	negative regulation of cellular response to alcohol	21/4053	147/34696	0.193281	0.851701	gene-LOC112697224/gene-LOC112697297/gene-LOC112697615/gene-LOC112701597/gene-LOC112702575/gene-LOC112702732/gene-LOC112710001/gene-LOC112710017/gene-LOC112710024/gene-LOC112722189/gene-LOC112723320/gene-LOC112733746/gene-LOC112743870/gene-LOC112750410/gene-LOC112750849/gene-LOC112764459/gene-LOC112779801/gene-LOC112780120/gene-LOC112791663/gene-LOC112797239/gene-LOC112797890	21	18	3
Molecular function	GO:0015078	proton transmembrane transporter activity	50/4349	372/36623	0.193971	0.615438	gene-LOC112695240/gene-LOC112695476/gene-LOC112697903/gene-LOC112704984/gene-LOC112706761/gene-LOC112707108/gene-LOC112712377/gene-LOC112712380/gene-LOC112716360/gene-LOC112722446/gene-LOC112723030/gene-LOC112723576/gene-LOC112727984/gene-LOC112732308/gene-LOC112732310/gene-LOC112732621/gene-LOC112732776/gene-LOC112734359/gene-LOC112736666/gene-LOC112736863/gene-LOC112737222/gene-LOC112737640/gen…	50	35	15
Molecular function	GO:0008251	tRNA-specific adenosine deaminase activity	3/4349	13/36623	0.194176	0.615438	gene-LOC112710942/gene-LOC112738412/gene-LOC112776294	3	1	2
Molecular function	GO:0080031	methyl salicylate esterase activity	3/4349	13/36623	0.194176	0.615438	gene-LOC112720417/gene-LOC112726328/gene-LOC112785753	3	0	3
Molecular function	GO:0000287	magnesium ion binding	40/4349	293/36623	0.194949	0.615438	gene-LOC112696212/gene-LOC112697146/gene-LOC112703426/gene-LOC112707844/gene-LOC112712618/gene-LOC112714722/gene-LOC112716303/gene-LOC112716903/gene-LOC112719994/gene-LOC112720124/gene-LOC112722654/gene-LOC112727258/gene-LOC112729011/gene-LOC112737563/gene-LOC112743642/gene-LOC112751450/gene-LOC112755044/gene-LOC112755731/gene-LOC112756347/gene-LOC112756444/gene-LOC112758912/gene-LOC112770650/gen…	40	21	19
Molecular function	GO:0016298	lipase activity	33/4349	238/36623	0.195124	0.615438	gene-LOC112705616/gene-LOC112710770/gene-LOC112712316/gene-LOC112719630/gene-LOC112719631/gene-LOC112720366/gene-LOC112720417/gene-LOC112720479/gene-LOC112720768/gene-LOC112726328/gene-LOC112734353/gene-LOC112737636/gene-LOC112747424/gene-LOC112749549/gene-LOC112750666/gene-LOC112750875/gene-LOC112751350/gene-LOC112755940/gene-LOC112758551/gene-LOC112766709/gene-LOC112777551/gene-LOC112785208/gen…	33	23	10
Biological process	GO:1905421	regulation of plant organ morphogenesis	10/4053	63/34696	0.195802	0.858074	gene-LOC112696101/gene-LOC112697644/gene-LOC112710773/gene-LOC112733279/gene-LOC112735963/gene-LOC112754171/gene-LOC112773170/gene-LOC112773191/gene-LOC112785184/gene-LOC112791250	10	6	4
Molecular function	GO:0015020	glucuronosyltransferase activity	10/4349	62/36623	0.19597	0.61617	gene-LOC112696468/gene-LOC112706832/gene-LOC112711988/gene-LOC112715893/gene-LOC112736445/gene-LOC112748512/gene-LOC112759016/gene-LOC112775916/gene-LOC112782497/gene-LOC112785433	10	10	0
Biological process	GO:0035384	thioester biosynthetic process	7/4053	41/34696	0.196641	0.858074	gene-LOC112696975/gene-LOC112706148/gene-LOC112733985/gene-LOC112791069/gene-LOC112791853/gene-LOC112801018/gene-LOC112802003	7	5	2
Biological process	GO:0071616	acyl-CoA biosynthetic process	7/4053	41/34696	0.196641	0.858074	gene-LOC112696975/gene-LOC112706148/gene-LOC112733985/gene-LOC112791069/gene-LOC112791853/gene-LOC112801018/gene-LOC112802003	7	5	2
Biological process	GO:0080186	developmental vegetative growth	7/4053	41/34696	0.196641	0.858074	gene-LOC112710773/gene-LOC112750095/gene-LOC112750099/gene-LOC112750538/gene-LOC112789688/gene-LOC112801028/gene-LOC112802681	7	4	3
Cellular component	GO:0005765	lysosomal membrane	10/4436	64/38527	0.197117	1	gene-LOC112701435/gene-LOC112706165/gene-LOC112708197/gene-LOC112711899/gene-LOC112723342/gene-LOC112728669/gene-LOC112776239/gene-LOC112782406/gene-LOC112784831/gene-LOC112791335	10	10	0
Cellular component	GO:0098852	lytic vacuole membrane	10/4436	64/38527	0.197117	1	gene-LOC112701435/gene-LOC112706165/gene-LOC112708197/gene-LOC112711899/gene-LOC112723342/gene-LOC112728669/gene-LOC112776239/gene-LOC112782406/gene-LOC112784831/gene-LOC112791335	10	10	0
Biological process	GO:0015074	DNA integration	24/4053	171/34696	0.197488	0.858074	gene-LOC112720963/gene-LOC112735440/gene-LOC112774033/gene-LOC112778986/novel.737/novel.2254/novel.1578/novel.2006/novel.1443/novel.1867/novel.2838/novel.2861/novel.2039/novel.330/novel.359/novel.1193/novel.624/novel.626/novel.2333/novel.1039/novel.2735/novel.2247/novel.2583/novel.1318	24	10	14
Molecular function	GO:0080044	quercetin 7-O-glucosyltransferase activity	25/4349	176/36623	0.197668	0.619566	gene-LOC112696914/gene-LOC112700639/gene-LOC112702758/gene-LOC112707233/gene-LOC112716498/gene-LOC112719945/gene-LOC112733827/gene-LOC112744217/gene-LOC112744502/gene-LOC112744552/gene-LOC112744557/gene-LOC112744563/gene-LOC112744565/gene-LOC112750083/gene-LOC112754776/gene-LOC112779780/gene-LOC112785591/gene-LOC112792909/gene-LOC112792925/gene-LOC112797539/gene-LOC112797852/gene-LOC112797861/gen…	25	15	10
Biological process	GO:0010264	myo-inositol hexakisphosphate biosynthetic process	4/4053	20/34696	0.198968	0.858074	gene-LOC112705565/gene-LOC112716303/gene-LOC112784965/gene-LOC112785689	4	3	1
Biological process	GO:0033517	myo-inositol hexakisphosphate metabolic process	4/4053	20/34696	0.198968	0.858074	gene-LOC112705565/gene-LOC112716303/gene-LOC112784965/gene-LOC112785689	4	3	1
Biological process	GO:0046898	response to cycloheximide	4/4053	20/34696	0.198968	0.858074	gene-LOC112695381/gene-LOC112708277/gene-LOC112758403/gene-LOC112776736	4	3	1
Biological process	GO:0048829	root cap development	4/4053	20/34696	0.198968	0.858074	gene-LOC112712603/gene-LOC112734084/gene-LOC112748216/gene-LOC112791932	4	3	1
Biological process	GO:0051552	flavone metabolic process	4/4053	20/34696	0.198968	0.858074	gene-LOC112695756/gene-LOC112703524/gene-LOC112758257/gene-LOC112765664	4	1	3
Biological process	GO:0051553	flavone biosynthetic process	4/4053	20/34696	0.198968	0.858074	gene-LOC112695756/gene-LOC112703524/gene-LOC112758257/gene-LOC112765664	4	1	3
Biological process	GO:0080001	mucilage extrusion from seed coat	4/4053	20/34696	0.198968	0.858074	gene-LOC112697752/gene-LOC112708277/gene-LOC112720658/gene-LOC112756050	4	3	1
Biological process	GO:0009403	toxin biosynthetic process	6/4053	34/34696	0.199956	0.859278	gene-LOC112720479/gene-LOC112736562/gene-LOC112763399/gene-LOC112786582/gene-LOC112798648/gene-LOC112802383	6	5	1
Biological process	GO:0009704	de-etiolation	6/4053	34/34696	0.199956	0.859278	gene-LOC112695558/gene-LOC112750152/gene-LOC112750455/gene-LOC112766525/gene-LOC112791861/gene-LOC112802747	6	3	3
Biological process	GO:0015804	neutral amino acid transport	5/4053	27/34696	0.201388	0.861105	gene-LOC112766618/gene-LOC112770599/gene-LOC112782537/gene-LOC112784831/gene-LOC112784839	5	2	3
Biological process	GO:0048359	mucilage metabolic process involved in seed coat development	9/4053	56/34696	0.201933	0.861105	gene-LOC112696432/gene-LOC112697752/gene-LOC112708277/gene-LOC112720658/gene-LOC112723244/gene-LOC112736408/gene-LOC112742384/gene-LOC112756050/gene-LOC112796473	9	8	1
Biological process	GO:0016106	sesquiterpenoid biosynthetic process	11/4053	71/34696	0.202448	0.861105	gene-LOC112703460/gene-LOC112706371/gene-LOC112706516/gene-LOC112710773/gene-LOC112715142/gene-LOC112719830/gene-LOC112765029/gene-LOC112765297/gene-LOC112776786/gene-LOC112782783/gene-LOC112794793	11	6	5
Biological process	GO:0009968	negative regulation of signal transduction	37/4053	275/34696	0.202509	0.861105	gene-LOC112697224/gene-LOC112697297/gene-LOC112697615/gene-LOC112701597/gene-LOC112702575/gene-LOC112702732/gene-LOC112706253/gene-LOC112709835/gene-LOC112710001/gene-LOC112710017/gene-LOC112710024/gene-LOC112712616/gene-LOC112716211/gene-LOC112720475/gene-LOC112720479/gene-LOC112722189/gene-LOC112723320/gene-LOC112728520/gene-LOC112733746/gene-LOC112743870/gene-LOC112749482/gene-LOC112750410/gen…	37	27	10
Biological process	GO:0010648	negative regulation of cell communication	37/4053	275/34696	0.202509	0.861105	gene-LOC112697224/gene-LOC112697297/gene-LOC112697615/gene-LOC112701597/gene-LOC112702575/gene-LOC112702732/gene-LOC112706253/gene-LOC112709835/gene-LOC112710001/gene-LOC112710017/gene-LOC112710024/gene-LOC112712616/gene-LOC112716211/gene-LOC112720475/gene-LOC112720479/gene-LOC112722189/gene-LOC112723320/gene-LOC112728520/gene-LOC112733746/gene-LOC112743870/gene-LOC112749482/gene-LOC112750410/gen…	37	27	10
Biological process	GO:0023057	negative regulation of signaling	37/4053	275/34696	0.202509	0.861105	gene-LOC112697224/gene-LOC112697297/gene-LOC112697615/gene-LOC112701597/gene-LOC112702575/gene-LOC112702732/gene-LOC112706253/gene-LOC112709835/gene-LOC112710001/gene-LOC112710017/gene-LOC112710024/gene-LOC112712616/gene-LOC112716211/gene-LOC112720475/gene-LOC112720479/gene-LOC112722189/gene-LOC112723320/gene-LOC112728520/gene-LOC112733746/gene-LOC112743870/gene-LOC112749482/gene-LOC112750410/gen…	37	27	10
Molecular function	GO:0080043	quercetin 3-O-glucosyltransferase activity	25/4349	177/36623	0.205746	0.641507	gene-LOC112696914/gene-LOC112700639/gene-LOC112702758/gene-LOC112707233/gene-LOC112716498/gene-LOC112719945/gene-LOC112733827/gene-LOC112744217/gene-LOC112744502/gene-LOC112744552/gene-LOC112744557/gene-LOC112744563/gene-LOC112744565/gene-LOC112750083/gene-LOC112754776/gene-LOC112779780/gene-LOC112785591/gene-LOC112792909/gene-LOC112792925/gene-LOC112797539/gene-LOC112797852/gene-LOC112797861/gen…	25	15	10
Molecular function	GO:0004623	phospholipase A2 activity	4/4349	20/36623	0.207227	0.641507	gene-LOC112705616/gene-LOC112720366/gene-LOC112751350/gene-LOC112789286	4	4	0
Molecular function	GO:0008242	omega peptidase activity	4/4349	20/36623	0.207227	0.641507	gene-LOC112697791/gene-LOC112715263/gene-LOC112756091/gene-LOC112784625	4	2	2
Molecular function	GO:0034485	phosphatidylinositol-3,4,5-trisphosphate 5-phosphatase activity	4/4349	20/36623	0.207227	0.641507	gene-LOC112712481/gene-LOC112737075/gene-LOC112747972/gene-LOC112776196	4	3	1
Biological process	GO:0015698	inorganic anion transport	27/4053	196/34696	0.207784	0.878428	gene-LOC112703340/gene-LOC112709910/gene-LOC112711275/gene-LOC112711277/gene-LOC112712480/gene-LOC112719720/gene-LOC112733871/gene-LOC112734215/gene-LOC112737415/gene-LOC112740760/gene-LOC112741958/gene-LOC112747315/gene-LOC112755512/gene-LOC112755577/gene-LOC112755657/gene-LOC112772252/gene-LOC112776301/gene-LOC112777382/gene-LOC112779407/gene-LOC112789489/gene-LOC112791762/gene-LOC112791955/gen…	27	22	5
Biological process	GO:0045088	regulation of innate immune response	41/4053	308/34696	0.207912	0.878428	gene-LOC112695377/gene-LOC112695578/gene-LOC112702480/gene-LOC112703565/gene-LOC112703585/gene-LOC112705646/gene-LOC112705961/gene-LOC112706045/gene-LOC112706083/gene-LOC112710592/gene-LOC112712531/gene-LOC112714328/gene-LOC112738173/gene-LOC112743858/gene-LOC112744288/gene-LOC112745020/gene-LOC112750056/gene-LOC112750538/gene-LOC112751094/gene-LOC112758055/gene-LOC112758638/gene-LOC112758768/gen…	41	32	9
Biological process	GO:0009937	regulation of gibberellic acid mediated signaling pathway	8/4053	49/34696	0.20803	0.878428	gene-LOC112697297/gene-LOC112702732/gene-LOC112705534/gene-LOC112728472/gene-LOC112749482/gene-LOC112764459/gene-LOC112764840/gene-LOC112800761	8	7	1
Biological process	GO:0046274	lignin catabolic process	8/4053	49/34696	0.20803	0.878428	gene-LOC112715364/gene-LOC112719927/gene-LOC112727865/gene-LOC112749087/gene-LOC112766412/gene-LOC112779612/gene-LOC112785081/gene-LOC112793184	8	8	0
Cellular component	GO:0044448	cell cortex part	25/4436	183/38527	0.209751	1	gene-LOC112702741/gene-LOC112705814/gene-LOC112706477/gene-LOC112706733/gene-LOC112710486/gene-LOC112716502/gene-LOC112719926/gene-LOC112726695/gene-LOC112733279/gene-LOC112736585/gene-LOC112744574/gene-LOC112747611/gene-LOC112750512/gene-LOC112755080/gene-LOC112764754/gene-LOC112766520/gene-LOC112766668/gene-LOC112766961/gene-LOC112772556/gene-LOC112785184/gene-LOC112786897/gene-LOC112791250/gen…	25	23	2
Molecular function	GO:0005548	phospholipid transporter activity	6/4349	34/36623	0.210561	0.648999	gene-LOC112716903/gene-LOC112722654/gene-LOC112770967/gene-LOC112771999/gene-LOC112783276/gene-LOC112796056	6	6	0
Molecular function	GO:0016717	oxidoreductase activity, acting on paired donors, with oxidation of a pair of donors resulting in the reduction of molecular oxygen to two molecules of water	5/4349	27/36623	0.210941	0.648999	gene-LOC112697400/gene-LOC112728003/gene-LOC112750362/gene-LOC112755322/gene-LOC112792318	5	2	3
Biological process	GO:0010189	vitamin E biosynthetic process	7/4053	42/34696	0.213909	0.888926	gene-LOC112702176/gene-LOC112737991/gene-LOC112749832/gene-LOC112784780/gene-LOC112790135/gene-LOC112795350/novel.1117	7	0	7
Biological process	GO:0010192	mucilage biosynthetic process	7/4053	42/34696	0.213909	0.888926	gene-LOC112696432/gene-LOC112709301/gene-LOC112722620/gene-LOC112723244/gene-LOC112736408/gene-LOC112742384/gene-LOC112796473	7	7	0
Biological process	GO:0030245	cellulose catabolic process	7/4053	42/34696	0.213909	0.888926	gene-LOC112695758/gene-LOC112695779/gene-LOC112702247/gene-LOC112706709/gene-LOC112722771/gene-LOC112732444/gene-LOC112756565	7	4	3
Biological process	GO:0042360	vitamin E metabolic process	7/4053	42/34696	0.213909	0.888926	gene-LOC112702176/gene-LOC112737991/gene-LOC112749832/gene-LOC112784780/gene-LOC112790135/gene-LOC112795350/novel.1117	7	0	7
Biological process	GO:0097237	cellular response to toxic substance	7/4053	42/34696	0.213909	0.888926	gene-LOC112697615/gene-LOC112702372/gene-LOC112738254/gene-LOC112743654/gene-LOC112766773/gene-LOC112786670/gene-LOC112797035	7	2	5
Biological process	GO:1900376	regulation of secondary metabolite biosynthetic process	7/4053	42/34696	0.213909	0.888926	gene-LOC112707213/gene-LOC112720479/gene-LOC112742103/gene-LOC112771976/gene-LOC112796783/gene-LOC112798648/gene-LOC114925288	7	4	3
Cellular component	GO:0005834	heterotrimeric G-protein complex	5/4436	28/38527	0.214582	1	gene-LOC112696500/gene-LOC112707789/gene-LOC112736824/gene-LOC112740773/gene-LOC112769393	5	3	2
Cellular component	GO:1905360	GTPase complex	5/4436	28/38527	0.214582	1	gene-LOC112696500/gene-LOC112707789/gene-LOC112736824/gene-LOC112740773/gene-LOC112769393	5	3	2
Molecular function	GO:0099516	ion antiporter activity	15/4349	101/36623	0.215279	0.656907	gene-LOC112695476/gene-LOC112695703/gene-LOC112703632/gene-LOC112703633/gene-LOC112707176/gene-LOC112716302/gene-LOC112727984/gene-LOC112732776/gene-LOC112750257/gene-LOC112756518/gene-LOC112758206/gene-LOC112772431/gene-LOC112772520/gene-LOC112773165/gene-LOC112786902	15	12	3
Molecular function	GO:0008559	xenobiotic transmembrane transporting ATPase activity	9/4349	56/36623	0.215476	0.656907	gene-LOC112701859/gene-LOC112710091/gene-LOC112712418/gene-LOC112756394/gene-LOC112758795/gene-LOC112764715/gene-LOC112779468/gene-LOC112782716/gene-LOC114924105	9	8	1
Molecular function	GO:0042910	xenobiotic transmembrane transporter activity	9/4349	56/36623	0.215476	0.656907	gene-LOC112701859/gene-LOC112710091/gene-LOC112712418/gene-LOC112756394/gene-LOC112758795/gene-LOC112764715/gene-LOC112779468/gene-LOC112782716/gene-LOC114924105	9	8	1
Biological process	GO:0010208	pollen wall assembly	18/4053	126/34696	0.215502	0.888926	gene-LOC112695437/gene-LOC112702383/gene-LOC112710301/gene-LOC112715407/gene-LOC112727792/gene-LOC112728571/gene-LOC112733279/gene-LOC112737203/gene-LOC112742054/gene-LOC112754847/gene-LOC112765910/gene-LOC112777181/gene-LOC112784909/gene-LOC112785184/gene-LOC112791069/gene-LOC112791250/gene-LOC112796494/gene-LOC112796727	18	11	7
Biological process	GO:0009965	leaf morphogenesis	30/4053	221/34696	0.216272	0.888926	gene-LOC112696101/gene-LOC112697644/gene-LOC112702338/gene-LOC112706142/gene-LOC112709795/gene-LOC112710591/gene-LOC112710773/gene-LOC112712084/gene-LOC112720387/gene-LOC112734023/gene-LOC112734411/gene-LOC112748869/gene-LOC112749146/gene-LOC112750547/gene-LOC112751634/gene-LOC112758253/gene-LOC112767337/gene-LOC112767374/gene-LOC112771311/gene-LOC112779796/gene-LOC112789688/gene-LOC112791883/gen…	30	17	13
Molecular function	GO:0004683	calmodulin-dependent protein kinase activity	11/4349	71/36623	0.21767	0.661584	gene-LOC112695381/gene-LOC112702853/gene-LOC112708028/gene-LOC112719685/gene-LOC112758403/gene-LOC112767008/gene-LOC112769061/gene-LOC112776736/gene-LOC112783623/gene-LOC112796370/gene-LOC112799749	11	11	0
Biological process	GO:0006535	cysteine biosynthetic process from serine	6/4053	35/34696	0.219232	0.888926	gene-LOC112705240/gene-LOC112721687/gene-LOC112727447/gene-LOC112730543/gene-LOC112749873/gene-LOC112801267	6	5	1
Biological process	GO:0009299	mRNA transcription	6/4053	35/34696	0.219232	0.888926	gene-LOC112702769/gene-LOC112711218/gene-LOC112734516/gene-LOC112771861/gene-LOC112792319/gene-LOC112792710	6	5	1
Biological process	GO:0009647	skotomorphogenesis	3/4053	14/34696	0.219302	0.888926	gene-LOC112728314/gene-LOC112753730/gene-LOC112800866	3	3	0
Biological process	GO:0010076	maintenance of floral meristem identity	3/4053	14/34696	0.219302	0.888926	gene-LOC112706814/gene-LOC112736475/gene-LOC112771955	3	3	0
Biological process	GO:0019755	one-carbon compound transport	3/4053	14/34696	0.219302	0.888926	gene-LOC112736596/gene-LOC112771206/gene-LOC112787018	3	1	2
Biological process	GO:0043162	ubiquitin-dependent protein catabolic process via the multivesicular body sorting pathway	3/4053	14/34696	0.219302	0.888926	gene-LOC112714659/gene-LOC112756124/gene-LOC112784084	3	2	1
Biological process	GO:0043328	protein transport to vacuole involved in ubiquitin-dependent protein catabolic process via the multivesicular body sorting pathway	3/4053	14/34696	0.219302	0.888926	gene-LOC112714659/gene-LOC112756124/gene-LOC112784084	3	2	1
Biological process	GO:0043446	cellular alkane metabolic process	3/4053	14/34696	0.219302	0.888926	gene-LOC112699157/gene-LOC112723491/gene-LOC112730831	3	3	0
Biological process	GO:0043447	alkane biosynthetic process	3/4053	14/34696	0.219302	0.888926	gene-LOC112699157/gene-LOC112723491/gene-LOC112730831	3	3	0
Biological process	GO:0055090	acylglycerol homeostasis	3/4053	14/34696	0.219302	0.888926	gene-LOC112705616/gene-LOC112720366/gene-LOC112789286	3	3	0
Biological process	GO:0055091	phospholipid homeostasis	3/4053	14/34696	0.219302	0.888926	gene-LOC112705616/gene-LOC112720366/gene-LOC112789286	3	3	0
Biological process	GO:0070328	triglyceride homeostasis	3/4053	14/34696	0.219302	0.888926	gene-LOC112705616/gene-LOC112720366/gene-LOC112789286	3	3	0
Biological process	GO:0072530	purine-containing compound transmembrane transport	3/4053	14/34696	0.219302	0.888926	gene-LOC112736402/gene-LOC112750557/gene-LOC112784860	3	3	0
Biological process	GO:0072531	pyrimidine-containing compound transmembrane transport	3/4053	14/34696	0.219302	0.888926	gene-LOC112736402/gene-LOC112750557/gene-LOC112784860	3	3	0
Biological process	GO:2001293	malonyl-CoA metabolic process	3/4053	14/34696	0.219302	0.888926	gene-LOC112696975/gene-LOC112706148/gene-LOC112802003	3	2	1
Biological process	GO:2001295	malonyl-CoA biosynthetic process	3/4053	14/34696	0.219302	0.888926	gene-LOC112696975/gene-LOC112706148/gene-LOC112802003	3	2	1
Biological process	GO:0007015	actin filament organization	21/4053	150/34696	0.219874	0.889756	gene-LOC112695794/gene-LOC112696022/gene-LOC112697746/gene-LOC112701894/gene-LOC112722386/gene-LOC112733290/gene-LOC112733982/gene-LOC112741868/gene-LOC112750104/gene-LOC112751339/gene-LOC112752047/gene-LOC112755446/gene-LOC112756043/gene-LOC112764766/gene-LOC112764906/gene-LOC112765655/gene-LOC112772643/gene-LOC112791849/gene-LOC112796579/gene-LOC112797117/gene-LOC112803103	21	21	0
Molecular function	GO:0052716	hydroquinone:oxygen oxidoreductase activity	8/4349	49/36623	0.220933	0.669472	gene-LOC112715364/gene-LOC112719927/gene-LOC112727865/gene-LOC112749087/gene-LOC112766412/gene-LOC112779612/gene-LOC112785081/gene-LOC112793184	8	8	0
Molecular function	GO:0016411	acylglycerol O-acyltransferase activity	14/4349	94/36623	0.222259	0.671463	gene-LOC112697140/gene-LOC112697418/gene-LOC112705616/gene-LOC112712316/gene-LOC112720366/gene-LOC112744477/gene-LOC112750875/gene-LOC112755334/gene-LOC112758551/gene-LOC112789286/gene-LOC112789805/gene-LOC112797769/gene-LOC112802393/novel.1841	14	8	6
Biological process	GO:0030036	actin cytoskeleton organization	24/4053	174/34696	0.222326	0.897119	gene-LOC112695794/gene-LOC112696022/gene-LOC112697746/gene-LOC112701894/gene-LOC112722386/gene-LOC112733290/gene-LOC112733982/gene-LOC112741868/gene-LOC112750104/gene-LOC112751339/gene-LOC112752047/gene-LOC112755446/gene-LOC112756043/gene-LOC112764766/gene-LOC112764906/gene-LOC112765655/gene-LOC112772643/gene-LOC112775384/gene-LOC112789061/gene-LOC112791849/gene-LOC112796579/gene-LOC112797117/gen…	24	24	0
Biological process	GO:0071241	cellular response to inorganic substance	26/4053	190/34696	0.223216	0.897119	gene-LOC112697615/gene-LOC112702820/gene-LOC112706253/gene-LOC112710335/gene-LOC112710353/gene-LOC112711801/gene-LOC112723000/gene-LOC112733871/gene-LOC112734482/gene-LOC112736288/gene-LOC112741777/gene-LOC112751340/gene-LOC112764462/gene-LOC112765205/gene-LOC112779257/gene-LOC112779464/gene-LOC112779474/gene-LOC112780026/gene-LOC112790449/gene-LOC112791762/gene-LOC112796460/gene-LOC112796590/gen…	26	22	4
Biological process	GO:0006874	cellular calcium ion homeostasis	5/4053	28/34696	0.223318	0.897119	gene-LOC112701310/gene-LOC112723350/gene-LOC112727984/gene-LOC112750257/gene-LOC112766390	5	4	1
Biological process	GO:0019318	hexose metabolic process	33/4053	246/34696	0.223366	0.897119	gene-LOC112695156/gene-LOC112696576/gene-LOC112697048/gene-LOC112707729/gene-LOC112709681/gene-LOC112710696/gene-LOC112716377/gene-LOC112719644/gene-LOC112723694/gene-LOC112727888/gene-LOC112732429/gene-LOC112732816/gene-LOC112734999/gene-LOC112736939/gene-LOC112741942/gene-LOC112744476/gene-LOC112744648/gene-LOC112744834/gene-LOC112749269/gene-LOC112756511/gene-LOC112758329/gene-LOC112758788/gen…	33	26	7
Biological process	GO:0006595	polyamine metabolic process	10/4053	65/34696	0.223541	0.897119	gene-LOC112697639/gene-LOC112705937/gene-LOC112707520/gene-LOC112711807/gene-LOC112733789/gene-LOC112744690/gene-LOC112750478/gene-LOC112755880/gene-LOC112766201/gene-LOC112791693	10	5	5
Molecular function	GO:0102483	scopolin beta-glucosidase activity	10/4349	64/36623	0.224222	0.674701	gene-LOC112722947/gene-LOC112736768/gene-LOC112741191/gene-LOC112741192/gene-LOC112751027/gene-LOC112772668/gene-LOC112788862/gene-LOC112788864/gene-LOC112795888/gene-LOC112801832	10	5	5
Biological process	GO:0098719	sodium ion import across plasma membrane	4/4053	21/34696	0.224663	0.900133	gene-LOC112695476/gene-LOC112732776/gene-LOC112758206/gene-LOC112772431	4	1	3
Molecular function	GO:0004620	phospholipase activity	22/4349	156/36623	0.225928	0.674701	gene-LOC112705616/gene-LOC112710770/gene-LOC112712316/gene-LOC112719630/gene-LOC112719631/gene-LOC112720366/gene-LOC112720768/gene-LOC112737636/gene-LOC112747424/gene-LOC112749549/gene-LOC112750875/gene-LOC112751350/gene-LOC112758551/gene-LOC112777551/gene-LOC112785208/gene-LOC112789286/gene-LOC112792553/gene-LOC112802247/gene-LOC112802393/gene-LOC112803076/novel.1854/novel.1841	22	16	6
Molecular function	GO:0008810	cellulase activity	7/4349	42/36623	0.22607	0.674701	gene-LOC112695758/gene-LOC112695779/gene-LOC112702247/gene-LOC112706709/gene-LOC112722771/gene-LOC112732444/gene-LOC112756565	7	4	3
Molecular function	GO:0008381	mechanosensitive ion channel activity	3/4349	14/36623	0.226694	0.674701	gene-LOC112738313/gene-LOC112755304/gene-LOC112775380	3	2	1
Molecular function	GO:0050403	trans-zeatin O-beta-D-glucosyltransferase activity	3/4349	14/36623	0.226694	0.674701	gene-LOC112696914/gene-LOC112754776/gene-LOC112789688	3	3	0
Biological process	GO:0009735	response to cytokinin	49/4053	376/34696	0.227159	0.908637	gene-LOC112695758/gene-LOC112696975/gene-LOC112697615/gene-LOC112700672/gene-LOC112701736/gene-LOC112703188/gene-LOC112706148/gene-LOC112706183/gene-LOC112706709/gene-LOC112709835/gene-LOC112712616/gene-LOC112716978/gene-LOC112717024/gene-LOC112718423/gene-LOC112722502/gene-LOC112722771/gene-LOC112723410/gene-LOC112727841/gene-LOC112728520/gene-LOC112732312/gene-LOC112733981/gene-LOC112734215/gen…	49	35	14
Biological process	GO:0055065	metal ion homeostasis	57/4053	442/34696	0.231369	0.923771	gene-LOC112695476/gene-LOC112700672/gene-LOC112701310/gene-LOC112702561/gene-LOC112702820/gene-LOC112702848/gene-LOC112703324/gene-LOC112703632/gene-LOC112703633/gene-LOC112706414/gene-LOC112706904/gene-LOC112707176/gene-LOC112707332/gene-LOC112708136/gene-LOC112710353/gene-LOC112711730/gene-LOC112711984/gene-LOC112722205/gene-LOC112723350/gene-LOC112723410/gene-LOC112727412/gene-LOC112727984/gen…	57	41	16
Biological process	GO:0009082	branched-chain amino acid biosynthetic process	7/4053	43/34696	0.231704	0.923771	gene-LOC112706394/gene-LOC112728659/gene-LOC112737755/gene-LOC112766219/gene-LOC112772799/gene-LOC112777743/gene-LOC112789883	7	4	3
Molecular function	GO:0090430	caffeoyl-CoA: alcohol caffeoyl transferase activity	5/4349	28/36623	0.233577	0.689304	gene-LOC112712316/gene-LOC112750875/gene-LOC112758551/gene-LOC112802393/novel.1841	5	2	3
Molecular function	GO:0015385	sodium:proton antiporter activity	4/4349	21/36623	0.233662	0.689304	gene-LOC112695476/gene-LOC112732776/gene-LOC112758206/gene-LOC112772431	4	1	3
Molecular function	GO:0016420	malonyltransferase activity	4/4349	21/36623	0.233662	0.689304	gene-LOC112783540/gene-LOC112784357/gene-LOC112797877/gene-LOC114924131	4	2	2
Biological process	GO:0070417	cellular response to cold	10/4053	66/34696	0.237954	0.946887	gene-LOC112701736/gene-LOC112707008/gene-LOC112716309/gene-LOC112737534/gene-LOC112764052/gene-LOC112771169/gene-LOC112783657/gene-LOC112789610/gene-LOC112791921/gene-LOC112791923	10	6	4
Biological process	GO:0006573	valine metabolic process	6/4053	36/34696	0.239095	0.946887	gene-LOC112706394/gene-LOC112728659/gene-LOC112737755/gene-LOC112766219/gene-LOC112772799/gene-LOC112789883	6	3	3
Biological process	GO:0051050	positive regulation of transport	6/4053	36/34696	0.239095	0.946887	gene-LOC112696523/gene-LOC112703625/gene-LOC112714614/gene-LOC112759177/gene-LOC112771388/gene-LOC112782465	6	6	0
Biological process	GO:1901879	regulation of protein depolymerization	6/4053	36/34696	0.239095	0.946887	gene-LOC112696022/gene-LOC112741777/gene-LOC112741868/gene-LOC112755446/gene-LOC112796460/gene-LOC112796579	6	6	0
Biological process	GO:0010584	pollen exine formation	14/4053	97/34696	0.239452	0.946887	gene-LOC112695437/gene-LOC112702383/gene-LOC112710301/gene-LOC112715407/gene-LOC112727792/gene-LOC112728571/gene-LOC112737203/gene-LOC112742054/gene-LOC112754847/gene-LOC112765910/gene-LOC112784909/gene-LOC112791069/gene-LOC112796494/gene-LOC112796727	14	7	7
Biological process	GO:0046271	phenylpropanoid catabolic process	8/4053	51/34696	0.240775	0.95057	gene-LOC112715364/gene-LOC112719927/gene-LOC112727865/gene-LOC112749087/gene-LOC112766412/gene-LOC112779612/gene-LOC112785081/gene-LOC112793184	8	8	0
Biological process	GO:0051510	regulation of unidimensional cell growth	16/4053	113/34696	0.243492	0.959739	gene-LOC112696257/gene-LOC112708277/gene-LOC112709455/gene-LOC112716271/gene-LOC112722106/gene-LOC112722600/gene-LOC112733902/gene-LOC112741777/gene-LOC112744593/gene-LOC112782474/gene-LOC112791790/gene-LOC112791791/gene-LOC112796460/gene-LOC112797177/gene-LOC112802130/gene-LOC112803159	16	11	5
Molecular function	GO:0005338	nucleotide-sugar transmembrane transporter activity	7/4349	43/36623	0.244518	0.717552	gene-LOC112696458/gene-LOC112706803/gene-LOC112712473/gene-LOC112751974/gene-LOC112758989/gene-LOC112776714/gene-LOC112803025	7	7	0
Molecular function	GO:0000981	DNA-binding transcription factor activity, RNA polymerase II-specific	53/4349	405/36623	0.244823	0.717552	gene-LOC112695629/gene-LOC112695652/gene-LOC112695756/gene-LOC112696860/gene-LOC112696876/gene-LOC112697701/gene-LOC112697787/gene-LOC112706826/gene-LOC112707715/gene-LOC112711207/gene-LOC112712604/gene-LOC112727052/gene-LOC112727651/gene-LOC112729344/gene-LOC112733687/gene-LOC112733716/gene-LOC112734054/gene-LOC112734509/gene-LOC112735963/gene-LOC112736600/gene-LOC112738690/gene-LOC112748477/gen…	53	39	14
Biological process	GO:0009825	multidimensional cell growth	17/4053	121/34696	0.244925	0.959989	gene-LOC112715865/gene-LOC112716263/gene-LOC112722609/gene-LOC112733168/gene-LOC112733930/gene-LOC112742384/gene-LOC112744790/gene-LOC112750007/gene-LOC112750916/gene-LOC112783409/gene-LOC112784255/gene-LOC112791186/gene-LOC112791784/gene-LOC112791808/gene-LOC112792422/gene-LOC112796473/gene-LOC112801130	17	15	2
Biological process	GO:0051607	defense response to virus	17/4053	121/34696	0.244925	0.959989	gene-LOC112696761/gene-LOC112705565/gene-LOC112711899/gene-LOC112716602/gene-LOC112716608/gene-LOC112728771/gene-LOC112728775/gene-LOC112737452/gene-LOC112744823/gene-LOC112747424/gene-LOC112750923/gene-LOC112758430/gene-LOC112767237/gene-LOC112776239/gene-LOC112784030/gene-LOC112784861/gene-LOC112802366	17	14	3
Molecular function	GO:0019208	phosphatase regulator activity	11/4349	73/36623	0.245384	0.717552	gene-LOC112695323/gene-LOC112702333/gene-LOC112715355/gene-LOC112728059/gene-LOC112734814/gene-LOC112743710/gene-LOC112751008/gene-LOC112758435/gene-LOC112784867/gene-LOC112795949/gene-LOC112797092	11	8	3
Biological process	GO:0006570	tyrosine metabolic process	5/4053	29/34696	0.245915	0.959989	gene-LOC112702323/gene-LOC112737991/gene-LOC112764180/gene-LOC112765553/gene-LOC112790135	5	3	2
Biological process	GO:0010227	floral organ abscission	5/4053	29/34696	0.245915	0.959989	gene-LOC112789402/gene-LOC112802074/novel.2713/novel.2691/novel.422	5	5	0
Biological process	GO:0045851	pH reduction	5/4053	29/34696	0.245915	0.959989	gene-LOC112695240/gene-LOC112726633/gene-LOC112734359/gene-LOC112734782/gene-LOC112764127	5	4	1
Biological process	GO:0010193	response to ozone	12/4053	82/34696	0.246323	0.959989	gene-LOC112717378/gene-LOC112724008/gene-LOC112726483/gene-LOC112728177/gene-LOC112733873/gene-LOC112747323/gene-LOC112749984/gene-LOC112776686/gene-LOC112777135/gene-LOC112785642/gene-LOC112797102/gene-LOC112801153	12	8	4
Biological process	GO:0032271	regulation of protein polymerization	12/4053	82/34696	0.246323	0.959989	gene-LOC112696022/gene-LOC112733982/gene-LOC112741777/gene-LOC112741868/gene-LOC112750104/gene-LOC112751339/gene-LOC112755446/gene-LOC112772643/gene-LOC112791849/gene-LOC112796460/gene-LOC112796579/gene-LOC112797117	12	12	0
Biological process	GO:0010337	regulation of salicylic acid metabolic process	9/4053	59/34696	0.247549	0.961951	gene-LOC112695578/gene-LOC112720479/gene-LOC112738173/gene-LOC112744790/gene-LOC112751094/gene-LOC112758055/gene-LOC112790309/gene-LOC112798648/gene-LOC112802242	9	8	1
Biological process	GO:0009739	response to gibberellin	39/4053	298/34696	0.247992	0.961951	gene-LOC112697297/gene-LOC112699125/gene-LOC112702732/gene-LOC112705534/gene-LOC112706826/gene-LOC112709959/gene-LOC112710773/gene-LOC112711613/gene-LOC112715142/gene-LOC112723493/gene-LOC112726613/gene-LOC112727841/gene-LOC112728472/gene-LOC112728914/gene-LOC112733062/gene-LOC112734552/gene-LOC112734990/gene-LOC112736600/gene-LOC112738368/gene-LOC112743265/gene-LOC112743495/gene-LOC112744493/gen…	39	27	12
Cellular component	GO:0017053	transcriptional repressor complex	6/4436	37/38527	0.24874	1	gene-LOC112697986/gene-LOC112723565/gene-LOC112742103/gene-LOC112765011/gene-LOC112766455/gene-LOC112796783	6	2	4
Biological process	GO:0097435	supramolecular fiber organization	37/4053	282/34696	0.249674	0.961951	gene-LOC112695758/gene-LOC112695794/gene-LOC112696022/gene-LOC112697746/gene-LOC112701894/gene-LOC112705633/gene-LOC112706709/gene-LOC112715865/gene-LOC112722386/gene-LOC112722771/gene-LOC112733168/gene-LOC112733279/gene-LOC112733290/gene-LOC112733982/gene-LOC112741777/gene-LOC112741868/gene-LOC112747611/gene-LOC112750104/gene-LOC112750916/gene-LOC112751339/gene-LOC112752047/gene-LOC112755446/gen…	37	35	2
Biological process	GO:0000038	very long-chain fatty acid metabolic process	7/4053	44/34696	0.249969	0.961951	gene-LOC112715087/gene-LOC112720395/gene-LOC112741490/gene-LOC112743972/gene-LOC112788955/gene-LOC112796199/gene-LOC112797338	7	5	2
Biological process	GO:0060992	response to fungicide	4/4053	22/34696	0.251139	0.961951	gene-LOC112695381/gene-LOC112708277/gene-LOC112758403/gene-LOC112776736	4	3	1
Biological process	GO:1901031	regulation of response to reactive oxygen species	4/4053	22/34696	0.251139	0.961951	gene-LOC112722205/gene-LOC112764138/gene-LOC112804520/novel.387	4	1	3
Biological process	GO:0048528	post-embryonic root development	35/4053	266/34696	0.251281	0.961951	gene-LOC112703413/gene-LOC112705565/gene-LOC112706253/gene-LOC112710649/gene-LOC112711184/gene-LOC112711806/gene-LOC112723693/gene-LOC112727065/gene-LOC112733832/gene-LOC112734054/gene-LOC112736863/gene-LOC112738109/gene-LOC112739012/gene-LOC112747323/gene-LOC112747616/gene-LOC112750152/gene-LOC112751198/gene-LOC112758737/gene-LOC112764462/gene-LOC112771900/gene-LOC112775937/gene-LOC112776756/gen…	35	28	7
Biological process	GO:0009313	oligosaccharide catabolic process	3/4053	15/34696	0.251977	0.961951	gene-LOC112736326/gene-LOC112780138/gene-LOC112790413	3	3	0
Biological process	GO:0009828	plant-type cell wall loosening	3/4053	15/34696	0.251977	0.961951	gene-LOC112710649/gene-LOC112758737/gene-LOC112780132	3	3	0
Biological process	GO:0019566	arabinose metabolic process	3/4053	15/34696	0.251977	0.961951	gene-LOC112716542/gene-LOC112736751/gene-LOC112771994	3	3	0
Biological process	GO:0043271	negative regulation of ion transport	3/4053	15/34696	0.251977	0.961951	gene-LOC112701736/gene-LOC112764052/gene-LOC112786739	3	3	0
Biological process	GO:0046355	mannan catabolic process	3/4053	15/34696	0.251977	0.961951	gene-LOC112707125/gene-LOC112743865/gene-LOC112770937	3	3	0
Biological process	GO:0048462	carpel formation	3/4053	15/34696	0.251977	0.961951	gene-LOC112712084/gene-LOC112750547/gene-LOC112779796	3	0	3
Molecular function	GO:0015079	potassium ion transmembrane transporter activity	21/4349	151/36623	0.252714	0.736837	gene-LOC112695476/gene-LOC112695668/gene-LOC112697069/gene-LOC112702561/gene-LOC112705351/gene-LOC112732274/gene-LOC112732776/gene-LOC112733937/gene-LOC112734276/gene-LOC112750768/gene-LOC112758206/gene-LOC112758512/gene-LOC112758632/gene-LOC112762585/gene-LOC112765891/gene-LOC112771543/gene-LOC112772431/gene-LOC112791813/gene-LOC112792347/gene-LOC112796530/gene-LOC112800804	21	15	6
Molecular function	GO:0008061	chitin binding	10/4349	66/36623	0.253934	0.738249	gene-LOC112697547/gene-LOC112700904/gene-LOC112706569/gene-LOC112708042/gene-LOC112712531/gene-LOC112720393/gene-LOC112768994/gene-LOC112779240/gene-LOC112782519/gene-LOC112797049	10	9	1
Biological process	GO:0006885	regulation of pH	16/4053	114/34696	0.254741	0.970976	gene-LOC112695240/gene-LOC112695476/gene-LOC112695703/gene-LOC112716302/gene-LOC112726633/gene-LOC112732776/gene-LOC112734359/gene-LOC112734782/gene-LOC112741290/gene-LOC112749989/gene-LOC112756518/gene-LOC112758206/gene-LOC112764127/gene-LOC112772431/gene-LOC112786902/gene-LOC112801145	16	11	5
Biological process	GO:0010927	cellular component assembly involved in morphogenesis	18/4053	130/34696	0.256605	0.9757	gene-LOC112695437/gene-LOC112702383/gene-LOC112710301/gene-LOC112715407/gene-LOC112727792/gene-LOC112728571/gene-LOC112733279/gene-LOC112737203/gene-LOC112742054/gene-LOC112754847/gene-LOC112765910/gene-LOC112777181/gene-LOC112784909/gene-LOC112785184/gene-LOC112791069/gene-LOC112791250/gene-LOC112796494/gene-LOC112796727	18	11	7
Biological process	GO:0009813	flavonoid biosynthetic process	37/4053	283/34696	0.256784	0.9757	gene-LOC112695756/gene-LOC112701712/gene-LOC112702372/gene-LOC112703524/gene-LOC112707232/gene-LOC112708258/gene-LOC112714792/gene-LOC112716970/gene-LOC112734183/gene-LOC112743654/gene-LOC112748216/gene-LOC112749892/gene-LOC112750373/gene-LOC112750890/gene-LOC112753158/gene-LOC112758257/gene-LOC112764075/gene-LOC112764078/gene-LOC112764643/gene-LOC112765664/gene-LOC112766229/gene-LOC112766773/gen…	37	20	17
Molecular function	GO:0005384	manganese ion transmembrane transporter activity	5/4349	29/36623	0.256852	0.744572	gene-LOC112702820/gene-LOC112710353/gene-LOC112734482/gene-LOC112765205/gene-LOC112779257	5	4	1
Biological process	GO:0009834	plant-type secondary cell wall biogenesis	23/4053	170/34696	0.257703	0.977661	gene-LOC112696468/gene-LOC112696513/gene-LOC112702334/gene-LOC112706832/gene-LOC112707497/gene-LOC112715352/gene-LOC112715893/gene-LOC112720519/gene-LOC112726585/gene-LOC112733716/gene-LOC112734309/gene-LOC112736445/gene-LOC112748512/gene-LOC112749486/gene-LOC112759016/gene-LOC112759142/gene-LOC112766570/gene-LOC112766604/gene-LOC112769148/gene-LOC112771153/gene-LOC112782497/gene-LOC112785433/gen…	23	23	0
Biological process	GO:1902930	regulation of alcohol biosynthetic process	6/4053	37/34696	0.259468	0.982146	gene-LOC112706371/gene-LOC112706516/gene-LOC112710773/gene-LOC112719830/gene-LOC112765297/gene-LOC112794793	6	5	1
Biological process	GO:0042147	retrograde transport, endosome to Golgi	12/4053	83/34696	0.259694	0.982146	gene-LOC112696226/gene-LOC112726671/gene-LOC112734388/gene-LOC112735249/gene-LOC112740745/gene-LOC112742019/gene-LOC112747919/gene-LOC112754302/gene-LOC112784234/gene-LOC112796745/gene-LOC112797813/gene-LOC112801332	12	11	1
Molecular function	GO:0016661	oxidoreductase activity, acting on other nitrogenous compounds as donors	3/4349	15/36623	0.260128	0.7475	gene-LOC112706114/gene-LOC112715572/gene-LOC112782974	3	3	0
Molecular function	GO:0016985	mannan endo-1,4-beta-mannosidase activity	3/4349	15/36623	0.260128	0.7475	gene-LOC112707125/gene-LOC112743865/gene-LOC112770937	3	3	0
Molecular function	GO:0008265	Mo-molybdopterin cofactor sulfurase activity	4/4349	22/36623	0.260843	0.7475	gene-LOC112751703/gene-LOC112766374/gene-LOC112796486/gene-LOC112802773	4	2	2
Molecular function	GO:0019202	amino acid kinase activity	4/4349	22/36623	0.260843	0.7475	gene-LOC112727811/gene-LOC112743520/gene-LOC112748454/gene-LOC112796906	4	0	4
Biological process	GO:0035690	cellular response to drug	32/4053	243/34696	0.261251	0.986497	gene-LOC112695156/gene-LOC112697325/gene-LOC112697615/gene-LOC112703585/gene-LOC112706083/gene-LOC112709984/gene-LOC112720393/gene-LOC112720417/gene-LOC112720479/gene-LOC112726328/gene-LOC112733369/gene-LOC112738254/gene-LOC112743858/gene-LOC112747899/gene-LOC112751340/gene-LOC112755230/gene-LOC112758788/gene-LOC112764285/gene-LOC112764366/gene-LOC112775779/gene-LOC112783055/gene-LOC112783915/gen…	32	27	5
Biological process	GO:0016482	cytosolic transport	14/4053	99/34696	0.263837	0.994715	gene-LOC112696226/gene-LOC112726671/gene-LOC112734388/gene-LOC112735249/gene-LOC112740745/gene-LOC112741868/gene-LOC112742019/gene-LOC112747919/gene-LOC112754302/gene-LOC112784234/gene-LOC112796579/gene-LOC112796745/gene-LOC112797813/gene-LOC112801332	14	13	1
Cellular component	GO:0000795	synaptonemal complex	4/4436	23/38527	0.269323	1	gene-LOC112737251/gene-LOC112749637/gene-LOC112789322/gene-LOC112802143	4	2	2
Cellular component	GO:0099086	synaptonemal structure	4/4436	23/38527	0.269323	1	gene-LOC112737251/gene-LOC112749637/gene-LOC112789322/gene-LOC112802143	4	2	2
Molecular function	GO:0004499	N,N-dimethylaniline monooxygenase activity	6/4349	37/36623	0.272056	0.777413	gene-LOC112708205/gene-LOC112751197/gene-LOC112758300/gene-LOC112773277/gene-LOC112782560/gene-LOC112802149	6	1	5
Biological process	GO:0006633	fatty acid biosynthetic process	53/4053	417/34696	0.276367	1	gene-LOC112695228/gene-LOC112696975/gene-LOC112697400/gene-LOC112697601/gene-LOC112697662/gene-LOC112703127/gene-LOC112703809/gene-LOC112706148/gene-LOC112706980/gene-LOC112708494/gene-LOC112710191/gene-LOC112710462/gene-LOC112710463/gene-LOC112710465/gene-LOC112711163/gene-LOC112711806/gene-LOC112712095/gene-LOC112714605/gene-LOC112715087/gene-LOC112720395/gene-LOC112722810/gene-LOC112723695/gen…	53	32	21
Biological process	GO:0031122	cytoplasmic microtubule organization	15/4053	108/34696	0.277233	1	gene-LOC112695758/gene-LOC112706709/gene-LOC112715865/gene-LOC112722771/gene-LOC112733168/gene-LOC112733279/gene-LOC112741777/gene-LOC112747611/gene-LOC112750916/gene-LOC112784255/gene-LOC112785184/gene-LOC112789901/gene-LOC112791186/gene-LOC112791250/gene-LOC112796460	15	13	2
Biological process	GO:0034754	cellular hormone metabolic process	16/4053	116/34696	0.277804	1	gene-LOC112695991/gene-LOC112696371/gene-LOC112697113/gene-LOC112705586/gene-LOC112706806/gene-LOC112716071/gene-LOC112723639/gene-LOC112728199/gene-LOC112741152/gene-LOC112764801/gene-LOC112784141/gene-LOC112785082/gene-LOC112789438/gene-LOC112789688/gene-LOC112795845/gene-LOC112802176	16	8	8
Biological process	GO:0009065	glutamine family amino acid catabolic process	4/4053	23/34696	0.278215	1	gene-LOC112710495/gene-LOC112716661/gene-LOC112722463/gene-LOC112782357	4	2	2
Biological process	GO:0009098	leucine biosynthetic process	4/4053	23/34696	0.278215	1	gene-LOC112706394/gene-LOC112728659/gene-LOC112766219/gene-LOC112777743	4	4	0
Biological process	GO:0048654	anther morphogenesis	4/4053	23/34696	0.278215	1	gene-LOC112702383/gene-LOC112715407/gene-LOC112765910/gene-LOC112784909	4	1	3
Biological process	GO:0048655	anther wall tapetum morphogenesis	4/4053	23/34696	0.278215	1	gene-LOC112702383/gene-LOC112715407/gene-LOC112765910/gene-LOC112784909	4	1	3
Biological process	GO:0098659	inorganic cation import across plasma membrane	4/4053	23/34696	0.278215	1	gene-LOC112695476/gene-LOC112732776/gene-LOC112758206/gene-LOC112772431	4	1	3
Biological process	GO:0099587	inorganic ion import across plasma membrane	4/4053	23/34696	0.278215	1	gene-LOC112695476/gene-LOC112732776/gene-LOC112758206/gene-LOC112772431	4	1	3
Biological process	GO:0035967	cellular response to topologically incorrect protein	6/4053	38/34696	0.280274	1	gene-LOC112697023/gene-LOC112697654/gene-LOC112750380/gene-LOC112755899/gene-LOC112780027/gene-LOC112801628	6	1	5
Biological process	GO:1900618	regulation of shoot system morphogenesis	6/4053	38/34696	0.280274	1	gene-LOC112696101/gene-LOC112710773/gene-LOC112719685/gene-LOC112751440/gene-LOC112796370/gene-LOC112801910	6	2	4
Biological process	GO:1901001	negative regulation of response to salt stress	6/4053	38/34696	0.280274	1	gene-LOC112697787/gene-LOC112710773/gene-LOC112748477/gene-LOC112756086/gene-LOC112800545/novel.444	6	5	1
Biological process	GO:0055082	cellular chemical homeostasis	53/4053	418/34696	0.282488	1	gene-LOC112695240/gene-LOC112695476/gene-LOC112695703/gene-LOC112697146/gene-LOC112700672/gene-LOC112701310/gene-LOC112702820/gene-LOC112702848/gene-LOC112705565/gene-LOC112706414/gene-LOC112708136/gene-LOC112710353/gene-LOC112711984/gene-LOC112716302/gene-LOC112719994/gene-LOC112723350/gene-LOC112723410/gene-LOC112727412/gene-LOC112727984/gene-LOC112728057/gene-LOC112732602/gene-LOC112732776/gen…	53	43	10
Molecular function	GO:0001046	core promoter sequence-specific DNA binding	10/4349	68/36623	0.284876	0.811734	gene-LOC112707715/gene-LOC112727651/gene-LOC112733687/gene-LOC112733716/gene-LOC112734509/gene-LOC112758816/gene-LOC112766570/gene-LOC112772132/gene-LOC112788850/gene-LOC112791621	10	9	1
Biological process	GO:0006471	protein ADP-ribosylation	3/4053	16/34696	0.285276	1	gene-LOC112710590/gene-LOC112736370/gene-LOC112784474	3	1	2
Biological process	GO:0009052	pentose-phosphate shunt, non-oxidative branch	3/4053	16/34696	0.285276	1	gene-LOC112711993/gene-LOC112775529/novel.103	3	2	1
Biological process	GO:0009113	purine nucleobase biosynthetic process	3/4053	16/34696	0.285276	1	gene-LOC112703892/gene-LOC112707917/gene-LOC112772517	3	3	0
Biological process	GO:0010023	proanthocyanidin biosynthetic process	3/4053	16/34696	0.285276	1	gene-LOC112695240/gene-LOC112734359/gene-LOC112779612	3	3	0
Biological process	GO:0048578	positive regulation of long-day photoperiodism, flowering	3/4053	16/34696	0.285276	1	gene-LOC112751973/gene-LOC112776713/gene-LOC112803026	3	0	3
Biological process	GO:0080088	spermidine hydroxycinnamate conjugate biosynthetic process	3/4053	16/34696	0.285276	1	gene-LOC112695437/gene-LOC112727792/gene-LOC112754847	3	1	2
Biological process	GO:0050776	regulation of immune response	42/4053	328/34696	0.286006	1	gene-LOC112695377/gene-LOC112695578/gene-LOC112702480/gene-LOC112703565/gene-LOC112703585/gene-LOC112705646/gene-LOC112705961/gene-LOC112706045/gene-LOC112706083/gene-LOC112710592/gene-LOC112712531/gene-LOC112714328/gene-LOC112738173/gene-LOC112743858/gene-LOC112744288/gene-LOC112745020/gene-LOC112750056/gene-LOC112750538/gene-LOC112751094/gene-LOC112758055/gene-LOC112758638/gene-LOC112758768/gen…	42	33	9
Biological process	GO:0048508	embryonic meristem development	12/4053	85/34696	0.287145	1	gene-LOC112695158/gene-LOC112696975/gene-LOC112703413/gene-LOC112706148/gene-LOC112710907/gene-LOC112727065/gene-LOC112739012/gene-LOC112741461/gene-LOC112758783/gene-LOC112771900/gene-LOC112785183/novel.2278	12	10	2
Biological process	GO:0009812	flavonoid metabolic process	41/4053	320/34696	0.287497	1	gene-LOC112695756/gene-LOC112701712/gene-LOC112702372/gene-LOC112703524/gene-LOC112707232/gene-LOC112708258/gene-LOC112714792/gene-LOC112716970/gene-LOC112734183/gene-LOC112743654/gene-LOC112744288/gene-LOC112748216/gene-LOC112749892/gene-LOC112750373/gene-LOC112750890/gene-LOC112753158/gene-LOC112758257/gene-LOC112764075/gene-LOC112764078/gene-LOC112764643/gene-LOC112765664/gene-LOC112766229/gen…	41	23	18
Biological process	GO:0090693	plant organ senescence	41/4053	320/34696	0.287497	1	gene-LOC112696761/gene-LOC112703508/gene-LOC112703585/gene-LOC112711650/gene-LOC112711730/gene-LOC112717378/gene-LOC112720479/gene-LOC112722205/gene-LOC112723063/gene-LOC112724008/gene-LOC112732584/gene-LOC112733416/gene-LOC112734700/gene-LOC112738313/gene-LOC112741061/gene-LOC112741683/gene-LOC112743858/gene-LOC112744204/gene-LOC112747491/gene-LOC112750095/gene-LOC112750099/gene-LOC112750923/gen…	41	26	15
Biological process	GO:0046164	alcohol catabolic process	7/4053	46/34696	0.287686	1	gene-LOC112732338/gene-LOC112747584/gene-LOC112747972/gene-LOC112783178/gene-LOC112790684/gene-LOC112797741/gene-LOC112802971	7	7	0
Biological process	GO:0051865	protein autoubiquitination	7/4053	46/34696	0.287686	1	gene-LOC112706678/gene-LOC112714484/gene-LOC112716599/gene-LOC112750380/gene-LOC112773187/gene-LOC112780060/gene-LOC112801628	7	4	3
Biological process	GO:0071214	cellular response to abiotic stimulus	57/4053	452/34696	0.288367	1	gene-LOC112703633/gene-LOC112706826/gene-LOC112707008/gene-LOC112707176/gene-LOC112707280/gene-LOC112710785/gene-LOC112711278/gene-LOC112711920/gene-LOC112712531/gene-LOC112716130/gene-LOC112719934/gene-LOC112722584/gene-LOC112726624/gene-LOC112732563/gene-LOC112733250/gene-LOC112733981/gene-LOC112734215/gene-LOC112737075/gene-LOC112737454/gene-LOC112737534/gene-LOC112741619/gene-LOC112741777/gen…	57	40	17
Biological process	GO:0104004	cellular response to environmental stimulus	57/4053	452/34696	0.288367	1	gene-LOC112703633/gene-LOC112706826/gene-LOC112707008/gene-LOC112707176/gene-LOC112707280/gene-LOC112710785/gene-LOC112711278/gene-LOC112711920/gene-LOC112712531/gene-LOC112716130/gene-LOC112719934/gene-LOC112722584/gene-LOC112726624/gene-LOC112732563/gene-LOC112733250/gene-LOC112733981/gene-LOC112734215/gene-LOC112737075/gene-LOC112737454/gene-LOC112737534/gene-LOC112741619/gene-LOC112741777/gen…	57	40	17
Molecular function	GO:0005179	hormone activity	4/4349	23/36623	0.288578	0.819955	gene-LOC112703981/gene-LOC112723082/gene-LOC112800578/novel.1994	4	4	0
Biological process	GO:0046885	regulation of hormone biosynthetic process	15/4053	109/34696	0.289454	1	gene-LOC112695578/gene-LOC112696245/gene-LOC112705838/gene-LOC112720479/gene-LOC112722106/gene-LOC112738173/gene-LOC112749542/gene-LOC112751094/gene-LOC112758055/gene-LOC112765726/gene-LOC112766525/gene-LOC112766743/gene-LOC112790309/gene-LOC112798648/gene-LOC112802242	15	12	3
Biological process	GO:0009744	response to sucrose	16/4053	117/34696	0.289593	1	gene-LOC112701597/gene-LOC112702995/gene-LOC112703016/gene-LOC112706253/gene-LOC112709959/gene-LOC112717132/gene-LOC112723320/gene-LOC112734215/gene-LOC112741194/gene-LOC112751337/gene-LOC112764462/gene-LOC112771463/gene-LOC112773148/gene-LOC112795889/gene-LOC112800904/gene-LOC112802020	16	11	5
Biological process	GO:0006636	unsaturated fatty acid biosynthetic process	8/4053	54/34696	0.292736	1	gene-LOC112697662/gene-LOC112728003/gene-LOC112750362/gene-LOC112750538/gene-LOC112755914/gene-LOC112766680/gene-LOC112792318/gene-LOC112802681	8	5	3
Biological process	GO:0033559	unsaturated fatty acid metabolic process	8/4053	54/34696	0.292736	1	gene-LOC112697662/gene-LOC112728003/gene-LOC112750362/gene-LOC112750538/gene-LOC112755914/gene-LOC112766680/gene-LOC112792318/gene-LOC112802681	8	5	3
Biological process	GO:0042451	purine nucleoside biosynthetic process	8/4053	54/34696	0.292736	1	gene-LOC112695197/gene-LOC112707917/gene-LOC112744690/gene-LOC112750478/gene-LOC112756296/gene-LOC112758715/gene-LOC112762823/gene-LOC112772517	8	7	1
Biological process	GO:0046129	purine ribonucleoside biosynthetic process	8/4053	54/34696	0.292736	1	gene-LOC112695197/gene-LOC112707917/gene-LOC112744690/gene-LOC112750478/gene-LOC112756296/gene-LOC112758715/gene-LOC112762823/gene-LOC112772517	8	7	1
Molecular function	GO:0005546	phosphatidylinositol-4,5-bisphosphate binding	3/4349	16/36623	0.294126	0.821752	gene-LOC112741777/gene-LOC112749549/gene-LOC112796460	3	3	0
Molecular function	GO:0016531	copper chaperone activity	3/4349	16/36623	0.294126	0.821752	gene-LOC112727412/gene-LOC112734431/gene-LOC112792243	3	1	2
Molecular function	GO:0016688	L-ascorbate peroxidase activity	3/4349	16/36623	0.294126	0.821752	gene-LOC112701439/gene-LOC112744517/gene-LOC112797820	3	2	1
Molecular function	GO:0080072	spermidine:sinapoyl CoA N-acyltransferase activity	3/4349	16/36623	0.294126	0.821752	gene-LOC112695437/gene-LOC112727792/gene-LOC112754847	3	1	2
Molecular function	GO:0080074	spermidine:caffeoyl CoA N-acyltransferase activity	3/4349	16/36623	0.294126	0.821752	gene-LOC112695437/gene-LOC112727792/gene-LOC112754847	3	1	2
Molecular function	GO:0080075	spermidine:feruloyl CoA N-acyltransferase activity	3/4349	16/36623	0.294126	0.821752	gene-LOC112695437/gene-LOC112727792/gene-LOC112754847	3	1	2
Molecular function	GO:0015405	P-P-bond-hydrolysis-driven transmembrane transporter activity	63/4349	495/36623	0.297115	0.827796	gene-LOC112695240/gene-LOC112696250/gene-LOC112696454/gene-LOC112696557/gene-LOC112697454/gene-LOC112697903/gene-LOC112701859/gene-LOC112703100/gene-LOC112709778/gene-LOC112709958/gene-LOC112710091/gene-LOC112712418/gene-LOC112712650/gene-LOC112716328/gene-LOC112716360/gene-LOC112722706/gene-LOC112723337/gene-LOC112723576/gene-LOC112726535/gene-LOC112733070/gene-LOC112734024/gene-LOC112734359/gen…	63	53	10
Biological process	GO:0006470	protein dephosphorylation	10/4053	70/34696	0.298598	1	gene-LOC112703596/gene-LOC112705519/gene-LOC112707095/gene-LOC112710768/gene-LOC112719934/gene-LOC112748496/gene-LOC112766036/gene-LOC112770941/gene-LOC112779472/gene-LOC112800547	10	6	4
Biological process	GO:0006813	potassium ion transport	20/4053	150/34696	0.298841	1	gene-LOC112695476/gene-LOC112695668/gene-LOC112696893/gene-LOC112696894/gene-LOC112702561/gene-LOC112703175/gene-LOC112732274/gene-LOC112732776/gene-LOC112734276/gene-LOC112749989/gene-LOC112755932/gene-LOC112758206/gene-LOC112758512/gene-LOC112758632/gene-LOC112762585/gene-LOC112765891/gene-LOC112772431/gene-LOC112792347/gene-LOC112800804/gene-LOC112801145	20	14	6
Molecular function	GO:0001047	core promoter binding	10/4349	69/36623	0.300731	0.835548	gene-LOC112707715/gene-LOC112727651/gene-LOC112733687/gene-LOC112733716/gene-LOC112734509/gene-LOC112758816/gene-LOC112766570/gene-LOC112772132/gene-LOC112788850/gene-LOC112791621	10	9	1
Biological process	GO:1901658	glycosyl compound catabolic process	6/4053	39/34696	0.301435	1	gene-LOC112703100/gene-LOC112705002/gene-LOC112709958/gene-LOC112751344/gene-LOC112773047/gene-LOC112775257	6	5	1
Biological process	GO:0006637	acyl-CoA metabolic process	16/4053	118/34696	0.301537	1	gene-LOC112696975/gene-LOC112706148/gene-LOC112728571/gene-LOC112733985/gene-LOC112737451/gene-LOC112751702/gene-LOC112772120/gene-LOC112772561/gene-LOC112783555/gene-LOC112784722/gene-LOC112791069/gene-LOC112791853/gene-LOC112795926/gene-LOC112801018/gene-LOC112802003/gene-LOC114924128	16	11	5
Biological process	GO:0035383	thioester metabolic process	16/4053	118/34696	0.301537	1	gene-LOC112696975/gene-LOC112706148/gene-LOC112728571/gene-LOC112733985/gene-LOC112737451/gene-LOC112751702/gene-LOC112772120/gene-LOC112772561/gene-LOC112783555/gene-LOC112784722/gene-LOC112791069/gene-LOC112791853/gene-LOC112795926/gene-LOC112801018/gene-LOC112802003/gene-LOC114924128	16	11	5
Molecular function	GO:0004693	cyclin-dependent protein serine/threonine kinase activity	11/4349	77/36623	0.304174	0.84046	gene-LOC112695327/gene-LOC112707128/gene-LOC112709984/gene-LOC112722221/gene-LOC112732884/gene-LOC112776857/gene-LOC112783055/gene-LOC112788964/gene-LOC112790972/gene-LOC112795763/gene-LOC112804948	11	8	3
Molecular function	GO:0097472	cyclin-dependent protein kinase activity	11/4349	77/36623	0.304174	0.84046	gene-LOC112695327/gene-LOC112707128/gene-LOC112709984/gene-LOC112722221/gene-LOC112732884/gene-LOC112776857/gene-LOC112783055/gene-LOC112788964/gene-LOC112790972/gene-LOC112795763/gene-LOC112804948	11	8	3
Biological process	GO:0030835	negative regulation of actin filament depolymerization	4/4053	24/34696	0.305717	1	gene-LOC112696022/gene-LOC112741868/gene-LOC112755446/gene-LOC112796579	4	4	0
Biological process	GO:0030837	negative regulation of actin filament polymerization	4/4053	24/34696	0.305717	1	gene-LOC112696022/gene-LOC112741868/gene-LOC112755446/gene-LOC112796579	4	4	0
Biological process	GO:0035725	sodium ion transmembrane transport	4/4053	24/34696	0.305717	1	gene-LOC112695476/gene-LOC112732776/gene-LOC112758206/gene-LOC112772431	4	1	3
Biological process	GO:0051693	actin filament capping	4/4053	24/34696	0.305717	1	gene-LOC112696022/gene-LOC112741868/gene-LOC112755446/gene-LOC112796579	4	4	0
Biological process	GO:0006775	fat-soluble vitamin metabolic process	7/4053	47/34696	0.307022	1	gene-LOC112702176/gene-LOC112737991/gene-LOC112749832/gene-LOC112784780/gene-LOC112790135/gene-LOC112795350/novel.1117	7	0	7
Biological process	GO:0042362	fat-soluble vitamin biosynthetic process	7/4053	47/34696	0.307022	1	gene-LOC112702176/gene-LOC112737991/gene-LOC112749832/gene-LOC112784780/gene-LOC112790135/gene-LOC112795350/novel.1117	7	0	7
Cellular component	GO:0005938	cell cortex	27/4436	211/38527	0.309238	1	gene-LOC112702741/gene-LOC112705814/gene-LOC112706477/gene-LOC112706733/gene-LOC112710486/gene-LOC112716502/gene-LOC112719926/gene-LOC112724059/gene-LOC112726695/gene-LOC112733279/gene-LOC112734193/gene-LOC112736585/gene-LOC112744574/gene-LOC112747611/gene-LOC112750512/gene-LOC112755080/gene-LOC112764754/gene-LOC112766520/gene-LOC112766668/gene-LOC112766961/gene-LOC112772556/gene-LOC112785184/gen…	27	25	2
Biological process	GO:0044242	cellular lipid catabolic process	20/4053	151/34696	0.309489	1	gene-LOC112697146/gene-LOC112710277/gene-LOC112710770/gene-LOC112719994/gene-LOC112720783/gene-LOC112747584/gene-LOC112755044/gene-LOC112755940/gene-LOC112758124/gene-LOC112765726/gene-LOC112775924/gene-LOC112777551/gene-LOC112783178/gene-LOC112784511/gene-LOC112789402/gene-LOC112792354/gene-LOC112797321/gene-LOC112797741/gene-LOC112802971/novel.2579	20	17	3
Biological process	GO:0030148	sphingolipid biosynthetic process	8/4053	55/34696	0.310638	1	gene-LOC112714605/gene-LOC112720395/gene-LOC112727856/gene-LOC112749036/gene-LOC112785025/gene-LOC112788955/gene-LOC112791921/gene-LOC112791923	8	8	0
Biological process	GO:0042430	indole-containing compound metabolic process	16/4053	119/34696	0.313623	1	gene-LOC112703100/gene-LOC112709958/gene-LOC112716665/gene-LOC112720479/gene-LOC112728199/gene-LOC112736562/gene-LOC112749486/gene-LOC112750783/gene-LOC112773047/gene-LOC112775257/gene-LOC112784511/gene-LOC112785082/gene-LOC112786582/gene-LOC112798648/gene-LOC112802176/gene-LOC112802383	16	11	5
Biological process	GO:0001505	regulation of neurotransmitter levels	10/4053	71/34696	0.314361	1	gene-LOC112702092/gene-LOC112705922/gene-LOC112706114/gene-LOC112707518/gene-LOC112727488/gene-LOC112737643/gene-LOC112747323/gene-LOC112765389/gene-LOC112766618/gene-LOC112772978	10	6	4
Biological process	GO:0006561	proline biosynthetic process	5/4053	32/34696	0.316587	1	gene-LOC112727811/gene-LOC112743520/gene-LOC112748454/gene-LOC112775184/gene-LOC112796906	5	0	5
Biological process	GO:0009938	negative regulation of gibberellic acid mediated signaling pathway	5/4053	32/34696	0.316587	1	gene-LOC112697297/gene-LOC112702732/gene-LOC112749482/gene-LOC112764459/gene-LOC112800761	5	5	0
Biological process	GO:0032958	inositol phosphate biosynthetic process	5/4053	32/34696	0.316587	1	gene-LOC112705565/gene-LOC112716303/gene-LOC112784965/gene-LOC112785689/gene-LOC112795350	5	3	2
Molecular function	GO:0004089	carbonate dehydratase activity	4/4349	24/36623	0.316688	0.870242	gene-LOC112728932/gene-LOC112736476/gene-LOC112756295/gene-LOC112791796	4	2	2
Molecular function	GO:0008146	sulfotransferase activity	4/4349	24/36623	0.316688	0.870242	gene-LOC112719753/gene-LOC112723720/gene-LOC112795735/gene-LOC112795745	4	2	2
Molecular function	GO:0016651	oxidoreductase activity, acting on NAD(P)H	33/4349	254/36623	0.317702	0.870643	gene-LOC112695536/gene-LOC112696124/gene-LOC112705670/gene-LOC112707261/gene-LOC112708009/gene-LOC112714733/gene-LOC112715927/gene-LOC112716978/gene-LOC112718423/gene-LOC112722502/gene-LOC112722584/gene-LOC112732563/gene-LOC112733902/gene-LOC112738381/gene-LOC112747685/gene-LOC112749694/gene-LOC112750473/gene-LOC112758105/gene-LOC112764783/gene-LOC112771618/gene-LOC112776366/gene-LOC112783762/gen…	33	25	8
Biological process	GO:0000461	endonucleolytic cleavage to generate mature 3'-end of SSU-rRNA from (SSU-rRNA, 5.8S rRNA, LSU-rRNA)	3/4053	17/34696	0.318888	1	gene-LOC112744821/gene-LOC112770257/gene-LOC112783331	3	0	3
Biological process	GO:0019375	galactolipid biosynthetic process	3/4053	17/34696	0.318888	1	gene-LOC112710770/gene-LOC112728758/gene-LOC112777551	3	3	0
Biological process	GO:0032511	late endosome to vacuole transport via multivesicular body sorting pathway	3/4053	17/34696	0.318888	1	gene-LOC112714659/gene-LOC112756124/gene-LOC112784084	3	2	1
Biological process	GO:0033356	UDP-L-arabinose metabolic process	3/4053	17/34696	0.318888	1	gene-LOC112716542/gene-LOC112732816/gene-LOC112790942	3	3	0
Biological process	GO:0048445	carpel morphogenesis	3/4053	17/34696	0.318888	1	gene-LOC112712084/gene-LOC112750547/gene-LOC112779796	3	0	3
Biological process	GO:0055089	fatty acid homeostasis	3/4053	17/34696	0.318888	1	gene-LOC112705616/gene-LOC112720366/gene-LOC112789286	3	3	0
Biological process	GO:0098655	cation transmembrane transport	35/4053	275/34696	0.320377	1	gene-LOC112695476/gene-LOC112695668/gene-LOC112702820/gene-LOC112703175/gene-LOC112707332/gene-LOC112707958/gene-LOC112712033/gene-LOC112712034/gene-LOC112727435/gene-LOC112732274/gene-LOC112732776/gene-LOC112734431/gene-LOC112734482/gene-LOC112740868/gene-LOC112741238/gene-LOC112743861/gene-LOC112748315/gene-LOC112758206/gene-LOC112758512/gene-LOC112758632/gene-LOC112762585/gene-LOC112764127/gen…	35	23	12
Molecular function	GO:0004659	prenyltransferase activity	12/4349	86/36623	0.321392	0.871533	gene-LOC112701951/gene-LOC112707569/gene-LOC112707570/gene-LOC112720245/gene-LOC112728023/gene-LOC112748962/gene-LOC112750507/gene-LOC112765596/gene-LOC112772563/gene-LOC112790139/gene-LOC112800661/gene-LOC114924763	12	8	4
Molecular function	GO:0015923	mannosidase activity	7/4349	47/36623	0.322172	0.871533	gene-LOC112707125/gene-LOC112719644/gene-LOC112743865/gene-LOC112751027/gene-LOC112770937/gene-LOC112796640/novel.2329	7	6	1
Cellular component	GO:0045239	tricarboxylic acid cycle enzyme complex	2/4436	10/38527	0.322822	1	gene-LOC112712294/gene-LOC112795926	2	0	2
Biological process	GO:0042136	neurotransmitter biosynthetic process	6/4053	40/34696	0.322873	1	gene-LOC112702092/gene-LOC112706114/gene-LOC112707518/gene-LOC112737643/gene-LOC112747323/gene-LOC112772978	6	4	2
Biological process	GO:0009816	defense response to bacterium, incompatible interaction	18/4053	136/34696	0.32316	1	gene-LOC112695578/gene-LOC112710870/gene-LOC112716608/gene-LOC112720479/gene-LOC112741486/gene-LOC112745020/gene-LOC112747323/gene-LOC112749549/gene-LOC112749642/gene-LOC112750783/gene-LOC112758055/gene-LOC112758786/gene-LOC112777246/gene-LOC112784861/gene-LOC112785070/gene-LOC112796125/gene-LOC112798648/gene-LOC112802835	18	15	3
Cellular component	GO:0005677	chromatin silencing complex	4/4436	25/38527	0.323548	1	gene-LOC112697986/gene-LOC112723565/gene-LOC112765011/gene-LOC112766455	4	2	2
Molecular function	GO:0022836	gated channel activity	23/4349	174/36623	0.324381	0.871533	gene-LOC112702561/gene-LOC112705351/gene-LOC112705980/gene-LOC112707008/gene-LOC112716031/gene-LOC112716033/gene-LOC112734276/gene-LOC112734916/gene-LOC112737534/gene-LOC112738313/gene-LOC112755304/gene-LOC112764506/gene-LOC112765891/gene-LOC112766804/gene-LOC112771169/gene-LOC112771543/gene-LOC112775380/gene-LOC112784340/gene-LOC112786680/gene-LOC112786907/gene-LOC112789610/gene-LOC112800804/nov…	23	13	10
Cellular component	GO:0005764	lysosome	12/4436	89/38527	0.3259	1	gene-LOC112701435/gene-LOC112705740/gene-LOC112706165/gene-LOC112708197/gene-LOC112711899/gene-LOC112720524/gene-LOC112723342/gene-LOC112728669/gene-LOC112776239/gene-LOC112782406/gene-LOC112784831/gene-LOC112791335	12	12	0
Molecular function	GO:0015399	primary active transmembrane transporter activity	63/4349	500/36623	0.326782	0.871533	gene-LOC112695240/gene-LOC112696250/gene-LOC112696454/gene-LOC112696557/gene-LOC112697454/gene-LOC112697903/gene-LOC112701859/gene-LOC112703100/gene-LOC112709778/gene-LOC112709958/gene-LOC112710091/gene-LOC112712418/gene-LOC112712650/gene-LOC112716328/gene-LOC112716360/gene-LOC112722706/gene-LOC112723337/gene-LOC112723576/gene-LOC112726535/gene-LOC112733070/gene-LOC112734024/gene-LOC112734359/gen…	63	53	10
Molecular function	GO:0004805	trehalose-phosphatase activity	3/4349	17/36623	0.328369	0.871533	gene-LOC112733310/gene-LOC112737387/gene-LOC112789461	3	2	1
Molecular function	GO:0102867	molybdenum cofactor sulfurtransferase activity	3/4349	17/36623	0.328369	0.871533	gene-LOC112751703/gene-LOC112796486/gene-LOC112802773	3	2	1
Molecular function	GO:0015101	organic cation transmembrane transporter activity	5/4349	32/36623	0.329321	0.871533	gene-LOC112703652/gene-LOC112709919/gene-LOC112741486/gene-LOC112769200/gene-LOC112777298	5	5	0
Molecular function	GO:0016646	oxidoreductase activity, acting on the CH-NH group of donors, NAD or NADP as acceptor	5/4349	32/36623	0.329321	0.871533	gene-LOC112710495/gene-LOC112716978/gene-LOC112722463/gene-LOC112750473/gene-LOC112800806	5	3	2
Molecular function	GO:0102811	geraniol 10-hydroxylase activity	5/4349	32/36623	0.329321	0.871533	gene-LOC112728275/gene-LOC112728345/gene-LOC112753068/gene-LOC112777166/gene-LOC112785091	5	4	1
Biological process	GO:0001682	tRNA 5'-leader removal	2/4053	10/34696	0.329342	1	gene-LOC112703650/gene-LOC112772683	2	2	0
Biological process	GO:0003032	detection of oxygen	2/4053	10/34696	0.329342	1	gene-LOC112744465/gene-LOC112797759	2	0	2
Biological process	GO:0006537	glutamate biosynthetic process	2/4053	10/34696	0.329342	1	gene-LOC112705922/gene-LOC112765389	2	2	0
Biological process	GO:0006971	hypotonic response	2/4053	10/34696	0.329342	1	gene-LOC112710539/gene-LOC112765767	2	2	0
Biological process	GO:0010430	fatty acid omega-oxidation	2/4053	10/34696	0.329342	1	gene-LOC112750379/gene-LOC112770886	2	2	0
Biological process	GO:0010981	regulation of cell wall macromolecule metabolic process	2/4053	10/34696	0.329342	1	gene-LOC112727611/gene-LOC112745454	2	2	0
Biological process	GO:0031112	positive regulation of microtubule polymerization or depolymerization	2/4053	10/34696	0.329342	1	gene-LOC112741777/gene-LOC112796460	2	2	0
Biological process	GO:0031113	regulation of microtubule polymerization	2/4053	10/34696	0.329342	1	gene-LOC112741777/gene-LOC112796460	2	2	0
Biological process	GO:0043243	positive regulation of protein complex disassembly	2/4053	10/34696	0.329342	1	gene-LOC112741777/gene-LOC112796460	2	2	0
Biological process	GO:0043620	regulation of DNA-templated transcription in response to stress	2/4053	10/34696	0.329342	1	gene-LOC112734183/gene-LOC112764154	2	0	2
Biological process	GO:0046622	positive regulation of organ growth	2/4053	10/34696	0.329342	1	gene-LOC112734850/gene-LOC112792591	2	0	2
Biological process	GO:0046685	response to arsenic-containing substance	2/4053	10/34696	0.329342	1	gene-LOC112712480/gene-LOC112776301	2	2	0
Biological process	GO:0048530	fruit morphogenesis	2/4053	10/34696	0.329342	1	gene-LOC112728472/gene-LOC112792752	2	1	1
Biological process	GO:0050982	detection of mechanical stimulus	2/4053	10/34696	0.329342	1	gene-LOC112738313/gene-LOC112755304	2	2	0
Biological process	GO:0051091	positive regulation of DNA-binding transcription factor activity	2/4053	10/34696	0.329342	1	gene-LOC112758786/gene-LOC112785070	2	2	0
Biological process	GO:0070483	detection of hypoxia	2/4053	10/34696	0.329342	1	gene-LOC112744465/gene-LOC112797759	2	0	2
Biological process	GO:0097054	L-glutamate biosynthetic process	2/4053	10/34696	0.329342	1	gene-LOC112705922/gene-LOC112765389	2	2	0
Biological process	GO:0097503	sialylation	2/4053	10/34696	0.329342	1	gene-LOC112736371/gene-LOC112784486	2	2	0
Biological process	GO:0099116	tRNA 5'-end processing	2/4053	10/34696	0.329342	1	gene-LOC112703650/gene-LOC112772683	2	2	0
Biological process	GO:1901333	positive regulation of lateral root development	2/4053	10/34696	0.329342	1	gene-LOC112734054/gene-LOC112791909	2	2	0
Biological process	GO:2000038	regulation of stomatal complex development	2/4053	10/34696	0.329342	1	gene-LOC112707588/gene-LOC112771539	2	2	0
Biological process	GO:2001009	regulation of plant-type cell wall cellulose biosynthetic process	2/4053	10/34696	0.329342	1	gene-LOC112727611/gene-LOC112745454	2	2	0
Biological process	GO:0072665	protein localization to vacuole	12/4053	88/34696	0.329775	1	gene-LOC112714659/gene-LOC112734892/gene-LOC112738024/gene-LOC112743853/gene-LOC112747535/gene-LOC112754945/gene-LOC112756124/gene-LOC112784084/gene-LOC112797202/gene-LOC112797813/gene-LOC112801145/gene-LOC112801690	12	5	7
Biological process	GO:0072666	establishment of protein localization to vacuole	12/4053	88/34696	0.329775	1	gene-LOC112714659/gene-LOC112734892/gene-LOC112738024/gene-LOC112743853/gene-LOC112747535/gene-LOC112754945/gene-LOC112756124/gene-LOC112784084/gene-LOC112797202/gene-LOC112797813/gene-LOC112801145/gene-LOC112801690	12	5	7
Biological process	GO:0009226	nucleotide-sugar biosynthetic process	11/4053	80/34696	0.330222	1	gene-LOC112703524/gene-LOC112732816/gene-LOC112743745/gene-LOC112744548/gene-LOC112749548/gene-LOC112765664/gene-LOC112790942/gene-LOC112792770/gene-LOC112797843/gene-LOC112800841/gene-LOC112801640	11	9	2
Biological process	GO:0030041	actin filament polymerization	10/4053	72/34696	0.330303	1	gene-LOC112696022/gene-LOC112733982/gene-LOC112741868/gene-LOC112750104/gene-LOC112751339/gene-LOC112755446/gene-LOC112772643/gene-LOC112791849/gene-LOC112796579/gene-LOC112797117	10	10	0
Biological process	GO:0030833	regulation of actin filament polymerization	10/4053	72/34696	0.330303	1	gene-LOC112696022/gene-LOC112733982/gene-LOC112741868/gene-LOC112750104/gene-LOC112751339/gene-LOC112755446/gene-LOC112772643/gene-LOC112791849/gene-LOC112796579/gene-LOC112797117	10	10	0
Biological process	GO:0042752	regulation of circadian rhythm	20/4053	153/34696	0.331109	1	gene-LOC112696689/gene-LOC112706675/gene-LOC112707390/gene-LOC112711613/gene-LOC112711920/gene-LOC112723685/gene-LOC112726613/gene-LOC112734552/gene-LOC112736762/gene-LOC112743531/gene-LOC112751973/gene-LOC112765564/gene-LOC112775907/gene-LOC112776713/gene-LOC112777212/gene-LOC112777322/gene-LOC112788856/gene-LOC112791086/gene-LOC112796913/gene-LOC112803026	20	7	13
Biological process	GO:0009408	response to heat	54/4053	434/34696	0.331145	1	gene-LOC112695536/gene-LOC112697023/gene-LOC112697644/gene-LOC112697654/gene-LOC112700672/gene-LOC112702161/gene-LOC112702532/gene-LOC112702548/gene-LOC112703175/gene-LOC112703324/gene-LOC112707106/gene-LOC112708010/gene-LOC112709701/gene-LOC112710508/gene-LOC112714546/gene-LOC112722106/gene-LOC112722577/gene-LOC112723410/gene-LOC112727841/gene-LOC112728651/gene-LOC112734990/gene-LOC112736271/gen…	54	20	34
Biological process	GO:0009750	response to fructose	4/4053	25/34696	0.333478	1	gene-LOC112706253/gene-LOC112717132/gene-LOC112764462/gene-LOC112773148	4	3	1
Biological process	GO:0042214	terpene metabolic process	4/4053	25/34696	0.333478	1	gene-LOC112701951/gene-LOC112710323/gene-LOC112765596/gene-LOC112776035	4	0	4
Biological process	GO:0045597	positive regulation of cell differentiation	4/4053	25/34696	0.333478	1	gene-LOC112735963/gene-LOC112754171/gene-LOC112773170/gene-LOC112773191	4	3	1
Biological process	GO:0072595	maintenance of protein localization in organelle	4/4053	25/34696	0.333478	1	gene-LOC112705646/gene-LOC112765648/gene-LOC112776606/gene-LOC112776716	4	1	3
Biological process	GO:1901654	response to ketone	4/4053	25/34696	0.333478	1	gene-LOC112695381/gene-LOC112708277/gene-LOC112758403/gene-LOC112776736	4	3	1
Molecular function	GO:0016722	oxidoreductase activity, oxidizing metal ions	12/4349	87/36623	0.336081	0.871533	gene-LOC112715364/gene-LOC112719927/gene-LOC112721054/gene-LOC112727865/gene-LOC112728057/gene-LOC112749087/gene-LOC112750990/gene-LOC112766412/gene-LOC112776174/gene-LOC112779612/gene-LOC112785081/gene-LOC112793184	12	12	0
Molecular function	GO:0003885	D-arabinono-1,4-lactone oxidase activity	2/4349	10/36623	0.336873	0.871533	gene-LOC112695261/gene-LOC112755579	2	2	0
Molecular function	GO:0004337	geranyltranstransferase activity	2/4349	10/36623	0.336873	0.871533	gene-LOC112748962/gene-LOC112800661	2	2	0
Molecular function	GO:0004560	alpha-L-fucosidase activity	2/4349	10/36623	0.336873	0.871533	gene-LOC112711728/gene-LOC112777195	2	2	0
Molecular function	GO:0008798	beta-aspartyl-peptidase activity	2/4349	10/36623	0.336873	0.871533	gene-LOC112697791/gene-LOC112756091	2	0	2
Molecular function	GO:0010328	auxin influx transmembrane transporter activity	2/4349	10/36623	0.336873	0.871533	gene-LOC112696557/gene-LOC112776495	2	2	0
Molecular function	GO:0015928	fucosidase activity	2/4349	10/36623	0.336873	0.871533	gene-LOC112711728/gene-LOC112777195	2	2	0
Molecular function	GO:0015930	glutamate synthase activity	2/4349	10/36623	0.336873	0.871533	gene-LOC112705922/gene-LOC112765389	2	2	0
Molecular function	GO:0047769	arogenate dehydratase activity	2/4349	10/36623	0.336873	0.871533	gene-LOC112771403/gene-LOC112784870	2	2	0
Molecular function	GO:0050502	cis-zeatin O-beta-D-glucosyltransferase activity	2/4349	10/36623	0.336873	0.871533	gene-LOC112696914/gene-LOC112754776	2	2	0
Molecular function	GO:0070180	large ribosomal subunit rRNA binding	2/4349	10/36623	0.336873	0.871533	gene-LOC112751987/gene-LOC112803037	2	0	2
Molecular function	GO:0080025	phosphatidylinositol-3,5-bisphosphate binding	2/4349	10/36623	0.336873	0.871533	gene-LOC112741777/gene-LOC112796460	2	2	0
Molecular function	GO:0004144	diacylglycerol O-acyltransferase activity	6/4349	40/36623	0.337143	0.871533	gene-LOC112697140/gene-LOC112697418/gene-LOC112744477/gene-LOC112755334/gene-LOC112789805/gene-LOC112797769	6	3	3
Biological process	GO:0015740	C4-dicarboxylate transport	5/4053	33/34696	0.340739	1	gene-LOC112741290/gene-LOC112747315/gene-LOC112755405/gene-LOC112755556/gene-LOC112790282	5	4	1
Molecular function	GO:0019239	deaminase activity	7/4349	48/36623	0.342247	0.882452	gene-LOC112702107/gene-LOC112702776/gene-LOC112710942/gene-LOC112723264/gene-LOC112738412/gene-LOC112751344/gene-LOC112776294	7	2	5
Cellular component	GO:0032541	cortical endoplasmic reticulum	3/4436	18/38527	0.343853	1	gene-LOC112705814/gene-LOC112750512/gene-LOC112766520	3	3	0
Molecular function	GO:0140103	catalytic activity, acting on a glycoprotein	4/4349	25/36623	0.345	0.887268	gene-LOC112723299/gene-LOC112734357/gene-LOC112780138/gene-LOC112792180	4	3	1
Biological process	GO:0060341	regulation of cellular localization	11/4053	81/34696	0.345466	1	gene-LOC112696523/gene-LOC112703625/gene-LOC112714614/gene-LOC112716502/gene-LOC112732461/gene-LOC112732464/gene-LOC112744574/gene-LOC112759177/gene-LOC112771388/gene-LOC112782465/gene-LOC112790815	11	11	0
Biological process	GO:0010014	meristem initiation	9/4053	65/34696	0.346973	1	gene-LOC112696975/gene-LOC112703413/gene-LOC112706148/gene-LOC112727065/gene-LOC112739012/gene-LOC112741461/gene-LOC112771900/gene-LOC112785183/novel.2278	9	7	2
Biological process	GO:0055075	potassium ion homeostasis	8/4053	57/34696	0.347044	1	gene-LOC112695476/gene-LOC112702561/gene-LOC112706904/gene-LOC112734276/gene-LOC112758206/gene-LOC112758795/gene-LOC112765767/gene-LOC112765891	8	6	2
Biological process	GO:0071900	regulation of protein serine/threonine kinase activity	8/4053	57/34696	0.347044	1	gene-LOC112696206/gene-LOC112715598/gene-LOC112744337/gene-LOC112748686/gene-LOC112756294/gene-LOC112783915/gene-LOC112784399/gene-LOC112797647	8	7	1
Molecular function	GO:0005310	dicarboxylic acid transmembrane transporter activity	9/4349	64/36623	0.347947	0.892561	gene-LOC112707958/gene-LOC112712033/gene-LOC112712034/gene-LOC112741290/gene-LOC112747315/gene-LOC112766618/gene-LOC112776614/gene-LOC112779643/gene-LOC112790282	9	7	2
Biological process	GO:0018105	peptidyl-serine phosphorylation	22/4053	171/34696	0.348305	1	gene-LOC112695381/gene-LOC112697635/gene-LOC112700449/gene-LOC112702687/gene-LOC112709741/gene-LOC112715983/gene-LOC112716130/gene-LOC112719685/gene-LOC112723420/gene-LOC112734959/gene-LOC112756134/gene-LOC112758403/gene-LOC112764424/gene-LOC112767394/gene-LOC112769061/gene-LOC112775971/gene-LOC112776736/gene-LOC112782694/gene-LOC112783031/gene-LOC112783623/gene-LOC112792720/gene-LOC112796370	22	19	3
Cellular component	GO:0044426	cell wall part	8/4436	58/38527	0.350199	1	gene-LOC112722189/gene-LOC112735963/gene-LOC112743870/gene-LOC112750410/gene-LOC112754171/gene-LOC112773191/gene-LOC112797239/gene-LOC112797890	8	7	1
Biological process	GO:0009643	photosynthetic acclimation	3/4053	18/34696	0.352532	1	gene-LOC112721687/gene-LOC112741194/gene-LOC112795889	3	1	2
Biological process	GO:0010563	negative regulation of phosphorus metabolic process	3/4053	18/34696	0.352532	1	gene-LOC112715598/gene-LOC112748686/gene-LOC112784399	3	3	0
Biological process	GO:0019079	viral genome replication	3/4053	18/34696	0.352532	1	gene-LOC112723258/gene-LOC112734424/gene-LOC112772457	3	1	2
Biological process	GO:0035437	maintenance of protein localization in endoplasmic reticulum	3/4053	18/34696	0.352532	1	gene-LOC112705646/gene-LOC112765648/gene-LOC112776606	3	1	2
Biological process	GO:0036265	RNA (guanine-N7)-methylation	3/4053	18/34696	0.352532	1	gene-LOC112754425/gene-LOC112754572/gene-LOC112756537	3	0	3
Biological process	GO:0045936	negative regulation of phosphate metabolic process	3/4053	18/34696	0.352532	1	gene-LOC112715598/gene-LOC112748686/gene-LOC112784399	3	3	0
Biological process	GO:0046786	viral replication complex formation and maintenance	3/4053	18/34696	0.352532	1	gene-LOC112723258/gene-LOC112734424/gene-LOC112772457	3	1	2
Biological process	GO:0090376	seed trichome differentiation	3/4053	18/34696	0.352532	1	gene-LOC112733535/gene-LOC112779690/gene-LOC112791507	3	2	1
Biological process	GO:0006875	cellular metal ion homeostasis	35/4053	279/34696	0.352869	1	gene-LOC112700672/gene-LOC112701310/gene-LOC112702820/gene-LOC112702848/gene-LOC112706414/gene-LOC112708136/gene-LOC112710353/gene-LOC112711984/gene-LOC112723350/gene-LOC112723410/gene-LOC112727412/gene-LOC112727984/gene-LOC112728057/gene-LOC112732602/gene-LOC112734482/gene-LOC112738129/gene-LOC112747134/gene-LOC112750257/gene-LOC112750990/gene-LOC112751061/gene-LOC112751789/gene-LOC112751859/gen…	35	29	6
Biological process	GO:0051235	maintenance of location	14/4053	106/34696	0.35483	1	gene-LOC112702820/gene-LOC112705646/gene-LOC112710353/gene-LOC112728057/gene-LOC112728748/gene-LOC112734482/gene-LOC112750990/gene-LOC112757628/gene-LOC112764127/gene-LOC112765205/gene-LOC112765648/gene-LOC112776606/gene-LOC112776716/gene-LOC112779257	14	9	5
Biological process	GO:0030029	actin filament-based process	27/4053	213/34696	0.355721	1	gene-LOC112695794/gene-LOC112696022/gene-LOC112697746/gene-LOC112701894/gene-LOC112703034/gene-LOC112707347/gene-LOC112722386/gene-LOC112733290/gene-LOC112733982/gene-LOC112741868/gene-LOC112750104/gene-LOC112751339/gene-LOC112752047/gene-LOC112755446/gene-LOC112756043/gene-LOC112764766/gene-LOC112764906/gene-LOC112765655/gene-LOC112772643/gene-LOC112772676/gene-LOC112775384/gene-LOC112789061/gen…	27	25	2
Biological process	GO:0009867	jasmonic acid mediated signaling pathway	33/4053	263/34696	0.357987	1	gene-LOC112702372/gene-LOC112703585/gene-LOC112707049/gene-LOC112720479/gene-LOC112722727/gene-LOC112726262/gene-LOC112728606/gene-LOC112728607/gene-LOC112730361/gene-LOC112733067/gene-LOC112734767/gene-LOC112743654/gene-LOC112743858/gene-LOC112747323/gene-LOC112747899/gene-LOC112749146/gene-LOC112750538/gene-LOC112756833/gene-LOC112756853/gene-LOC112756868/gene-LOC112756957/gene-LOC112766773/gen…	33	16	17
Biological process	GO:0009110	vitamin biosynthetic process	29/4053	230/34696	0.359742	1	gene-LOC112695261/gene-LOC112702176/gene-LOC112703060/gene-LOC112712618/gene-LOC112714827/gene-LOC112732338/gene-LOC112733825/gene-LOC112737808/gene-LOC112737991/gene-LOC112741103/gene-LOC112749832/gene-LOC112749911/gene-LOC112755579/gene-LOC112758272/gene-LOC112769188/gene-LOC112770801/gene-LOC112782818/gene-LOC112784780/gene-LOC112789941/gene-LOC112790135/gene-LOC112790684/gene-LOC112791610/gen…	29	16	13
Biological process	GO:0051090	regulation of DNA-binding transcription factor activity	4/4053	26/34696	0.361339	1	gene-LOC112733505/gene-LOC112734183/gene-LOC112758786/gene-LOC112785070	4	3	1
Biological process	GO:1990641	response to iron ion starvation	4/4053	26/34696	0.361339	1	gene-LOC112722205/gene-LOC112764138/gene-LOC112804520/novel.387	4	1	3
Molecular function	GO:0080054	low-affinity nitrate transmembrane transporter activity	3/4349	18/36623	0.362569	0.925335	gene-LOC112709910/gene-LOC112755577/gene-LOC112777382	3	2	1
Molecular function	GO:0103075	indole-3-pyruvate monooxygenase activity	3/4349	18/36623	0.362569	0.925335	gene-LOC112751197/gene-LOC112758300/gene-LOC112802149	3	0	3
Cellular component	GO:0005758	mitochondrial intermembrane space	9/4436	67/38527	0.36492	1	gene-LOC112701310/gene-LOC112706661/gene-LOC112707081/gene-LOC112723350/gene-LOC112737456/gene-LOC112766390/gene-LOC112770824/gene-LOC112789529/gene-LOC112791379	9	5	4
Biological process	GO:0046351	disaccharide biosynthetic process	8/4053	58/34696	0.365457	1	gene-LOC112698930/gene-LOC112723507/gene-LOC112733310/gene-LOC112733940/gene-LOC112737387/gene-LOC112737785/gene-LOC112789461/gene-LOC112789917	8	7	1
Cellular component	GO:0010287	plastoglobule	16/4436	125/38527	0.365809	1	gene-LOC112697140/gene-LOC112702775/gene-LOC112715187/gene-LOC112727710/gene-LOC112734602/gene-LOC112736939/gene-LOC112737454/gene-LOC112747324/gene-LOC112750077/gene-LOC112750611/gene-LOC112764138/gene-LOC112783659/gene-LOC112784780/gene-LOC112786749/gene-LOC112792388/novel.387	16	2	14
Biological process	GO:0006766	vitamin metabolic process	30/4053	239/34696	0.366074	1	gene-LOC112695261/gene-LOC112695805/gene-LOC112702176/gene-LOC112703060/gene-LOC112712618/gene-LOC112714827/gene-LOC112732338/gene-LOC112733825/gene-LOC112737808/gene-LOC112737991/gene-LOC112741103/gene-LOC112749832/gene-LOC112749911/gene-LOC112755579/gene-LOC112758272/gene-LOC112769188/gene-LOC112770801/gene-LOC112782818/gene-LOC112784780/gene-LOC112789941/gene-LOC112790135/gene-LOC112790684/gen…	30	17	13
Biological process	GO:0006787	porphyrin-containing compound catabolic process	7/4053	50/34696	0.366251	1	gene-LOC112701736/gene-LOC112711113/gene-LOC112716812/gene-LOC112722274/gene-LOC112756167/gene-LOC112764052/gene-LOC112805413	7	3	4
Biological process	GO:0033015	tetrapyrrole catabolic process	7/4053	50/34696	0.366251	1	gene-LOC112701736/gene-LOC112711113/gene-LOC112716812/gene-LOC112722274/gene-LOC112756167/gene-LOC112764052/gene-LOC112805413	7	3	4
Biological process	GO:0006826	iron ion transport	6/4053	42/34696	0.36628	1	gene-LOC112701736/gene-LOC112703324/gene-LOC112706414/gene-LOC112728057/gene-LOC112750990/gene-LOC112764052	6	6	0
Biological process	GO:0010150	leaf senescence	39/4053	314/34696	0.366555	1	gene-LOC112696761/gene-LOC112703508/gene-LOC112703585/gene-LOC112711650/gene-LOC112711730/gene-LOC112717378/gene-LOC112720479/gene-LOC112722205/gene-LOC112723063/gene-LOC112724008/gene-LOC112732584/gene-LOC112733416/gene-LOC112734700/gene-LOC112738313/gene-LOC112741683/gene-LOC112743858/gene-LOC112744204/gene-LOC112747491/gene-LOC112750095/gene-LOC112750099/gene-LOC112750923/gene-LOC112751787/gen…	39	24	15
Cellular component	GO:0031209	SCAR complex	2/4436	11/38527	0.366916	1	gene-LOC112751339/gene-LOC112797117	2	2	0
Cellular component	GO:0005881	cytoplasmic microtubule	8/4436	59/38527	0.368346	1	gene-LOC112706477/gene-LOC112733279/gene-LOC112741777/gene-LOC112747611/gene-LOC112764754/gene-LOC112785184/gene-LOC112791250/gene-LOC112796460	8	8	0
Molecular function	GO:0016774	phosphotransferase activity, carboxyl group as acceptor	4/4349	26/36623	0.373352	0.929108	gene-LOC112727811/gene-LOC112743520/gene-LOC112748454/gene-LOC112796906	4	0	4
Molecular function	GO:0017022	myosin binding	4/4349	26/36623	0.373352	0.929108	gene-LOC112695410/gene-LOC112711487/gene-LOC112734747/gene-LOC112792514	4	3	1
Biological process	GO:0009225	nucleotide-sugar metabolic process	12/4053	91/34696	0.373622	1	gene-LOC112703524/gene-LOC112716542/gene-LOC112732816/gene-LOC112743745/gene-LOC112744548/gene-LOC112749548/gene-LOC112765664/gene-LOC112790942/gene-LOC112792770/gene-LOC112797843/gene-LOC112800841/gene-LOC112801640	12	10	2
Biological process	GO:0001887	selenium compound metabolic process	2/4053	11/34696	0.373963	1	gene-LOC112716416/gene-LOC112782319	2	2	0
Biological process	GO:0007007	inner mitochondrial membrane organization	2/4053	11/34696	0.373963	1	gene-LOC112706661/gene-LOC112770824	2	0	2
Biological process	GO:0015739	sialic acid transport	2/4053	11/34696	0.373963	1	gene-LOC112712377/gene-LOC112776064	2	2	0
Biological process	GO:0016103	diterpenoid catabolic process	2/4053	11/34696	0.373963	1	gene-LOC112765726/gene-LOC112789402	2	2	0
Biological process	GO:0019520	aldonic acid metabolic process	2/4053	11/34696	0.373963	1	gene-LOC112751706/gene-LOC112802775	2	2	0
Biological process	GO:0045168	cell-cell signaling involved in cell fate commitment	2/4053	11/34696	0.373963	1	gene-LOC112747611/novel.1745	2	2	0
Biological process	GO:0045487	gibberellin catabolic process	2/4053	11/34696	0.373963	1	gene-LOC112765726/gene-LOC112789402	2	2	0
Biological process	GO:0046513	ceramide biosynthetic process	2/4053	11/34696	0.373963	1	gene-LOC112714605/gene-LOC112785025	2	2	0
Biological process	GO:0080117	secondary growth	2/4053	11/34696	0.373963	1	gene-LOC112701736/gene-LOC112764052	2	2	0
Biological process	GO:0080151	positive regulation of salicylic acid mediated signaling pathway	2/4053	11/34696	0.373963	1	gene-LOC112720479/gene-LOC112798648	2	1	1
Biological process	GO:0080190	lateral growth	2/4053	11/34696	0.373963	1	gene-LOC112701736/gene-LOC112764052	2	2	0
Biological process	GO:1901652	response to peptide	2/4053	11/34696	0.373963	1	gene-LOC112750152/gene-LOC112791861	2	1	1
Biological process	GO:2000036	regulation of stem cell population maintenance	2/4053	11/34696	0.373963	1	gene-LOC112714479/gene-LOC112784961	2	2	0
Biological process	GO:2001025	positive regulation of response to drug	2/4053	11/34696	0.373963	1	gene-LOC112720479/gene-LOC112798648	2	1	1
Biological process	GO:2001040	positive regulation of cellular response to drug	2/4053	11/34696	0.373963	1	gene-LOC112720479/gene-LOC112798648	2	1	1
Molecular function	GO:0015297	antiporter activity	47/4349	376/36623	0.376564	0.929108	gene-LOC112695476/gene-LOC112695703/gene-LOC112696432/gene-LOC112696893/gene-LOC112696894/gene-LOC112703324/gene-LOC112703632/gene-LOC112703633/gene-LOC112706803/gene-LOC112707176/gene-LOC112707958/gene-LOC112712033/gene-LOC112712034/gene-LOC112712473/gene-LOC112716302/gene-LOC112727984/gene-LOC112732776/gene-LOC112733856/gene-LOC112734240/gene-LOC112737532/gene-LOC112747305/gene-LOC112747315/gen…	47	35	12
Biological process	GO:0071395	cellular response to jasmonic acid stimulus	35/4053	282/34696	0.377753	1	gene-LOC112697325/gene-LOC112702372/gene-LOC112703585/gene-LOC112707049/gene-LOC112720479/gene-LOC112722727/gene-LOC112726262/gene-LOC112728606/gene-LOC112728607/gene-LOC112730361/gene-LOC112733067/gene-LOC112734767/gene-LOC112743654/gene-LOC112743858/gene-LOC112747323/gene-LOC112747899/gene-LOC112749146/gene-LOC112750538/gene-LOC112755230/gene-LOC112756833/gene-LOC112756853/gene-LOC112756868/gen…	35	18	17
Cellular component	GO:0016363	nuclear matrix	4/4436	27/38527	0.378388	1	gene-LOC112722347/gene-LOC112732505/gene-LOC112747323/gene-LOC112788935	4	4	0
Molecular function	GO:0016899	oxidoreductase activity, acting on the CH-OH group of donors, oxygen as acceptor	5/4349	34/36623	0.378705	0.929108	gene-LOC112695261/gene-LOC112714328/gene-LOC112737795/gene-LOC112755579/gene-LOC112797792	5	5	0
Biological process	GO:0046467	membrane lipid biosynthetic process	22/4053	174/34696	0.380063	1	gene-LOC112701499/gene-LOC112710770/gene-LOC112714605/gene-LOC112717762/gene-LOC112720395/gene-LOC112722205/gene-LOC112723333/gene-LOC112727856/gene-LOC112727954/gene-LOC112728758/gene-LOC112743603/gene-LOC112744649/gene-LOC112749036/gene-LOC112749899/gene-LOC112764138/gene-LOC112777551/gene-LOC112785025/gene-LOC112788955/gene-LOC112791921/gene-LOC112791923/gene-LOC112804520/novel.387	22	17	5
Molecular function	GO:0052866	phosphatidylinositol phosphate phosphatase activity	6/4349	42/36623	0.381458	0.929108	gene-LOC112712481/gene-LOC112737075/gene-LOC112747972/gene-LOC112748496/gene-LOC112776196/gene-LOC112800547	6	5	1
Biological process	GO:0008356	asymmetric cell division	9/4053	67/34696	0.381487	1	gene-LOC112710822/gene-LOC112724059/gene-LOC112734084/gene-LOC112743720/gene-LOC112758114/gene-LOC112776241/gene-LOC112776716/gene-LOC112791932/gene-LOC112797098	9	8	1
Molecular function	GO:0004792	thiosulfate sulfurtransferase activity	2/4349	11/36623	0.382083	0.929108	gene-LOC112766374/gene-LOC112796619	2	1	1
Molecular function	GO:0008460	dTDP-glucose 4,6-dehydratase activity	2/4349	11/36623	0.382083	0.929108	gene-LOC112703524/gene-LOC112765664	2	1	1
Molecular function	GO:0015136	sialic acid transmembrane transporter activity	2/4349	11/36623	0.382083	0.929108	gene-LOC112712377/gene-LOC112776064	2	2	0
Molecular function	GO:0015369	calcium:proton antiporter activity	2/4349	11/36623	0.382083	0.929108	gene-LOC112727984/gene-LOC112750257	2	2	0
Molecular function	GO:0016756	glutathione gamma-glutamylcysteinyltransferase activity	2/4349	11/36623	0.382083	0.929108	gene-LOC112715263/gene-LOC112784625	2	2	0
Molecular function	GO:0016842	amidine-lyase activity	2/4349	11/36623	0.382083	0.929108	gene-LOC112716197/gene-LOC112783003	2	0	2
Molecular function	GO:0016906	sterol 3-beta-glucosyltransferase activity	2/4349	11/36623	0.382083	0.929108	gene-LOC112744217/gene-LOC112797539	2	0	2
Molecular function	GO:0046577	long-chain-alcohol oxidase activity	2/4349	11/36623	0.382083	0.929108	gene-LOC112737795/gene-LOC112797792	2	2	0
Molecular function	GO:0046608	carotenoid isomerase activity	2/4349	11/36623	0.382083	0.929108	gene-LOC112707577/gene-LOC112771445	2	0	2
Molecular function	GO:0048032	galacturonate binding	2/4349	11/36623	0.382083	0.929108	gene-LOC112751784/gene-LOC112802846	2	2	0
Molecular function	GO:0051139	metal ion:proton antiporter activity	2/4349	11/36623	0.382083	0.929108	gene-LOC112727984/gene-LOC112750257	2	2	0
Molecular function	GO:0102202	soladodine glucosyltransferase activity	2/4349	11/36623	0.382083	0.929108	gene-LOC112744217/gene-LOC112797539	2	0	2
Molecular function	GO:0102203	brassicasterol glucosyltransferase activity	2/4349	11/36623	0.382083	0.929108	gene-LOC112744217/gene-LOC112797539	2	0	2
Molecular function	GO:0102205	cholesterol allpha-glucosyltransferase activity	2/4349	11/36623	0.382083	0.929108	gene-LOC112744217/gene-LOC112797539	2	0	2
Molecular function	GO:0016814	hydrolase activity, acting on carbon-nitrogen (but not peptide) bonds, in cyclic amidines	10/4349	74/36623	0.382574	0.929108	gene-LOC112702107/gene-LOC112702776/gene-LOC112710942/gene-LOC112714827/gene-LOC112723264/gene-LOC112738412/gene-LOC112751344/gene-LOC112776294/gene-LOC112782818/gene-LOC112800806	10	5	5
Biological process	GO:0007050	cell cycle arrest	3/4053	19/34696	0.385962	1	gene-LOC112715598/gene-LOC112748686/gene-LOC112784399	3	3	0
Biological process	GO:0048017	inositol lipid-mediated signaling	3/4053	19/34696	0.385962	1	gene-LOC112710770/gene-LOC112738024/gene-LOC112777551	3	2	1
Biological process	GO:0051051	negative regulation of transport	3/4053	19/34696	0.385962	1	gene-LOC112701736/gene-LOC112764052/gene-LOC112786739	3	3	0
Biological process	GO:0051574	positive regulation of histone H3-K9 methylation	3/4053	19/34696	0.385962	1	gene-LOC112697986/gene-LOC112723565/gene-LOC112784595	3	2	1
Biological process	GO:0071324	cellular response to disaccharide stimulus	3/4053	19/34696	0.385962	1	gene-LOC112720479/gene-LOC112734215/gene-LOC112798648	3	2	1
Biological process	GO:0009695	jasmonic acid biosynthetic process	7/4053	51/34696	0.386213	1	gene-LOC112720783/gene-LOC112723695/gene-LOC112726266/gene-LOC112750538/gene-LOC112771695/gene-LOC112802681/novel.1854	7	2	5
Biological process	GO:0006835	dicarboxylic acid transport	6/4053	43/34696	0.388103	1	gene-LOC112741290/gene-LOC112747315/gene-LOC112755405/gene-LOC112755556/gene-LOC112766618/gene-LOC112790282	6	4	2
Biological process	GO:0010440	stomatal lineage progression	6/4053	43/34696	0.388103	1	gene-LOC112708109/gene-LOC112728129/gene-LOC112734054/gene-LOC112751503/gene-LOC112779231/gene-LOC112791909	6	2	4
Biological process	GO:0016098	monoterpenoid metabolic process	6/4053	43/34696	0.388103	1	gene-LOC112703419/gene-LOC112728275/gene-LOC112728345/gene-LOC112753068/gene-LOC112777166/gene-LOC112785091	6	5	1
Biological process	GO:0016099	monoterpenoid biosynthetic process	6/4053	43/34696	0.388103	1	gene-LOC112703419/gene-LOC112728275/gene-LOC112728345/gene-LOC112753068/gene-LOC112777166/gene-LOC112785091	6	5	1
Biological process	GO:0009877	nodulation	12/4053	92/34696	0.388404	1	gene-LOC112708028/gene-LOC112728758/gene-LOC112738386/gene-LOC112741422/gene-LOC112741737/gene-LOC112742911/gene-LOC112747368/gene-LOC112764361/gene-LOC112785083/gene-LOC112796124/gene-LOC112796424/gene-LOC112799749	12	12	0
Biological process	GO:0034605	cellular response to heat	12/4053	92/34696	0.388404	1	gene-LOC112697023/gene-LOC112697644/gene-LOC112697654/gene-LOC112707106/gene-LOC112708010/gene-LOC112736271/gene-LOC112741291/gene-LOC112755899/gene-LOC112769139/gene-LOC112771856/gene-LOC112792622/gene-LOC112801658	12	5	7
Biological process	GO:0000245	spliceosomal complex assembly	4/4053	27/34696	0.389157	1	gene-LOC112710801/gene-LOC112737111/gene-LOC112775264/gene-LOC112789205	4	0	4
Biological process	GO:0009310	amine catabolic process	4/4053	27/34696	0.389157	1	gene-LOC112707520/gene-LOC112733789/gene-LOC112750783/gene-LOC112791693	4	4	0
Biological process	GO:0015695	organic cation transport	4/4053	27/34696	0.389157	1	gene-LOC112727435/gene-LOC112741238/gene-LOC112743861/gene-LOC112775184	4	3	1
Biological process	GO:0042402	cellular biogenic amine catabolic process	4/4053	27/34696	0.389157	1	gene-LOC112707520/gene-LOC112733789/gene-LOC112750783/gene-LOC112791693	4	4	0
[truncated: 2,516 more rows]

## Sheet: GO(Tif15DAP vs. Tif20DAP)
Ontology	ID	Description	GeneRatio	BgRatio	pvalue	p.adjust	geneID	Count	up	down
[truncated: 3,772 more rows]

## Sheet: GO(Lps10DAP vs. Lps15DAP)
Ontology	ID	Description	GeneRatio	BgRatio	pvalue	p.adjust	geneID	Count	up	down
[truncated: 4,302 more rows]

## Sheet: GO(Lps15DAP vs. Lps20DAP)
Ontology	ID	Description	GeneRatio	BgRatio	pvalue	p.adjust	geneID	Count	up	down
[truncated: 4,220 more rows]

[truncated: 3 more sheets: GO(Tif10DAP vs. Lps10DAP), GO(Tif15DAP vs. Lps15DAP), GO(Tif20DAP vs. Lps20DAP)]
