# Supplementary material for: The determination of peanut (Arachis hypogaea L.) pod-sizes during the rapid-growth stage by phytohormones
Source: BMC Plant Biol. 2023 Jul 26;23:371. doi: 10.1186/s12870-023-04382-w (PMC10369843; doi:10.1186/s12870-023-04382-w)
Supplement: Supplementary file 6 — Additional file 6: Table S4. Enrichment analysis of overlapping DEGs. [file 12870_2023_4382_MOESM6_ESM.xlsx]

## Sheet: GO
Ontology	ID	Description	GeneRatio	BgRatio	pvalue	p.adjust	geneID	Count
Cellular component	GO:0044815	DNA packaging complex	31/597	132/38527	1.22219e-27	2.38328e-25	gene-LOC112696151/gene-LOC112698134/gene-LOC112702852/gene-LOC112706628/gene-LOC112706718/gene-LOC112707683/gene-LOC112711498/gene-LOC112715876/gene-LOC112723555/gene-LOC112723556/gene-LOC112723559/gene-LOC112733707/gene-LOC112733710/gene-LOC112733723/gene-LOC112736432/gene-LOC112736612/gene-LOC112736760/gene-LOC112737494/gene-LOC112765128/gene-LOC112771235/gene-LOC112771354/gene-LOC112776847/gen…	31
Cellular component	GO:0032993	protein-DNA complex	32/597	171/38527	3.54439e-25	3.45578e-23	gene-LOC112696151/gene-LOC112698134/gene-LOC112702852/gene-LOC112706628/gene-LOC112706718/gene-LOC112710961/gene-LOC112711498/gene-LOC112715876/gene-LOC112723555/gene-LOC112723556/gene-LOC112723559/gene-LOC112733707/gene-LOC112733710/gene-LOC112734873/gene-LOC112736432/gene-LOC112736612/gene-LOC112736760/gene-LOC112748623/gene-LOC112765128/gene-LOC112771235/gene-LOC112771354/gene-LOC112776847/gen…	32
Cellular component	GO:0000786	nucleosome	27/597	124/38527	2.7053e-23	1.75845e-21	gene-LOC112696151/gene-LOC112698134/gene-LOC112702852/gene-LOC112706628/gene-LOC112706718/gene-LOC112711498/gene-LOC112715876/gene-LOC112723555/gene-LOC112723556/gene-LOC112723559/gene-LOC112733707/gene-LOC112733710/gene-LOC112736432/gene-LOC112736612/gene-LOC112736760/gene-LOC112765128/gene-LOC112771235/gene-LOC112771354/gene-LOC112776847/gene-LOC112783977/gene-LOC112784760/gene-LOC112785204/gen…	27
Biological process	GO:0006270	DNA replication initiation	17/568	38/34696	7.1963e-21	9.31201e-18	gene-LOC112695749/gene-LOC112701047/gene-LOC112702830/gene-LOC112712018/gene-LOC112723386/gene-LOC112734603/gene-LOC112736921/gene-LOC112741778/gene-LOC112757993/gene-LOC112766595/gene-LOC112775329/gene-LOC112789160/gene-LOC112789346/gene-LOC112792391/gene-LOC112796461/gene-LOC112801608/gene-LOC112801811	17
Cellular component	GO:0042555	MCM complex	12/597	16/38527	2.95444e-19	1.44029e-17	gene-LOC112695749/gene-LOC112701047/gene-LOC112715800/gene-LOC112723386/gene-LOC112734603/gene-LOC112736921/gene-LOC112741778/gene-LOC112757993/gene-LOC112784586/gene-LOC112789160/gene-LOC112792391/gene-LOC112796461	12
Biological process	GO:0006260	DNA replication	39/568	414/34696	1.9004e-18	1.22956e-15	gene-LOC112695749/gene-LOC112696051/gene-LOC112697191/gene-LOC112701047/gene-LOC112702830/gene-LOC112703285/gene-LOC112708492/gene-LOC112710961/gene-LOC112712018/gene-LOC112712148/gene-LOC112715800/gene-LOC112715926/gene-LOC112720054/gene-LOC112722400/gene-LOC112723386/gene-LOC112727464/gene-LOC112734603/gene-LOC112736921/gene-LOC112737108/gene-LOC112741778/gene-LOC112748623/gene-LOC112755086/gen…	39
Biological process	GO:0006261	DNA-dependent DNA replication	27/568	208/34696	1.26943e-16	5.47548e-14	gene-LOC112695749/gene-LOC112701047/gene-LOC112702830/gene-LOC112708492/gene-LOC112710961/gene-LOC112712018/gene-LOC112715800/gene-LOC112715926/gene-LOC112722400/gene-LOC112723386/gene-LOC112734603/gene-LOC112736921/gene-LOC112737108/gene-LOC112741778/gene-LOC112748623/gene-LOC112757993/gene-LOC112766595/gene-LOC112775329/gene-LOC112778512/gene-LOC112784586/gene-LOC112789160/gene-LOC112789202/gen…	27
Biological process	GO:0071103	DNA conformation change	25/568	199/34696	3.74157e-15	1.2104e-12	gene-LOC112695749/gene-LOC112698134/gene-LOC112701047/gene-LOC112702852/gene-LOC112707683/gene-LOC112723386/gene-LOC112723555/gene-LOC112723556/gene-LOC112723559/gene-LOC112733707/gene-LOC112733710/gene-LOC112733723/gene-LOC112734603/gene-LOC112737494/gene-LOC112741778/gene-LOC112756383/gene-LOC112757993/gene-LOC112765128/gene-LOC112789160/gene-LOC112789571/gene-LOC112791128/gene-LOC112791637/gen…	25
Cellular component	GO:0044454	nuclear chromosome part	31/597	344/38527	5.21903e-15	2.03542e-13	gene-LOC112697415/gene-LOC112698134/gene-LOC112702852/gene-LOC112706718/gene-LOC112710961/gene-LOC112712018/gene-LOC112715800/gene-LOC112716043/gene-LOC112717952/gene-LOC112723555/gene-LOC112723556/gene-LOC112723559/gene-LOC112733707/gene-LOC112734873/gene-LOC112737108/gene-LOC112737494/gene-LOC112741008/gene-LOC112748623/gene-LOC112755335/gene-LOC112765128/gene-LOC112771235/gene-LOC112775329/gen…	31
Cellular component	GO:0000785	chromatin	31/597	353/38527	1.05917e-14	3.44231e-13	gene-LOC112696151/gene-LOC112698134/gene-LOC112699474/gene-LOC112702852/gene-LOC112706628/gene-LOC112706718/gene-LOC112711498/gene-LOC112715800/gene-LOC112715876/gene-LOC112723555/gene-LOC112723556/gene-LOC112723559/gene-LOC112733707/gene-LOC112733710/gene-LOC112736432/gene-LOC112736612/gene-LOC112736760/gene-LOC112765128/gene-LOC112771235/gene-LOC112771354/gene-LOC112776847/gene-LOC112782947/gen…	31
Biological process	GO:0006268	DNA unwinding involved in DNA replication	9/568	12/34696	1.67031e-14	4.32276e-12	gene-LOC112695749/gene-LOC112701047/gene-LOC112723386/gene-LOC112734603/gene-LOC112741778/gene-LOC112757993/gene-LOC112789160/gene-LOC112792391/gene-LOC112796461	9
Cellular component	GO:0000228	nuclear chromosome	31/597	380/38527	7.79101e-14	2.17035e-12	gene-LOC112697415/gene-LOC112698134/gene-LOC112702852/gene-LOC112706718/gene-LOC112710961/gene-LOC112712018/gene-LOC112715800/gene-LOC112716043/gene-LOC112717952/gene-LOC112723555/gene-LOC112723556/gene-LOC112723559/gene-LOC112733707/gene-LOC112734873/gene-LOC112737108/gene-LOC112737494/gene-LOC112741008/gene-LOC112748623/gene-LOC112755335/gene-LOC112765128/gene-LOC112771235/gene-LOC112775329/gen…	31
Molecular function	GO:0046982	protein heterodimerization activity	26/603	257/36623	2.21819e-13	1.00484e-10	gene-LOC112696151/gene-LOC112698134/gene-LOC112702852/gene-LOC112706628/gene-LOC112706718/gene-LOC112708492/gene-LOC112711498/gene-LOC112715876/gene-LOC112723555/gene-LOC112723556/gene-LOC112723559/gene-LOC112733707/gene-LOC112736432/gene-LOC112736612/gene-LOC112736760/gene-LOC112765128/gene-LOC112771235/gene-LOC112771354/gene-LOC112776847/gene-LOC112783977/gene-LOC112784760/gene-LOC112785204/gen…	26
Cellular component	GO:0000347	THO complex	10/597	27/38527	4.93076e-12	1.20187e-10	gene-LOC112695749/gene-LOC112701047/gene-LOC112723386/gene-LOC112734603/gene-LOC112736921/gene-LOC112741778/gene-LOC112757993/gene-LOC112789160/gene-LOC112792391/gene-LOC112796461	10
Cellular component	GO:0000788	nuclear nucleosome	8/597	17/38527	6.82119e-11	1.47792e-09	gene-LOC112698134/gene-LOC112702852/gene-LOC112723555/gene-LOC112723556/gene-LOC112723559/gene-LOC112733707/gene-LOC112765128/gene-LOC112791637	8
Biological process	GO:0006323	DNA packaging	16/568	126/34696	2.9355e-10	6.3309e-08	gene-LOC112698134/gene-LOC112702852/gene-LOC112707683/gene-LOC112723555/gene-LOC112723556/gene-LOC112723559/gene-LOC112733707/gene-LOC112733710/gene-LOC112733723/gene-LOC112737494/gene-LOC112756383/gene-LOC112765128/gene-LOC112789571/gene-LOC112791128/gene-LOC112791637/gene-LOC112797602	16
Biological process	GO:0000819	sister chromatid segregation	15/568	121/34696	1.48499e-09	2.7451e-07	gene-LOC112697415/gene-LOC112714932/gene-LOC112715800/gene-LOC112717952/gene-LOC112733723/gene-LOC112737494/gene-LOC112741008/gene-LOC112751776/gene-LOC112755335/gene-LOC112756383/gene-LOC112783936/gene-LOC112784436/gene-LOC112784586/gene-LOC112789571/gene-LOC112802836	15
Biological process	GO:0098813	nuclear chromosome segregation	18/568	211/34696	1.50351e-08	2.28166e-06	gene-LOC112697415/gene-LOC112708492/gene-LOC112714932/gene-LOC112715800/gene-LOC112717952/gene-LOC112727464/gene-LOC112733723/gene-LOC112737494/gene-LOC112741008/gene-LOC112751776/gene-LOC112755335/gene-LOC112756383/gene-LOC112783936/gene-LOC112784436/gene-LOC112784586/gene-LOC112789571/gene-LOC112802663/gene-LOC112802836	18
Biological process	GO:1903047	mitotic cell cycle process	25/568	401/34696	1.58694e-08	2.28166e-06	gene-LOC112706981/gene-LOC112710226/gene-LOC112714932/gene-LOC112717952/gene-LOC112733135/gene-LOC112733723/gene-LOC112737494/gene-LOC112737592/gene-LOC112740897/gene-LOC112741008/gene-LOC112751272/gene-LOC112751776/gene-LOC112754382/gene-LOC112756383/gene-LOC112763686/gene-LOC112770873/gene-LOC112771051/gene-LOC112783936/gene-LOC112784436/gene-LOC112789571/gene-LOC112791139/gene-LOC112801761/gen…	25
Biological process	GO:0032508	DNA duplex unwinding	9/568	42/34696	2.18611e-08	2.82883e-06	gene-LOC112695749/gene-LOC112701047/gene-LOC112723386/gene-LOC112734603/gene-LOC112741778/gene-LOC112757993/gene-LOC112789160/gene-LOC112792391/gene-LOC112796461	9
Biological process	GO:0010345	suberin biosynthetic process	11/568	73/34696	2.92478e-08	3.4406e-06	gene-LOC112702485/gene-LOC112702875/gene-LOC112733656/gene-LOC112737105/gene-LOC112737451/gene-LOC112766291/gene-LOC112772120/gene-LOC112772561/gene-LOC112789198/gene-LOC112791600/gene-LOC112792057	11
Biological process	GO:0032392	DNA geometric change	9/568	44/34696	3.37607e-08	3.64053e-06	gene-LOC112695749/gene-LOC112701047/gene-LOC112723386/gene-LOC112734603/gene-LOC112741778/gene-LOC112757993/gene-LOC112789160/gene-LOC112792391/gene-LOC112796461	9
Molecular function	GO:0003688	DNA replication origin binding	6/603	16/36623	1.3527e-07	3.06387e-05	gene-LOC112701047/gene-LOC112712018/gene-LOC112723386/gene-LOC112775329/gene-LOC112789346/gene-LOC112801608	6
Biological process	GO:0007059	chromosome segregation	18/568	244/34696	1.38682e-07	1.38042e-05	gene-LOC112697415/gene-LOC112708492/gene-LOC112714932/gene-LOC112715800/gene-LOC112717952/gene-LOC112727464/gene-LOC112733723/gene-LOC112737494/gene-LOC112741008/gene-LOC112751776/gene-LOC112755335/gene-LOC112756383/gene-LOC112783936/gene-LOC112784436/gene-LOC112784586/gene-LOC112789571/gene-LOC112802663/gene-LOC112802836	18
Biological process	GO:0006334	nucleosome assembly	11/568	92/34696	3.33891e-07	3.08611e-05	gene-LOC112698134/gene-LOC112702852/gene-LOC112723555/gene-LOC112723556/gene-LOC112723559/gene-LOC112733707/gene-LOC112733710/gene-LOC112765128/gene-LOC112791128/gene-LOC112791637/gene-LOC112797602	11
Biological process	GO:0006275	regulation of DNA replication	8/568	43/34696	4.3022e-07	3.71137e-05	gene-LOC112696051/gene-LOC112720054/gene-LOC112722400/gene-LOC112737108/gene-LOC112755371/gene-LOC112755526/gene-LOC112789202/gene-LOC112791802	8
Biological process	GO:0007062	sister chromatid cohesion	9/568	60/34696	5.57979e-07	4.51265e-05	gene-LOC112697415/gene-LOC112714932/gene-LOC112715800/gene-LOC112741008/gene-LOC112751776/gene-LOC112755335/gene-LOC112784436/gene-LOC112784586/gene-LOC112802836	9
Biological process	GO:0009698	phenylpropanoid metabolic process	22/568	400/34696	9.64828e-07	7.34405e-05	gene-LOC112697086/gene-LOC112702330/gene-LOC112702485/gene-LOC112702875/gene-LOC112707909/gene-LOC112719948/gene-LOC112720030/gene-LOC112733656/gene-LOC112737105/gene-LOC112737451/gene-LOC112740429/gene-LOC112754975/gene-LOC112766291/gene-LOC112766412/gene-LOC112772120/gene-LOC112772561/gene-LOC112779615/gene-LOC112789198/gene-LOC112791600/gene-LOC112792057/gene-LOC112792681/gene-LOC112792877	22
Cellular component	GO:0043596	nuclear replication fork	6/597	23/38527	1.08903e-06	2.12361e-05	gene-LOC112710961/gene-LOC112734873/gene-LOC112737108/gene-LOC112748623/gene-LOC112789202/gene-LOC112792610	6
Biological process	GO:0031497	chromatin assembly	11/568	104/34696	1.16119e-06	8.34769e-05	gene-LOC112698134/gene-LOC112702852/gene-LOC112723555/gene-LOC112723556/gene-LOC112723559/gene-LOC112733707/gene-LOC112733710/gene-LOC112765128/gene-LOC112791128/gene-LOC112791637/gene-LOC112797602	11
Cellular component	GO:0000790	nuclear chromatin	13/597	165/38527	2.02621e-06	3.59192e-05	gene-LOC112698134/gene-LOC112702852/gene-LOC112706718/gene-LOC112715800/gene-LOC112723555/gene-LOC112723556/gene-LOC112723559/gene-LOC112733707/gene-LOC112765128/gene-LOC112771235/gene-LOC112782947/gene-LOC112784586/gene-LOC112791637	13
Biological process	GO:0140014	mitotic nuclear division	12/568	134/34696	2.27492e-06	0.000154934	gene-LOC112717952/gene-LOC112733723/gene-LOC112737494/gene-LOC112737592/gene-LOC112741008/gene-LOC112751776/gene-LOC112754382/gene-LOC112756383/gene-LOC112783936/gene-LOC112789571/gene-LOC112802836/novel.1665	12
Biological process	GO:0000280	nuclear division	20/568	364/34696	3.0307e-06	0.000194175	gene-LOC112708492/gene-LOC112711594/gene-LOC112714932/gene-LOC112717952/gene-LOC112727464/gene-LOC112733723/gene-LOC112737494/gene-LOC112737592/gene-LOC112740897/gene-LOC112740924/gene-LOC112741008/gene-LOC112751776/gene-LOC112754382/gene-LOC112756383/gene-LOC112783936/gene-LOC112784436/gene-LOC112789571/gene-LOC112802663/gene-LOC112802836/novel.1665	20
Biological process	GO:0006333	chromatin assembly or disassembly	11/568	115/34696	3.15122e-06	0.000194175	gene-LOC112698134/gene-LOC112702852/gene-LOC112723555/gene-LOC112723556/gene-LOC112723559/gene-LOC112733707/gene-LOC112733710/gene-LOC112765128/gene-LOC112791128/gene-LOC112791637/gene-LOC112797602	11
Biological process	GO:0034728	nucleosome organization	11/568	116/34696	3.43058e-06	0.000201781	gene-LOC112698134/gene-LOC112702852/gene-LOC112723555/gene-LOC112723556/gene-LOC112723559/gene-LOC112733707/gene-LOC112733710/gene-LOC112765128/gene-LOC112791128/gene-LOC112791637/gene-LOC112797602	11
Molecular function	GO:0003678	DNA helicase activity	12/603	140/36623	3.8338e-06	0.000578904	gene-LOC112695749/gene-LOC112701047/gene-LOC112710758/gene-LOC112723386/gene-LOC112736921/gene-LOC112741778/gene-LOC112757993/gene-LOC112778512/gene-LOC112779459/gene-LOC112789160/gene-LOC112796461/gene-LOC112800697	12
Biological process	GO:0000070	mitotic sister chromatid segregation	9/568	79/34696	5.8984e-06	0.000331849	gene-LOC112717952/gene-LOC112733723/gene-LOC112737494/gene-LOC112741008/gene-LOC112751776/gene-LOC112756383/gene-LOC112783936/gene-LOC112789571/gene-LOC112802836	9
Biological process	GO:0065004	protein-DNA complex assembly	14/568	202/34696	6.94289e-06	0.000374337	gene-LOC112698134/gene-LOC112702852/gene-LOC112717952/gene-LOC112723555/gene-LOC112723556/gene-LOC112723559/gene-LOC112733707/gene-LOC112733710/gene-LOC112765128/gene-LOC112783936/gene-LOC112789346/gene-LOC112791128/gene-LOC112791637/gene-LOC112797602	14
Molecular function	GO:0090447	glycerol-3-phosphate 2-O-acyltransferase activity	5/603	19/36623	1.14317e-05	0.00129465	gene-LOC112702485/gene-LOC112730515/gene-LOC112733656/gene-LOC112791600/novel.2286	5
Biological process	GO:0007076	mitotic chromosome condensation	4/568	10/34696	1.38008e-05	0.000714332	gene-LOC112733723/gene-LOC112737494/gene-LOC112756383/gene-LOC112789571	4
Biological process	GO:0030261	chromosome condensation	5/568	20/34696	1.46143e-05	0.00072734	gene-LOC112707683/gene-LOC112733723/gene-LOC112737494/gene-LOC112756383/gene-LOC112789571	5
Biological process	GO:0071824	protein-DNA complex subunit organization	14/568	226/34696	2.4603e-05	0.00117912	gene-LOC112698134/gene-LOC112702852/gene-LOC112717952/gene-LOC112723555/gene-LOC112723556/gene-LOC112723559/gene-LOC112733707/gene-LOC112733710/gene-LOC112765128/gene-LOC112783936/gene-LOC112789346/gene-LOC112791128/gene-LOC112791637/gene-LOC112797602	14
Biological process	GO:0009699	phenylpropanoid biosynthetic process	17/568	328/34696	3.45569e-05	0.00159702	gene-LOC112702485/gene-LOC112702875/gene-LOC112707909/gene-LOC112719948/gene-LOC112720030/gene-LOC112733656/gene-LOC112737105/gene-LOC112737451/gene-LOC112740429/gene-LOC112766291/gene-LOC112772120/gene-LOC112772561/gene-LOC112779615/gene-LOC112789198/gene-LOC112791600/gene-LOC112792057/gene-LOC112792877	17
Cellular component	GO:0005664	nuclear origin of replication recognition complex	4/597	13/38527	3.65176e-05	0.00059341	gene-LOC112712018/gene-LOC112775329/gene-LOC112789346/gene-LOC112801608	4
Cellular component	GO:0030894	replisome	4/597	14/38527	5.04979e-05	0.000703363	gene-LOC112710961/gene-LOC112734873/gene-LOC112748623/gene-LOC112792610	4
Cellular component	GO:0043601	nuclear replisome	4/597	14/38527	5.04979e-05	0.000703363	gene-LOC112710961/gene-LOC112734873/gene-LOC112748623/gene-LOC112792610	4
Cellular component	GO:0000808	origin recognition complex	4/597	15/38527	6.8017e-05	0.000884221	gene-LOC112712018/gene-LOC112775329/gene-LOC112789346/gene-LOC112801608	4
Molecular function	GO:0042393	histone binding	13/603	216/36623	6.80239e-05	0.00616296	gene-LOC112698134/gene-LOC112702852/gene-LOC112720769/gene-LOC112723555/gene-LOC112723556/gene-LOC112723559/gene-LOC112733707/gene-LOC112744349/gene-LOC112751416/gene-LOC112765128/gene-LOC112791128/gene-LOC112791637/gene-LOC112797602	13
Biological process	GO:0051321	meiotic cell cycle	18/568	382/34696	7.0535e-05	0.00314732	gene-LOC112707683/gene-LOC112708492/gene-LOC112710226/gene-LOC112711594/gene-LOC112714932/gene-LOC112715915/gene-LOC112717952/gene-LOC112727464/gene-LOC112740860/gene-LOC112740897/gene-LOC112740924/gene-LOC112741008/gene-LOC112782884/gene-LOC112783936/gene-LOC112784436/gene-LOC112795580/gene-LOC112795660/gene-LOC112802663	18
Cellular component	GO:0005657	replication fork	7/597	66/38527	7.3132e-05	0.000891296	gene-LOC112710961/gene-LOC112727464/gene-LOC112734873/gene-LOC112737108/gene-LOC112748623/gene-LOC112789202/gene-LOC112792610	7
Biological process	GO:0048285	organelle fission	20/568	462/34696	9.15311e-05	0.00394804	gene-LOC112708492/gene-LOC112711594/gene-LOC112714932/gene-LOC112717952/gene-LOC112727464/gene-LOC112733723/gene-LOC112737494/gene-LOC112737592/gene-LOC112740897/gene-LOC112740924/gene-LOC112741008/gene-LOC112751776/gene-LOC112754382/gene-LOC112756383/gene-LOC112783936/gene-LOC112784436/gene-LOC112789571/gene-LOC112802663/gene-LOC112802836/novel.1665	20
Molecular function	GO:0003682	chromatin binding	15/603	297/36623	0.000139946	0.00826897	gene-LOC112697415/gene-LOC112701047/gene-LOC112708492/gene-LOC112715800/gene-LOC112720769/gene-LOC112723386/gene-LOC112737494/gene-LOC112751272/gene-LOC112754593/gene-LOC112755335/gene-LOC112782947/gene-LOC112784586/gene-LOC112789571/gene-LOC112801761/gene-LOC112802078	15
Molecular function	GO:0004366	glycerol-3-phosphate O-acyltransferase activity	4/603	17/36623	0.00014603	0.00826897	gene-LOC112702485/gene-LOC112733656/gene-LOC112791600/novel.2286	4
Molecular function	GO:0102420	sn-1-glycerol-3-phosphate C16:0-DCA-CoA acyl transferase activity	4/603	17/36623	0.00014603	0.00826897	gene-LOC112702485/gene-LOC112733656/gene-LOC112791600/novel.2286	4
Biological process	GO:0047484	regulation of response to osmotic stress	10/568	147/34696	0.000163766	0.00683591	gene-LOC112697787/gene-LOC112700672/gene-LOC112706417/gene-LOC112708010/gene-LOC112723410/gene-LOC112732454/gene-LOC112756086/gene-LOC112769139/gene-LOC112779364/novel.2071	10
Biological process	GO:0006302	double-strand break repair	13/568	239/34696	0.000175998	0.00711692	gene-LOC112697415/gene-LOC112710758/gene-LOC112711594/gene-LOC112715926/gene-LOC112716043/gene-LOC112740860/gene-LOC112748623/gene-LOC112755335/gene-LOC112778512/gene-LOC112779459/gene-LOC112791128/gene-LOC112795580/gene-LOC112797602	13
Biological process	GO:0045005	DNA-dependent DNA replication maintenance of fidelity	5/568	33/34696	0.000187688	0.00735964	gene-LOC112708492/gene-LOC112710961/gene-LOC112737108/gene-LOC112778512/gene-LOC112789202	5
Biological process	GO:0000910	cytokinesis	13/568	247/34696	0.000242652	0.00923503	gene-LOC112706981/gene-LOC112714932/gene-LOC112740897/gene-LOC112740924/gene-LOC112751272/gene-LOC112763686/gene-LOC112770873/gene-LOC112771051/gene-LOC112772879/gene-LOC112784436/gene-LOC112801761/gene-LOC112802078/novel.1665	13
Biological process	GO:0061640	cytoskeleton-dependent cytokinesis	12/568	222/34696	0.000327092	0.0120931	gene-LOC112706981/gene-LOC112714932/gene-LOC112740897/gene-LOC112740924/gene-LOC112751272/gene-LOC112763686/gene-LOC112770873/gene-LOC112771051/gene-LOC112784436/gene-LOC112801761/gene-LOC112802078/novel.1665	12
Biological process	GO:1901000	regulation of response to salt stress	9/568	133/34696	0.000358163	0.012874	gene-LOC112697787/gene-LOC112700672/gene-LOC112706417/gene-LOC112708010/gene-LOC112723410/gene-LOC112732454/gene-LOC112756086/gene-LOC112769139/gene-LOC112779364	9
Biological process	GO:1901002	positive regulation of response to salt stress	6/568	62/34696	0.000530114	0.0185397	gene-LOC112700672/gene-LOC112708010/gene-LOC112723410/gene-LOC112732454/gene-LOC112769139/gene-LOC112779364	6
Biological process	GO:0009263	deoxyribonucleotide biosynthetic process	4/568	24/34696	0.000582098	0.019822	gene-LOC112697191/gene-LOC112748739/gene-LOC112755086/gene-LOC112765015	4
Molecular function	GO:0016701	oxidoreductase activity, acting on single donors with incorporation of molecular oxygen	8/603	114/36623	0.000616059	0.0310083	gene-LOC112703460/gene-LOC112709988/gene-LOC112736431/gene-LOC112750755/gene-LOC112771106/gene-LOC112775449/gene-LOC112776420/gene-LOC112779482	8
Biological process	GO:0000076	DNA replication checkpoint	3/568	12/34696	0.000859984	0.0285338	gene-LOC112737108/gene-LOC112758760/gene-LOC112789202	3
Molecular function	GO:0003886	DNA (cytosine-5-)-methyltransferase activity	3/603	12/36623	0.00087461	0.036018	gene-LOC112751272/gene-LOC112801761/gene-LOC112802078	3
Molecular function	GO:0018685	alkane 1-monooxygenase activity	3/603	12/36623	0.00087461	0.036018	gene-LOC112702875/gene-LOC112766291/gene-LOC112792057	3
Biological process	GO:0009262	deoxyribonucleotide metabolic process	4/568	27/34696	0.000924789	0.0295264	gene-LOC112697191/gene-LOC112748739/gene-LOC112755086/gene-LOC112765015	4
Biological process	GO:0000281	mitotic cytokinesis	11/568	216/34696	0.000935536	0.0295264	gene-LOC112706981/gene-LOC112714932/gene-LOC112740897/gene-LOC112751272/gene-LOC112763686/gene-LOC112770873/gene-LOC112771051/gene-LOC112784436/gene-LOC112801761/gene-LOC112802078/novel.1665	11
Cellular component	GO:0072686	mitotic spindle	3/597	13/38527	0.000942977	0.0108165	gene-LOC112710226/gene-LOC112714932/gene-LOC112784436	3
Cellular component	GO:0000793	condensed chromosome	9/597	163/38527	0.00105338	0.0114116	gene-LOC112697415/gene-LOC112707683/gene-LOC112717952/gene-LOC112733723/gene-LOC112737494/gene-LOC112741008/gene-LOC112755335/gene-LOC112783936/gene-LOC112789571	9
Molecular function	GO:0009008	DNA-methyltransferase activity	3/603	13/36623	0.00112312	0.0423979	gene-LOC112751272/gene-LOC112801761/gene-LOC112802078	3
Biological process	GO:0051052	regulation of DNA metabolic process	11/568	221/34696	0.00112582	0.0343339	gene-LOC112696051/gene-LOC112711594/gene-LOC112720054/gene-LOC112722400/gene-LOC112737108/gene-LOC112755371/gene-LOC112755526/gene-LOC112778512/gene-LOC112789202/gene-LOC112791802/gene-LOC112800697	11
Biological process	GO:0045132	meiotic chromosome segregation	8/568	126/34696	0.00114093	0.0343339	gene-LOC112708492/gene-LOC112714932/gene-LOC112717952/gene-LOC112727464/gene-LOC112741008/gene-LOC112783936/gene-LOC112784436/gene-LOC112802663	8
Cellular component	GO:0000794	condensed nuclear chromosome	7/597	104/38527	0.00120494	0.0123665	gene-LOC112697415/gene-LOC112717952/gene-LOC112737494/gene-LOC112741008/gene-LOC112755335/gene-LOC112783936/gene-LOC112789571	7
Molecular function	GO:0016762	xyloglucan:xyloglucosyl transferase activity	5/603	51/36623	0.00149718	0.0521709	gene-LOC112697317/gene-LOC112698421/gene-LOC112698437/gene-LOC112706831/gene-LOC112740942	5
Biological process	GO:0015812	gamma-aminobutyric acid transport	3/568	15/34696	0.00171474	0.0504289	gene-LOC112711545/gene-LOC112712033/gene-LOC112777450	3
Molecular function	GO:0015185	gamma-aminobutyric acid transmembrane transporter activity	3/603	15/36623	0.00174352	0.0564152	gene-LOC112711545/gene-LOC112712033/gene-LOC112777450	3
Biological process	GO:0140013	meiotic nuclear division	11/568	236/34696	0.00189629	0.0545289	gene-LOC112708492/gene-LOC112711594/gene-LOC112714932/gene-LOC112717952/gene-LOC112727464/gene-LOC112740897/gene-LOC112740924/gene-LOC112741008/gene-LOC112783936/gene-LOC112784436/gene-LOC112802663	11
Molecular function	GO:0005199	structural constituent of cell wall	4/603	33/36623	0.00203846	0.0615615	gene-LOC112738017/gene-LOC112738122/gene-LOC112790261/novel.1930	4
Biological process	GO:0010069	zygote asymmetric cytokinesis in embryo sac	3/568	16/34696	0.00208492	0.0586498	gene-LOC112751272/gene-LOC112801761/gene-LOC112802078	3
Cellular component	GO:0045335	phagocytic vesicle	4/597	36/38527	0.0022691	0.0221237	gene-LOC112706733/gene-LOC112726695/gene-LOC112755080/gene-LOC112772556	4
Biological process	GO:1900426	positive regulation of defense response to bacterium	6/568	82/34696	0.00229537	0.0631958	gene-LOC112706733/gene-LOC112726695/gene-LOC112738173/gene-LOC112772556/gene-LOC112775579/gene-LOC112790309	6
Biological process	GO:0016024	CDP-diacylglycerol biosynthetic process	4/568	35/34696	0.00248854	0.0657177	gene-LOC112702485/gene-LOC112733656/gene-LOC112791600/novel.2286	4
Biological process	GO:0046341	CDP-diacylglycerol metabolic process	4/568	35/34696	0.00248854	0.0657177	gene-LOC112702485/gene-LOC112733656/gene-LOC112791600/novel.2286	4
Molecular function	GO:0016837	carbon-oxygen lyase activity, acting on polysaccharides	4/603	35/36623	0.00254163	0.0639645	gene-LOC112742259/gene-LOC112747588/gene-LOC112754256/gene-LOC112784072	4
Molecular function	GO:0030570	pectate lyase activity	4/603	35/36623	0.00254163	0.0639645	gene-LOC112742259/gene-LOC112747588/gene-LOC112754256/gene-LOC112784072	4
Molecular function	GO:0046556	alpha-L-arabinofuranosidase activity	4/603	35/36623	0.00254163	0.0639645	gene-LOC112734464/gene-LOC112741677/gene-LOC112771994/gene-LOC112796364	4
Biological process	GO:0002833	positive regulation of response to biotic stimulus	7/568	113/34696	0.00263714	0.0682492	gene-LOC112706733/gene-LOC112726695/gene-LOC112738173/gene-LOC112772556/gene-LOC112775579/gene-LOC112790309/gene-LOC112802681	7
Biological process	GO:0034968	histone lysine methylation	8/568	145/34696	0.00276671	0.0701986	gene-LOC112695312/gene-LOC112727464/gene-LOC112751272/gene-LOC112755371/gene-LOC112755526/gene-LOC112758866/gene-LOC112800697/gene-LOC112802078	8
Biological process	GO:0051187	cofactor catabolic process	11/568	250/34696	0.0029591	0.071052	gene-LOC112697186/gene-LOC112701439/gene-LOC112714871/gene-LOC112720643/gene-LOC112722274/gene-LOC112736431/gene-LOC112738243/gene-LOC112741447/gene-LOC112779679/gene-LOC112782699/gene-LOC112805413	11
Biological process	GO:0010070	zygote asymmetric cell division	3/568	18/34696	0.00296508	0.071052	gene-LOC112751272/gene-LOC112801761/gene-LOC112802078	3
Biological process	GO:0032776	DNA methylation on cytosine	3/568	18/34696	0.00296508	0.071052	gene-LOC112751272/gene-LOC112801761/gene-LOC112802078	3
Biological process	GO:2001252	positive regulation of chromosome organization	5/568	61/34696	0.00323337	0.0760724	gene-LOC112695312/gene-LOC112714932/gene-LOC112758866/gene-LOC112784436/gene-LOC112800697	5
Cellular component	GO:0009505	plant-type cell wall	16/597	473/38527	0.00323889	0.0300754	gene-LOC112695753/gene-LOC112702503/gene-LOC112703193/gene-LOC112706155/gene-LOC112716538/gene-LOC112738017/gene-LOC112741677/gene-LOC112752068/gene-LOC112752069/gene-LOC112764858/gene-LOC112766231/gene-LOC112782510/gene-LOC112784462/gene-LOC112790261/gene-LOC112796364/gene-LOC112803173	16
Biological process	GO:0033260	nuclear DNA replication	3/568	19/34696	0.00347855	0.0789098	gene-LOC112737108/gene-LOC112789202/gene-LOC112789346	3
Biological process	GO:0032103	positive regulation of response to external stimulus	7/568	120/34696	0.00368592	0.0789098	gene-LOC112706733/gene-LOC112726695/gene-LOC112738173/gene-LOC112772556/gene-LOC112775579/gene-LOC112790309/gene-LOC112802681	7
Biological process	GO:0009687	abscisic acid metabolic process	5/568	63/34696	0.00371986	0.0789098	gene-LOC112703460/gene-LOC112740850/gene-LOC112771106/gene-LOC112783178/gene-LOC112797741	5
Biological process	GO:0043288	apocarotenoid metabolic process	5/568	63/34696	0.00371986	0.0789098	gene-LOC112703460/gene-LOC112740850/gene-LOC112771106/gene-LOC112783178/gene-LOC112797741	5
Biological process	GO:0051053	negative regulation of DNA metabolic process	5/568	63/34696	0.00371986	0.0789098	gene-LOC112711594/gene-LOC112722400/gene-LOC112737108/gene-LOC112778512/gene-LOC112789202	5
Biological process	GO:1902644	tertiary alcohol metabolic process	5/568	63/34696	0.00371986	0.0789098	gene-LOC112703460/gene-LOC112740850/gene-LOC112771106/gene-LOC112783178/gene-LOC112797741	5
Biological process	GO:0043902	positive regulation of multi-organism process	7/568	122/34696	0.0040369	0.0830436	gene-LOC112706733/gene-LOC112726695/gene-LOC112738173/gene-LOC112772556/gene-LOC112775579/gene-LOC112790309/gene-LOC112802681	7
Biological process	GO:0036297	interstrand cross-link repair	3/568	20/34696	0.00404308	0.0830436	gene-LOC112708492/gene-LOC112716043/gene-LOC112778512	3
Molecular function	GO:0016725	oxidoreductase activity, acting on CH or CH2 groups	3/603	20/36623	0.00410943	0.0979776	gene-LOC112697191/gene-LOC112736519/gene-LOC112755086	3
Biological process	GO:0018022	peptidyl-lysine methylation	8/568	155/34696	0.00415157	0.0839396	gene-LOC112695312/gene-LOC112727464/gene-LOC112751272/gene-LOC112755371/gene-LOC112755526/gene-LOC112758866/gene-LOC112800697/gene-LOC112802078	8
Biological process	GO:0002237	response to molecule of bacterial origin	7/568	123/34696	0.0042216	0.0840423	gene-LOC112706733/gene-LOC112715926/gene-LOC112726695/gene-LOC112738173/gene-LOC112772556/gene-LOC112775579/gene-LOC112790309	7
Biological process	GO:0051307	meiotic chromosome separation	4/568	41/34696	0.00445602	0.087365	gene-LOC112708492/gene-LOC112714932/gene-LOC112727464/gene-LOC112784436	4
Biological process	GO:0008156	negative regulation of DNA replication	3/568	21/34696	0.00466012	0.0873941	gene-LOC112722400/gene-LOC112737108/gene-LOC112789202	3
Biological process	GO:0035336	long-chain fatty-acyl-CoA metabolic process	3/568	21/34696	0.00466012	0.0873941	gene-LOC112737451/gene-LOC112772120/gene-LOC112772561	3
Biological process	GO:2000104	negative regulation of DNA-dependent DNA replication	3/568	21/34696	0.00466012	0.0873941	gene-LOC112722400/gene-LOC112737108/gene-LOC112789202	3
Molecular function	GO:0102965	alcohol-forming fatty acyl-CoA reductase activity	3/603	21/36623	0.00473625	0.102201	gene-LOC112737451/gene-LOC112772120/gene-LOC112772561	3
Molecular function	GO:0010329	auxin efflux transmembrane transporter activity	4/603	42/36623	0.00496339	0.102201	gene-LOC112703025/gene-LOC112727428/gene-LOC112773173/gene-LOC112776495	4
Molecular function	GO:0080161	auxin transmembrane transporter activity	4/603	42/36623	0.00496339	0.102201	gene-LOC112703025/gene-LOC112727428/gene-LOC112773173/gene-LOC112776495	4
Biological process	GO:0010215	cellulose microfibril organization	4/568	43/34696	0.00529278	0.0964629	gene-LOC112703486/gene-LOC112716538/gene-LOC112723131/gene-LOC112784462	4
Biological process	GO:0030198	extracellular matrix organization	4/568	43/34696	0.00529278	0.0964629	gene-LOC112703486/gene-LOC112716538/gene-LOC112723131/gene-LOC112784462	4
Molecular function	GO:0080019	fatty-acyl-CoA reductase (alcohol-forming) activity	3/603	22/36623	0.0054177	0.106705	gene-LOC112737451/gene-LOC112772120/gene-LOC112772561	3
Biological process	GO:0000038	very long-chain fatty acid metabolic process	4/568	44/34696	0.00574799	0.103304	gene-LOC112737105/gene-LOC112741490/gene-LOC112789198/gene-LOC112796199	4
Biological process	GO:0006836	neurotransmitter transport	3/568	23/34696	0.00605693	0.107365	gene-LOC112711545/gene-LOC112712033/gene-LOC112777450	3
Molecular function	GO:0005326	neurotransmitter transporter activity	3/603	23/36623	0.006155	0.116176	gene-LOC112711545/gene-LOC112712033/gene-LOC112777450	3
Biological process	GO:0000724	double-strand break repair via homologous recombination	8/568	166/34696	0.00623443	0.107565	gene-LOC112710758/gene-LOC112711594/gene-LOC112740860/gene-LOC112778512/gene-LOC112779459/gene-LOC112791128/gene-LOC112795580/gene-LOC112797602	8
Biological process	GO:0000725	recombinational repair	8/568	166/34696	0.00623443	0.107565	gene-LOC112710758/gene-LOC112711594/gene-LOC112740860/gene-LOC112778512/gene-LOC112779459/gene-LOC112791128/gene-LOC112795580/gene-LOC112797602	8
Cellular component	GO:0044421	extracellular region part	10/597	254/38527	0.00665151	0.0589565	gene-LOC112703193/gene-LOC112712412/gene-LOC112726695/gene-LOC112737147/gene-LOC112750095/gene-LOC112755080/gene-LOC112764858/gene-LOC112779873/gene-LOC112789234/gene-LOC112789376	10
Biological process	GO:0046164	alcohol catabolic process	4/568	46/34696	0.00673504	0.114673	gene-LOC112709988/gene-LOC112779482/gene-LOC112783178/gene-LOC112797741	4
Molecular function	GO:0005200	structural constituent of cytoskeleton	5/603	73/36623	0.00713097	0.129213	gene-LOC112711644/gene-LOC112727881/gene-LOC112749197/gene-LOC112777671/novel.2480	5
Biological process	GO:0051567	histone H3-K9 methylation	4/568	47/34696	0.00726806	0.117561	gene-LOC112727464/gene-LOC112751272/gene-LOC112800697/gene-LOC112802078	4
Biological process	GO:0061647	histone H3-K9 modification	4/568	47/34696	0.00726806	0.117561	gene-LOC112727464/gene-LOC112751272/gene-LOC112800697/gene-LOC112802078	4
Biological process	GO:0070726	cell wall assembly	4/568	47/34696	0.00726806	0.117561	gene-LOC112703486/gene-LOC112716538/gene-LOC112723131/gene-LOC112784462	4
Biological process	GO:0071668	plant-type cell wall assembly	4/568	47/34696	0.00726806	0.117561	gene-LOC112703486/gene-LOC112716538/gene-LOC112723131/gene-LOC112784462	4
Cellular component	GO:0000778	condensed nuclear chromosome kinetochore	3/597	26/38527	0.00738344	0.0625987	gene-LOC112717952/gene-LOC112741008/gene-LOC112783936	3
Molecular function	GO:0015562	efflux transmembrane transporter activity	4/603	47/36623	0.00741627	0.129214	gene-LOC112703025/gene-LOC112727428/gene-LOC112773173/gene-LOC112776495	4
Biological process	GO:0009934	regulation of meristem structural organization	3/568	25/34696	0.00767837	0.12131	gene-LOC112733135/gene-LOC112791139/gene-LOC112797602	3
Biological process	GO:0048609	multicellular organismal reproductive process	13/568	365/34696	0.00768732	0.12131	gene-LOC112696376/gene-LOC112700672/gene-LOC112723410/gene-LOC112726901/gene-LOC112736956/gene-LOC112737592/gene-LOC112740764/gene-LOC112740897/gene-LOC112740924/gene-LOC112754382/gene-LOC112755371/gene-LOC112755526/novel.2286	13
Cellular component	GO:0005615	extracellular space	9/597	221/38527	0.00793445	0.0644674	gene-LOC112703193/gene-LOC112712412/gene-LOC112726695/gene-LOC112737147/gene-LOC112755080/gene-LOC112764858/gene-LOC112779873/gene-LOC112789234/gene-LOC112789376	9
Biological process	GO:0043062	extracellular structure organization	4/568	49/34696	0.00841587	0.131206	gene-LOC112703486/gene-LOC112716538/gene-LOC112723131/gene-LOC112784462	4
Biological process	GO:0035337	fatty-acyl-CoA metabolic process	3/568	26/34696	0.0085758	0.132108	gene-LOC112737451/gene-LOC112772120/gene-LOC112772561	3
Molecular function	GO:0018024	histone-lysine N-methyltransferase activity	6/603	107/36623	0.00866463	0.145373	gene-LOC112695312/gene-LOC112741879/gene-LOC112755371/gene-LOC112755526/gene-LOC112758866/gene-LOC112796603	6
Biological process	GO:0006787	porphyrin-containing compound catabolic process	4/568	50/34696	0.00903171	0.135896	gene-LOC112722274/gene-LOC112736431/gene-LOC112738243/gene-LOC112805413	4
Biological process	GO:0033015	tetrapyrrole catabolic process	4/568	50/34696	0.00903171	0.135896	gene-LOC112722274/gene-LOC112736431/gene-LOC112738243/gene-LOC112805413	4
Biological process	GO:1901616	organic hydroxy compound catabolic process	5/568	78/34696	0.00915798	0.136212	gene-LOC112709988/gene-LOC112767450/gene-LOC112779482/gene-LOC112783178/gene-LOC112797741	5
Molecular function	GO:0102391	decanoate-CoA ligase activity	3/603	27/36623	0.00968372	0.154317	gene-LOC112754112/gene-LOC112755412/gene-LOC112776686	3
Molecular function	GO:0016638	oxidoreductase activity, acting on the CH-NH2 group of donors	5/603	79/36623	0.00987904	0.154317	gene-LOC112706026/gene-LOC112720745/gene-LOC112762594/gene-LOC112772986/gene-LOC112801963	5
Biological process	GO:0006949	syncytium formation	3/568	28/34696	0.0105482	0.151911	gene-LOC112702503/gene-LOC112710156/gene-LOC112766231	3
Biological process	GO:0016571	histone methylation	8/568	182/34696	0.0105687	0.151911	gene-LOC112695312/gene-LOC112727464/gene-LOC112751272/gene-LOC112755371/gene-LOC112755526/gene-LOC112758866/gene-LOC112800697/gene-LOC112802078	8
Biological process	GO:0045814	negative regulation of gene expression, epigenetic	8/568	182/34696	0.0105687	0.151911	gene-LOC112706718/gene-LOC112720769/gene-LOC112727464/gene-LOC112751272/gene-LOC112771235/gene-LOC112800697/gene-LOC112802078/novel.2110	8
Biological process	GO:0051304	chromosome separation	5/568	81/34696	0.0106831	0.151911	gene-LOC112708492/gene-LOC112714932/gene-LOC112727464/gene-LOC112741008/gene-LOC112784436	5
Biological process	GO:0006598	polyamine catabolic process	2/568	10/34696	0.0110353	0.153545	gene-LOC112733789/gene-LOC112772066	2
Biological process	GO:0009211	pyrimidine deoxyribonucleoside triphosphate metabolic process	2/568	10/34696	0.0110353	0.153545	gene-LOC112748739/gene-LOC112765015	2
Cellular component	GO:0000776	kinetochore	4/597	56/38527	0.0111034	0.0866067	gene-LOC112717952/gene-LOC112741008/gene-LOC112779980/gene-LOC112783936	4
Molecular function	GO:0001671	ATPase activator activity	2/603	10/36623	0.0111582	0.157321	gene-LOC112737494/gene-LOC112789571	2
Molecular function	GO:0046592	polyamine oxidase activity	2/603	10/36623	0.0111582	0.157321	gene-LOC112733789/gene-LOC112772066	2
Biological process	GO:0009808	lignin metabolic process	8/568	184/34696	0.0112364	0.15468	gene-LOC112697086/gene-LOC112702330/gene-LOC112719948/gene-LOC112720030/gene-LOC112740429/gene-LOC112754975/gene-LOC112766412/gene-LOC112792877	8
Biological process	GO:0006636	unsaturated fatty acid biosynthetic process	4/568	54/34696	0.0117863	0.157249	gene-LOC112697662/gene-LOC112750755/gene-LOC112755914/gene-LOC112802681	4
Biological process	GO:0033559	unsaturated fatty acid metabolic process	4/568	54/34696	0.0117863	0.157249	gene-LOC112697662/gene-LOC112750755/gene-LOC112755914/gene-LOC112802681	4
Biological process	GO:0006714	sesquiterpenoid metabolic process	5/568	83/34696	0.011791	0.157249	gene-LOC112703460/gene-LOC112740850/gene-LOC112771106/gene-LOC112783178/gene-LOC112797741	5
Molecular function	GO:0004467	long-chain fatty acid-CoA ligase activity	3/603	29/36623	0.0118077	0.157321	gene-LOC112754112/gene-LOC112755412/gene-LOC112776686	3
Molecular function	GO:0015645	fatty acid ligase activity	3/603	29/36623	0.0118077	0.157321	gene-LOC112754112/gene-LOC112755412/gene-LOC112776686	3
Molecular function	GO:0031956	medium-chain fatty acid-CoA ligase activity	3/603	29/36623	0.0118077	0.157321	gene-LOC112754112/gene-LOC112755412/gene-LOC112776686	3
Biological process	GO:1903046	meiotic cell cycle process	11/568	303/34696	0.0119091	0.157249	gene-LOC112708492/gene-LOC112711594/gene-LOC112714932/gene-LOC112717952/gene-LOC112727464/gene-LOC112740897/gene-LOC112740924/gene-LOC112741008/gene-LOC112783936/gene-LOC112784436/gene-LOC112802663	11
Molecular function	GO:0008094	DNA-dependent ATPase activity	8/603	187/36623	0.0127032	0.157696	gene-LOC112695750/gene-LOC112710758/gene-LOC112727464/gene-LOC112754593/gene-LOC112756471/gene-LOC112778512/gene-LOC112779459/gene-LOC112800697	8
Biological process	GO:0009933	meristem structural organization	6/568	117/34696	0.0127462	0.162664	gene-LOC112732454/gene-LOC112733135/gene-LOC112785183/gene-LOC112791128/gene-LOC112791139/gene-LOC112797602	6
Biological process	GO:0032504	multicellular organism reproduction	13/568	390/34696	0.0128375	0.162664	gene-LOC112696376/gene-LOC112700672/gene-LOC112723410/gene-LOC112726901/gene-LOC112736956/gene-LOC112737592/gene-LOC112740764/gene-LOC112740897/gene-LOC112740924/gene-LOC112754382/gene-LOC112755371/gene-LOC112755526/novel.2286	13
Molecular function	GO:0016713	oxidoreductase activity, acting on paired donors, with incorporation or reduction of molecular oxygen, reduced iron-sulfur protein as one donor, and incorporation of one atom of oxygen	3/603	30/36623	0.012962	0.157696	gene-LOC112702875/gene-LOC112766291/gene-LOC112792057	3
Biological process	GO:0048508	embryonic meristem development	5/568	85/34696	0.0129745	0.162664	gene-LOC112695140/gene-LOC112697086/gene-LOC112754975/gene-LOC112758819/gene-LOC112785183	5
Biological process	GO:0003333	amino acid transmembrane transport	6/568	118/34696	0.0132491	0.162664	gene-LOC112711545/gene-LOC112712033/gene-LOC112719967/gene-LOC112756322/gene-LOC112762512/gene-LOC112777450	6
Biological process	GO:0051259	protein complex oligomerization	6/568	118/34696	0.0132491	0.162664	gene-LOC112697086/gene-LOC112708010/gene-LOC112754975/gene-LOC112769139/gene-LOC112795966/novel.1757	6
Biological process	GO:0000075	cell cycle checkpoint	4/568	56/34696	0.0133448	0.162664	gene-LOC112737108/gene-LOC112741008/gene-LOC112758760/gene-LOC112789202	4
Cellular component	GO:0005871	kinesin complex	6/597	125/38527	0.013463	0.100973	gene-LOC112697732/gene-LOC112701885/gene-LOC112740924/gene-LOC112756021/gene-LOC112763686/gene-LOC112765362	6
Molecular function	GO:0015098	molybdate ion transmembrane transporter activity	2/603	11/36623	0.0134902	0.157696	gene-LOC112755512/gene-LOC112755657	2
Molecular function	GO:0004601	peroxidase activity	10/603	267/36623	0.0136887	0.157696	gene-LOC112697186/gene-LOC112701439/gene-LOC112714871/gene-LOC112720643/gene-LOC112741447/gene-LOC112750755/gene-LOC112779679/gene-LOC112782699/gene-LOC112797820/gene-LOC112801445	10
Molecular function	GO:0016702	oxidoreductase activity, acting on single donors with incorporation of molecular oxygen, incorporation of two atoms of oxygen	5/603	86/36623	0.0139125	0.157696	gene-LOC112703460/gene-LOC112750755/gene-LOC112771106/gene-LOC112775449/gene-LOC112776420	5
Biological process	GO:0031570	DNA integrity checkpoint	3/568	31/34696	0.0139605	0.162664	gene-LOC112737108/gene-LOC112758760/gene-LOC112789202	3
Biological process	GO:1905428	regulation of plant organ formation	3/568	31/34696	0.0139605	0.162664	gene-LOC112716941/gene-LOC112782798/gene-LOC112785183	3
Cellular component	GO:0043073	germ cell nucleus	2/597	12/38527	0.0142744	0.103093	gene-LOC112737592/gene-LOC112754382	2
Molecular function	GO:0003887	DNA-directed DNA polymerase activity	4/603	57/36623	0.0144488	0.157696	gene-LOC112710961/gene-LOC112734873/gene-LOC112748623/gene-LOC112792610	4
Biological process	GO:0006220	pyrimidine nucleotide metabolic process	6/568	121/34696	0.0148408	0.162664	gene-LOC112702485/gene-LOC112733656/gene-LOC112748739/gene-LOC112765015/gene-LOC112791600/novel.2286	6
Biological process	GO:0006221	pyrimidine nucleotide biosynthetic process	6/568	121/34696	0.0148408	0.162664	gene-LOC112702485/gene-LOC112733656/gene-LOC112748739/gene-LOC112765015/gene-LOC112791600/novel.2286	6
Biological process	GO:0010411	xyloglucan metabolic process	5/568	88/34696	0.0148961	0.162664	gene-LOC112697317/gene-LOC112698421/gene-LOC112698437/gene-LOC112706831/gene-LOC112740942	5
Biological process	GO:0043570	maintenance of DNA repeat elements	3/568	32/34696	0.0152209	0.162664	gene-LOC112695750/gene-LOC112756471/gene-LOC112778512	3
Molecular function	GO:0003684	damaged DNA binding	5/603	88/36623	0.0152413	0.157696	gene-LOC112695750/gene-LOC112701039/gene-LOC112716043/gene-LOC112723388/gene-LOC112756471	5
Biological process	GO:0006290	pyrimidine dimer repair	2/568	12/34696	0.015839	0.162664	gene-LOC112695750/gene-LOC112756471	2
Biological process	GO:0009157	deoxyribonucleoside monophosphate biosynthetic process	2/568	12/34696	0.015839	0.162664	gene-LOC112748739/gene-LOC112765015	2
Biological process	GO:0009162	deoxyribonucleoside monophosphate metabolic process	2/568	12/34696	0.015839	0.162664	gene-LOC112748739/gene-LOC112765015	2
Biological process	GO:0009176	pyrimidine deoxyribonucleoside monophosphate metabolic process	2/568	12/34696	0.015839	0.162664	gene-LOC112748739/gene-LOC112765015	2
Biological process	GO:0009177	pyrimidine deoxyribonucleoside monophosphate biosynthetic process	2/568	12/34696	0.015839	0.162664	gene-LOC112748739/gene-LOC112765015	2
Biological process	GO:0010068	protoderm histogenesis	2/568	12/34696	0.015839	0.162664	gene-LOC112695140/gene-LOC112758819	2
Biological process	GO:0010271	regulation of chlorophyll catabolic process	2/568	12/34696	0.015839	0.162664	gene-LOC112722274/gene-LOC112805413	2
Biological process	GO:0016107	sesquiterpenoid catabolic process	2/568	12/34696	0.015839	0.162664	gene-LOC112783178/gene-LOC112797741	2
Biological process	GO:0019365	pyridine nucleotide salvage	2/568	12/34696	0.015839	0.162664	gene-LOC112733377/gene-LOC112800569	2
Biological process	GO:0040009	regulation of growth rate	2/568	12/34696	0.015839	0.162664	gene-LOC112703025/gene-LOC112773173	2
Biological process	GO:0043290	apocarotenoid catabolic process	2/568	12/34696	0.015839	0.162664	gene-LOC112783178/gene-LOC112797741	2
Biological process	GO:0046345	abscisic acid catabolic process	2/568	12/34696	0.015839	0.162664	gene-LOC112783178/gene-LOC112797741	2
Biological process	GO:0051303	establishment of chromosome localization	2/568	12/34696	0.015839	0.162664	gene-LOC112717952/gene-LOC112783936	2
Biological process	GO:0051382	kinetochore assembly	2/568	12/34696	0.015839	0.162664	gene-LOC112717952/gene-LOC112783936	2
Biological process	GO:0051383	kinetochore organization	2/568	12/34696	0.015839	0.162664	gene-LOC112717952/gene-LOC112783936	2
Biological process	GO:1901404	regulation of tetrapyrrole catabolic process	2/568	12/34696	0.015839	0.162664	gene-LOC112722274/gene-LOC112805413	2
Biological process	GO:0045786	negative regulation of cell cycle	6/568	123/34696	0.0159729	0.162748	gene-LOC112711594/gene-LOC112722400/gene-LOC112737108/gene-LOC112741008/gene-LOC112758760/gene-LOC112789202	6
Molecular function	GO:0003896	DNA primase activity	2/603	12/36623	0.0160133	0.157696	gene-LOC112734873/gene-LOC112792610	2
Molecular function	GO:0004353	glutamate dehydrogenase [NAD(P)+] activity	2/603	12/36623	0.0160133	0.157696	gene-LOC112720745/gene-LOC112801963	2
Molecular function	GO:0009824	AMP dimethylallyltransferase activity	2/603	12/36623	0.0160133	0.157696	gene-LOC112741152/gene-LOC112795845	2
Molecular function	GO:0010295	(+)-abscisic acid 8'-hydroxylase activity	2/603	12/36623	0.0160133	0.157696	gene-LOC112783178/gene-LOC112797741	2
Molecular function	GO:0052381	tRNA dimethylallyltransferase activity	2/603	12/36623	0.0160133	0.157696	gene-LOC112741152/gene-LOC112795845	2
Biological process	GO:0010143	cutin biosynthetic process	5/568	90/34696	0.0162778	0.164558	gene-LOC112702485/gene-LOC112730515/gene-LOC112733656/gene-LOC112791600/novel.2286	5
Biological process	GO:0007163	establishment or maintenance of cell polarity	3/568	33/34696	0.0165435	0.165087	gene-LOC112714932/gene-LOC112779980/gene-LOC112784436	3
Cellular component	GO:0030139	endocytic vesicle	4/597	63/38527	0.0165539	0.109047	gene-LOC112706733/gene-LOC112726695/gene-LOC112755080/gene-LOC112772556	4
Cellular component	GO:0016328	lateral plasma membrane	2/597	13/38527	0.0166983	0.109047	gene-LOC112716538/gene-LOC112784462	2
Cellular component	GO:0000780	condensed nuclear chromosome, centromeric region	3/597	35/38527	0.0167765	0.109047	gene-LOC112717952/gene-LOC112741008/gene-LOC112783936	3
Biological process	GO:0006479	protein methylation	8/568	198/34696	0.0168118	0.165087	gene-LOC112695312/gene-LOC112727464/gene-LOC112751272/gene-LOC112755371/gene-LOC112755526/gene-LOC112758866/gene-LOC112800697/gene-LOC112802078	8
Biological process	GO:0008213	protein alkylation	8/568	198/34696	0.0168118	0.165087	gene-LOC112695312/gene-LOC112727464/gene-LOC112751272/gene-LOC112755371/gene-LOC112755526/gene-LOC112758866/gene-LOC112800697/gene-LOC112802078	8
Biological process	GO:0010252	auxin homeostasis	4/568	60/34696	0.0168404	0.165087	gene-LOC112703025/gene-LOC112727428/gene-LOC112773173/gene-LOC112802071	4
Biological process	GO:0007017	microtubule-based process	14/568	449/34696	0.0170441	0.165828	gene-LOC112697732/gene-LOC112701885/gene-LOC112710226/gene-LOC112711644/gene-LOC112727881/gene-LOC112740924/gene-LOC112749197/gene-LOC112756021/gene-LOC112763686/gene-LOC112765362/gene-LOC112770730/gene-LOC112772879/gene-LOC112777671/gene-LOC112779980	14
Biological process	GO:0090693	plant organ senescence	11/568	320/34696	0.0171959	0.166056	gene-LOC112703508/gene-LOC112711650/gene-LOC112728216/gene-LOC112741061/gene-LOC112750095/gene-LOC112762555/gene-LOC112767450/gene-LOC112772426/gene-LOC112777267/gene-LOC112791401/gene-LOC112795752	11
Molecular function	GO:0016684	oxidoreductase activity, acting on peroxide as acceptor	10/603	278/36623	0.0176402	0.158486	gene-LOC112697186/gene-LOC112701439/gene-LOC112714871/gene-LOC112720643/gene-LOC112741447/gene-LOC112750755/gene-LOC112779679/gene-LOC112782699/gene-LOC112797820/gene-LOC112801445	10
Biological process	GO:0000911	cytokinesis by cell plate formation	6/568	126/34696	0.0177807	0.170431	gene-LOC112714932/gene-LOC112740897/gene-LOC112763686/gene-LOC112771051/gene-LOC112784436/novel.1665	6
Molecular function	GO:0004529	exodeoxyribonuclease activity	3/603	34/36623	0.0182044	0.158486	gene-LOC112710961/gene-LOC112716043/gene-LOC112802299	3
Molecular function	GO:0016895	exodeoxyribonuclease activity, producing 5'-phosphomonoesters	3/603	34/36623	0.0182044	0.158486	gene-LOC112710961/gene-LOC112716043/gene-LOC112802299	3
Molecular function	GO:0016278	lysine N-methyltransferase activity	6/603	126/36623	0.0182449	0.158486	gene-LOC112695312/gene-LOC112741879/gene-LOC112755371/gene-LOC112755526/gene-LOC112758866/gene-LOC112796603	6
Molecular function	GO:0016279	protein-lysine N-methyltransferase activity	6/603	126/36623	0.0182449	0.158486	gene-LOC112695312/gene-LOC112741879/gene-LOC112755371/gene-LOC112755526/gene-LOC112758866/gene-LOC112796603	6
Biological process	GO:0007112	male meiosis cytokinesis	2/568	13/34696	0.0185181	0.170563	gene-LOC112740897/gene-LOC112740924	2
Biological process	GO:0033206	meiotic cytokinesis	2/568	13/34696	0.0185181	0.170563	gene-LOC112740897/gene-LOC112740924	2
Biological process	GO:0034764	positive regulation of transmembrane transport	2/568	13/34696	0.0185181	0.170563	gene-LOC112705607/gene-LOC112767088	2
Biological process	GO:1902884	positive regulation of response to oxidative stress	2/568	13/34696	0.0185181	0.170563	gene-LOC112700672/gene-LOC112723410	2
Biological process	GO:0051726	regulation of cell cycle	13/568	410/34696	0.0186052	0.170563	gene-LOC112710226/gene-LOC112711594/gene-LOC112714932/gene-LOC112722400/gene-LOC112737108/gene-LOC112741008/gene-LOC112755371/gene-LOC112755526/gene-LOC112758760/gene-LOC112770949/gene-LOC112784436/gene-LOC112789202/gene-LOC112797602	13
Biological process	GO:0006887	exocytosis	8/568	202/34696	0.0187172	0.170563	gene-LOC112706733/gene-LOC112714932/gene-LOC112726695/gene-LOC112755080/gene-LOC112772556/gene-LOC112784436/novel.1665/novel.2498	8
Biological process	GO:0006928	movement of cell or subcellular component	8/568	202/34696	0.0187172	0.170563	gene-LOC112696560/gene-LOC112697732/gene-LOC112701885/gene-LOC112740924/gene-LOC112756021/gene-LOC112763686/gene-LOC112765362/gene-LOC112805529	8
Molecular function	GO:0003935	GTP cyclohydrolase II activity	2/603	13/36623	0.0187206	0.158486	gene-LOC112714827/gene-LOC112782818	2
Molecular function	GO:0005460	UDP-glucose transmembrane transporter activity	2/603	13/36623	0.0187206	0.158486	gene-LOC112696458/gene-LOC112758989	2
Molecular function	GO:0042054	histone methyltransferase activity	6/603	127/36623	0.0188924	0.158486	gene-LOC112695312/gene-LOC112741879/gene-LOC112755371/gene-LOC112755526/gene-LOC112758866/gene-LOC112796603	6
Biological process	GO:0000726	non-recombinational repair	3/568	35/34696	0.0193759	0.171729	gene-LOC112715926/gene-LOC112716043/gene-LOC112748623	3
Biological process	GO:0006303	double-strand break repair via nonhomologous end joining	3/568	35/34696	0.0193759	0.171729	gene-LOC112715926/gene-LOC112716043/gene-LOC112748623	3
Biological process	GO:0010225	response to UV-C	3/568	35/34696	0.0193759	0.171729	gene-LOC112715131/gene-LOC112715926/gene-LOC112738243	3
Biological process	GO:0090329	regulation of DNA-dependent DNA replication	3/568	35/34696	0.0193759	0.171729	gene-LOC112722400/gene-LOC112737108/gene-LOC112789202	3
Molecular function	GO:0016854	racemase and epimerase activity	5/603	94/36623	0.0197286	0.162492	gene-LOC112699270/gene-LOC112743770/gene-LOC112748366/gene-LOC112749705/gene-LOC112801435	5
Biological process	GO:0008608	attachment of spindle microtubules to kinetochore	2/568	14/34696	0.021373	0.186077	gene-LOC112717952/gene-LOC112783936	2
Biological process	GO:0019310	inositol catabolic process	2/568	14/34696	0.021373	0.186077	gene-LOC112709988/gene-LOC112779482	2
Molecular function	GO:0035312	5'-3' exodeoxyribonuclease activity	2/603	14/36623	0.0216054	0.171706	gene-LOC112716043/gene-LOC112802299	2
Molecular function	GO:0050113	inositol oxygenase activity	2/603	14/36623	0.0216054	0.171706	gene-LOC112709988/gene-LOC112779482	2
Biological process	GO:0032506	cytokinetic process	6/568	132/34696	0.0218071	0.186077	gene-LOC112714932/gene-LOC112740897/gene-LOC112763686/gene-LOC112771051/gene-LOC112784436/novel.1665	6
Biological process	GO:0048532	anatomical structure arrangement	6/568	132/34696	0.0218071	0.186077	gene-LOC112732454/gene-LOC112733135/gene-LOC112785183/gene-LOC112791128/gene-LOC112791139/gene-LOC112797602	6
Biological process	GO:1902410	mitotic cytokinetic process	6/568	132/34696	0.0218071	0.186077	gene-LOC112714932/gene-LOC112740897/gene-LOC112763686/gene-LOC112771051/gene-LOC112784436/novel.1665	6
Biological process	GO:0017001	antibiotic catabolic process	8/568	208/34696	0.0218576	0.186077	gene-LOC112697186/gene-LOC112701439/gene-LOC112714871/gene-LOC112720643/gene-LOC112741447/gene-LOC112767450/gene-LOC112779679/gene-LOC112782699	8
Cellular component	GO:0010494	cytoplasmic stress granule	4/597	69/38527	0.0223594	0.13643	gene-LOC112696376/gene-LOC112726901/gene-LOC112736956/gene-LOC112740764	4
Cellular component	GO:0031901	early endosome membrane	3/597	39/38527	0.0223885	0.13643	gene-LOC112750436/novel.1665/novel.2498	3
Biological process	GO:0010044	response to aluminum ion	3/568	37/34696	0.022459	0.189948	gene-LOC112696458/gene-LOC112750033/gene-LOC112758989	3
Biological process	GO:0070417	cellular response to cold	4/568	66/34696	0.0230708	0.193854	gene-LOC112710758/gene-LOC112779459/gene-LOC112783657/gene-LOC112801592	4
Biological process	GO:0006342	chromatin silencing	7/568	172/34696	0.0236589	0.194877	gene-LOC112706718/gene-LOC112720769/gene-LOC112727464/gene-LOC112751272/gene-LOC112771235/gene-LOC112800697/gene-LOC112802078	7
Biological process	GO:1901001	negative regulation of response to salt stress	3/568	38/34696	0.0240948	0.194877	gene-LOC112697787/gene-LOC112706417/gene-LOC112756086	3
Biological process	GO:0006407	rRNA export from nucleus	2/568	15/34696	0.0243973	0.194877	gene-LOC112740044/gene-LOC112783331	2
Biological process	GO:0009200	deoxyribonucleoside triphosphate metabolic process	2/568	15/34696	0.0243973	0.194877	gene-LOC112748739/gene-LOC112765015	2
Biological process	GO:0030010	establishment of cell polarity	2/568	15/34696	0.0243973	0.194877	gene-LOC112714932/gene-LOC112784436	2
Biological process	GO:0032878	regulation of establishment or maintenance of cell polarity	2/568	15/34696	0.0243973	0.194877	gene-LOC112714932/gene-LOC112784436	2
Biological process	GO:0051029	rRNA transport	2/568	15/34696	0.0243973	0.194877	gene-LOC112740044/gene-LOC112783331	2
Biological process	GO:0051571	positive regulation of histone H3-K4 methylation	2/568	15/34696	0.0243973	0.194877	gene-LOC112695312/gene-LOC112758866	2
Molecular function	GO:0003933	GTP cyclohydrolase activity	2/603	15/36623	0.024661	0.185687	gene-LOC112714827/gene-LOC112782818	2
Molecular function	GO:0047714	galactolipase activity	2/603	15/36623	0.024661	0.185687	gene-LOC112696290/gene-LOC112756434	2
Molecular function	GO:0047938	glucose-6-phosphate 1-epimerase activity	2/603	15/36623	0.024661	0.185687	gene-LOC112749705/gene-LOC112801435	2
Molecular function	GO:0016682	oxidoreductase activity, acting on diphenols and related substances as donors, oxygen as acceptor	5/603	100/36623	0.0250042	0.185687	gene-LOC112702330/gene-LOC112703508/gene-LOC112720030/gene-LOC112766412/gene-LOC112772426	5
Biological process	GO:1902584	positive regulation of response to water deprivation	3/568	39/34696	0.0257932	0.204763	gene-LOC112708010/gene-LOC112769139/gene-LOC112779364	3
Molecular function	GO:0016620	oxidoreductase activity, acting on the aldehyde or oxo group of donors, NAD or NADP as acceptor	6/603	137/36623	0.0262451	0.191758	gene-LOC112719948/gene-LOC112737451/gene-LOC112764375/gene-LOC112772120/gene-LOC112772561/gene-LOC112792877	6
Biological process	GO:0000462	maturation of SSU-rRNA from tricistronic rRNA transcript (SSU-rRNA, 5.8S rRNA, LSU-rRNA)	4/568	69/34696	0.0266458	0.209969	gene-LOC112720810/gene-LOC112740044/gene-LOC112769287/gene-LOC112783331	4
Biological process	GO:0009219	pyrimidine deoxyribonucleotide metabolic process	2/568	16/34696	0.0275848	0.209969	gene-LOC112748739/gene-LOC112765015	2
Biological process	GO:0009221	pyrimidine deoxyribonucleotide biosynthetic process	2/568	16/34696	0.0275848	0.209969	gene-LOC112748739/gene-LOC112765015	2
Biological process	GO:0009265	2'-deoxyribonucleotide biosynthetic process	2/568	16/34696	0.0275848	0.209969	gene-LOC112748739/gene-LOC112765015	2
Biological process	GO:0046385	deoxyribose phosphate biosynthetic process	2/568	16/34696	0.0275848	0.209969	gene-LOC112748739/gene-LOC112765015	2
Biological process	GO:0046688	response to copper ion	2/568	16/34696	0.0275848	0.209969	gene-LOC112702330/gene-LOC112766412	2
Biological process	GO:0048578	positive regulation of long-day photoperiodism, flowering	2/568	16/34696	0.0275848	0.209969	gene-LOC112741879/gene-LOC112796603	2
Molecular function	GO:0009815	1-aminocyclopropane-1-carboxylate oxidase activity	2/603	16/36623	0.0278812	0.194906	gene-LOC112706026/gene-LOC112762594	2
Molecular function	GO:0016688	L-ascorbate peroxidase activity	2/603	16/36623	0.0278812	0.194906	gene-LOC112701439/gene-LOC112797820	2
Biological process	GO:0045143	homologous chromosome segregation	4/568	70/34696	0.0279069	0.211179	gene-LOC112708492/gene-LOC112717952/gene-LOC112783936/gene-LOC112802663	4
Molecular function	GO:0008353	RNA polymerase II CTD heptapeptide repeat kinase activity	3/603	40/36623	0.0279667	0.194906	gene-LOC112710226/gene-LOC112770949/gene-LOC112777694	3
Biological process	GO:0010112	regulation of systemic acquired resistance	3/568	41/34696	0.0293778	0.221017	gene-LOC112738173/gene-LOC112779535/gene-LOC112790309	3
Molecular function	GO:0003774	motor activity	8/603	219/36623	0.029418	0.201914	gene-LOC112696560/gene-LOC112697732/gene-LOC112701885/gene-LOC112740924/gene-LOC112756021/gene-LOC112763686/gene-LOC112765362/gene-LOC112805529	8
Biological process	GO:1900424	regulation of defense response to bacterium	6/568	142/34696	0.0298077	0.222954	gene-LOC112706733/gene-LOC112726695/gene-LOC112738173/gene-LOC112772556/gene-LOC112775579/gene-LOC112790309	6
Biological process	GO:0042744	hydrogen peroxide catabolic process	7/568	181/34696	0.0300957	0.223589	gene-LOC112697186/gene-LOC112701439/gene-LOC112714871/gene-LOC112720643/gene-LOC112741447/gene-LOC112779679/gene-LOC112782699	7
Cellular component	GO:0000777	condensed chromosome kinetochore	3/597	44/38527	0.0306661	0.181209	gene-LOC112717952/gene-LOC112741008/gene-LOC112783936	3
Biological process	GO:0000461	endonucleolytic cleavage to generate mature 3'-end of SSU-rRNA from (SSU-rRNA, 5.8S rRNA, LSU-rRNA)	2/568	17/34696	0.0309293	0.223589	gene-LOC112740044/gene-LOC112783331	2
Biological process	GO:0009143	nucleoside triphosphate catabolic process	2/568	17/34696	0.0309293	0.223589	gene-LOC112748739/gene-LOC112765015	2
Biological process	GO:0009394	2'-deoxyribonucleotide metabolic process	2/568	17/34696	0.0309293	0.223589	gene-LOC112748739/gene-LOC112765015	2
Biological process	GO:0019692	deoxyribose phosphate metabolic process	2/568	17/34696	0.0309293	0.223589	gene-LOC112748739/gene-LOC112765015	2
Biological process	GO:1901562	response to paraquat	2/568	17/34696	0.0309293	0.223589	gene-LOC112700672/gene-LOC112723410	2
Biological process	GO:0031062	positive regulation of histone methylation	3/568	42/34696	0.0312637	0.224751	gene-LOC112695312/gene-LOC112758866/gene-LOC112800697	3
Molecular function	GO:0004536	deoxyribonuclease activity	4/603	74/36623	0.0339134	0.229295	gene-LOC112710961/gene-LOC112716043/gene-LOC112791401/gene-LOC112802299	4
Biological process	GO:0006821	chloride transport	2/568	18/34696	0.0344248	0.244757	gene-LOC112705607/gene-LOC112767088	2
Biological process	GO:0031507	heterochromatin assembly	2/568	18/34696	0.0344248	0.244757	gene-LOC112791128/gene-LOC112797602	2
Cellular component	GO:0008278	cohesin complex	2/597	19/38527	0.0344414	0.197532	gene-LOC112697415/gene-LOC112755335	2
Biological process	GO:0015996	chlorophyll catabolic process	3/568	44/34696	0.035221	0.247695	gene-LOC112722274/gene-LOC112736431/gene-LOC112805413	3
Biological process	GO:0046149	pigment catabolic process	3/568	44/34696	0.035221	0.247695	gene-LOC112722274/gene-LOC112736431/gene-LOC112805413	3
Biological process	GO:0010638	positive regulation of organelle organization	6/568	149/34696	0.0364234	0.254767	gene-LOC112695312/gene-LOC112714932/gene-LOC112738370/gene-LOC112758866/gene-LOC112784436/gene-LOC112800697	6
Cellular component	GO:0031225	anchored component of membrane	13/597	477/38527	0.0366359	0.204114	gene-LOC112703486/gene-LOC112705727/gene-LOC112711051/gene-LOC112716538/gene-LOC112720234/gene-LOC112723131/gene-LOC112737336/gene-LOC112750095/gene-LOC112754256/gene-LOC112764745/gene-LOC112784462/gene-LOC112790298/gene-LOC112803173	13
Biological process	GO:0016311	dephosphorylation	6/568	150/34696	0.0374392	0.260464	gene-LOC112702485/gene-LOC112733656/gene-LOC112742110/gene-LOC112791600/novel.1555/novel.2286	6
Molecular function	GO:0016157	sucrose synthase activity	2/603	19/36623	0.0384674	0.245433	gene-LOC112695778/gene-LOC112738386	2
Molecular function	GO:0016621	cinnamoyl-CoA reductase activity	2/603	19/36623	0.0384674	0.245433	gene-LOC112719948/gene-LOC112792877	2
Molecular function	GO:0016639	oxidoreductase activity, acting on the CH-NH2 group of donors, NAD or NADP as acceptor	2/603	19/36623	0.0384674	0.245433	gene-LOC112720745/gene-LOC112801963	2
Molecular function	GO:0016647	oxidoreductase activity, acting on the CH-NH group of donors, oxygen as acceptor	2/603	19/36623	0.0384674	0.245433	gene-LOC112733789/gene-LOC112772066	2
Biological process	GO:0010431	seed maturation	6/568	151/34696	0.0384729	0.266224	gene-LOC112696376/gene-LOC112700672/gene-LOC112723410/gene-LOC112726901/gene-LOC112736956/gene-LOC112740764	6
Biological process	GO:0044772	mitotic cell cycle phase transition	4/568	78/34696	0.0392654	0.270263	gene-LOC112710226/gene-LOC112733135/gene-LOC112741008/gene-LOC112791139	4
Molecular function	GO:0004003	ATP-dependent DNA helicase activity	4/603	78/36623	0.0399736	0.251501	gene-LOC112710758/gene-LOC112778512/gene-LOC112779459/gene-LOC112800697	4
Biological process	GO:0006298	mismatch repair	3/568	47/34696	0.0416162	0.283214	gene-LOC112695750/gene-LOC112756471/gene-LOC112778512	3
Biological process	GO:0006273	lagging strand elongation	2/568	20/34696	0.0418458	0.283214	gene-LOC112715926/gene-LOC112748623	2
Biological process	GO:0006301	postreplication repair	2/568	20/34696	0.0418458	0.283214	gene-LOC112715800/gene-LOC112784586	2
Molecular function	GO:0005537	mannose binding	2/603	20/36623	0.0422849	0.262398	gene-LOC112779188/gene-LOC112779380	2
Biological process	GO:0010564	regulation of cell cycle process	7/568	195/34696	0.0422872	0.283214	gene-LOC112711594/gene-LOC112714932/gene-LOC112722400/gene-LOC112737108/gene-LOC112741008/gene-LOC112784436/gene-LOC112789202	7
Biological process	GO:0010162	seed dormancy process	4/568	80/34696	0.0424602	0.283214	gene-LOC112696376/gene-LOC112726901/gene-LOC112736956/gene-LOC112740764	4
Biological process	GO:0022611	dormancy process	4/568	80/34696	0.0424602	0.283214	gene-LOC112696376/gene-LOC112726901/gene-LOC112736956/gene-LOC112740764	4
Molecular function	GO:0004523	RNA-DNA hybrid ribonuclease activity	5/603	116/36623	0.043202	0.264466	gene-LOC112742312/novel.1099/novel.1207/novel.1679/novel.2454	5
Biological process	GO:0006536	glutamate metabolic process	3/568	48/34696	0.0438687	0.291108	gene-LOC112772986/gene-LOC112782357/gene-LOC112802416	3
Biological process	GO:0030490	maturation of SSU-rRNA	4/568	81/34696	0.0441109	0.291222	gene-LOC112720810/gene-LOC112740044/gene-LOC112769287/gene-LOC112783331	4
Biological process	GO:0050000	chromosome localization	2/568	21/34696	0.0457601	0.298378	gene-LOC112717952/gene-LOC112783936	2
Biological process	GO:0098719	sodium ion import across plasma membrane	2/568	21/34696	0.0457601	0.298378	gene-LOC112722482/gene-LOC112772431	2
Biological process	GO:0033044	regulation of chromosome organization	8/568	241/34696	0.0459115	0.298378	gene-LOC112695312/gene-LOC112714932/gene-LOC112720769/gene-LOC112727464/gene-LOC112741008/gene-LOC112758866/gene-LOC112784436/gene-LOC112800697	8
Biological process	GO:0046274	lignin catabolic process	3/568	49/34696	0.0461809	0.298378	gene-LOC112702330/gene-LOC112720030/gene-LOC112766412	3
Molecular function	GO:0015385	sodium:proton antiporter activity	2/603	21/36623	0.0462374	0.264557	gene-LOC112722482/gene-LOC112772431	2
Molecular function	GO:0016730	oxidoreductase activity, acting on iron-sulfur proteins as donors	2/603	21/36623	0.0462374	0.264557	gene-LOC112719671/gene-LOC112736431	2
Molecular function	GO:0047429	nucleoside-triphosphate diphosphatase activity	2/603	21/36623	0.0462374	0.264557	gene-LOC112748739/gene-LOC112765015	2
Molecular function	GO:0060590	ATPase regulator activity	2/603	21/36623	0.0462374	0.264557	gene-LOC112737494/gene-LOC112789571	2
Biological process	GO:0010025	wax biosynthetic process	5/568	119/34696	0.0463478	0.298378	gene-LOC112726581/gene-LOC112737451/gene-LOC112754721/gene-LOC112772120/gene-LOC112772561	5
Molecular function	GO:0016645	oxidoreductase activity, acting on the CH-NH group of donors	4/603	82/36623	0.0466097	0.264557	gene-LOC112733789/gene-LOC112772066/gene-LOC112782357/gene-LOC112789376	4
Molecular function	GO:0052716	hydroquinone:oxygen oxidoreductase activity	3/603	49/36623	0.0468429	0.264557	gene-LOC112702330/gene-LOC112720030/gene-LOC112766412	3
Molecular function	GO:0003777	microtubule motor activity	6/603	158/36623	0.0473049	0.264557	gene-LOC112697732/gene-LOC112701885/gene-LOC112740924/gene-LOC112756021/gene-LOC112763686/gene-LOC112765362	6
Biological process	GO:0072329	monocarboxylic acid catabolic process	5/568	120/34696	0.0477413	0.305808	gene-LOC112722296/gene-LOC112750755/gene-LOC112767450/gene-LOC112783178/gene-LOC112797741	5
Biological process	GO:0007127	meiosis I	6/568	160/34696	0.0485949	0.305808	gene-LOC112708492/gene-LOC112711594/gene-LOC112717952/gene-LOC112727464/gene-LOC112783936/gene-LOC112802663	6
Biological process	GO:0032940	secretion by cell	8/568	244/34696	0.0487171	0.305808	gene-LOC112706733/gene-LOC112714932/gene-LOC112726695/gene-LOC112755080/gene-LOC112772556/gene-LOC112784436/novel.1665/novel.2498	8
Biological process	GO:0055078	sodium ion homeostasis	2/568	22/34696	0.049803	0.305808	gene-LOC112700672/gene-LOC112723410	2
Biological process	GO:0080142	regulation of salicylic acid biosynthetic process	2/568	22/34696	0.049803	0.305808	gene-LOC112738173/gene-LOC112790309	2
Biological process	GO:0097064	ncRNA export from nucleus	2/568	22/34696	0.049803	0.305808	gene-LOC112740044/gene-LOC112783331	2
Molecular function	GO:0008574	ATP-dependent microtubule motor activity, plus-end-directed	2/603	22/36623	0.0503194	0.277967	gene-LOC112701885/gene-LOC112765362	2
Molecular function	GO:0016209	antioxidant activity	11/603	379/36623	0.0509299	0.277967	gene-LOC112697186/gene-LOC112701439/gene-LOC112711266/gene-LOC112714871/gene-LOC112720643/gene-LOC112741447/gene-LOC112750755/gene-LOC112779679/gene-LOC112782699/gene-LOC112797820/gene-LOC112801445	11
Biological process	GO:0009688	abscisic acid biosynthetic process	3/568	51/34696	0.0509818	0.305808	gene-LOC112703460/gene-LOC112740850/gene-LOC112771106	3
Biological process	GO:0009695	jasmonic acid biosynthetic process	3/568	51/34696	0.0509818	0.305808	gene-LOC112726266/gene-LOC112730423/gene-LOC112802681	3
Biological process	GO:0031058	positive regulation of histone modification	3/568	51/34696	0.0509818	0.305808	gene-LOC112695312/gene-LOC112758866/gene-LOC112800697	3
Biological process	GO:0033045	regulation of sister chromatid segregation	3/568	51/34696	0.0509818	0.305808	gene-LOC112714932/gene-LOC112741008/gene-LOC112784436	3
Biological process	GO:0043289	apocarotenoid biosynthetic process	3/568	51/34696	0.0509818	0.305808	gene-LOC112703460/gene-LOC112740850/gene-LOC112771106	3
Biological process	GO:0046271	phenylpropanoid catabolic process	3/568	51/34696	0.0509818	0.305808	gene-LOC112702330/gene-LOC112720030/gene-LOC112766412	3
Biological process	GO:1902645	tertiary alcohol biosynthetic process	3/568	51/34696	0.0509818	0.305808	gene-LOC112703460/gene-LOC112740850/gene-LOC112771106	3
Biological process	GO:0007018	microtubule-based movement	6/568	162/34696	0.0510467	0.305808	gene-LOC112697732/gene-LOC112701885/gene-LOC112740924/gene-LOC112756021/gene-LOC112763686/gene-LOC112765362	6
Biological process	GO:0072528	pyrimidine-containing compound biosynthetic process	6/568	162/34696	0.0510467	0.305808	gene-LOC112702485/gene-LOC112733656/gene-LOC112748739/gene-LOC112765015/gene-LOC112791600/novel.2286	6
Molecular function	GO:0008276	protein methyltransferase activity	6/603	162/36623	0.0522321	0.28168	gene-LOC112695312/gene-LOC112741879/gene-LOC112755371/gene-LOC112755526/gene-LOC112758866/gene-LOC112796603	6
Biological process	GO:0017000	antibiotic biosynthetic process	3/568	52/34696	0.0534695	0.314578	gene-LOC112738173/gene-LOC112790309/gene-LOC112801445	3
Biological process	GO:0042546	cell wall biogenesis	13/568	479/34696	0.0536915	0.314578	gene-LOC112697317/gene-LOC112698421/gene-LOC112698437/gene-LOC112703486/gene-LOC112706831/gene-LOC112706981/gene-LOC112716538/gene-LOC112720030/gene-LOC112723131/gene-LOC112740942/gene-LOC112770873/gene-LOC112784462/novel.1665	13
Cellular component	GO:0000779	condensed chromosome, centromeric region	3/597	55/38527	0.0537065	0.283048	gene-LOC112717952/gene-LOC112741008/gene-LOC112783936	3
Cellular component	GO:0030686	90S preribosome	3/597	55/38527	0.0537065	0.283048	gene-LOC112720810/gene-LOC112740044/gene-LOC112783331	3
Biological process	GO:0000447	endonucleolytic cleavage in ITS1 to separate SSU-rRNA from 5.8S rRNA and LSU-rRNA from tricistronic rRNA transcript (SSU-rRNA, 5.8S rRNA, LSU-rRNA)	2/568	23/34696	0.0539693	0.314578	gene-LOC112740044/gene-LOC112783331	2
Biological process	GO:0034508	centromere complex assembly	2/568	23/34696	0.0539693	0.314578	gene-LOC112717952/gene-LOC112783936	2
Biological process	GO:0098659	inorganic cation import across plasma membrane	2/568	23/34696	0.0539693	0.314578	gene-LOC112722482/gene-LOC112772431	2
Biological process	GO:0099587	inorganic ion import across plasma membrane	2/568	23/34696	0.0539693	0.314578	gene-LOC112722482/gene-LOC112772431	2
Biological process	GO:0009411	response to UV	8/568	250/34696	0.0546566	0.315358	gene-LOC112701039/gene-LOC112710303/gene-LOC112715131/gene-LOC112715926/gene-LOC112723388/gene-LOC112738173/gene-LOC112738243/gene-LOC112790309	8
Biological process	GO:0046903	secretion	8/568	250/34696	0.0546566	0.315358	gene-LOC112706733/gene-LOC112714932/gene-LOC112726695/gene-LOC112755080/gene-LOC112772556/gene-LOC112784436/novel.1665/novel.2498	8
Biological process	GO:0061982	meiosis I cell cycle process	6/568	165/34696	0.054864	0.315358	gene-LOC112708492/gene-LOC112711594/gene-LOC112717952/gene-LOC112727464/gene-LOC112783936/gene-LOC112802663	6
Biological process	GO:0010166	wax metabolic process	5/568	125/34696	0.055078	0.315358	gene-LOC112726581/gene-LOC112737451/gene-LOC112754721/gene-LOC112772120/gene-LOC112772561	5
Biological process	GO:0042743	hydrogen peroxide metabolic process	8/568	251/34696	0.0556894	0.317454	gene-LOC112697186/gene-LOC112701439/gene-LOC112714871/gene-LOC112720643/gene-LOC112741447/gene-LOC112779679/gene-LOC112782699/gene-LOC112801445	8
Molecular function	GO:0016722	oxidoreductase activity, oxidizing metal ions	4/603	87/36623	0.0557118	0.295763	gene-LOC112702330/gene-LOC112720030/gene-LOC112766412/gene-LOC112803173	4
Biological process	GO:0051983	regulation of chromosome segregation	3/568	53/34696	0.0560145	0.317907	gene-LOC112714932/gene-LOC112741008/gene-LOC112784436	3
Molecular function	GO:0016679	oxidoreductase activity, acting on diphenols and related substances as donors	5/603	125/36623	0.0561958	0.295763	gene-LOC112702330/gene-LOC112703508/gene-LOC112720030/gene-LOC112766412/gene-LOC112772426	5
Biological process	GO:0044786	cell cycle DNA replication	4/568	88/34696	0.0566586	0.319409	gene-LOC112722400/gene-LOC112737108/gene-LOC112789202/gene-LOC112789346	4
Molecular function	GO:0004565	beta-galactosidase activity	3/603	53/36623	0.0568021	0.295763	gene-LOC112772513/gene-LOC112783111/gene-LOC112786331	3
Biological process	GO:0009814	defense response, incompatible interaction	12/568	437/34696	0.0578729	0.319409	gene-LOC112706083/gene-LOC112734993/gene-LOC112736431/gene-LOC112736519/gene-LOC112738173/gene-LOC112750755/gene-LOC112762555/gene-LOC112764285/gene-LOC112779535/gene-LOC112790309/gene-LOC112792749/gene-LOC112801493	12
Biological process	GO:0000086	G2/M transition of mitotic cell cycle	2/568	24/34696	0.0582539	0.319409	gene-LOC112733135/gene-LOC112791139	2
Biological process	GO:0006349	regulation of gene expression by genetic imprinting	2/568	24/34696	0.0582539	0.319409	gene-LOC112800697/gene-LOC112801761	2
Biological process	GO:0030002	cellular anion homeostasis	2/568	24/34696	0.0582539	0.319409	gene-LOC112700672/gene-LOC112723410	2
Biological process	GO:0030320	cellular monovalent inorganic anion homeostasis	2/568	24/34696	0.0582539	0.319409	gene-LOC112700672/gene-LOC112723410	2
Biological process	GO:0035725	sodium ion transmembrane transport	2/568	24/34696	0.0582539	0.319409	gene-LOC112722482/gene-LOC112772431	2
Biological process	GO:0071514	genetic imprinting	2/568	24/34696	0.0582539	0.319409	gene-LOC112800697/gene-LOC112801761	2
Biological process	GO:1905269	positive regulation of chromatin organization	3/568	54/34696	0.0586162	0.319962	gene-LOC112695312/gene-LOC112758866/gene-LOC112800697	3
Cellular component	GO:0000145	exocyst	4/597	94/38527	0.0586373	0.300902	gene-LOC112706733/gene-LOC112726695/gene-LOC112755080/gene-LOC112772556	4
Biological process	GO:0009627	systemic acquired resistance	6/568	168/34696	0.0588493	0.319962	gene-LOC112736519/gene-LOC112738173/gene-LOC112750755/gene-LOC112762555/gene-LOC112779535/gene-LOC112790309	6
Molecular function	GO:0000404	heteroduplex DNA loop binding	2/603	24/36623	0.0588506	0.296215	gene-LOC112695750/gene-LOC112756471	2
Molecular function	GO:0016597	amino acid binding	2/603	24/36623	0.0588506	0.296215	gene-LOC112721529/gene-LOC112803513	2
Molecular function	GO:0032135	DNA insertion or deletion binding	2/603	24/36623	0.0588506	0.296215	gene-LOC112695750/gene-LOC112756471	2
Biological process	GO:1903825	organic acid transmembrane transport	6/568	169/34696	0.0602152	0.32466	gene-LOC112711545/gene-LOC112712033/gene-LOC112719967/gene-LOC112756322/gene-LOC112762512/gene-LOC112777450	6
Biological process	GO:1905039	carboxylic acid transmembrane transport	6/568	169/34696	0.0602152	0.32466	gene-LOC112711545/gene-LOC112712033/gene-LOC112719967/gene-LOC112756322/gene-LOC112762512/gene-LOC112777450	6
Biological process	GO:0002238	response to molecule of fungal origin	3/568	55/34696	0.0612738	0.328997	gene-LOC112726695/gene-LOC112775579/gene-LOC112789712	3
Molecular function	GO:0016405	CoA-ligase activity	3/603	55/36623	0.062127	0.30927	gene-LOC112754112/gene-LOC112755412/gene-LOC112776686	3
Biological process	GO:0030004	cellular monovalent inorganic cation homeostasis	4/568	91/34696	0.0625627	0.333627	gene-LOC112700672/gene-LOC112722482/gene-LOC112723410/gene-LOC112772431	4
Biological process	GO:0051569	regulation of histone H3-K4 methylation	2/568	25/34696	0.0626518	0.333627	gene-LOC112695312/gene-LOC112758866	2
Biological process	GO:1901570	fatty acid derivative biosynthetic process	5/568	130/34696	0.06303	0.334266	gene-LOC112726581/gene-LOC112737451/gene-LOC112754721/gene-LOC112772120/gene-LOC112772561	5
Molecular function	GO:0140103	catalytic activity, acting on a glycoprotein	2/603	25/36623	0.0632896	0.311633	gene-LOC112734357/gene-LOC112792180	2
Biological process	GO:1900140	regulation of seedling development	6/568	172/34696	0.0644252	0.34027	gene-LOC112696208/gene-LOC112726559/gene-LOC112728216/gene-LOC112734139/gene-LOC112758660/novel.2817	6
Molecular function	GO:0005253	anion channel activity	3/603	56/36623	0.0648734	0.315996	gene-LOC112705607/gene-LOC112757404/gene-LOC112767088	3
Biological process	GO:0010639	negative regulation of organelle organization	5/568	132/34696	0.0663824	0.345711	gene-LOC112711594/gene-LOC112720769/gene-LOC112741008/gene-LOC112743498/gene-LOC112800697	5
Biological process	GO:0031060	regulation of histone methylation	4/568	93/34696	0.0666716	0.345711	gene-LOC112695312/gene-LOC112727464/gene-LOC112758866/gene-LOC112800697	4
Biological process	GO:0044770	cell cycle phase transition	4/568	93/34696	0.0666716	0.345711	gene-LOC112710226/gene-LOC112733135/gene-LOC112741008/gene-LOC112791139	4
Biological process	GO:0051260	protein homooligomerization	4/568	93/34696	0.0666716	0.345711	gene-LOC112697086/gene-LOC112754975/gene-LOC112795966/novel.1757	4
Biological process	GO:0007568	aging	11/568	400/34696	0.0668039	0.345711	gene-LOC112703508/gene-LOC112711650/gene-LOC112728216/gene-LOC112741061/gene-LOC112750095/gene-LOC112762555/gene-LOC112767450/gene-LOC112772426/gene-LOC112777267/gene-LOC112791401/gene-LOC112795752	11
Biological process	GO:0070828	heterochromatin organization	2/568	26/34696	0.0671581	0.345711	gene-LOC112791128/gene-LOC112797602	2
Biological process	GO:0010410	hemicellulose metabolic process	6/568	174/34696	0.0673255	0.345711	gene-LOC112697317/gene-LOC112698421/gene-LOC112698437/gene-LOC112706831/gene-LOC112734464/gene-LOC112740942	6
Molecular function	GO:0008757	S-adenosylmethionine-dependent methyltransferase activity	12/603	447/36623	0.068445	0.329387	gene-LOC112695312/gene-LOC112707909/gene-LOC112740450/gene-LOC112741879/gene-LOC112751272/gene-LOC112755371/gene-LOC112755526/gene-LOC112758866/gene-LOC112796603/gene-LOC112801761/gene-LOC112802078/gene-LOC112802176	12
Biological process	GO:0046364	monosaccharide biosynthetic process	4/568	94/34696	0.0687774	0.351067	gene-LOC112699270/gene-LOC112709988/gene-LOC112746676/gene-LOC112779482	4
Biological process	GO:0000272	polysaccharide catabolic process	10/568	355/34696	0.0689112	0.351067	gene-LOC112712412/gene-LOC112734464/gene-LOC112742259/gene-LOC112747588/gene-LOC112754256/gene-LOC112756559/gene-LOC112779873/gene-LOC112779875/gene-LOC112784072/gene-LOC112789697	10
Biological process	GO:0009310	amine catabolic process	2/568	27/34696	0.0717682	0.359953	gene-LOC112733789/gene-LOC112772066	2
Biological process	GO:0009635	response to herbicide	2/568	27/34696	0.0717682	0.359953	gene-LOC112700672/gene-LOC112723410	2
Biological process	GO:0009942	longitudinal axis specification	2/568	27/34696	0.0717682	0.359953	gene-LOC112697086/gene-LOC112754975	2
Biological process	GO:0042402	cellular biogenic amine catabolic process	2/568	27/34696	0.0717682	0.359953	gene-LOC112733789/gene-LOC112772066	2
Molecular function	GO:0031406	carboxylic acid binding	6/603	176/36623	0.0718573	0.329387	gene-LOC112702333/gene-LOC112706026/gene-LOC112721529/gene-LOC112762594/gene-LOC112802846/gene-LOC112803513	6
Molecular function	GO:0043177	organic acid binding	6/603	176/36623	0.0718573	0.329387	gene-LOC112702333/gene-LOC112706026/gene-LOC112721529/gene-LOC112762594/gene-LOC112802846/gene-LOC112803513	6
Cellular component	GO:0005875	microtubule associated complex	7/597	233/38527	0.0719888	0.359944	gene-LOC112697732/gene-LOC112701885/gene-LOC112740924/gene-LOC112756021/gene-LOC112763686/gene-LOC112765362/gene-LOC112791904	7
Molecular function	GO:0008409	5'-3' exonuclease activity	2/603	27/36623	0.07249	0.329387	gene-LOC112716043/gene-LOC112802299	2
Molecular function	GO:0052736	beta-glucanase activity	2/603	27/36623	0.07249	0.329387	gene-LOC112706831/gene-LOC112716672	2
Molecular function	GO:0008234	cysteine-type peptidase activity	8/603	265/36623	0.0733607	0.329387	gene-LOC112705601/gene-LOC112714932/gene-LOC112736335/gene-LOC112743701/gene-LOC112747399/gene-LOC112754681/gene-LOC112764128/gene-LOC112784436	8
Molecular function	GO:0008170	N-methyltransferase activity	6/603	177/36623	0.073401	0.329387	gene-LOC112695312/gene-LOC112741879/gene-LOC112755371/gene-LOC112755526/gene-LOC112758866/gene-LOC112796603	6
Molecular function	GO:0016878	acid-thiol ligase activity	3/603	59/36623	0.0734394	0.329387	gene-LOC112754112/gene-LOC112755412/gene-LOC112776686	3
Biological process	GO:0072593	reactive oxygen species metabolic process	10/568	360/34696	0.0740658	0.370043	gene-LOC112697186/gene-LOC112701439/gene-LOC112714871/gene-LOC112720643/gene-LOC112722482/gene-LOC112741447/gene-LOC112772431/gene-LOC112779679/gene-LOC112782699/gene-LOC112801445	10
Biological process	GO:0010150	leaf senescence	9/568	314/34696	0.0750602	0.373569	gene-LOC112703508/gene-LOC112711650/gene-LOC112728216/gene-LOC112750095/gene-LOC112762555/gene-LOC112767450/gene-LOC112772426/gene-LOC112777267/gene-LOC112791401	9
Biological process	GO:0010929	positive regulation of auxin mediated signaling pathway	2/568	28/34696	0.0764774	0.37628	gene-LOC112697787/gene-LOC112756086	2
Biological process	GO:0032885	regulation of polysaccharide biosynthetic process	2/568	28/34696	0.0764774	0.37628	gene-LOC112706083/gene-LOC112764285	2
Biological process	GO:0072529	pyrimidine-containing compound catabolic process	2/568	28/34696	0.0764774	0.37628	gene-LOC112748739/gene-LOC112765015	2
Molecular function	GO:1990939	ATP-dependent microtubule motor activity	2/603	28/36623	0.0772419	0.343045	gene-LOC112701885/gene-LOC112765362	2
Molecular function	GO:0016891	endoribonuclease activity, producing 5'-phosphomonoesters	6/603	181/36623	0.0797642	0.350808	gene-LOC112742312/gene-LOC112791401/novel.1099/novel.1207/novel.1679/novel.2454	6
Biological process	GO:0051129	negative regulation of cellular component organization	5/568	140/34696	0.0807631	0.389644	gene-LOC112711594/gene-LOC112720769/gene-LOC112741008/gene-LOC112743498/gene-LOC112800697	5
Biological process	GO:0000479	endonucleolytic cleavage of tricistronic rRNA transcript (SSU-rRNA, 5.8S rRNA, LSU-rRNA)	2/568	29/34696	0.0812813	0.389644	gene-LOC112740044/gene-LOC112783331	2
Biological process	GO:0006271	DNA strand elongation involved in DNA replication	2/568	29/34696	0.0812813	0.389644	gene-LOC112715926/gene-LOC112748623	2
Biological process	GO:0009901	anther dehiscence	2/568	29/34696	0.0812813	0.389644	gene-LOC112755371/gene-LOC112755526	2
Biological process	GO:0022616	DNA strand elongation	2/568	29/34696	0.0812813	0.389644	gene-LOC112715926/gene-LOC112748623	2
Biological process	GO:0044839	cell cycle G2/M phase transition	2/568	29/34696	0.0812813	0.389644	gene-LOC112733135/gene-LOC112791139	2
Biological process	GO:0006865	amino acid transport	6/568	183/34696	0.0813014	0.389644	gene-LOC112711545/gene-LOC112712033/gene-LOC112719967/gene-LOC112756322/gene-LOC112762512/gene-LOC112777450	6
Molecular function	GO:0015165	pyrimidine nucleotide-sugar transmembrane transporter activity	2/603	29/36623	0.0820889	0.354155	gene-LOC112696458/gene-LOC112758989	2
Molecular function	GO:0019238	cyclohydrolase activity	2/603	29/36623	0.0820889	0.354155	gene-LOC112714827/gene-LOC112782818	2
Biological process	GO:0033043	regulation of organelle organization	12/568	465/34696	0.082868	0.395687	gene-LOC112695312/gene-LOC112711594/gene-LOC112714932/gene-LOC112720769/gene-LOC112727464/gene-LOC112738370/gene-LOC112741008/gene-LOC112743498/gene-LOC112758866/gene-LOC112784436/gene-LOC112795966/gene-LOC112800697	12
Cellular component	GO:0032300	mismatch repair complex	2/597	31/38527	0.0830231	0.404738	gene-LOC112695750/gene-LOC112756471	2
Molecular function	GO:0045735	nutrient reservoir activity	5/603	141/36623	0.084248	0.356739	gene-LOC112695357/gene-LOC112700672/gene-LOC112723410/gene-LOC112729107/gene-LOC112734898	5
Biological process	GO:0016115	terpenoid catabolic process	2/568	30/34696	0.0861755	0.407533	gene-LOC112783178/gene-LOC112797741	2
Biological process	GO:0042761	very long-chain fatty acid biosynthetic process	2/568	30/34696	0.0861755	0.407533	gene-LOC112737105/gene-LOC112789198	2
Biological process	GO:0010224	response to UV-B	6/568	186/34696	0.0862936	0.407533	gene-LOC112701039/gene-LOC112710303/gene-LOC112715131/gene-LOC112723388/gene-LOC112738173/gene-LOC112790309	6
Molecular function	GO:0008970	phospholipase A1 activity	2/603	30/36623	0.0870266	0.356739	gene-LOC112696290/gene-LOC112756434	2
Molecular function	GO:0015386	potassium:proton antiporter activity	2/603	30/36623	0.0870266	0.356739	gene-LOC112722482/gene-LOC112772431	2
Molecular function	GO:0015103	inorganic anion transmembrane transporter activity	6/603	186/36623	0.0881388	0.356739	gene-LOC112697543/gene-LOC112705607/gene-LOC112755512/gene-LOC112755657/gene-LOC112757404/gene-LOC112767088	6
Molecular function	GO:0016903	oxidoreductase activity, acting on the aldehyde or oxo group of donors	6/603	186/36623	0.0881388	0.356739	gene-LOC112719948/gene-LOC112737451/gene-LOC112764375/gene-LOC112772120/gene-LOC112772561/gene-LOC112792877	6
Molecular function	GO:0051536	iron-sulfur cluster binding	9/603	323/36623	0.0882004	0.356739	gene-LOC112734325/gene-LOC112734873/gene-LOC112736431/gene-LOC112736519/gene-LOC112748623/gene-LOC112772986/gene-LOC112778512/gene-LOC112792144/gene-LOC112792610	9
Molecular function	GO:0051540	metal cluster binding	9/603	323/36623	0.0882004	0.356739	gene-LOC112734325/gene-LOC112734873/gene-LOC112736431/gene-LOC112736519/gene-LOC112748623/gene-LOC112772986/gene-LOC112778512/gene-LOC112792144/gene-LOC112792610	9
Biological process	GO:1901136	carbohydrate derivative catabolic process	5/568	144/34696	0.088527	0.41656	gene-LOC112712412/gene-LOC112748739/gene-LOC112765015/gene-LOC112779873/gene-LOC112779875	5
Molecular function	GO:0048029	monosaccharide binding	5/603	144/36623	0.0901988	0.361593	gene-LOC112706026/gene-LOC112762594/gene-LOC112779188/gene-LOC112779380/gene-LOC112802846	5
Biological process	GO:0042446	hormone biosynthetic process	12/568	473/34696	0.0910873	0.42278	gene-LOC112706026/gene-LOC112726266/gene-LOC112730423/gene-LOC112738173/gene-LOC112741152/gene-LOC112762594/gene-LOC112783178/gene-LOC112790309/gene-LOC112795845/gene-LOC112797741/gene-LOC112802176/gene-LOC112802681	12
Biological process	GO:0071219	cellular response to molecule of bacterial origin	2/568	31/34696	0.0911559	0.42278	gene-LOC112738173/gene-LOC112790309	2
Biological process	GO:0090068	positive regulation of cell cycle process	2/568	31/34696	0.0911559	0.42278	gene-LOC112714932/gene-LOC112784436	2
Biological process	GO:1902882	regulation of response to oxidative stress	2/568	31/34696	0.0911559	0.42278	gene-LOC112700672/gene-LOC112723410	2
Molecular function	GO:0016893	endonuclease activity, active with either ribo- or deoxyribonucleic acids and producing 5'-phosphomonoesters	6/603	188/36623	0.0916184	0.362284	gene-LOC112742312/gene-LOC112791401/novel.1099/novel.1207/novel.1679/novel.2454	6
Molecular function	GO:0004568	chitinase activity	3/603	65/36623	0.0919707	0.362284	gene-LOC112712412/gene-LOC112779873/gene-LOC112779875	3
Molecular function	GO:0015171	amino acid transmembrane transporter activity	6/603	189/36623	0.0933857	0.364687	gene-LOC112711545/gene-LOC112712033/gene-LOC112719967/gene-LOC112756322/gene-LOC112762512/gene-LOC112777450	6
Biological process	GO:0048232	male gamete generation	5/568	147/34696	0.0945953	0.437166	gene-LOC112737592/gene-LOC112740897/gene-LOC112740924/gene-LOC112754382/novel.2286	5
Molecular function	GO:0008374	O-acyltransferase activity	9/603	328/36623	0.0946957	0.366642	gene-LOC112702485/gene-LOC112709716/gene-LOC112730515/gene-LOC112733656/gene-LOC112733878/gene-LOC112749260/gene-LOC112778390/gene-LOC112791600/novel.2286	9
Biological process	GO:0072527	pyrimidine-containing compound metabolic process	6/568	191/34696	0.0949797	0.43738	gene-LOC112702485/gene-LOC112733656/gene-LOC112748739/gene-LOC112765015/gene-LOC112791600/novel.2286	6
Biological process	GO:0009697	salicylic acid biosynthetic process	2/568	32/34696	0.0962182	0.439952	gene-LOC112738173/gene-LOC112790309	2
Biological process	GO:0046174	polyol catabolic process	2/568	32/34696	0.0962182	0.439952	gene-LOC112709988/gene-LOC112779482	2
Molecular function	GO:0005451	monovalent cation:proton antiporter activity	2/603	32/36623	0.0971568	0.372983	gene-LOC112722482/gene-LOC112772431	2
Biological process	GO:0008356	asymmetric cell division	3/568	67/34696	0.0972618	0.443158	gene-LOC112751272/gene-LOC112801761/gene-LOC112802078	3
Biological process	GO:0031349	positive regulation of defense response	8/568	285/34696	0.0982545	0.44611	gene-LOC112706733/gene-LOC112726695/gene-LOC112738173/gene-LOC112762555/gene-LOC112772556/gene-LOC112775579/gene-LOC112790309/gene-LOC112802681	8
Biological process	GO:0009694	jasmonic acid metabolic process	3/568	68/34696	0.100578	0.450714	gene-LOC112726266/gene-LOC112730423/gene-LOC112802681	3
Biological process	GO:0045787	positive regulation of cell cycle	3/568	68/34696	0.100578	0.450714	gene-LOC112714932/gene-LOC112784436/gene-LOC112797602	3
Biological process	GO:0008300	isoprenoid catabolic process	2/568	33/34696	0.101359	0.450714	gene-LOC112783178/gene-LOC112797741	2
Biological process	GO:0009900	dehiscence	2/568	33/34696	0.101359	0.450714	gene-LOC112755371/gene-LOC112755526	2
Biological process	GO:0010359	regulation of anion channel activity	2/568	33/34696	0.101359	0.450714	gene-LOC112705607/gene-LOC112767088	2
Biological process	GO:0045910	negative regulation of DNA recombination	2/568	33/34696	0.101359	0.450714	gene-LOC112711594/gene-LOC112778512	2
Molecular function	GO:0015925	galactosidase activity	3/603	68/36623	0.10189	0.384605	gene-LOC112772513/gene-LOC112783111/gene-LOC112786331	3
Molecular function	GO:0016857	racemase and epimerase activity, acting on carbohydrates and derivatives	3/603	68/36623	0.10189	0.384605	gene-LOC112699270/gene-LOC112749705/gene-LOC112801435	3
Molecular function	GO:0051539	4 iron, 4 sulfur cluster binding	5/603	150/36623	0.102731	0.384605	gene-LOC112734873/gene-LOC112736519/gene-LOC112748623/gene-LOC112778512/gene-LOC112792610	5
Cellular component	GO:0046658	anchored component of plasma membrane	9/597	355/38527	0.10308	0.485404	gene-LOC112703486/gene-LOC112705727/gene-LOC112711051/gene-LOC112716538/gene-LOC112723131/gene-LOC112737336/gene-LOC112764745/gene-LOC112784462/gene-LOC112803173	9
Biological process	GO:0006026	aminoglycan catabolic process	3/568	69/34696	0.103938	0.454047	gene-LOC112712412/gene-LOC112779873/gene-LOC112779875	3
Biological process	GO:0006030	chitin metabolic process	3/568	69/34696	0.103938	0.454047	gene-LOC112712412/gene-LOC112779873/gene-LOC112779875	3
Biological process	GO:0006032	chitin catabolic process	3/568	69/34696	0.103938	0.454047	gene-LOC112712412/gene-LOC112779873/gene-LOC112779875	3
Biological process	GO:0046348	amino sugar catabolic process	3/568	69/34696	0.103938	0.454047	gene-LOC112712412/gene-LOC112779873/gene-LOC112779875	3
Biological process	GO:1901072	glucosamine-containing compound catabolic process	3/568	69/34696	0.103938	0.454047	gene-LOC112712412/gene-LOC112779873/gene-LOC112779875	3
Biological process	GO:0002831	regulation of response to biotic stimulus	8/568	289/34696	0.104213	0.454047	gene-LOC112706733/gene-LOC112726695/gene-LOC112738173/gene-LOC112772556/gene-LOC112775579/gene-LOC112779535/gene-LOC112790309/gene-LOC112802681	8
Biological process	GO:0051130	positive regulation of cellular component organization	6/568	197/34696	0.105996	0.45664	gene-LOC112695312/gene-LOC112714932/gene-LOC112738370/gene-LOC112758866/gene-LOC112784436/gene-LOC112800697	6
Cellular component	GO:0000775	chromosome, centromeric region	4/597	116/38527	0.106498	0.485404	gene-LOC112717952/gene-LOC112741008/gene-LOC112779980/gene-LOC112783936	4
Biological process	GO:0000712	resolution of meiotic recombination intermediates	2/568	34/34696	0.106573	0.45664	gene-LOC112708492/gene-LOC112727464	2
Biological process	GO:0009861	jasmonic acid and ethylene-dependent systemic resistance	2/568	34/34696	0.106573	0.45664	gene-LOC112706083/gene-LOC112764285	2
Biological process	GO:0051570	regulation of histone H3-K9 methylation	2/568	34/34696	0.106573	0.45664	gene-LOC112727464/gene-LOC112800697	2
Biological process	GO:0098739	import across plasma membrane	2/568	34/34696	0.106573	0.45664	gene-LOC112722482/gene-LOC112772431	2
Cellular component	GO:1990391	DNA repair complex	2/597	36/38527	0.107038	0.485404	gene-LOC112695750/gene-LOC112756471	2
Biological process	GO:0016106	sesquiterpenoid biosynthetic process	3/568	71/34696	0.11079	0.465414	gene-LOC112703460/gene-LOC112740850/gene-LOC112771106	3
Biological process	GO:1901071	glucosamine-containing compound metabolic process	3/568	71/34696	0.11079	0.465414	gene-LOC112712412/gene-LOC112779873/gene-LOC112779875	3
Cellular component	GO:0030684	preribosome	4/597	118/38527	0.111525	0.494259	gene-LOC112720810/gene-LOC112740044/gene-LOC112769287/gene-LOC112783331	4
Biological process	GO:1901568	fatty acid derivative metabolic process	5/568	155/34696	0.111777	0.465414	gene-LOC112726581/gene-LOC112737451/gene-LOC112754721/gene-LOC112772120/gene-LOC112772561	5
Biological process	GO:0000478	endonucleolytic cleavage involved in rRNA processing	2/568	35/34696	0.111858	0.465414	gene-LOC112740044/gene-LOC112783331	2
Biological process	GO:0006771	riboflavin metabolic process	2/568	35/34696	0.111858	0.465414	gene-LOC112714827/gene-LOC112782818	2
Biological process	GO:0009231	riboflavin biosynthetic process	2/568	35/34696	0.111858	0.465414	gene-LOC112714827/gene-LOC112782818	2
Biological process	GO:0010019	chloroplast-nucleus signaling pathway	2/568	35/34696	0.111858	0.465414	gene-LOC112701439/gene-LOC112738243	2
Biological process	GO:0010065	primary meristem tissue development	2/568	35/34696	0.111858	0.465414	gene-LOC112695140/gene-LOC112758819	2
Biological process	GO:0042727	flavin-containing compound biosynthetic process	2/568	35/34696	0.111858	0.465414	gene-LOC112714827/gene-LOC112782818	2
Biological process	GO:0048653	anther development	4/568	112/34696	0.112251	0.465555	gene-LOC112697086/gene-LOC112754975/gene-LOC112755371/gene-LOC112755526	4
Molecular function	GO:0009378	four-way junction helicase activity	2/603	35/36623	0.112929	0.409253	gene-LOC112710758/gene-LOC112779459	2
Molecular function	GO:0022821	potassium ion antiporter activity	2/603	35/36623	0.112929	0.409253	gene-LOC112722482/gene-LOC112772431	2
Molecular function	GO:0030983	mismatched DNA binding	2/603	35/36623	0.112929	0.409253	gene-LOC112695750/gene-LOC112756471	2
Molecular function	GO:0043140	ATP-dependent 3'-5' DNA helicase activity	2/603	35/36623	0.112929	0.409253	gene-LOC112710758/gene-LOC112779459	2
Cellular component	GO:0031201	SNARE complex	4/597	120/38527	0.116656	0.505508	gene-LOC112723552/novel.1665/novel.2498/novel.2512	4
Biological process	GO:0098656	anion transmembrane transport	8/568	297/34696	0.116718	0.482534	gene-LOC112705607/gene-LOC112711545/gene-LOC112712033/gene-LOC112719967/gene-LOC112756322/gene-LOC112762512/gene-LOC112767088/gene-LOC112777450	8
Biological process	GO:0051050	positive regulation of transport	2/568	36/34696	0.117209	0.48302	gene-LOC112705607/gene-LOC112767088	2
Biological process	GO:0006066	alcohol metabolic process	7/568	251/34696	0.119866	0.492404	gene-LOC112703460/gene-LOC112709988/gene-LOC112740850/gene-LOC112771106/gene-LOC112779482/gene-LOC112783178/gene-LOC112797741	7
Biological process	GO:0002229	defense response to oomycetes	5/568	159/34696	0.120894	0.494837	gene-LOC112726695/gene-LOC112738173/gene-LOC112767450/gene-LOC112775579/gene-LOC112790309	5
Biological process	GO:0010948	negative regulation of cell cycle process	3/568	74/34696	0.12138	0.494837	gene-LOC112711594/gene-LOC112722400/gene-LOC112741008	3
Biological process	GO:0032101	regulation of response to external stimulus	8/568	300/34696	0.121606	0.494837	gene-LOC112706733/gene-LOC112726695/gene-LOC112738173/gene-LOC112772556/gene-LOC112775579/gene-LOC112779535/gene-LOC112790309/gene-LOC112802681	8
Biological process	GO:0000466	maturation of 5.8S rRNA from tricistronic rRNA transcript (SSU-rRNA, 5.8S rRNA, LSU-rRNA)	2/568	37/34696	0.122623	0.495857	gene-LOC112740044/gene-LOC112783331	2
Biological process	GO:0000578	embryonic axis specification	2/568	37/34696	0.122623	0.495857	gene-LOC112697086/gene-LOC112754975	2
Molecular function	GO:0016814	hydrolase activity, acting on carbon-nitrogen (but not peptide) bonds, in cyclic amidines	3/603	74/36623	0.122917	0.441524	gene-LOC112714827/gene-LOC112738412/gene-LOC112782818	3
Biological process	GO:0034754	cellular hormone metabolic process	4/568	116/34696	0.123246	0.496825	gene-LOC112741152/gene-LOC112789376/gene-LOC112795845/gene-LOC112802176	4
Molecular function	GO:0043138	3'-5' DNA helicase activity	2/603	37/36623	0.123783	0.441524	gene-LOC112710758/gene-LOC112779459	2
Cellular component	GO:0098687	chromosomal region	6/597	218/38527	0.124528	0.527889	gene-LOC112716043/gene-LOC112717952/gene-LOC112741008/gene-LOC112779980/gene-LOC112783936/gene-LOC112789346	6
Molecular function	GO:0005484	SNAP receptor activity	4/603	116/36623	0.125136	0.442864	gene-LOC112723552/novel.1665/novel.2498/novel.2512	4
Biological process	GO:0007276	gamete generation	5/568	161/34696	0.125579	0.504657	gene-LOC112737592/gene-LOC112740897/gene-LOC112740924/gene-LOC112754382/novel.2286	5
Biological process	GO:0042274	ribosomal small subunit biogenesis	4/568	117/34696	0.126065	0.505039	gene-LOC112720810/gene-LOC112740044/gene-LOC112769287/gene-LOC112783331	4
Biological process	GO:0009691	cytokinin biosynthetic process	2/568	38/34696	0.128097	0.505094	gene-LOC112741152/gene-LOC112795845	2
Biological process	GO:0010569	regulation of double-strand break repair via homologous recombination	2/568	38/34696	0.128097	0.505094	gene-LOC112711594/gene-LOC112778512	2
Biological process	GO:0030048	actin filament-based movement	2/568	38/34696	0.128097	0.505094	gene-LOC112696560/gene-LOC112805529	2
Biological process	GO:0043044	ATP-dependent chromatin remodeling	2/568	38/34696	0.128097	0.505094	gene-LOC112754593/gene-LOC112782947	2
Biological process	GO:0070734	histone H3-K27 methylation	2/568	38/34696	0.128097	0.505094	gene-LOC112755371/gene-LOC112755526	2
Biological process	GO:2001251	negative regulation of chromosome organization	3/568	76/34696	0.128639	0.505094	gene-LOC112720769/gene-LOC112741008/gene-LOC112800697	3
Biological process	GO:0016999	antibiotic metabolic process	11/568	454/34696	0.128811	0.505094	gene-LOC112697186/gene-LOC112701439/gene-LOC112714871/gene-LOC112720643/gene-LOC112738173/gene-LOC112741447/gene-LOC112767450/gene-LOC112779679/gene-LOC112782699/gene-LOC112790309/gene-LOC112801445	11
Biological process	GO:0031056	regulation of histone modification	4/568	119/34696	0.131781	0.515182	gene-LOC112695312/gene-LOC112727464/gene-LOC112758866/gene-LOC112800697	4
Cellular component	GO:0000932	P-body	5/597	173/38527	0.132271	0.538778	gene-LOC112696376/gene-LOC112726901/gene-LOC112736956/gene-LOC112740764/gene-LOC112741908	5
Biological process	GO:0010928	regulation of auxin mediated signaling pathway	3/568	77/34696	0.132325	0.515747	gene-LOC112697787/gene-LOC112756086/gene-LOC112776495	3
Cellular component	GO:0016459	myosin complex	2/597	41/38527	0.132622	0.538778	gene-LOC112696560/gene-LOC112805529	2
Biological process	GO:0010187	negative regulation of seed germination	2/568	39/34696	0.133627	0.517704	gene-LOC112696208/gene-LOC112758660	2
Biological process	GO:0031125	rRNA 3'-end processing	2/568	39/34696	0.133627	0.517704	gene-LOC112740044/gene-LOC112783331	2
Molecular function	GO:0004693	cyclin-dependent protein serine/threonine kinase activity	3/603	77/36623	0.133974	0.466848	gene-LOC112710226/gene-LOC112770949/gene-LOC112777694	3
Molecular function	GO:0097472	cyclin-dependent protein kinase activity	3/603	77/36623	0.133974	0.466848	gene-LOC112710226/gene-LOC112770949/gene-LOC112777694	3
Biological process	GO:0022412	cellular process involved in reproduction in multicellular organism	5/568	165/34696	0.135196	0.520843	gene-LOC112737592/gene-LOC112740897/gene-LOC112740924/gene-LOC112754382/novel.2286	5
Biological process	GO:0040029	regulation of gene expression, epigenetic	10/568	408/34696	0.135497	0.520843	gene-LOC112706718/gene-LOC112720769/gene-LOC112727464/gene-LOC112751272/gene-LOC112754593/gene-LOC112771235/gene-LOC112800697/gene-LOC112801761/gene-LOC112802078/novel.2110	10
Biological process	GO:0032196	transposition	3/568	78/34696	0.136047	0.520843	gene-LOC112750813/gene-LOC112800697/novel.155	3
Biological process	GO:0048586	regulation of long-day photoperiodism, flowering	3/568	78/34696	0.136047	0.520843	gene-LOC112705914/gene-LOC112741879/gene-LOC112796603	3
Biological process	GO:0022898	regulation of transmembrane transporter activity	2/568	40/34696	0.13921	0.526717	gene-LOC112705607/gene-LOC112767088	2
Biological process	GO:0032409	regulation of transporter activity	2/568	40/34696	0.13921	0.526717	gene-LOC112705607/gene-LOC112767088	2
Biological process	GO:0032412	regulation of ion transmembrane transporter activity	2/568	40/34696	0.13921	0.526717	gene-LOC112705607/gene-LOC112767088	2
Biological process	GO:0071428	rRNA-containing ribonucleoprotein complex export from nucleus	2/568	40/34696	0.13921	0.526717	gene-LOC112740044/gene-LOC112783331	2
Biological process	GO:0006022	aminoglycan metabolic process	3/568	79/34696	0.139805	0.527427	gene-LOC112712412/gene-LOC112779873/gene-LOC112779875	3
Molecular function	GO:0004806	triglyceride lipase activity	2/603	40/36623	0.140501	0.485856	gene-LOC112696290/gene-LOC112756434	2
Biological process	GO:0006767	water-soluble vitamin metabolic process	5/568	168/34696	0.142616	0.534915	gene-LOC112709988/gene-LOC112714827/gene-LOC112733377/gene-LOC112779482/gene-LOC112782818	5
Biological process	GO:0071446	cellular response to salicylic acid stimulus	5/568	168/34696	0.142616	0.534915	gene-LOC112706083/gene-LOC112736519/gene-LOC112750755/gene-LOC112762555/gene-LOC112764285	5
Biological process	GO:0044282	small molecule catabolic process	10/568	413/34696	0.14311	0.535214	gene-LOC112709988/gene-LOC112722296/gene-LOC112744064/gene-LOC112750755/gene-LOC112767450/gene-LOC112779482/gene-LOC112779615/gene-LOC112782357/gene-LOC112783178/gene-LOC112797741	10
Biological process	GO:0009690	cytokinin metabolic process	3/568	80/34696	0.143598	0.535491	gene-LOC112741152/gene-LOC112789376/gene-LOC112795845	3
Cellular component	GO:0035102	PRC1 complex	1/597	10/38527	0.144601	0.575455	novel.2110	1
Biological process	GO:0009147	pyrimidine nucleoside triphosphate metabolic process	2/568	41/34696	0.144842	0.536561	gene-LOC112748739/gene-LOC112765015	2
Biological process	GO:0080186	developmental vegetative growth	2/568	41/34696	0.144842	0.536561	gene-LOC112750095/gene-LOC112802681	2
Biological process	GO:0045490	pectin catabolic process	5/568	169/34696	0.145129	0.536561	gene-LOC112742259/gene-LOC112747588/gene-LOC112754256/gene-LOC112756559/gene-LOC112784072	5
Biological process	GO:1905393	plant organ formation	7/568	265/34696	0.146357	0.538027	gene-LOC112695140/gene-LOC112703025/gene-LOC112716941/gene-LOC112758819/gene-LOC112773173/gene-LOC112782798/gene-LOC112785183	7
Biological process	GO:0006338	chromatin remodeling	4/568	124/34696	0.146525	0.538027	gene-LOC112754593/gene-LOC112782947/gene-LOC112791128/gene-LOC112797602	4
Biological process	GO:0009631	cold acclimation	3/568	81/34696	0.147424	0.538027	gene-LOC112701439/gene-LOC112751715/gene-LOC112802787	3
Biological process	GO:0018205	peptidyl-lysine modification	8/568	315/34696	0.147619	0.538027	gene-LOC112695312/gene-LOC112727464/gene-LOC112751272/gene-LOC112755371/gene-LOC112755526/gene-LOC112758866/gene-LOC112800697/gene-LOC112802078	8
Cellular component	GO:0009897	external side of plasma membrane	2/597	44/38527	0.14857	0.579423	gene-LOC112716538/gene-LOC112784462	2
Molecular function	GO:0000149	SNARE binding	4/603	124/36623	0.148692	0.500722	gene-LOC112723552/novel.1665/novel.2498/novel.2512	4
Biological process	GO:0006633	fatty acid biosynthetic process	10/568	417/34696	0.149357	0.538027	gene-LOC112697662/gene-LOC112726581/gene-LOC112737105/gene-LOC112741490/gene-LOC112750755/gene-LOC112755914/gene-LOC112776420/gene-LOC112789198/gene-LOC112796199/gene-LOC112802681	10
Biological process	GO:0009292	genetic transfer	2/568	42/34696	0.150521	0.538027	gene-LOC112800697/gene-LOC112801761	2
Biological process	GO:0009294	DNA mediated transformation	2/568	42/34696	0.150521	0.538027	gene-LOC112800697/gene-LOC112801761	2
Biological process	GO:0010152	pollen maturation	2/568	42/34696	0.150521	0.538027	gene-LOC112697086/gene-LOC112754975	2
Biological process	GO:0046839	phospholipid dephosphorylation	2/568	42/34696	0.150521	0.538027	gene-LOC112742110/novel.1555	2
Biological process	GO:0046856	phosphatidylinositol dephosphorylation	2/568	42/34696	0.150521	0.538027	gene-LOC112742110/novel.1555	2
Biological process	GO:2000779	regulation of double-strand break repair	2/568	42/34696	0.150521	0.538027	gene-LOC112711594/gene-LOC112778512	2
Biological process	GO:0006487	protein N-linked glycosylation	3/568	82/34696	0.151283	0.538027	gene-LOC112726933/gene-LOC112734357/gene-LOC112792180	3
Biological process	GO:0001676	long-chain fatty acid metabolic process	1/568	10/34696	0.152178	0.538027	gene-LOC112750755	1
Biological process	GO:0006344	maintenance of chromatin silencing	1/568	10/34696	0.152178	0.538027	gene-LOC112800697	1
Biological process	GO:0006537	glutamate biosynthetic process	1/568	10/34696	0.152178	0.538027	gene-LOC112772986	1
Biological process	GO:0097054	L-glutamate biosynthetic process	1/568	10/34696	0.152178	0.538027	gene-LOC112772986	1
Molecular function	GO:0009540	zeaxanthin epoxidase [overall] activity	1/603	10/36623	0.152989	0.500722	gene-LOC112740850	1
Molecular function	GO:0010328	auxin influx transmembrane transporter activity	1/603	10/36623	0.152989	0.500722	gene-LOC112776495	1
Molecular function	GO:0015930	glutamate synthase activity	1/603	10/36623	0.152989	0.500722	gene-LOC112772986	1
Molecular function	GO:0016174	NAD(P)H oxidase activity	1/603	10/36623	0.152989	0.500722	gene-LOC112801445	1
Molecular function	GO:0016703	oxidoreductase activity, acting on single donors with incorporation of molecular oxygen, incorporation of one atom of oxygen (internal monooxygenases or internal mixed function oxidases)	1/603	10/36623	0.152989	0.500722	gene-LOC112736431	1
Molecular function	GO:0050551	myrcene synthase activity	1/603	10/36623	0.152989	0.500722	gene-LOC112703426	1
Biological process	GO:0042726	flavin-containing compound metabolic process	2/568	43/34696	0.156243	0.550896	gene-LOC112714827/gene-LOC112782818	2
Molecular function	GO:0005338	nucleotide-sugar transmembrane transporter activity	2/603	43/36623	0.157666	0.500722	gene-LOC112696458/gene-LOC112758989	2
Cellular component	GO:0030688	preribosome, small subunit precursor	1/597	11/38527	0.15786	0.591974	gene-LOC112720810	1
Cellular component	GO:0030689	Noc complex	1/597	11/38527	0.15786	0.591974	gene-LOC112720810	1
Biological process	GO:0044764	multi-organism cellular process	2/568	44/34696	0.162006	0.566584	gene-LOC112800697/gene-LOC112801761	2
Biological process	GO:0090056	regulation of chlorophyll metabolic process	2/568	44/34696	0.162006	0.566584	gene-LOC112722274/gene-LOC112805413	2
Biological process	GO:1903959	regulation of anion transmembrane transport	2/568	44/34696	0.162006	0.566584	gene-LOC112705607/gene-LOC112767088	2
Biological process	GO:0016570	histone modification	9/568	374/34696	0.162907	0.566974	gene-LOC112695312/gene-LOC112710226/gene-LOC112727464/gene-LOC112751272/gene-LOC112755371/gene-LOC112755526/gene-LOC112758866/gene-LOC112800697/gene-LOC112802078	9
Biological process	GO:1900055	regulation of leaf senescence	3/568	85/34696	0.163049	0.566974	gene-LOC112728216/gene-LOC112750095/gene-LOC112762555	3
Molecular function	GO:0003993	acid phosphatase activity	3/603	85/36623	0.164998	0.500722	gene-LOC112708154/gene-LOC112711338/gene-LOC112770847	3
Biological process	GO:0009967	positive regulation of signal transduction	6/568	225/34696	0.16538	0.566974	gene-LOC112697787/gene-LOC112709965/gene-LOC112755080/gene-LOC112756086/gene-LOC112791633/novel.2071	6
Biological process	GO:0023056	positive regulation of signaling	6/568	225/34696	0.16538	0.566974	gene-LOC112697787/gene-LOC112709965/gene-LOC112755080/gene-LOC112756086/gene-LOC112791633/novel.2071	6
Biological process	GO:0006272	leading strand elongation	1/568	11/34696	0.166061	0.566974	gene-LOC112748623	1
Biological process	GO:0006528	asparagine metabolic process	1/568	11/34696	0.166061	0.566974	gene-LOC112719966	1
Biological process	GO:0006529	asparagine biosynthetic process	1/568	11/34696	0.166061	0.566974	gene-LOC112719966	1
Biological process	GO:1901652	response to peptide	1/568	11/34696	0.166061	0.566974	gene-LOC112715926	1
Biological process	GO:1903798	regulation of production of miRNAs involved in gene silencing by miRNA	1/568	11/34696	0.166061	0.566974	gene-LOC112754593	1
Molecular function	GO:0004066	asparagine synthase (glutamine-hydrolyzing) activity	1/603	11/36623	0.166939	0.500722	gene-LOC112719966	1
Molecular function	GO:0004130	cytochrome-c peroxidase activity	1/603	11/36623	0.166939	0.500722	gene-LOC112701439	1
Molecular function	GO:0004742	dihydrolipoyllysine-residue acetyltransferase activity	1/603	11/36623	0.166939	0.500722	gene-LOC112711102	1
Molecular function	GO:0015180	L-alanine transmembrane transporter activity	1/603	11/36623	0.166939	0.500722	gene-LOC112712033	1
Molecular function	GO:0016418	S-acetyltransferase activity	1/603	11/36623	0.166939	0.500722	gene-LOC112711102	1
Molecular function	GO:0016731	oxidoreductase activity, acting on iron-sulfur proteins as donors, NAD or NADP as acceptor	1/603	11/36623	0.166939	0.500722	gene-LOC112719671	1
Molecular function	GO:0022858	alanine transmembrane transporter activity	1/603	11/36623	0.166939	0.500722	gene-LOC112712033	1
Molecular function	GO:0045548	phenylalanine ammonia-lyase activity	1/603	11/36623	0.166939	0.500722	gene-LOC112779615	1
Molecular function	GO:0048032	galacturonate binding	1/603	11/36623	0.166939	0.500722	gene-LOC112802846	1
Molecular function	GO:0051010	microtubule plus-end binding	1/603	11/36623	0.166939	0.500722	gene-LOC112779980	1
Molecular function	GO:0016877	ligase activity, forming carbon-sulfur bonds	3/603	86/36623	0.169017	0.500722	gene-LOC112754112/gene-LOC112755412/gene-LOC112776686	3
Molecular function	GO:0008138	protein tyrosine/serine/threonine phosphatase activity	2/603	45/36623	0.169315	0.500722	gene-LOC112715131/gene-LOC112770730	2
Molecular function	GO:0004190	aspartic-type endopeptidase activity	7/603	275/36623	0.170223	0.500722	gene-LOC112707988/gene-LOC112720234/gene-LOC112729107/gene-LOC112754585/gene-LOC112764468/gene-LOC112790298/novel.1193	7
Molecular function	GO:0070001	aspartic-type peptidase activity	7/603	275/36623	0.170223	0.500722	gene-LOC112707988/gene-LOC112720234/gene-LOC112729107/gene-LOC112754585/gene-LOC112764468/gene-LOC112790298/novel.1193	7
Cellular component	GO:0016589	NURF complex	1/597	12/38527	0.170913	0.617186	gene-LOC112782947	1
Cellular component	GO:0031010	ISWI-type complex	1/597	12/38527	0.170913	0.617186	gene-LOC112782947	1
Biological process	GO:0006040	amino sugar metabolic process	3/568	87/34696	0.17104	0.577095	gene-LOC112712412/gene-LOC112779873/gene-LOC112779875	3
Biological process	GO:0016054	organic acid catabolic process	7/568	277/34696	0.171073	0.577095	gene-LOC112722296/gene-LOC112750755/gene-LOC112767450/gene-LOC112779615/gene-LOC112782357/gene-LOC112783178/gene-LOC112797741	7
Biological process	GO:0046395	carboxylic acid catabolic process	7/568	277/34696	0.171073	0.577095	gene-LOC112722296/gene-LOC112750755/gene-LOC112767450/gene-LOC112779615/gene-LOC112782357/gene-LOC112783178/gene-LOC112797741	7
Biological process	GO:0002239	response to oomycetes	5/568	179/34696	0.171255	0.577095	gene-LOC112726695/gene-LOC112738173/gene-LOC112767450/gene-LOC112775579/gene-LOC112790309	5
Biological process	GO:1902275	regulation of chromatin organization	5/568	179/34696	0.171255	0.577095	gene-LOC112695312/gene-LOC112720769/gene-LOC112727464/gene-LOC112758866/gene-LOC112800697	5
Molecular function	GO:0008017	microtubule binding	9/603	378/36623	0.174038	0.505495	gene-LOC112697732/gene-LOC112701885/gene-LOC112722410/gene-LOC112740924/gene-LOC112756021/gene-LOC112763686/gene-LOC112765362/gene-LOC112772879/gene-LOC112779980	9
Biological process	GO:0042537	benzene-containing compound metabolic process	4/568	133/34696	0.174555	0.579937	gene-LOC112738173/gene-LOC112767450/gene-LOC112779615/gene-LOC112790309	4
Molecular function	GO:0008308	voltage-gated anion channel activity	2/603	46/36623	0.175194	0.505495	gene-LOC112705607/gene-LOC112767088	2
Molecular function	GO:0015081	sodium ion transmembrane transporter activity	2/603	46/36623	0.175194	0.505495	gene-LOC112722482/gene-LOC112772431	2
Biological process	GO:0005996	monosaccharide metabolic process	8/568	331/34696	0.178084	0.579937	gene-LOC112699270/gene-LOC112709988/gene-LOC112727888/gene-LOC112746676/gene-LOC112764375/gene-LOC112771825/gene-LOC112771994/gene-LOC112779482	8
Biological process	GO:0009956	radial pattern formation	2/568	47/34696	0.17951	0.579937	gene-LOC112697086/gene-LOC112754975	2
Biological process	GO:0010268	brassinosteroid homeostasis	2/568	47/34696	0.17951	0.579937	gene-LOC112783178/gene-LOC112797741	2
Biological process	GO:0019852	L-ascorbic acid metabolic process	2/568	47/34696	0.17951	0.579937	gene-LOC112709988/gene-LOC112779482	2
Biological process	GO:0019853	L-ascorbic acid biosynthetic process	2/568	47/34696	0.17951	0.579937	gene-LOC112709988/gene-LOC112779482	2
Biological process	GO:0051784	negative regulation of nuclear division	2/568	47/34696	0.17951	0.579937	gene-LOC112711594/gene-LOC112741008	2
Molecular function	GO:0004527	exonuclease activity	5/603	181/36623	0.179564	0.508393	gene-LOC112710961/gene-LOC112716043/gene-LOC112748623/gene-LOC112802299/novel.1106	5
Biological process	GO:0006287	base-excision repair, gap-filling	1/568	12/34696	0.179718	0.579937	gene-LOC112710961	1
Biological process	GO:0009558	embryo sac cellularization	1/568	12/34696	0.179718	0.579937	gene-LOC112740897	1
Biological process	GO:0009800	cinnamic acid biosynthetic process	1/568	12/34696	0.179718	0.579937	gene-LOC112779615	1
Biological process	GO:0016572	histone phosphorylation	1/568	12/34696	0.179718	0.579937	gene-LOC112710226	1
Biological process	GO:0019676	ammonia assimilation cycle	1/568	12/34696	0.179718	0.579937	gene-LOC112772986	1
Biological process	GO:0042891	antibiotic transport	1/568	12/34696	0.179718	0.579937	gene-LOC112750033	1
Biological process	GO:0045004	DNA replication proofreading	1/568	12/34696	0.179718	0.579937	gene-LOC112710961	1
Biological process	GO:0048317	seed morphogenesis	1/568	12/34696	0.179718	0.579937	gene-LOC112707370	1
Biological process	GO:0051754	meiotic sister chromatid cohesion, centromeric	1/568	12/34696	0.179718	0.579937	gene-LOC112741008	1
Biological process	GO:0071479	cellular response to ionizing radiation	1/568	12/34696	0.179718	0.579937	gene-LOC112715926	1
Molecular function	GO:0046423	allene-oxide cyclase activity	1/603	12/36623	0.18066	0.508393	gene-LOC112802681	1
Biological process	GO:0009561	megagametogenesis	5/568	183/34696	0.182185	0.586436	gene-LOC112697415/gene-LOC112712280/gene-LOC112740897/gene-LOC112755335/gene-LOC112775232	5
Molecular function	GO:0008514	organic anion transmembrane transporter activity	10/603	435/36623	0.183533	0.508393	gene-LOC112696458/gene-LOC112711545/gene-LOC112712033/gene-LOC112719967/gene-LOC112750033/gene-LOC112756322/gene-LOC112758989/gene-LOC112762512/gene-LOC112777450/gene-LOC112783657	10
Cellular component	GO:0000153	cytoplasmic ubiquitin ligase complex	1/597	13/38527	0.183764	0.647613	gene-LOC112751361	1
Biological process	GO:0006304	DNA modification	5/568	184/34696	0.184957	0.588034	gene-LOC112720769/gene-LOC112751272/gene-LOC112800697/gene-LOC112801761/gene-LOC112802078	5
Biological process	GO:0043648	dicarboxylic acid metabolic process	5/568	184/34696	0.184957	0.588034	gene-LOC112772986/gene-LOC112782357/gene-LOC112797820/gene-LOC112802416/novel.1757	5
Biological process	GO:0044728	DNA methylation or demethylation	5/568	184/34696	0.184957	0.588034	gene-LOC112720769/gene-LOC112751272/gene-LOC112800697/gene-LOC112801761/gene-LOC112802078	5
Biological process	GO:0006020	inositol metabolic process	2/568	48/34696	0.185408	0.588034	gene-LOC112709988/gene-LOC112779482	2
Biological process	GO:0051445	regulation of meiotic cell cycle	2/568	48/34696	0.185408	0.588034	gene-LOC112710226/gene-LOC112711594	2
Biological process	GO:1901401	regulation of tetrapyrrole metabolic process	2/568	48/34696	0.185408	0.588034	gene-LOC112722274/gene-LOC112805413	2
Biological process	GO:0010647	positive regulation of cell communication	6/568	234/34696	0.18696	0.589475	gene-LOC112697787/gene-LOC112709965/gene-LOC112755080/gene-LOC112756086/gene-LOC112791633/novel.2071	6
Biological process	GO:0006906	vesicle fusion	4/568	137/34696	0.187562	0.589475	gene-LOC112723552/novel.1665/novel.2498/novel.2512	4
Cellular component	GO:0035770	ribonucleoprotein granule	5/597	196/38527	0.189302	0.647613	gene-LOC112696376/gene-LOC112726901/gene-LOC112736956/gene-LOC112740764/gene-LOC112741908	5
Cellular component	GO:0036464	cytoplasmic ribonucleoprotein granule	5/597	196/38527	0.189302	0.647613	gene-LOC112696376/gene-LOC112726901/gene-LOC112736956/gene-LOC112740764/gene-LOC112741908	5
Biological process	GO:0071236	cellular response to antibiotic	5/568	186/34696	0.190547	0.589475	gene-LOC112706083/gene-LOC112736519/gene-LOC112750755/gene-LOC112762555/gene-LOC112764285	5
Biological process	GO:0000469	cleavage involved in rRNA processing	2/568	49/34696	0.191332	0.589475	gene-LOC112740044/gene-LOC112783331	2
Biological process	GO:0009864	induced systemic resistance, jasmonic acid mediated signaling pathway	2/568	49/34696	0.191332	0.589475	gene-LOC112762555/gene-LOC112802681	2
Biological process	GO:0048859	formation of anatomical boundary	2/568	49/34696	0.191332	0.589475	gene-LOC112754593/gene-LOC112785183	2
Biological process	GO:0051568	histone H3-K4 methylation	2/568	49/34696	0.191332	0.589475	gene-LOC112695312/gene-LOC112758866	2
Biological process	GO:0090691	formation of plant organ boundary	2/568	49/34696	0.191332	0.589475	gene-LOC112754593/gene-LOC112785183	2
Biological process	GO:0034605	cellular response to heat	3/568	92/34696	0.19148	0.589475	gene-LOC112708010/gene-LOC112754593/gene-LOC112769139	3
Biological process	GO:0048284	organelle fusion	6/568	236/34696	0.191899	0.589475	gene-LOC112712280/gene-LOC112723552/gene-LOC112775232/novel.1665/novel.2498/novel.2512	6
Biological process	GO:0002100	tRNA wobble adenosine to inosine editing	1/568	13/34696	0.193151	0.589475	gene-LOC112738412	1
Biological process	GO:0006382	adenosine to inosine editing	1/568	13/34696	0.193151	0.589475	gene-LOC112738412	1
Biological process	GO:0031297	replication fork processing	1/568	13/34696	0.193151	0.589475	gene-LOC112708492	1
Biological process	GO:0033273	response to vitamin	1/568	13/34696	0.193151	0.589475	gene-LOC112802681	1
Biological process	GO:0044088	regulation of vacuole organization	1/568	13/34696	0.193151	0.589475	gene-LOC112738370	1
Biological process	GO:1902475	L-alpha-amino acid transmembrane transport	1/568	13/34696	0.193151	0.589475	gene-LOC112712033	1
Molecular function	GO:0008028	monocarboxylic acid transmembrane transporter activity	3/603	92/36623	0.193686	0.508393	gene-LOC112711545/gene-LOC112712033/gene-LOC112777450	3
Molecular function	GO:0016796	exonuclease activity, active with either ribo- or deoxyribonucleic acids and producing 5'-phosphomonoesters	3/603	92/36623	0.193686	0.508393	gene-LOC112710961/gene-LOC112716043/gene-LOC112802299	3
Molecular function	GO:0004473	malate dehydrogenase (decarboxylating) (NADP+) activity	1/603	13/36623	0.194154	0.508393	novel.1757	1
Molecular function	GO:0004715	non-membrane spanning protein tyrosine kinase activity	1/603	13/36623	0.194154	0.508393	gene-LOC112758760	1
Molecular function	GO:0005313	L-glutamate transmembrane transporter activity	1/603	13/36623	0.194154	0.508393	gene-LOC112712033	1
Molecular function	GO:0008251	tRNA-specific adenosine deaminase activity	1/603	13/36623	0.194154	0.508393	gene-LOC112738412	1
Molecular function	GO:0010179	IAA-Ala conjugate hydrolase activity	1/603	13/36623	0.194154	0.508393	gene-LOC112733978	1
Molecular function	GO:0015137	citrate transmembrane transporter activity	1/603	13/36623	0.194154	0.508393	gene-LOC112750033	1
Molecular function	GO:0033549	MAP kinase phosphatase activity	1/603	13/36623	0.194154	0.508393	gene-LOC112715131	1
Molecular function	GO:0042895	antibiotic transmembrane transporter activity	1/603	13/36623	0.194154	0.508393	gene-LOC112750033	1
Molecular function	GO:0070401	NADP+ binding	1/603	13/36623	0.194154	0.508393	gene-LOC112796910	1
Molecular function	GO:0080030	methyl indole-3-acetate esterase activity	1/603	13/36623	0.194154	0.508393	gene-LOC112784960	1
Molecular function	GO:0080032	methyl jasmonate esterase activity	1/603	13/36623	0.194154	0.508393	gene-LOC112784960	1
Biological process	GO:2000028	regulation of photoperiodism, flowering	4/568	139/34696	0.194179	0.591219	gene-LOC112705914/gene-LOC112741879/gene-LOC112750095/gene-LOC112796603	4
Cellular component	GO:0005819	spindle	5/597	198/38527	0.194633	0.65437	gene-LOC112710226/gene-LOC112714932/gene-LOC112772879/gene-LOC112779980/gene-LOC112784436	5
Biological process	GO:2000070	regulation of response to water deprivation	3/568	93/34696	0.195641	0.59427	gene-LOC112708010/gene-LOC112769139/gene-LOC112779364	3
Molecular function	GO:0050350	trihydroxystilbene synthase activity	2/603	50/36623	0.198999	0.518084	gene-LOC112740947/gene-LOC112740948	2
Biological process	GO:0000302	response to reactive oxygen species	8/568	342/34696	0.200505	0.599031	gene-LOC112701439/gene-LOC112710303/gene-LOC112710508/gene-LOC112722482/gene-LOC112750755/gene-LOC112772431/gene-LOC112776686/gene-LOC112802681	8
Biological process	GO:0007131	reciprocal meiotic recombination	4/568	141/34696	0.200868	0.599031	gene-LOC112708492/gene-LOC112711594/gene-LOC112727464/gene-LOC112802663	4
Biological process	GO:0035825	homologous recombination	4/568	141/34696	0.200868	0.599031	gene-LOC112708492/gene-LOC112711594/gene-LOC112727464/gene-LOC112802663	4
Biological process	GO:0000018	regulation of DNA recombination	2/568	51/34696	0.203253	0.599031	gene-LOC112711594/gene-LOC112778512	2
Biological process	GO:0032881	regulation of polysaccharide metabolic process	2/568	51/34696	0.203253	0.599031	gene-LOC112706083/gene-LOC112764285	2
Biological process	GO:0044070	regulation of anion transport	2/568	51/34696	0.203253	0.599031	gene-LOC112705607/gene-LOC112767088	2
Biological process	GO:0055083	monovalent inorganic anion homeostasis	2/568	51/34696	0.203253	0.599031	gene-LOC112700672/gene-LOC112723410	2
Biological process	GO:0071216	cellular response to biotic stimulus	2/568	51/34696	0.203253	0.599031	gene-LOC112738173/gene-LOC112790309	2
Biological process	GO:1905268	negative regulation of chromatin organization	2/568	51/34696	0.203253	0.599031	gene-LOC112720769/gene-LOC112800697	2
Biological process	GO:0009789	positive regulation of abscisic acid-activated signaling pathway	4/568	142/34696	0.204239	0.599031	gene-LOC112709965/gene-LOC112755080/gene-LOC112791633/novel.2071	4
Biological process	GO:0090174	organelle membrane fusion	4/568	142/34696	0.204239	0.599031	gene-LOC112723552/novel.1665/novel.2498/novel.2512	4
Biological process	GO:1901421	positive regulation of response to alcohol	4/568	142/34696	0.204239	0.599031	gene-LOC112709965/gene-LOC112755080/gene-LOC112791633/novel.2071	4
Biological process	GO:1905959	positive regulation of cellular response to alcohol	4/568	142/34696	0.204239	0.599031	gene-LOC112709965/gene-LOC112755080/gene-LOC112791633/novel.2071	4
Molecular function	GO:1990837	sequence-specific double-stranded DNA binding	11/603	500/36623	0.205008	0.530678	gene-LOC112701047/gene-LOC112703282/gene-LOC112712018/gene-LOC112717952/gene-LOC112723386/gene-LOC112771010/gene-LOC112775329/gene-LOC112783936/gene-LOC112784675/gene-LOC112789346/gene-LOC112801608	11
Biological process	GO:0006571	tyrosine biosynthetic process	1/568	14/34696	0.206365	0.599031	gene-LOC112742203	1
Biological process	GO:0006842	tricarboxylic acid transport	1/568	14/34696	0.206365	0.599031	gene-LOC112750033	1
Biological process	GO:0009803	cinnamic acid metabolic process	1/568	14/34696	0.206365	0.599031	gene-LOC112779615	1
Biological process	GO:0010076	maintenance of floral meristem identity	1/568	14/34696	0.206365	0.599031	novel.2110	1
Biological process	GO:0080060	integument development	1/568	14/34696	0.206365	0.599031	gene-LOC112707370	1
Biological process	GO:0010383	cell wall polysaccharide metabolic process	6/568	242/34696	0.207006	0.599031	gene-LOC112697317/gene-LOC112698421/gene-LOC112698437/gene-LOC112706831/gene-LOC112734464/gene-LOC112740942	6
Molecular function	GO:0043891	glyceraldehyde-3-phosphate dehydrogenase (NAD(P)+) (phosphorylating) activity	1/603	14/36623	0.207427	0.530874	gene-LOC112764375	1
Molecular function	GO:0102229	amylopectin maltohydrolase activity	1/603	14/36623	0.207427	0.530874	gene-LOC112789697	1
Biological process	GO:0010119	regulation of stomatal movement	5/568	192/34696	0.207665	0.599031	gene-LOC112726695/gene-LOC112738243/gene-LOC112755080/gene-LOC112770730/gene-LOC112801445	5
Biological process	GO:0009696	salicylic acid metabolic process	3/568	96/34696	0.20825	0.599031	gene-LOC112738173/gene-LOC112767450/gene-LOC112790309	3
Biological process	GO:0009862	systemic acquired resistance, salicylic acid mediated signaling pathway	2/568	52/34696	0.209244	0.599031	gene-LOC112736519/gene-LOC112762555	2
Biological process	GO:0009880	embryonic pattern specification	2/568	52/34696	0.209244	0.599031	gene-LOC112697086/gene-LOC112754975	2
Biological process	GO:0010088	phloem development	2/568	52/34696	0.209244	0.599031	gene-LOC112711202/gene-LOC112777424	2
Biological process	GO:1900056	negative regulation of leaf senescence	2/568	52/34696	0.209244	0.599031	gene-LOC112750095/gene-LOC112762555	2
Biological process	GO:1905622	negative regulation of leaf development	2/568	52/34696	0.209244	0.599031	gene-LOC112750095/gene-LOC112762555	2
Cellular component	GO:0043230	extracellular organelle	2/597	55/38527	0.209631	0.656043	gene-LOC112726695/gene-LOC112755080	2
Cellular component	GO:0070062	extracellular exosome	2/597	55/38527	0.209631	0.656043	gene-LOC112726695/gene-LOC112755080	2
Cellular component	GO:1903561	extracellular vesicle	2/597	55/38527	0.209631	0.656043	gene-LOC112726695/gene-LOC112755080	2
Cellular component	GO:0099023	tethering complex	4/597	152/38527	0.210675	0.656043	gene-LOC112706733/gene-LOC112726695/gene-LOC112755080/gene-LOC112772556	4
Biological process	GO:0006400	tRNA modification	4/568	144/34696	0.211028	0.601477	gene-LOC112738412/gene-LOC112741152/gene-LOC112755781/gene-LOC112795845	4
Biological process	GO:0009809	lignin biosynthetic process	4/568	144/34696	0.211028	0.601477	gene-LOC112719948/gene-LOC112720030/gene-LOC112740429/gene-LOC112792877	4
Molecular function	GO:0004521	endoribonuclease activity	6/603	243/36623	0.21319	0.542557	gene-LOC112742312/gene-LOC112791401/novel.1099/novel.1207/novel.1679/novel.2454	6
Cellular component	GO:0098552	side of membrane	4/597	153/38527	0.213907	0.656043	gene-LOC112700672/gene-LOC112716538/gene-LOC112723410/gene-LOC112784462	4
Biological process	GO:0009736	cytokinin-activated signaling pathway	4/568	145/34696	0.214447	0.607927	gene-LOC112705954/gene-LOC112749707/gene-LOC112779380/gene-LOC112801434	4
Biological process	GO:0000028	ribosomal small subunit assembly	2/568	53/34696	0.215253	0.607927	gene-LOC112740044/gene-LOC112783331	2
Cellular component	GO:0032040	small-subunit processome	2/597	56/38527	0.215317	0.656043	gene-LOC112720810/gene-LOC112769287	2
Biological process	GO:0043414	macromolecule methylation	9/568	402/34696	0.215701	0.607927	gene-LOC112695312/gene-LOC112727464/gene-LOC112751272/gene-LOC112755371/gene-LOC112755526/gene-LOC112758866/gene-LOC112800697/gene-LOC112801761/gene-LOC112802078	9
Biological process	GO:0015718	monocarboxylic acid transport	3/568	98/34696	0.216755	0.607927	gene-LOC112711545/gene-LOC112712033/gene-LOC112777450	3
Molecular function	GO:0016641	oxidoreductase activity, acting on the CH-NH2 group of donors, oxygen as acceptor	2/603	53/36623	0.217091	0.54349	gene-LOC112706026/gene-LOC112762594	2
Biological process	GO:0042542	response to hydrogen peroxide	4/568	146/34696	0.21788	0.607927	gene-LOC112710508/gene-LOC112722482/gene-LOC112772431/gene-LOC112802681	4
Biological process	GO:0015698	inorganic anion transport	5/568	196/34696	0.219347	0.607927	gene-LOC112705607/gene-LOC112719720/gene-LOC112755512/gene-LOC112755657/gene-LOC112767088	5
Biological process	GO:0006297	nucleotide-excision repair, DNA gap filling	1/568	15/34696	0.219362	0.607927	gene-LOC112710961	1
Biological process	GO:0007231	osmosensory signaling pathway	1/568	15/34696	0.219362	0.607927	gene-LOC112801445	1
Biological process	GO:0008215	spermine metabolic process	1/568	15/34696	0.219362	0.607927	gene-LOC112772066	1
Biological process	GO:0010190	cytochrome b6f complex assembly	1/568	15/34696	0.219362	0.607927	gene-LOC112711266	1
Biological process	GO:0016233	telomere capping	1/568	15/34696	0.219362	0.607927	gene-LOC112716043	1
Biological process	GO:0019566	arabinose metabolic process	1/568	15/34696	0.219362	0.607927	gene-LOC112771994	1
Molecular function	GO:0004300	enoyl-CoA hydratase activity	1/603	15/36623	0.220482	0.54349	gene-LOC112722296	1
Molecular function	GO:0010178	IAA-amino acid conjugate hydrolase activity	1/603	15/36623	0.220482	0.54349	gene-LOC112733978	1
Molecular function	GO:0016661	oxidoreductase activity, acting on other nitrogenous compounds as donors	1/603	15/36623	0.220482	0.54349	gene-LOC112744064	1
Molecular function	GO:0050378	UDP-glucuronate 4-epimerase activity	1/603	15/36623	0.220482	0.54349	gene-LOC112699270	1
Biological process	GO:0009130	pyrimidine nucleoside monophosphate biosynthetic process	2/568	54/34696	0.221278	0.607927	gene-LOC112748739/gene-LOC112765015	2
Biological process	GO:0046189	phenol-containing compound biosynthetic process	2/568	54/34696	0.221278	0.607927	gene-LOC112738173/gene-LOC112790309	2
Biological process	GO:0071804	cellular potassium ion transport	2/568	54/34696	0.221278	0.607927	gene-LOC112722482/gene-LOC112772431	2
Biological process	GO:0071805	potassium ion transmembrane transport	2/568	54/34696	0.221278	0.607927	gene-LOC112722482/gene-LOC112772431	2
Biological process	GO:1902288	regulation of defense response to oomycetes	2/568	54/34696	0.221278	0.607927	gene-LOC112726695/gene-LOC112775579	2
Molecular function	GO:0008137	NADH dehydrogenase (ubiquinone) activity	2/603	54/36623	0.223155	0.54349	gene-LOC112710354/gene-LOC112710355	2
Molecular function	GO:0050136	NADH dehydrogenase (quinone) activity	2/603	54/36623	0.223155	0.54349	gene-LOC112710354/gene-LOC112710355	2
Molecular function	GO:0071949	FAD binding	2/603	54/36623	0.223155	0.54349	gene-LOC112740850/gene-LOC112782357	2
Biological process	GO:0071368	cellular response to cytokinin stimulus	4/568	148/34696	0.224792	0.616272	gene-LOC112705954/gene-LOC112749707/gene-LOC112779380/gene-LOC112801434	4
Cellular component	GO:0000784	nuclear chromosome, telomeric region	2/597	58/38527	0.226728	0.680183	gene-LOC112716043/gene-LOC112789346	2
Cellular component	GO:0005938	cell cortex	5/597	211/38527	0.230469	0.68093	gene-LOC112706733/gene-LOC112726695/gene-LOC112755080/gene-LOC112772556/gene-LOC112772879	5
Biological process	GO:0009920	cell plate formation involved in plant-type cell wall biogenesis	1/568	16/34696	0.232147	0.627137	novel.1665	1
Biological process	GO:0015976	carbon utilization	1/568	16/34696	0.232147	0.627137	gene-LOC112703260	1
Biological process	GO:0050665	hydrogen peroxide biosynthetic process	1/568	16/34696	0.232147	0.627137	gene-LOC112801445	1
Biological process	GO:0070601	centromeric sister chromatid cohesion	1/568	16/34696	0.232147	0.627137	gene-LOC112741008	1
Biological process	GO:0080037	negative regulation of cytokinin-activated signaling pathway	1/568	16/34696	0.232147	0.627137	gene-LOC112779380	1
Biological process	GO:1900367	positive regulation of defense response to insect	1/568	16/34696	0.232147	0.627137	gene-LOC112802681	1
Biological process	GO:1902289	negative regulation of defense response to oomycetes	1/568	16/34696	0.232147	0.627137	gene-LOC112775579	1
Molecular function	GO:0016161	beta-amylase activity	1/603	16/36623	0.233322	0.557838	gene-LOC112789697	1
Molecular function	GO:0016531	copper chaperone activity	1/603	16/36623	0.233322	0.557838	gene-LOC112734062	1
Molecular function	GO:0051538	3 iron, 4 sulfur cluster binding	1/603	16/36623	0.233322	0.557838	gene-LOC112772986	1
Biological process	GO:0070192	chromosome organization involved in meiotic cell cycle	3/568	102/34696	0.233971	0.630747	gene-LOC112708492/gene-LOC112741008/gene-LOC112802663	3
Biological process	GO:0044242	cellular lipid catabolic process	4/568	151/34696	0.235262	0.63291	gene-LOC112722296/gene-LOC112750755/gene-LOC112783178/gene-LOC112797741	4
Molecular function	GO:0005507	copper ion binding	7/603	304/36623	0.236765	0.557838	gene-LOC112702330/gene-LOC112720030/gene-LOC112734062/gene-LOC112737147/gene-LOC112766412/gene-LOC112789234/gene-LOC112803173	7
Biological process	GO:0046474	glycerophospholipid biosynthetic process	4/568	152/34696	0.238779	0.638792	gene-LOC112702485/gene-LOC112733656/gene-LOC112791600/novel.2286	4
Biological process	GO:0000460	maturation of 5.8S rRNA	2/568	57/34696	0.239424	0.638792	gene-LOC112740044/gene-LOC112783331	2
Biological process	GO:0016132	brassinosteroid biosynthetic process	2/568	57/34696	0.239424	0.638792	gene-LOC112783178/gene-LOC112797741	2
Biological process	GO:0090502	RNA phosphodiester bond hydrolysis, endonucleolytic	2/568	57/34696	0.239424	0.638792	gene-LOC112740044/gene-LOC112783331	2
Cellular component	GO:0031902	late endosome membrane	4/597	161/38527	0.240227	0.699167	gene-LOC112706808/gene-LOC112723552/gene-LOC112802071/novel.2512	4
Molecular function	GO:0008375	acetylglucosaminyltransferase activity	3/603	103/36623	0.240899	0.557838	gene-LOC112734357/gene-LOC112738172/gene-LOC112792180	3
Molecular function	GO:0015491	cation:cation antiporter activity	2/603	57/36623	0.241415	0.557838	gene-LOC112722482/gene-LOC112772431	2
Molecular function	GO:0033293	monocarboxylic acid binding	2/603	57/36623	0.241415	0.557838	gene-LOC112702333/gene-LOC112802846	2
Biological process	GO:0045088	regulation of innate immune response	7/568	308/34696	0.242192	0.64485	gene-LOC112706083/gene-LOC112738173/gene-LOC112762555/gene-LOC112764285/gene-LOC112779535/gene-LOC112790309/gene-LOC112802681	7
Biological process	GO:0007349	cellularization	1/568	17/34696	0.244724	0.645657	gene-LOC112740897	1
Biological process	GO:0010165	response to X-ray	1/568	17/34696	0.244724	0.645657	gene-LOC112715926	1
Biological process	GO:0051103	DNA ligation involved in DNA repair	1/568	17/34696	0.244724	0.645657	gene-LOC112715926	1
Cellular component	GO:0046861	glyoxysomal membrane	1/597	18/38527	0.245098	0.702855	gene-LOC112776686	1
Molecular function	GO:0003697	single-stranded DNA binding	4/603	153/36623	0.245435	0.557838	gene-LOC112734873/gene-LOC112740860/gene-LOC112792610/gene-LOC112795580	4
Biological process	GO:0006814	sodium ion transport	2/568	58/34696	0.24549	0.645657	gene-LOC112722482/gene-LOC112772431	2
Biological process	GO:0007129	synapsis	2/568	58/34696	0.24549	0.645657	gene-LOC112708492/gene-LOC112802663	2
Biological process	GO:0009129	pyrimidine nucleoside monophosphate metabolic process	2/568	58/34696	0.24549	0.645657	gene-LOC112748739/gene-LOC112765015	2
Molecular function	GO:0004805	trehalose-phosphatase activity	1/603	17/36623	0.245951	0.557838	gene-LOC112706160	1
Molecular function	GO:0008106	alcohol dehydrogenase (NADP+) activity	1/603	17/36623	0.245951	0.557838	gene-LOC112796910	1
Molecular function	GO:0008948	oxaloacetate decarboxylase activity	1/603	17/36623	0.245951	0.557838	novel.1757	1
Molecular function	GO:0009922	fatty acid elongase activity	1/603	17/36623	0.245951	0.557838	gene-LOC112726581	1
Molecular function	GO:0030523	dihydrolipoamide S-acyltransferase activity	1/603	17/36623	0.245951	0.557838	gene-LOC112711102	1
Biological process	GO:0040034	regulation of development, heterochronic	3/568	105/34696	0.247038	0.648411	gene-LOC112716941/gene-LOC112782798/gene-LOC112785183	3
Molecular function	GO:0015631	tubulin binding	9/603	415/36623	0.247307	0.557838	gene-LOC112697732/gene-LOC112701885/gene-LOC112722410/gene-LOC112740924/gene-LOC112756021/gene-LOC112763686/gene-LOC112765362/gene-LOC112772879/gene-LOC112779980	9
Molecular function	GO:0000217	DNA secondary structure binding	2/603	58/36623	0.247518	0.557838	gene-LOC112695750/gene-LOC112756471	2
Biological process	GO:0009832	plant-type cell wall biogenesis	8/568	364/34696	0.248437	0.650765	gene-LOC112703486/gene-LOC112706981/gene-LOC112716538/gene-LOC112720030/gene-LOC112723131/gene-LOC112770873/gene-LOC112784462/novel.1665	8
Molecular function	GO:0016655	oxidoreductase activity, acting on NAD(P)H, quinone or similar compound as acceptor	3/603	105/36623	0.249689	0.559947	gene-LOC112710354/gene-LOC112710355/gene-LOC112776009	3
Biological process	GO:0010337	regulation of salicylic acid metabolic process	2/568	59/34696	0.251561	0.657616	gene-LOC112738173/gene-LOC112790309	2
Biological process	GO:0009166	nucleotide catabolic process	4/568	156/34696	0.252961	0.658615	gene-LOC112711102/gene-LOC112746676/gene-LOC112748739/gene-LOC112765015	4
Biological process	GO:0009863	salicylic acid mediated signaling pathway	4/568	156/34696	0.252961	0.658615	gene-LOC112706083/gene-LOC112736519/gene-LOC112762555/gene-LOC112764285	4
Biological process	GO:0002215	defense response to nematode	1/568	18/34696	0.257094	0.665359	gene-LOC112779679	1
Biological process	GO:0009435	NAD biosynthetic process	1/568	18/34696	0.257094	0.665359	gene-LOC112800569	1
Biological process	GO:0019740	nitrogen utilization	1/568	18/34696	0.257094	0.665359	gene-LOC112772986	1
Molecular function	GO:0015181	arginine transmembrane transporter activity	1/603	18/36623	0.258372	0.57094	gene-LOC112712033	1
Molecular function	GO:0015189	L-lysine transmembrane transporter activity	1/603	18/36623	0.258372	0.57094	gene-LOC112712033	1
Molecular function	GO:0016841	ammonia-lyase activity	1/603	18/36623	0.258372	0.57094	gene-LOC112779615	1
Molecular function	GO:0004725	protein tyrosine phosphatase activity	2/603	60/36623	0.259737	0.571169	gene-LOC112715131/gene-LOC112770730	2
Biological process	GO:0009637	response to blue light	4/568	158/34696	0.260117	0.67184	gene-LOC112734192/gene-LOC112767089/gene-LOC112791883/gene-LOC112802681	4
Biological process	GO:0006305	DNA alkylation	4/568	159/34696	0.26371	0.672659	gene-LOC112751272/gene-LOC112800697/gene-LOC112801761/gene-LOC112802078	4
Biological process	GO:0006306	DNA methylation	4/568	159/34696	0.26371	0.672659	gene-LOC112751272/gene-LOC112800697/gene-LOC112801761/gene-LOC112802078	4
Biological process	GO:0042364	water-soluble vitamin biosynthetic process	4/568	159/34696	0.26371	0.672659	gene-LOC112709988/gene-LOC112714827/gene-LOC112779482/gene-LOC112782818	4
Biological process	GO:0043628	ncRNA 3'-end processing	2/568	61/34696	0.263714	0.672659	gene-LOC112740044/gene-LOC112783331	2
Biological process	GO:0009751	response to salicylic acid	10/568	480/34696	0.263769	0.672659	gene-LOC112697787/gene-LOC112706083/gene-LOC112736519/gene-LOC112750755/gene-LOC112754721/gene-LOC112756086/gene-LOC112762555/gene-LOC112764285/gene-LOC112767450/gene-LOC112802681	10
Biological process	GO:0006266	DNA ligation	1/568	19/34696	0.269262	0.672659	gene-LOC112715926	1
Biological process	GO:0006559	L-phenylalanine catabolic process	1/568	19/34696	0.269262	0.672659	gene-LOC112779615	1
Biological process	GO:0007050	cell cycle arrest	1/568	19/34696	0.269262	0.672659	gene-LOC112758760	1
Biological process	GO:0032011	ARF protein signal transduction	1/568	19/34696	0.269262	0.672659	gene-LOC112750436	1
Biological process	GO:0032012	regulation of ARF protein signal transduction	1/568	19/34696	0.269262	0.672659	gene-LOC112750436	1
Biological process	GO:0032876	negative regulation of DNA endoreduplication	1/568	19/34696	0.269262	0.672659	gene-LOC112722400	1
Biological process	GO:0051574	positive regulation of histone H3-K9 methylation	1/568	19/34696	0.269262	0.672659	gene-LOC112800697	1
Biological process	GO:1900057	positive regulation of leaf senescence	1/568	19/34696	0.269262	0.672659	gene-LOC112728216	1
Biological process	GO:1902222	erythrose 4-phosphate/phosphoenolpyruvate family amino acid catabolic process	1/568	19/34696	0.269262	0.672659	gene-LOC112779615	1
Biological process	GO:1905623	positive regulation of leaf development	1/568	19/34696	0.269262	0.672659	gene-LOC112728216	1
Biological process	GO:0015849	organic acid transport	7/568	319/34696	0.26944	0.672659	gene-LOC112711545/gene-LOC112712033/gene-LOC112719967/gene-LOC112750033/gene-LOC112756322/gene-LOC112762512/gene-LOC112777450	7
Biological process	GO:0046942	carboxylic acid transport	7/568	319/34696	0.26944	0.672659	gene-LOC112711545/gene-LOC112712033/gene-LOC112719967/gene-LOC112750033/gene-LOC112756322/gene-LOC112762512/gene-LOC112777450	7
Biological process	GO:0009960	endosperm development	2/568	62/34696	0.269791	0.672659	gene-LOC112714932/gene-LOC112784436	2
Molecular function	GO:0003909	DNA ligase activity	1/603	19/36623	0.270589	0.578193	gene-LOC112715926	1
Molecular function	GO:0003910	DNA ligase (ATP) activity	1/603	19/36623	0.270589	0.578193	gene-LOC112715926	1
Molecular function	GO:0004033	aldo-keto reductase (NADP) activity	1/603	19/36623	0.270589	0.578193	gene-LOC112796910	1
Molecular function	GO:0015142	tricarboxylic acid transmembrane transporter activity	1/603	19/36623	0.270589	0.578193	gene-LOC112750033	1
Molecular function	GO:0015174	basic amino acid transmembrane transporter activity	1/603	19/36623	0.270589	0.578193	gene-LOC112712033	1
Molecular function	GO:0050734	hydroxycinnamoyltransferase activity	1/603	19/36623	0.270589	0.578193	gene-LOC112709716	1
Biological process	GO:0006778	porphyrin-containing compound metabolic process	5/568	213/34696	0.270981	0.673032	gene-LOC112722274/gene-LOC112736431/gene-LOC112738243/gene-LOC112755320/gene-LOC112805413	5
Biological process	GO:0030029	actin filament-based process	5/568	213/34696	0.270981	0.673032	gene-LOC112696560/gene-LOC112743498/gene-LOC112795966/gene-LOC112805529/novel.2480	5
Biological process	GO:0009664	plant-type cell wall organization	7/568	320/34696	0.271958	0.674164	gene-LOC112702503/gene-LOC112703486/gene-LOC112710156/gene-LOC112716538/gene-LOC112723131/gene-LOC112766231/gene-LOC112784462	7
Molecular function	GO:0042562	hormone binding	2/603	62/36623	0.271962	0.578398	gene-LOC112702333/gene-LOC112779380	2
Biological process	GO:0043173	nucleotide salvage	2/568	63/34696	0.275868	0.682548	gene-LOC112733377/gene-LOC112800569	2
Biological process	GO:0019953	sexual reproduction	7/568	322/34696	0.277012	0.684073	gene-LOC112737592/gene-LOC112740897/gene-LOC112740924/gene-LOC112743226/gene-LOC112744617/gene-LOC112754382/novel.2286	7
Molecular function	GO:0004197	cysteine-type endopeptidase activity	2/603	63/36623	0.278072	0.58863	gene-LOC112714932/gene-LOC112784436	2
Biological process	GO:0000290	deadenylation-dependent decapping of nuclear-transcribed mRNA	1/568	20/34696	0.281232	0.691851	gene-LOC112741908	1
Biological process	GO:0015807	L-amino acid transport	1/568	20/34696	0.281232	0.691851	gene-LOC112712033	1
Biological process	GO:0007338	single fertilization	2/568	64/34696	0.281941	0.69228	gene-LOC112743226/gene-LOC112744617	2
Molecular function	GO:0008296	3'-5'-exodeoxyribonuclease activity	1/603	20/36623	0.282605	0.592686	gene-LOC112710961	1
Molecular function	GO:0033808	6'-deoxychalcone synthase activity	1/603	20/36623	0.282605	0.592686	gene-LOC112764075	1
Cellular component	GO:0009986	cell surface	2/597	68/38527	0.284148	0.78732	gene-LOC112716538/gene-LOC112784462	2
Biological process	GO:0033013	tetrapyrrole metabolic process	5/568	218/34696	0.286654	0.694186	gene-LOC112722274/gene-LOC112736431/gene-LOC112738243/gene-LOC112755320/gene-LOC112805413	5
Biological process	GO:0043900	regulation of multi-organism process	8/568	381/34696	0.287756	0.694186	gene-LOC112706733/gene-LOC112726695/gene-LOC112738173/gene-LOC112772556/gene-LOC112775579/gene-LOC112779535/gene-LOC112790309/gene-LOC112802681	8
Biological process	GO:0006595	polyamine metabolic process	2/568	65/34696	0.28801	0.694186	gene-LOC112733789/gene-LOC112772066	2
Biological process	GO:0042168	heme metabolic process	2/568	65/34696	0.28801	0.694186	gene-LOC112738243/gene-LOC112755320	2
Biological process	GO:0050826	response to freezing	2/568	65/34696	0.28801	0.694186	gene-LOC112700672/gene-LOC112723410	2
Biological process	GO:0048443	stamen development	4/568	166/34696	0.289097	0.694186	gene-LOC112697086/gene-LOC112754975/gene-LOC112755371/gene-LOC112755526	4
Biological process	GO:0048466	androecium development	4/568	166/34696	0.289097	0.694186	gene-LOC112697086/gene-LOC112754975/gene-LOC112755371/gene-LOC112755526	4
Biological process	GO:0061025	membrane fusion	4/568	166/34696	0.289097	0.694186	gene-LOC112723552/novel.1665/novel.2498/novel.2512	4
Biological process	GO:1901292	nucleoside phosphate catabolic process	4/568	166/34696	0.289097	0.694186	gene-LOC112711102/gene-LOC112746676/gene-LOC112748739/gene-LOC112765015	4
Molecular function	GO:0016866	intramolecular transferase activity	3/603	114/36623	0.289737	0.603199	gene-LOC112755320/gene-LOC112797820/gene-LOC112801996	3
Molecular function	GO:0003954	NADH dehydrogenase activity	2/603	65/36623	0.290281	0.603199	gene-LOC112710354/gene-LOC112710355	2
Cellular component	GO:0012511	monolayer-surrounded lipid storage body	1/597	22/38527	0.290835	0.78732	gene-LOC112750755	1
Cellular component	GO:0034702	ion channel complex	1/597	22/38527	0.290835	0.78732	gene-LOC112757404	1
Cellular component	GO:0034707	chloride channel complex	1/597	22/38527	0.290835	0.78732	gene-LOC112757404	1
Biological process	GO:0050776	regulation of immune response	7/568	328/34696	0.292315	0.694186	gene-LOC112706083/gene-LOC112738173/gene-LOC112762555/gene-LOC112764285/gene-LOC112779535/gene-LOC112790309/gene-LOC112802681	7
Biological process	GO:0034644	cellular response to UV	1/568	21/34696	0.293005	0.694186	gene-LOC112738243	1
Biological process	GO:0035067	negative regulation of histone acetylation	1/568	21/34696	0.293005	0.694186	gene-LOC112800697	1
Biological process	GO:1901984	negative regulation of protein acetylation	1/568	21/34696	0.293005	0.694186	gene-LOC112800697	1
Biological process	GO:2000071	regulation of defense response by callose deposition	1/568	21/34696	0.293005	0.694186	gene-LOC112775579	1
Biological process	GO:2000757	negative regulation of peptidyl-lysine acetylation	1/568	21/34696	0.293005	0.694186	gene-LOC112800697	1
Molecular function	GO:0016886	ligase activity, forming phosphoric ester bonds	1/603	21/36623	0.294424	0.609014	gene-LOC112715926	1
Cellular component	GO:0099568	cytoplasmic region	5/597	233/38527	0.29474	0.78732	gene-LOC112706733/gene-LOC112726695/gene-LOC112755080/gene-LOC112772556/gene-LOC112772879	5
Biological process	GO:0045488	pectin metabolic process	7/568	329/34696	0.294884	0.694186	gene-LOC112706083/gene-LOC112742259/gene-LOC112747588/gene-LOC112754256/gene-LOC112756559/gene-LOC112764285/gene-LOC112784072	7
Biological process	GO:0033865	nucleoside bisphosphate metabolic process	4/568	168/34696	0.296415	0.694186	gene-LOC112722312/gene-LOC112737451/gene-LOC112772120/gene-LOC112772561	4
Biological process	GO:0033875	ribonucleoside bisphosphate metabolic process	4/568	168/34696	0.296415	0.694186	gene-LOC112722312/gene-LOC112737451/gene-LOC112772120/gene-LOC112772561	4
Biological process	GO:0034032	purine nucleoside bisphosphate metabolic process	4/568	168/34696	0.296415	0.694186	gene-LOC112722312/gene-LOC112737451/gene-LOC112772120/gene-LOC112772561	4
Biological process	GO:0006650	glycerophospholipid metabolic process	6/568	276/34696	0.299172	0.694186	gene-LOC112702485/gene-LOC112733656/gene-LOC112742110/gene-LOC112791600/novel.1555/novel.2286	6
Biological process	GO:0007140	male meiotic nuclear division	2/568	67/34696	0.300129	0.694186	gene-LOC112740897/gene-LOC112740924	2
Biological process	GO:0016129	phytosteroid biosynthetic process	2/568	67/34696	0.300129	0.694186	gene-LOC112783178/gene-LOC112797741	2
Biological process	GO:0030641	regulation of cellular pH	2/568	67/34696	0.300129	0.694186	gene-LOC112722482/gene-LOC112772431	2
Biological process	GO:0051453	regulation of intracellular pH	2/568	67/34696	0.300129	0.694186	gene-LOC112722482/gene-LOC112772431	2
Biological process	GO:0090333	regulation of stomatal closure	2/568	67/34696	0.300129	0.694186	gene-LOC112726695/gene-LOC112755080	2
Cellular component	GO:0005769	early endosome	3/597	124/38527	0.301862	0.79004	gene-LOC112750436/novel.1665/novel.2498	3
Biological process	GO:0044703	multi-organism reproductive process	7/568	332/34696	0.302621	0.694186	gene-LOC112737592/gene-LOC112740897/gene-LOC112740924/gene-LOC112743226/gene-LOC112744617/gene-LOC112754382/novel.2286	7
Biological process	GO:0055067	monovalent inorganic cation homeostasis	4/568	170/34696	0.303755	0.694186	gene-LOC112700672/gene-LOC112722482/gene-LOC112723410/gene-LOC112772431	4
Biological process	GO:0006308	DNA catabolic process	1/568	22/34696	0.304586	0.694186	gene-LOC112791401	1
Biological process	GO:0031936	negative regulation of chromatin silencing	1/568	22/34696	0.304586	0.694186	gene-LOC112720769	1
Biological process	GO:0046244	salicylic acid catabolic process	1/568	22/34696	0.304586	0.694186	gene-LOC112767450	1
Biological process	GO:1900036	positive regulation of cellular response to heat	1/568	22/34696	0.304586	0.694186	gene-LOC112754593	1
Biological process	GO:2000068	regulation of defense response to insect	1/568	22/34696	0.304586	0.694186	gene-LOC112802681	1
Biological process	GO:0006637	acyl-CoA metabolic process	3/568	118/34696	0.304659	0.694186	gene-LOC112737451/gene-LOC112772120/gene-LOC112772561	3
Biological process	GO:0035383	thioester metabolic process	3/568	118/34696	0.304659	0.694186	gene-LOC112737451/gene-LOC112772120/gene-LOC112772561	3
Molecular function	GO:0016530	metallochaperone activity	1/603	22/36623	0.306048	0.627329	gene-LOC112734062	1
Molecular function	GO:0047501	(+)-neomenthol dehydrogenase activity	1/603	22/36623	0.306048	0.627329	gene-LOC112789840	1
Biological process	GO:0009692	ethylene metabolic process	2/568	68/34696	0.306176	0.694186	gene-LOC112706026/gene-LOC112762594	2
Biological process	GO:0009693	ethylene biosynthetic process	2/568	68/34696	0.306176	0.694186	gene-LOC112706026/gene-LOC112762594	2
Biological process	GO:0009833	plant-type primary cell wall biogenesis	2/568	68/34696	0.306176	0.694186	gene-LOC112706981/gene-LOC112770873	2
Biological process	GO:0042631	cellular response to water deprivation	2/568	68/34696	0.306176	0.694186	gene-LOC112710758/gene-LOC112779459	2
Biological process	GO:0043255	regulation of carbohydrate biosynthetic process	2/568	68/34696	0.306176	0.694186	gene-LOC112706083/gene-LOC112764285	2
Biological process	GO:0043449	cellular alkene metabolic process	2/568	68/34696	0.306176	0.694186	gene-LOC112706026/gene-LOC112762594	2
Biological process	GO:0043450	alkene biosynthetic process	2/568	68/34696	0.306176	0.694186	gene-LOC112706026/gene-LOC112762594	2
Biological process	GO:1900673	olefin metabolic process	2/568	68/34696	0.306176	0.694186	gene-LOC112706026/gene-LOC112762594	2
Biological process	GO:1900674	olefin biosynthetic process	2/568	68/34696	0.306176	0.694186	gene-LOC112706026/gene-LOC112762594	2
Cellular component	GO:0009898	cytoplasmic side of plasma membrane	2/597	72/38527	0.307069	0.79004	gene-LOC112700672/gene-LOC112723410	2
Biological process	GO:0019363	pyridine nucleotide biosynthetic process	4/568	172/34696	0.311115	0.694186	gene-LOC112711102/gene-LOC112733377/gene-LOC112746676/gene-LOC112800569	4
Cellular component	GO:1902495	transmembrane transporter complex	1/597	24/38527	0.312655	0.79004	gene-LOC112757404	1
Biological process	GO:0010393	galacturonan metabolic process	7/568	336/34696	0.313001	0.694186	gene-LOC112706083/gene-LOC112742259/gene-LOC112747588/gene-LOC112754256/gene-LOC112756559/gene-LOC112764285/gene-LOC112784072	7
Cellular component	GO:0044448	cell cortex part	4/597	183/38527	0.315626	0.79004	gene-LOC112706733/gene-LOC112726695/gene-LOC112755080/gene-LOC112772556	4
Biological process	GO:0000463	maturation of LSU-rRNA from tricistronic rRNA transcript (SSU-rRNA, 5.8S rRNA, LSU-rRNA)	1/568	23/34696	0.315978	0.694186	gene-LOC112728937	1
Biological process	GO:0007094	mitotic spindle assembly checkpoint	1/568	23/34696	0.315978	0.694186	gene-LOC112741008	1
Biological process	GO:0007265	Ras protein signal transduction	1/568	23/34696	0.315978	0.694186	gene-LOC112750436	1
Biological process	GO:0009065	glutamine family amino acid catabolic process	1/568	23/34696	0.315978	0.694186	gene-LOC112782357	1
Biological process	GO:0031577	spindle checkpoint	1/568	23/34696	0.315978	0.694186	gene-LOC112741008	1
Biological process	GO:0033046	negative regulation of sister chromatid segregation	1/568	23/34696	0.315978	0.694186	gene-LOC112741008	1
Biological process	GO:0033048	negative regulation of mitotic sister chromatid segregation	1/568	23/34696	0.315978	0.694186	gene-LOC112741008	1
Biological process	GO:0045839	negative regulation of mitotic nuclear division	1/568	23/34696	0.315978	0.694186	gene-LOC112741008	1
Biological process	GO:0045841	negative regulation of mitotic metaphase/anaphase transition	1/568	23/34696	0.315978	0.694186	gene-LOC112741008	1
Biological process	GO:0046578	regulation of Ras protein signal transduction	1/568	23/34696	0.315978	0.694186	gene-LOC112750436	1
Biological process	GO:0051056	regulation of small GTPase mediated signal transduction	1/568	23/34696	0.315978	0.694186	gene-LOC112750436	1
Biological process	GO:0051985	negative regulation of chromosome segregation	1/568	23/34696	0.315978	0.694186	gene-LOC112741008	1
Biological process	GO:0071173	spindle assembly checkpoint	1/568	23/34696	0.315978	0.694186	gene-LOC112741008	1
Biological process	GO:0071174	mitotic spindle checkpoint	1/568	23/34696	0.315978	0.694186	gene-LOC112741008	1
Biological process	GO:1902100	negative regulation of metaphase/anaphase transition of cell cycle	1/568	23/34696	0.315978	0.694186	gene-LOC112741008	1
Biological process	GO:1905819	negative regulation of chromosome separation	1/568	23/34696	0.315978	0.694186	gene-LOC112741008	1
Biological process	GO:2000816	negative regulation of mitotic sister chromatid separation	1/568	23/34696	0.315978	0.694186	gene-LOC112741008	1
Cellular component	GO:0010008	endosome membrane	8/597	415/38527	0.316016	0.79004	gene-LOC112706808/gene-LOC112723552/gene-LOC112750436/gene-LOC112795966/gene-LOC112802071/novel.1665/novel.2498/novel.2512	8
Molecular function	GO:0005086	ARF guanyl-nucleotide exchange factor activity	1/603	23/36623	0.317481	0.637246	gene-LOC112750436	1
Molecular function	GO:0005375	copper ion transmembrane transporter activity	1/603	23/36623	0.317481	0.637246	gene-LOC112734062	1
Biological process	GO:0009825	multidimensional cell growth	3/568	121/34696	0.318077	0.696786	gene-LOC112716538/gene-LOC112771051/gene-LOC112784462	3
Biological process	GO:0071462	cellular response to water stimulus	2/568	70/34696	0.318238	0.696786	gene-LOC112710758/gene-LOC112779459	2
Biological process	GO:0018958	phenol-containing compound metabolic process	3/568	122/34696	0.322553	0.698639	gene-LOC112738173/gene-LOC112767450/gene-LOC112790309	3
Cellular component	GO:0031519	PcG protein complex	1/597	25/38527	0.323313	0.79805	novel.2110	1
Biological process	GO:0016131	brassinosteroid metabolic process	2/568	71/34696	0.324251	0.698639	gene-LOC112783178/gene-LOC112797741	2
Biological process	GO:0009064	glutamine family amino acid metabolic process	4/568	176/34696	0.325882	0.698639	gene-LOC112719966/gene-LOC112772986/gene-LOC112782357/gene-LOC112802416	4
Biological process	GO:0000422	autophagy of mitochondrion	1/568	24/34696	0.327183	0.698639	gene-LOC112751361	1
Biological process	GO:0030835	negative regulation of actin filament depolymerization	1/568	24/34696	0.327183	0.698639	gene-LOC112743498	1
Biological process	GO:0030837	negative regulation of actin filament polymerization	1/568	24/34696	0.327183	0.698639	gene-LOC112743498	1
Biological process	GO:0044804	autophagy of nucleus	1/568	24/34696	0.327183	0.698639	gene-LOC112751361	1
Biological process	GO:0045128	negative regulation of reciprocal meiotic recombination	1/568	24/34696	0.327183	0.698639	gene-LOC112711594	1
Biological process	GO:0045835	negative regulation of meiotic nuclear division	1/568	24/34696	0.327183	0.698639	gene-LOC112711594	1
Biological process	GO:0051447	negative regulation of meiotic cell cycle	1/568	24/34696	0.327183	0.698639	gene-LOC112711594	1
Biological process	GO:0051693	actin filament capping	1/568	24/34696	0.327183	0.698639	gene-LOC112743498	1
Biological process	GO:0060964	regulation of gene silencing by miRNA	1/568	24/34696	0.327183	0.698639	gene-LOC112754593	1
Biological process	GO:0061726	mitochondrion disassembly	1/568	24/34696	0.327183	0.698639	gene-LOC112751361	1
Biological process	GO:0080036	regulation of cytokinin-activated signaling pathway	1/568	24/34696	0.327183	0.698639	gene-LOC112779380	1
Biological process	GO:0110029	negative regulation of meiosis I	1/568	24/34696	0.327183	0.698639	gene-LOC112711594	1
Molecular function	GO:0004089	carbonate dehydratase activity	1/603	24/36623	0.328725	0.637246	gene-LOC112703260	1
Molecular function	GO:0004860	protein kinase inhibitor activity	1/603	24/36623	0.328725	0.637246	gene-LOC112791751	1
Molecular function	GO:0005254	chloride channel activity	1/603	24/36623	0.328725	0.637246	gene-LOC112757404	1
Molecular function	GO:0005496	steroid binding	1/603	24/36623	0.328725	0.637246	gene-LOC112743226	1
Molecular function	GO:0008146	sulfotransferase activity	1/603	24/36623	0.328725	0.637246	gene-LOC112795735	1
Molecular function	GO:0045551	cinnamyl-alcohol dehydrogenase activity	1/603	24/36623	0.328725	0.637246	gene-LOC112740429	1
Molecular function	GO:0052747	sinapyl alcohol dehydrogenase activity	1/603	24/36623	0.328725	0.637246	gene-LOC112740429	1
Cellular component	GO:0000781	chromosome, telomeric region	2/597	76/38527	0.329844	0.803605	gene-LOC112716043/gene-LOC112789346	2
Biological process	GO:0006282	regulation of DNA repair	2/568	72/34696	0.330251	0.703223	gene-LOC112711594/gene-LOC112778512	2
Biological process	GO:0051241	negative regulation of multicellular organismal process	6/568	287/34696	0.330614	0.703223	gene-LOC112696208/gene-LOC112705914/gene-LOC112750095/gene-LOC112758660/gene-LOC112762555/gene-LOC112801761	6
Biological process	GO:0009644	response to high light intensity	3/568	124/34696	0.331504	0.703223	gene-LOC112700672/gene-LOC112710508/gene-LOC112723410	3
Biological process	GO:0009846	pollen germination	3/568	124/34696	0.331504	0.703223	gene-LOC112697086/gene-LOC112736825/gene-LOC112754975	3
Cellular component	GO:0042575	DNA polymerase complex	1/597	26/38527	0.333805	0.803605	gene-LOC112710961	1
Molecular function	GO:0034061	DNA polymerase activity	5/603	232/36623	0.335605	0.637246	gene-LOC112710961/gene-LOC112734873/gene-LOC112748623/gene-LOC112792610/novel.1193	5
Biological process	GO:2001020	regulation of response to DNA damage stimulus	2/568	73/34696	0.336235	0.710515	gene-LOC112711594/gene-LOC112778512	2
Molecular function	GO:0016709	oxidoreductase activity, acting on paired donors, with incorporation or reduction of molecular oxygen, NAD(P)H as one donor, and incorporation of one atom of oxygen	7/603	343/36623	0.33653	0.637246	gene-LOC112716941/gene-LOC112740850/gene-LOC112766774/gene-LOC112777166/gene-LOC112782798/gene-LOC112783178/gene-LOC112797741	7
Biological process	GO:0016045	detection of bacterium	1/568	25/34696	0.338205	0.710515	gene-LOC112736644	1
Biological process	GO:0055070	copper ion homeostasis	1/568	25/34696	0.338205	0.710515	gene-LOC112734062	1
Biological process	GO:0070920	regulation of production of small RNA involved in gene silencing by RNA	1/568	25/34696	0.338205	0.710515	gene-LOC112754593	1
Biological process	GO:0098543	detection of other organism	1/568	25/34696	0.338205	0.710515	gene-LOC112736644	1
Biological process	GO:1901617	organic hydroxy compound biosynthetic process	8/568	402/34696	0.338236	0.710515	gene-LOC112703460/gene-LOC112738173/gene-LOC112740850/gene-LOC112750755/gene-LOC112771106/gene-LOC112783178/gene-LOC112790309/gene-LOC112797741	8
Molecular function	GO:0004000	adenosine deaminase activity	1/603	25/36623	0.339785	0.637246	gene-LOC112738412	1
Molecular function	GO:0004470	malic enzyme activity	1/603	25/36623	0.339785	0.637246	novel.1757	1
Molecular function	GO:0004471	malate dehydrogenase (decarboxylating) (NAD+) activity	1/603	25/36623	0.339785	0.637246	novel.1757	1
Molecular function	GO:0010427	abscisic acid binding	1/603	25/36623	0.339785	0.637246	gene-LOC112702333	1
Molecular function	GO:0015108	chloride transmembrane transporter activity	1/603	25/36623	0.339785	0.637246	gene-LOC112757404	1
Molecular function	GO:0015172	acidic amino acid transmembrane transporter activity	1/603	25/36623	0.339785	0.637246	gene-LOC112712033	1
Molecular function	GO:0019139	cytokinin dehydrogenase activity	1/603	25/36623	0.339785	0.637246	gene-LOC112789376	1
Molecular function	GO:0031491	nucleosome binding	1/603	25/36623	0.339785	0.637246	gene-LOC112782947	1
Molecular function	GO:0052861	glucan endo-1,3-beta-glucanase activity, C-3 substituted reducing group	1/603	25/36623	0.339785	0.637246	gene-LOC112716672	1
Biological process	GO:0006721	terpenoid metabolic process	8/568	403/34696	0.340677	0.714484	gene-LOC112703460/gene-LOC112736519/gene-LOC112738243/gene-LOC112740850/gene-LOC112771106/gene-LOC112777166/gene-LOC112783178/gene-LOC112797741	8
Molecular function	GO:0005342	organic acid transmembrane transporter activity	7/603	345/36623	0.341834	0.637246	gene-LOC112711545/gene-LOC112712033/gene-LOC112719967/gene-LOC112750033/gene-LOC112756322/gene-LOC112762512/gene-LOC112777450	7
Molecular function	GO:0046943	carboxylic acid transmembrane transporter activity	7/603	345/36623	0.341834	0.637246	gene-LOC112711545/gene-LOC112712033/gene-LOC112719967/gene-LOC112750033/gene-LOC112756322/gene-LOC112762512/gene-LOC112777450	7
Biological process	GO:0006541	glutamine metabolic process	2/568	74/34696	0.342203	0.715364	gene-LOC112719966/gene-LOC112772986	2
Biological process	GO:0009062	fatty acid catabolic process	2/568	74/34696	0.342203	0.715364	gene-LOC112722296/gene-LOC112750755	2
Biological process	GO:0005985	sucrose metabolic process	2/568	75/34696	0.348154	0.715364	gene-LOC112695778/gene-LOC112738386	2
Biological process	GO:0031935	regulation of chromatin silencing	2/568	75/34696	0.348154	0.715364	gene-LOC112720769/gene-LOC112727464	2
Molecular function	GO:0008171	O-methyltransferase activity	3/603	127/36623	0.348189	0.646433	gene-LOC112707909/gene-LOC112767136/gene-LOC112802176	3
Cellular component	GO:0044440	endosomal part	8/597	429/38527	0.34822	0.820968	gene-LOC112706808/gene-LOC112723552/gene-LOC112750436/gene-LOC112795966/gene-LOC112802071/novel.1665/novel.2498/novel.2512	8
Biological process	GO:0010077	maintenance of inflorescence meristem identity	1/568	26/34696	0.349047	0.715364	novel.2110	1
Biological process	GO:0010158	abaxial cell fate specification	1/568	26/34696	0.349047	0.715364	gene-LOC112743715	1
Biological process	GO:0031333	negative regulation of protein complex assembly	1/568	26/34696	0.349047	0.715364	gene-LOC112743498	1
Biological process	GO:0032272	negative regulation of protein polymerization	1/568	26/34696	0.349047	0.715364	gene-LOC112743498	1
Biological process	GO:0045144	meiotic sister chromatid segregation	1/568	26/34696	0.349047	0.715364	gene-LOC112741008	1
Biological process	GO:0045493	xylan catabolic process	1/568	26/34696	0.349047	0.715364	gene-LOC112734464	1
Biological process	GO:0050829	defense response to Gram-negative bacterium	1/568	26/34696	0.349047	0.715364	gene-LOC112699270	1
Biological process	GO:0051177	meiotic sister chromatid cohesion	1/568	26/34696	0.349047	0.715364	gene-LOC112741008	1
Biological process	GO:0080110	sporopollenin biosynthetic process	1/568	26/34696	0.349047	0.715364	gene-LOC112737203	1
Biological process	GO:0005984	disaccharide metabolic process	3/568	128/34696	0.349389	0.715364	gene-LOC112695778/gene-LOC112706160/gene-LOC112738386	3
Biological process	GO:0042538	hyperosmotic salinity response	3/568	128/34696	0.349389	0.715364	gene-LOC112700672/gene-LOC112723410/gene-LOC112732454	3
Molecular function	GO:0016835	carbon-oxygen lyase activity	7/603	349/36623	0.352471	0.647108	gene-LOC112703260/gene-LOC112703426/gene-LOC112722296/gene-LOC112742259/gene-LOC112747588/gene-LOC112754256/gene-LOC112784072	7
Molecular function	GO:0000287	magnesium ion binding	6/603	293/36623	0.352838	0.647108	gene-LOC112703426/gene-LOC112743770/gene-LOC112748366/gene-LOC112748739/gene-LOC112765015/gene-LOC112783276	6
Molecular function	GO:0050660	flavin adenine dinucleotide binding	6/603	293/36623	0.352838	0.647108	gene-LOC112740850/gene-LOC112752068/gene-LOC112752069/gene-LOC112772066/gene-LOC112782357/gene-LOC112789376	6
Biological process	GO:0006766	vitamin metabolic process	5/568	239/34696	0.353879	0.723411	gene-LOC112709988/gene-LOC112714827/gene-LOC112733377/gene-LOC112779482/gene-LOC112782818	5
Biological process	GO:0002682	regulation of immune system process	7/568	352/34696	0.355083	0.724727	gene-LOC112706083/gene-LOC112738173/gene-LOC112762555/gene-LOC112764285/gene-LOC112779535/gene-LOC112790309/gene-LOC112802681	7
Cellular component	GO:1990204	oxidoreductase complex	4/597	195/38527	0.357654	0.820968	gene-LOC112710354/gene-LOC112710355/gene-LOC112711102/novel.2578	4
Biological process	GO:0015893	drug transport	4/568	185/34696	0.359228	0.728431	gene-LOC112712033/gene-LOC112733856/gene-LOC112750033/gene-LOC112802071	4
Biological process	GO:0015994	chlorophyll metabolic process	4/568	185/34696	0.359228	0.728431	gene-LOC112722274/gene-LOC112736431/gene-LOC112755320/gene-LOC112805413	4
Biological process	GO:0009567	double fertilization forming a zygote and endosperm	1/568	27/34696	0.359712	0.728431	gene-LOC112743226	1
Biological process	GO:0009595	detection of biotic stimulus	1/568	27/34696	0.359712	0.728431	gene-LOC112736644	1
Biological process	GO:0098581	detection of external biotic stimulus	1/568	27/34696	0.359712	0.728431	gene-LOC112736644	1
Biological process	GO:0048509	regulation of meristem development	5/568	241/34696	0.360346	0.728574	gene-LOC112733135/gene-LOC112738243/gene-LOC112755084/gene-LOC112791139/gene-LOC112797602	5
Molecular function	GO:0016160	amylase activity	1/603	27/36623	0.361362	0.655192	gene-LOC112789697	1
Molecular function	GO:0050664	oxidoreductase activity, acting on NAD(P)H, oxygen as acceptor	1/603	27/36623	0.361362	0.655192	gene-LOC112801445	1
Molecular function	GO:0003779	actin binding	5/603	240/36623	0.361585	0.655192	gene-LOC112696560/gene-LOC112715737/gene-LOC112743498/gene-LOC112754885/gene-LOC112805529	5
Biological process	GO:0048574	long-day photoperiodism, flowering	3/568	131/34696	0.362771	0.732334	gene-LOC112705914/gene-LOC112741879/gene-LOC112796603	3
Cellular component	GO:0000922	spindle pole	1/597	29/38527	0.364318	0.820968	gene-LOC112779980	1
Cellular component	GO:0005663	DNA replication factor C complex	1/597	29/38527	0.364318	0.820968	gene-LOC112727464	1
Biological process	GO:0006006	glucose metabolic process	2/568	78/34696	0.365894	0.737488	gene-LOC112746676/gene-LOC112764375	2
Cellular component	GO:0005777	peroxisome	8/597	437/38527	0.366816	0.820968	gene-LOC112726266/gene-LOC112730423/gene-LOC112733789/gene-LOC112737456/gene-LOC112744064/gene-LOC112749753/gene-LOC112776686/gene-LOC112801389	8
Cellular component	GO:0042579	microbody	8/597	437/38527	0.366816	0.820968	gene-LOC112726266/gene-LOC112730423/gene-LOC112733789/gene-LOC112737456/gene-LOC112744064/gene-LOC112749753/gene-LOC112776686/gene-LOC112801389	8
Biological process	GO:0035690	cellular response to drug	5/568	243/34696	0.366816	0.738197	gene-LOC112706083/gene-LOC112736519/gene-LOC112750755/gene-LOC112762555/gene-LOC112764285	5
Biological process	GO:0009268	response to pH	1/568	28/34696	0.370202	0.740404	gene-LOC112743820	1
Biological process	GO:0019336	phenol-containing compound catabolic process	1/568	28/34696	0.370202	0.740404	gene-LOC112767450	1
Biological process	GO:0019509	L-methionine salvage from methylthioadenosine	1/568	28/34696	0.370202	0.740404	gene-LOC112775449	1
Biological process	GO:0030834	regulation of actin filament depolymerization	1/568	28/34696	0.370202	0.740404	gene-LOC112743498	1
Molecular function	GO:0019210	kinase inhibitor activity	1/603	28/36623	0.371885	0.665971	gene-LOC112791751	1
Cellular component	GO:0005747	mitochondrial respiratory chain complex I	2/597	84/38527	0.374698	0.820968	gene-LOC112710354/gene-LOC112710355	2
Cellular component	GO:0045271	respiratory chain complex I	2/597	84/38527	0.374698	0.820968	gene-LOC112710354/gene-LOC112710355	2
Biological process	GO:0008654	phospholipid biosynthetic process	6/568	303/34696	0.376975	0.744922	gene-LOC112702485/gene-LOC112730515/gene-LOC112733656/gene-LOC112736519/gene-LOC112791600/novel.2286	6
Biological process	GO:0006284	base-excision repair	2/568	80/34696	0.377617	0.744922	gene-LOC112710961/gene-LOC112789027	2
Biological process	GO:0072525	pyridine-containing compound biosynthetic process	4/568	190/34696	0.377753	0.744922	gene-LOC112711102/gene-LOC112733377/gene-LOC112746676/gene-LOC112800569	4
Molecular function	GO:0003899	DNA-directed 5'-3' RNA polymerase activity	3/603	134/36623	0.379529	0.665971	gene-LOC112734873/gene-LOC112789107/gene-LOC112792610	3
Molecular function	GO:0016417	S-acyltransferase activity	2/603	80/36623	0.380304	0.665971	gene-LOC112711102/gene-LOC112758400	2
Molecular function	GO:0016759	cellulose synthase activity	2/603	80/36623	0.380304	0.665971	gene-LOC112706981/gene-LOC112770873	2
Molecular function	GO:0016760	cellulose synthase (UDP-forming) activity	2/603	80/36623	0.380304	0.665971	gene-LOC112706981/gene-LOC112770873	2
Biological process	GO:0006346	methylation-dependent chromatin silencing	1/568	29/34696	0.380521	0.744922	gene-LOC112800697	1
Biological process	GO:0006570	tyrosine metabolic process	1/568	29/34696	0.380521	0.744922	gene-LOC112742203	1
Biological process	GO:0006896	Golgi to vacuole transport	1/568	29/34696	0.380521	0.744922	novel.2512	1
Biological process	GO:0010199	organ boundary specification between lateral organs and the meristem	1/568	29/34696	0.380521	0.744922	gene-LOC112754593	1
Biological process	GO:0031057	negative regulation of histone modification	1/568	29/34696	0.380521	0.744922	gene-LOC112800697	1
Biological process	GO:0031086	nuclear-transcribed mRNA catabolic process, deadenylation-independent decay	1/568	29/34696	0.380521	0.744922	gene-LOC112741908	1
Biological process	GO:0031087	deadenylation-independent decapping of nuclear-transcribed mRNA	1/568	29/34696	0.380521	0.744922	gene-LOC112741908	1
Biological process	GO:0035510	DNA dealkylation	1/568	29/34696	0.380521	0.744922	gene-LOC112720769	1
Biological process	GO:0080111	DNA demethylation	1/568	29/34696	0.380521	0.744922	gene-LOC112720769	1
Biological process	GO:1900034	regulation of cellular response to heat	1/568	29/34696	0.380521	0.744922	gene-LOC112754593	1
Biological process	GO:2000762	regulation of phenylpropanoid metabolic process	1/568	29/34696	0.380521	0.744922	gene-LOC112792681	1
Molecular function	GO:0008271	secondary active sulfate transmembrane transporter activity	1/603	29/36623	0.382235	0.665971	gene-LOC112697543	1
Molecular function	GO:0009044	xylan 1,4-beta-xylosidase activity	1/603	29/36623	0.382235	0.665971	gene-LOC112734464	1
Molecular function	GO:0033800	isoflavone 7-O-methyltransferase activity	1/603	29/36623	0.382235	0.665971	gene-LOC112707909	1
Molecular function	GO:0052793	pectin acetylesterase activity	1/603	29/36623	0.382235	0.665971	gene-LOC112782510	1
Molecular function	GO:0097599	xylanase activity	1/603	29/36623	0.382235	0.665971	gene-LOC112734464	1
Biological process	GO:0016128	phytosteroid metabolic process	2/568	81/34696	0.383445	0.746136	gene-LOC112783178/gene-LOC112797741	2
Biological process	GO:0090351	seedling development	7/568	363/34696	0.384332	0.746136	gene-LOC112696208/gene-LOC112715926/gene-LOC112726559/gene-LOC112728216/gene-LOC112734139/gene-LOC112758660/novel.2817	7
Biological process	GO:0010193	response to ozone	2/568	82/34696	0.389249	0.746136	gene-LOC112710303/gene-LOC112776686	2
Biological process	GO:0010214	seed coat development	2/568	82/34696	0.389249	0.746136	gene-LOC112741677/gene-LOC112796364	2
Biological process	GO:0010675	regulation of cellular carbohydrate metabolic process	2/568	82/34696	0.389249	0.746136	gene-LOC112706083/gene-LOC112764285	2
Biological process	GO:0000226	microtubule cytoskeleton organization	5/568	250/34696	0.389465	0.746136	gene-LOC112710226/gene-LOC112740924/gene-LOC112770730/gene-LOC112772879/gene-LOC112779980	5
Biological process	GO:0032259	methylation	9/568	481/34696	0.389627	0.746136	gene-LOC112695312/gene-LOC112727464/gene-LOC112751272/gene-LOC112755371/gene-LOC112755526/gene-LOC112758866/gene-LOC112800697/gene-LOC112801761/gene-LOC112802078	9
Biological process	GO:0010315	auxin efflux	1/568	30/34696	0.390671	0.746136	gene-LOC112776495	1
Biological process	GO:0010520	regulation of reciprocal meiotic recombination	1/568	30/34696	0.390671	0.746136	gene-LOC112711594	1
Biological process	GO:0035065	regulation of histone acetylation	1/568	30/34696	0.390671	0.746136	gene-LOC112800697	1
Biological process	GO:0043102	amino acid salvage	1/568	30/34696	0.390671	0.746136	gene-LOC112775449	1
Biological process	GO:0071267	L-methionine salvage	1/568	30/34696	0.390671	0.746136	gene-LOC112775449	1
Biological process	GO:1901880	negative regulation of protein depolymerization	1/568	30/34696	0.390671	0.746136	gene-LOC112743498	1
Biological process	GO:1901983	regulation of protein acetylation	1/568	30/34696	0.390671	0.746136	gene-LOC112800697	1
Biological process	GO:2000756	regulation of peptidyl-lysine acetylation	1/568	30/34696	0.390671	0.746136	gene-LOC112800697	1
Cellular component	GO:0030964	NADH dehydrogenase complex	2/597	87/38527	0.391209	0.847621	gene-LOC112710354/gene-LOC112710355	2
Biological process	GO:0022603	regulation of anatomical structure morphogenesis	6/568	308/34696	0.391519	0.746136	gene-LOC112716941/gene-LOC112733135/gene-LOC112782798/gene-LOC112785183/gene-LOC112791139/gene-LOC112797602	6
Biological process	GO:0044036	cell wall macromolecule metabolic process	6/568	308/34696	0.391519	0.746136	gene-LOC112697317/gene-LOC112698421/gene-LOC112698437/gene-LOC112706831/gene-LOC112734464/gene-LOC112740942	6
Biological process	GO:0051093	negative regulation of developmental process	6/568	308/34696	0.391519	0.746136	gene-LOC112696208/gene-LOC112705914/gene-LOC112750095/gene-LOC112758660/gene-LOC112762555/gene-LOC112801761	6
Molecular function	GO:0009975	cyclase activity	1/603	30/36623	0.392415	0.678488	gene-LOC112802681	1
Molecular function	GO:0019840	isoprenoid binding	1/603	30/36623	0.392415	0.678488	gene-LOC112702333	1
Biological process	GO:0035266	meristem growth	3/568	138/34696	0.393802	0.749381	gene-LOC112738243/gene-LOC112750274/gene-LOC112755084	3
Biological process	GO:0009636	response to toxic substance	7/568	367/34696	0.394992	0.749511	gene-LOC112700672/gene-LOC112710508/gene-LOC112722482/gene-LOC112723410/gene-LOC112772431/gene-LOC112796910/gene-LOC112802681	7
Biological process	GO:0055088	lipid homeostasis	2/568	83/34696	0.395028	0.749511	gene-LOC112783178/gene-LOC112797741	2
Biological process	GO:0043967	histone H4 acetylation	1/568	31/34696	0.400654	0.754895	gene-LOC112800697	1
Biological process	GO:0048280	vesicle fusion with Golgi apparatus	1/568	31/34696	0.400654	0.754895	novel.2512	1
Biological process	GO:1901988	negative regulation of cell cycle phase transition	1/568	31/34696	0.400654	0.754895	gene-LOC112741008	1
Biological process	GO:1901991	negative regulation of mitotic cell cycle phase transition	1/568	31/34696	0.400654	0.754895	gene-LOC112741008	1
Biological process	GO:0009566	fertilization	2/568	84/34696	0.400783	0.754895	gene-LOC112743226/gene-LOC112744617	2
Biological process	GO:0046165	alcohol biosynthetic process	3/568	140/34696	0.4026	0.757215	gene-LOC112703460/gene-LOC112740850/gene-LOC112771106	3
Cellular component	GO:0031012	extracellular matrix	1/597	33/38527	0.402843	0.863234	gene-LOC112750095	1
Biological process	GO:0030258	lipid modification	4/568	197/34696	0.403593	0.757981	gene-LOC112722296/gene-LOC112742110/gene-LOC112750755/novel.1555	4
Biological process	GO:0001708	cell fate specification	2/568	85/34696	0.406511	0.760919	gene-LOC112738370/gene-LOC112743715	2
Biological process	GO:0019395	fatty acid oxidation	2/568	85/34696	0.406511	0.760919	gene-LOC112722296/gene-LOC112750755	2
Biological process	GO:0006855	drug transmembrane transport	3/568	141/34696	0.406985	0.760919	gene-LOC112712033/gene-LOC112733856/gene-LOC112802071	3
Molecular function	GO:0016651	oxidoreductase activity, acting on NAD(P)H	5/603	254/36623	0.4071	0.696866	gene-LOC112710354/gene-LOC112710355/gene-LOC112711266/gene-LOC112776009/gene-LOC112801445	5
Molecular function	GO:0015238	drug transmembrane transporter activity	6/603	312/36623	0.408368	0.696866	gene-LOC112712033/gene-LOC112716931/gene-LOC112733856/gene-LOC112750033/gene-LOC112802071/novel.2562	6
Molecular function	GO:0031418	L-ascorbic acid binding	2/603	85/36623	0.409304	0.696866	gene-LOC112706026/gene-LOC112762594	2
Biological process	GO:0006094	gluconeogenesis	1/568	32/34696	0.410475	0.760919	gene-LOC112746676	1
Biological process	GO:0045815	positive regulation of gene expression, epigenetic	1/568	32/34696	0.410475	0.760919	gene-LOC112720769	1
Biological process	GO:0051494	negative regulation of cytoskeleton organization	1/568	32/34696	0.410475	0.760919	gene-LOC112743498	1
Biological process	GO:0060631	regulation of meiosis I	1/568	32/34696	0.410475	0.760919	gene-LOC112711594	1
Biological process	GO:1902904	negative regulation of supramolecular fiber organization	1/568	32/34696	0.410475	0.760919	gene-LOC112743498	1
Biological process	GO:0009820	alkaloid metabolic process	2/568	86/34696	0.412213	0.760919	gene-LOC112733377/gene-LOC112791563	2
Biological process	GO:0010075	regulation of meristem growth	2/568	86/34696	0.412213	0.760919	gene-LOC112738243/gene-LOC112755084	2
Biological process	GO:0032956	regulation of actin cytoskeleton organization	2/568	86/34696	0.412213	0.760919	gene-LOC112743498/gene-LOC112795966	2
Biological process	GO:0032970	regulation of actin filament-based process	2/568	86/34696	0.412213	0.760919	gene-LOC112743498/gene-LOC112795966	2
Molecular function	GO:0004012	phospholipid-translocating ATPase activity	1/603	32/36623	0.412274	0.696866	gene-LOC112783276	1
Molecular function	GO:0016884	carbon-nitrogen ligase activity, with glutamine as amido-N-donor	1/603	32/36623	0.412274	0.696866	gene-LOC112719966	1
Molecular function	GO:0102811	geraniol 10-hydroxylase activity	1/603	32/36623	0.412274	0.696866	gene-LOC112777166	1
Biological process	GO:0048573	photoperiodism, flowering	6/568	317/34696	0.417667	0.76571	gene-LOC112705914/gene-LOC112728151/gene-LOC112741879/gene-LOC112750095/gene-LOC112796603/gene-LOC112802681	6
Biological process	GO:0051783	regulation of nuclear division	2/568	87/34696	0.417888	0.76571	gene-LOC112711594/gene-LOC112741008	2
Biological process	GO:0009735	response to cytokinin	7/568	376/34696	0.418967	0.76571	gene-LOC112700672/gene-LOC112705954/gene-LOC112723410/gene-LOC112749707/gene-LOC112772323/gene-LOC112779380/gene-LOC112801434	7
Biological process	GO:0006825	copper ion transport	1/568	33/34696	0.420135	0.76571	gene-LOC112734062	1
Biological process	GO:0007093	mitotic cell cycle checkpoint	1/568	33/34696	0.420135	0.76571	gene-LOC112741008	1
Biological process	GO:0019674	NAD metabolic process	1/568	33/34696	0.420135	0.76571	gene-LOC112800569	1
Biological process	GO:0032875	regulation of DNA endoreduplication	1/568	33/34696	0.420135	0.76571	gene-LOC112722400	1
Biological process	GO:0046620	regulation of organ growth	1/568	33/34696	0.420135	0.76571	gene-LOC112802071	1
Biological process	GO:0071732	cellular response to nitric oxide	1/568	33/34696	0.420135	0.76571	gene-LOC112750755	1
Molecular function	GO:0003955	NAD(P)H dehydrogenase (quinone) activity	1/603	33/36623	0.42196	0.707954	gene-LOC112776009	1
Molecular function	GO:0015116	sulfate transmembrane transporter activity	1/603	33/36623	0.42196	0.707954	gene-LOC112697543	1
Biological process	GO:0015711	organic anion transport	7/568	378/34696	0.424286	0.772189	gene-LOC112711545/gene-LOC112712033/gene-LOC112719967/gene-LOC112750033/gene-LOC112756322/gene-LOC112762512/gene-LOC112777450	7
Molecular function	GO:0015297	antiporter activity	7/603	376/36623	0.424719	0.709955	gene-LOC112712033/gene-LOC112722482/gene-LOC112733856/gene-LOC112750033/gene-LOC112772431/gene-LOC112802071/novel.2562	7
Molecular function	GO:0004540	ribonuclease activity	6/603	319/36623	0.428772	0.710774	gene-LOC112742312/gene-LOC112791401/novel.1099/novel.1207/novel.1679/novel.2454	6
Biological process	GO:0042335	cuticle development	2/568	89/34696	0.429153	0.775383	gene-LOC112695140/gene-LOC112758819	2
Biological process	GO:0052542	defense response by callose deposition	2/568	89/34696	0.429153	0.775383	gene-LOC112775579/gene-LOC112801445	2
Biological process	GO:0019288	isopentenyl diphosphate biosynthetic process, methylerythritol 4-phosphate pathway	1/568	34/34696	0.429637	0.775383	gene-LOC112736519	1
Biological process	GO:0019319	hexose biosynthetic process	1/568	34/34696	0.429637	0.775383	gene-LOC112746676	1
Biological process	GO:0071731	response to nitric oxide	1/568	34/34696	0.429637	0.775383	gene-LOC112750755	1
Biological process	GO:0097366	response to bronchodilator	1/568	34/34696	0.429637	0.775383	gene-LOC112750755	1
Cellular component	GO:0030427	site of polarized growth	1/597	36/38527	0.430199	0.873841	gene-LOC112744617	1
Cellular component	GO:0035838	growing cell tip	1/597	36/38527	0.430199	0.873841	gene-LOC112744617	1
Cellular component	GO:0051286	cell tip	1/597	36/38527	0.430199	0.873841	gene-LOC112744617	1
Cellular component	GO:0090404	pollen tube tip	1/597	36/38527	0.430199	0.873841	gene-LOC112744617	1
Cellular component	GO:1990351	transporter complex	1/597	36/38527	0.430199	0.873841	gene-LOC112757404	1
Molecular function	GO:0005544	calcium-dependent phospholipid binding	1/603	34/36623	0.431486	0.710774	gene-LOC112784813	1
Molecular function	GO:0005548	phospholipid transporter activity	1/603	34/36623	0.431486	0.710774	gene-LOC112783276	1
Molecular function	GO:0015175	neutral amino acid transmembrane transporter activity	1/603	34/36623	0.431486	0.710774	gene-LOC112712033	1
Biological process	GO:0055046	microgametogenesis	2/568	90/34696	0.434742	0.78093	gene-LOC112740924/novel.2286	2
Biological process	GO:0048581	negative regulation of post-embryonic development	4/568	206/34696	0.436501	0.78093	gene-LOC112696208/gene-LOC112705914/gene-LOC112758660/gene-LOC112801761	4
Biological process	GO:0006972	hyperosmotic response	3/568	148/34696	0.43739	0.78093	gene-LOC112700672/gene-LOC112723410/gene-LOC112732454	3
Biological process	GO:0045165	cell fate commitment	3/568	148/34696	0.43739	0.78093	gene-LOC112738370/gene-LOC112743715/novel.2110	3
Biological process	GO:0048571	long-day photoperiodism	3/568	148/34696	0.43739	0.78093	gene-LOC112705914/gene-LOC112741879/gene-LOC112796603	3
Biological process	GO:0007135	meiosis II	1/568	35/34696	0.438983	0.78093	gene-LOC112741008	1
Biological process	GO:0009299	mRNA transcription	1/568	35/34696	0.438983	0.78093	gene-LOC112737765	1
Biological process	GO:0019628	urate catabolic process	1/568	35/34696	0.438983	0.78093	gene-LOC112744064	1
Biological process	GO:0046415	urate metabolic process	1/568	35/34696	0.438983	0.78093	gene-LOC112744064	1
Biological process	GO:0061983	meiosis II cell cycle process	1/568	35/34696	0.438983	0.78093	gene-LOC112741008	1
Biological process	GO:0021700	developmental maturation	8/568	443/34696	0.439348	0.78093	gene-LOC112696376/gene-LOC112697086/gene-LOC112700672/gene-LOC112723410/gene-LOC112726901/gene-LOC112736956/gene-LOC112740764/gene-LOC112754975	8
Cellular component	GO:0005788	endoplasmic reticulum lumen	2/597	96/38527	0.439487	0.880207	gene-LOC112733978/gene-LOC112736335	2
Biological process	GO:0006004	fucose metabolic process	2/568	91/34696	0.440302	0.781551	gene-LOC112727888/gene-LOC112771825	2
Molecular function	GO:0008553	proton-exporting ATPase activity, phosphorylative mechanism	1/603	35/36623	0.440855	0.723577	gene-LOC112782477	1
Biological process	GO:0006644	phospholipid metabolic process	8/568	445/34696	0.444275	0.786894	gene-LOC112702485/gene-LOC112730515/gene-LOC112733656/gene-LOC112736519/gene-LOC112742110/gene-LOC112791600/novel.1555/novel.2286	8
Biological process	GO:0010311	lateral root formation	2/568	92/34696	0.445831	0.786894	gene-LOC112703025/gene-LOC112773173	2
Biological process	GO:0090332	stomatal closure	2/568	92/34696	0.445831	0.786894	gene-LOC112726695/gene-LOC112755080	2
Cellular component	GO:0031305	integral component of mitochondrial inner membrane	1/597	38/38527	0.447737	0.880207	gene-LOC112715389	1
Biological process	GO:0006782	protoporphyrinogen IX biosynthetic process	1/568	36/34696	0.448177	0.786894	gene-LOC112755320	1
Biological process	GO:0009095	aromatic amino acid family biosynthetic process, prephenate pathway	1/568	36/34696	0.448177	0.786894	gene-LOC112742203	1
Biological process	GO:0043242	negative regulation of protein complex disassembly	1/568	36/34696	0.448177	0.786894	gene-LOC112743498	1
Biological process	GO:0046501	protoporphyrinogen IX metabolic process	1/568	36/34696	0.448177	0.786894	gene-LOC112755320	1
Biological process	GO:1901879	regulation of protein depolymerization	1/568	36/34696	0.448177	0.786894	gene-LOC112743498	1
Cellular component	GO:0019005	SCF ubiquitin ligase complex	2/597	98/38527	0.449932	0.880207	gene-LOC112737592/gene-LOC112754382	2
Molecular function	GO:0016229	steroid dehydrogenase activity	1/603	36/36623	0.45007	0.736035	gene-LOC112796910	1
Cellular component	GO:0055029	nuclear DNA-directed RNA polymerase complex	4/597	222/38527	0.451388	0.880207	gene-LOC112734873/gene-LOC112748623/gene-LOC112789107/gene-LOC112792610	4
Molecular function	GO:0030145	manganese ion binding	2/603	93/36623	0.454258	0.739578	gene-LOC112695357/gene-LOC112734898	2
Molecular function	GO:0004675	transmembrane receptor protein serine/threonine kinase activity	8/603	447/36623	0.455502	0.739578	gene-LOC112695140/gene-LOC112706808/gene-LOC112709965/gene-LOC112714705/gene-LOC112722688/gene-LOC112736573/gene-LOC112744832/gene-LOC112758819	8
Biological process	GO:0000919	cell plate assembly	1/568	37/34696	0.45722	0.795716	novel.1665	1
Biological process	GO:0005992	trehalose biosynthetic process	1/568	37/34696	0.45722	0.795716	gene-LOC112706160	1
Biological process	GO:0051026	chiasma assembly	1/568	37/34696	0.45722	0.795716	gene-LOC112802663	1
Biological process	GO:0071265	L-methionine biosynthetic process	1/568	37/34696	0.45722	0.795716	gene-LOC112775449	1
Biological process	GO:1903008	organelle disassembly	1/568	37/34696	0.45722	0.795716	gene-LOC112751361	1
Biological process	GO:0046434	organophosphate catabolic process	4/568	212/34696	0.458155	0.795716	gene-LOC112711102/gene-LOC112746676/gene-LOC112748739/gene-LOC112765015	4
Biological process	GO:0016143	S-glycoside metabolic process	3/568	153/34696	0.458744	0.795716	gene-LOC112697787/gene-LOC112740679/gene-LOC112756086	3
Biological process	GO:0019757	glycosinolate metabolic process	3/568	153/34696	0.458744	0.795716	gene-LOC112697787/gene-LOC112740679/gene-LOC112756086	3
Biological process	GO:0019760	glucosinolate metabolic process	3/568	153/34696	0.458744	0.795716	gene-LOC112697787/gene-LOC112740679/gene-LOC112756086	3
Molecular function	GO:0004864	protein phosphatase inhibitor activity	1/603	37/36623	0.459134	0.740169	gene-LOC112702333	1
Molecular function	GO:0050505	hydroquinone glucosyltransferase activity	1/603	37/36623	0.459134	0.740169	novel.2497	1
Biological process	GO:0009682	induced systemic resistance	2/568	95/34696	0.462233	0.795716	gene-LOC112762555/gene-LOC112802681	2
Biological process	GO:0006108	malate metabolic process	1/568	38/34696	0.466115	0.795716	novel.1757	1
Biological process	GO:0007091	metaphase/anaphase transition of mitotic cell cycle	1/568	38/34696	0.466115	0.795716	gene-LOC112741008	1
Biological process	GO:0010050	vegetative phase change	1/568	38/34696	0.466115	0.795716	gene-LOC112743715	1
Biological process	GO:0010965	regulation of mitotic sister chromatid separation	1/568	38/34696	0.466115	0.795716	gene-LOC112741008	1
Biological process	GO:0030071	regulation of mitotic metaphase/anaphase transition	1/568	38/34696	0.466115	0.795716	gene-LOC112741008	1
Biological process	GO:0044784	metaphase/anaphase transition of cell cycle	1/568	38/34696	0.466115	0.795716	gene-LOC112741008	1
Biological process	GO:0046785	microtubule polymerization	1/568	38/34696	0.466115	0.795716	gene-LOC112779980	1
Biological process	GO:0051306	mitotic sister chromatid separation	1/568	38/34696	0.466115	0.795716	gene-LOC112741008	1
Biological process	GO:1902099	regulation of metaphase/anaphase transition of cell cycle	1/568	38/34696	0.466115	0.795716	gene-LOC112741008	1
Biological process	GO:1902290	positive regulation of defense response to oomycetes	1/568	38/34696	0.466115	0.795716	gene-LOC112726695	1
Biological process	GO:1905818	regulation of chromosome separation	1/568	38/34696	0.466115	0.795716	gene-LOC112741008	1
Molecular function	GO:0030515	snoRNA binding	1/603	38/36623	0.468048	0.751864	gene-LOC112769287	1
Biological process	GO:0098657	import into cell	4/568	215/34696	0.468877	0.799376	gene-LOC112722482/gene-LOC112750436/gene-LOC112772431/gene-LOC112795966	4
Cellular component	GO:0015629	actin cytoskeleton	2/597	102/38527	0.470485	0.885252	gene-LOC112696560/gene-LOC112805529	2
Biological process	GO:2000024	regulation of leaf development	3/568	156/34696	0.47139	0.801504	gene-LOC112728216/gene-LOC112750095/gene-LOC112762555	3
Biological process	GO:0031407	oxylipin metabolic process	2/568	97/34696	0.473009	0.801504	gene-LOC112750755/gene-LOC112776420	2
Biological process	GO:0031408	oxylipin biosynthetic process	2/568	97/34696	0.473009	0.801504	gene-LOC112750755/gene-LOC112776420	2
Cellular component	GO:0005736	RNA polymerase I complex	1/597	41/38527	0.47304	0.885252	gene-LOC112789107	1
Biological process	GO:0001709	cell fate determination	1/568	39/34696	0.474865	0.801504	novel.2110	1
Biological process	GO:0019253	reductive pentose-phosphate cycle	1/568	39/34696	0.474865	0.801504	gene-LOC112764375	1
Biological process	GO:0019685	photosynthesis, dark reaction	1/568	39/34696	0.474865	0.801504	gene-LOC112764375	1
Biological process	GO:0048579	negative regulation of long-day photoperiodism, flowering	1/568	39/34696	0.474865	0.801504	gene-LOC112705914	1
Cellular component	GO:0098562	cytoplasmic side of membrane	2/597	103/38527	0.475551	0.885252	gene-LOC112700672/gene-LOC112723410	2
Biological process	GO:0010029	regulation of seed germination	3/568	157/34696	0.475575	0.801504	gene-LOC112696208/gene-LOC112728216/gene-LOC112758660	3
Biological process	GO:0009308	amine metabolic process	5/568	277/34696	0.4757	0.801504	gene-LOC112733789/gene-LOC112741152/gene-LOC112772066/gene-LOC112789376/gene-LOC112795845	5
Molecular function	GO:0019212	phosphatase inhibitor activity	1/603	39/36623	0.476816	0.757886	gene-LOC112702333	1
Molecular function	GO:0035064	methylated histone binding	1/603	39/36623	0.476816	0.757886	gene-LOC112744349	1
Molecular function	GO:0140034	methylation-dependent protein binding	1/603	39/36623	0.476816	0.757886	gene-LOC112744349	1
Molecular function	GO:0008047	enzyme activator activity	4/603	217/36623	0.480387	0.760893	gene-LOC112737494/gene-LOC112741908/gene-LOC112789571/gene-LOC112791633	4
Cellular component	GO:0000152	nuclear ubiquitin ligase complex	1/597	42/38527	0.481214	0.885252	novel.2110	1
Cellular component	GO:0031304	intrinsic component of mitochondrial inner membrane	1/597	42/38527	0.481214	0.885252	gene-LOC112715389	1
Cellular component	GO:0048188	Set1C/COMPASS complex	1/597	42/38527	0.481214	0.885252	gene-LOC112751416	1
Biological process	GO:0010118	stomatal movement	5/568	279/34696	0.481952	0.804842	gene-LOC112726695/gene-LOC112738243/gene-LOC112755080/gene-LOC112770730/gene-LOC112801445	5
Molecular function	GO:0052689	carboxylic ester hydrolase activity	8/603	458/36623	0.4825	0.761577	gene-LOC112696290/gene-LOC112715348/gene-LOC112756434/gene-LOC112756559/gene-LOC112782242/gene-LOC112782510/gene-LOC112784960/gene-LOC112786693	8
Biological process	GO:0017004	cytochrome complex assembly	1/568	40/34696	0.483471	0.804842	gene-LOC112711266	1
Biological process	GO:0040020	regulation of meiotic nuclear division	1/568	40/34696	0.483471	0.804842	gene-LOC112711594	1
Biological process	GO:0045930	negative regulation of mitotic cell cycle	1/568	40/34696	0.483471	0.804842	gene-LOC112741008	1
Biological process	GO:0051017	actin filament bundle assembly	1/568	40/34696	0.483471	0.804842	gene-LOC112743498	1
Biological process	GO:0061572	actin filament bundle organization	1/568	40/34696	0.483471	0.804842	gene-LOC112743498	1
Biological process	GO:0000741	karyogamy	2/568	99/34696	0.483653	0.804842	gene-LOC112712280/gene-LOC112775232	2
Biological process	GO:0010197	polar nucleus fusion	2/568	99/34696	0.483653	0.804842	gene-LOC112712280/gene-LOC112775232	2
Biological process	GO:0071470	cellular response to osmotic stress	2/568	99/34696	0.483653	0.804842	gene-LOC112706417/gene-LOC112801445	2
Biological process	GO:0051656	establishment of organelle localization	3/568	159/34696	0.4839	0.804842	gene-LOC112703082/gene-LOC112717952/gene-LOC112783936	3
Biological process	GO:0009648	photoperiodism	6/568	342/34696	0.489268	0.811282	gene-LOC112705914/gene-LOC112728151/gene-LOC112741879/gene-LOC112750095/gene-LOC112796603/gene-LOC112802681	6
Biological process	GO:0009965	leaf morphogenesis	4/568	221/34696	0.49008	0.811282	gene-LOC112720387/gene-LOC112748623/gene-LOC112767374/gene-LOC112791883	4
Biological process	GO:0010216	maintenance of DNA methylation	1/568	41/34696	0.491937	0.811282	gene-LOC112801761	1
Biological process	GO:0046417	chorismate metabolic process	1/568	41/34696	0.491937	0.811282	gene-LOC112797820	1
Biological process	GO:1903409	reactive oxygen species biosynthetic process	1/568	41/34696	0.491937	0.811282	gene-LOC112801445	1
Molecular function	GO:0051213	dioxygenase activity	6/603	341/36623	0.491955	0.771538	gene-LOC112703460/gene-LOC112750755/gene-LOC112767450/gene-LOC112771106/gene-LOC112775449/gene-LOC112776420	6
Biological process	GO:2000242	negative regulation of reproductive process	3/568	161/34696	0.492161	0.811282	gene-LOC112705914/gene-LOC112711594/gene-LOC112801761	3
Biological process	GO:2000243	positive regulation of reproductive process	3/568	161/34696	0.492161	0.811282	gene-LOC112734192/gene-LOC112741879/gene-LOC112796603	3
Molecular function	GO:0016840	carbon-nitrogen lyase activity	1/603	41/36623	0.493921	0.771538	gene-LOC112779615	1
Molecular function	GO:0019104	DNA N-glycosylase activity	1/603	41/36623	0.493921	0.771538	gene-LOC112789027	1
Biological process	GO:0034440	lipid oxidation	2/568	101/34696	0.494163	0.81167	gene-LOC112722296/gene-LOC112750755	2
Biological process	GO:0034599	cellular response to oxidative stress	3/568	162/34696	0.496267	0.81167	gene-LOC112701439/gene-LOC112711266/gene-LOC112750755	3
Biological process	GO:0060968	regulation of gene silencing	3/568	162/34696	0.496267	0.81167	gene-LOC112720769/gene-LOC112727464/gene-LOC112754593	3
Biological process	GO:0080135	regulation of cellular response to stress	3/568	162/34696	0.496267	0.81167	gene-LOC112711594/gene-LOC112754593/gene-LOC112778512	3
Molecular function	GO:0099516	ion antiporter activity	2/603	101/36623	0.497187	0.77209	gene-LOC112722482/gene-LOC112772431	2
Biological process	GO:0009559	embryo sac central cell differentiation	2/568	102/34696	0.499366	0.81167	gene-LOC112712280/gene-LOC112775232	2
Molecular function	GO:0008026	ATP-dependent helicase activity	5/603	283/36623	0.499387	0.77209	gene-LOC112710758/gene-LOC112743527/gene-LOC112778512/gene-LOC112779459/gene-LOC112800697	5
Molecular function	GO:0070035	purine NTP-dependent helicase activity	5/603	283/36623	0.499387	0.77209	gene-LOC112710758/gene-LOC112743527/gene-LOC112778512/gene-LOC112779459/gene-LOC112800697	5
Biological process	GO:0006560	proline metabolic process	1/568	42/34696	0.500264	0.81167	gene-LOC112782357	1
Biological process	GO:0015937	coenzyme A biosynthetic process	1/568	42/34696	0.500264	0.81167	gene-LOC112722312	1
Biological process	GO:0016998	cell wall macromolecule catabolic process	1/568	42/34696	0.500264	0.81167	gene-LOC112706831	1
Biological process	GO:0019321	pentose metabolic process	1/568	42/34696	0.500264	0.81167	gene-LOC112771994	1
Biological process	GO:0043547	positive regulation of GTPase activity	1/568	42/34696	0.500264	0.81167	gene-LOC112791633	1
Biological process	GO:0045995	regulation of embryonic development	1/568	42/34696	0.500264	0.81167	gene-LOC112707370	1
Biological process	GO:0060147	regulation of posttranscriptional gene silencing	1/568	42/34696	0.500264	0.81167	gene-LOC112754593	1
Biological process	GO:0045017	glycerolipid biosynthetic process	4/568	224/34696	0.500551	0.81167	gene-LOC112702485/gene-LOC112733656/gene-LOC112791600/novel.2286	4
Molecular function	GO:0004867	serine-type endopeptidase inhibitor activity	1/603	42/36623	0.502263	0.773895	gene-LOC112777332	1
Cellular component	GO:0005666	RNA polymerase III complex	1/597	45/38527	0.504985	0.888377	gene-LOC112789107	1
Cellular component	GO:0009654	photosystem II oxygen evolving complex	1/597	45/38527	0.504985	0.888377	novel.2578	1
Molecular function	GO:0015299	solute:proton antiporter activity	2/603	103/36623	0.507578	0.779434	gene-LOC112722482/gene-LOC112772431	2
Cellular component	GO:0000428	DNA-directed RNA polymerase complex	4/597	239/38527	0.508164	0.888377	gene-LOC112734873/gene-LOC112748623/gene-LOC112789107/gene-LOC112792610	4
Cellular component	GO:0030880	RNA polymerase complex	4/597	239/38527	0.508164	0.888377	gene-LOC112734873/gene-LOC112748623/gene-LOC112789107/gene-LOC112792610	4
Biological process	GO:0009074	aromatic amino acid family catabolic process	1/568	43/34696	0.508455	0.82029	gene-LOC112779615	1
Biological process	GO:0016098	monoterpenoid metabolic process	1/568	43/34696	0.508455	0.82029	gene-LOC112777166	1
Biological process	GO:0016099	monoterpenoid biosynthetic process	1/568	43/34696	0.508455	0.82029	gene-LOC112777166	1
Biological process	GO:0019359	nicotinamide nucleotide biosynthetic process	3/568	165/34696	0.508484	0.82029	gene-LOC112711102/gene-LOC112746676/gene-LOC112800569	3
Biological process	GO:0009756	carbohydrate mediated signaling	2/568	104/34696	0.50967	0.82029	gene-LOC112695749/gene-LOC112757993	2
Biological process	GO:0010182	sugar mediated signaling pathway	2/568	104/34696	0.50967	0.82029	gene-LOC112695749/gene-LOC112757993	2
Molecular function	GO:0016615	malate dehydrogenase activity	1/603	43/36623	0.510467	0.781222	novel.1757	1
Cellular component	GO:0061695	transferase complex, transferring phosphorus-containing groups	5/597	305/38527	0.51179	0.888377	gene-LOC112710961/gene-LOC112734873/gene-LOC112748623/gene-LOC112789107/gene-LOC112792610	5
Cellular component	GO:0000418	RNA polymerase IV complex	1/597	46/38527	0.512664	0.888377	gene-LOC112789107	1
Biological process	GO:0010200	response to chitin	5/568	289/34696	0.512804	0.824309	gene-LOC112697787/gene-LOC112756086/gene-LOC112762555/gene-LOC112775579/gene-LOC112797698	5
Cellular component	GO:0019898	extrinsic component of membrane	3/597	176/38527	0.514803	0.888377	gene-LOC112715154/gene-LOC112738370/novel.2578	3
Molecular function	GO:0001134	transcription regulator recruiting activity	4/603	227/36623	0.515398	0.782991	gene-LOC112697787/gene-LOC112754721/gene-LOC112756086/gene-LOC112779364	4
Molecular function	GO:0001135	RNA polymerase II transcription regulator recruiting activity	4/603	227/36623	0.515398	0.782991	gene-LOC112697787/gene-LOC112754721/gene-LOC112756086/gene-LOC112779364	4
Biological process	GO:0010073	meristem maintenance	5/568	290/34696	0.515849	0.825144	gene-LOC112697086/gene-LOC112738243/gene-LOC112754975/gene-LOC112755084/novel.2110	5
Biological process	GO:0005991	trehalose metabolic process	1/568	44/34696	0.516512	0.825144	gene-LOC112706160	1
Biological process	GO:0007584	response to nutrient	1/568	44/34696	0.516512	0.825144	gene-LOC112802681	1
Biological process	GO:0010072	primary shoot apical meristem specification	1/568	44/34696	0.516512	0.825144	gene-LOC112785183	1
Biological process	GO:0060966	regulation of gene silencing by RNA	1/568	44/34696	0.516512	0.825144	gene-LOC112754593	1
Molecular function	GO:0004520	endodeoxyribonuclease activity	1/603	44/36623	0.518537	0.782991	gene-LOC112791401	1
Molecular function	GO:0140104	molecular carrier activity	1/603	44/36623	0.518537	0.782991	gene-LOC112734062	1
Biological process	GO:0009067	aspartate family amino acid biosynthetic process	2/568	106/34696	0.519834	0.829428	gene-LOC112719966/gene-LOC112775449	2
Biological process	GO:0009110	vitamin biosynthetic process	4/568	230/34696	0.521205	0.829611	gene-LOC112709988/gene-LOC112714827/gene-LOC112779482/gene-LOC112782818	4
Molecular function	GO:0060589	nucleoside-triphosphatase regulator activity	3/603	168/36623	0.524383	0.789188	gene-LOC112737494/gene-LOC112789571/gene-LOC112791633	3
Biological process	GO:0002097	tRNA wobble base modification	1/568	45/34696	0.524437	0.829611	gene-LOC112738412	1
Biological process	GO:0006312	mitotic recombination	1/568	45/34696	0.524437	0.829611	gene-LOC112708492	1
Biological process	GO:0006892	post-Golgi vesicle-mediated transport	1/568	45/34696	0.524437	0.829611	novel.2512	1
Biological process	GO:0007088	regulation of mitotic nuclear division	1/568	45/34696	0.524437	0.829611	gene-LOC112741008	1
Biological process	GO:0009625	response to insect	1/568	45/34696	0.524437	0.829611	gene-LOC112802681	1
Biological process	GO:0033047	regulation of mitotic sister chromatid segregation	1/568	45/34696	0.524437	0.829611	gene-LOC112741008	1
Molecular function	GO:0015179	L-amino acid transmembrane transporter activity	1/603	45/36623	0.526474	0.789711	gene-LOC112712033	1
Biological process	GO:0009873	ethylene-activated signaling pathway	8/568	479/34696	0.526529	0.831903	gene-LOC112705954/gene-LOC112706083/gene-LOC112706751/gene-LOC112749707/gene-LOC112764285/gene-LOC112797698/gene-LOC112801434/gene-LOC112801445	8
Biological process	GO:0010286	heat acclimation	2/568	108/34696	0.529857	0.835122	gene-LOC112700672/gene-LOC112723410	2
Biological process	GO:0034765	regulation of ion transmembrane transport	2/568	108/34696	0.529857	0.835122	gene-LOC112705607/gene-LOC112767088	2
Biological process	GO:0051865	protein autoubiquitination	1/568	46/34696	0.532233	0.837846	gene-LOC112758287	1
Molecular function	GO:0043178	alcohol binding	1/603	46/36623	0.53428	0.795296	gene-LOC112702333	1
Biological process	GO:0046885	regulation of hormone biosynthetic process	2/568	109/34696	0.534815	0.840887	gene-LOC112738173/gene-LOC112790309	2
Molecular function	GO:0043492	ATPase activity, coupled to movement of substances	8/603	480/36623	0.535345	0.795296	gene-LOC112697454/gene-LOC112712332/gene-LOC112716931/gene-LOC112734062/gene-LOC112738444/gene-LOC112776495/gene-LOC112782477/gene-LOC112783276	8
Molecular function	GO:0005244	voltage-gated ion channel activity	2/603	109/36623	0.537899	0.795296	gene-LOC112705607/gene-LOC112767088	2
Molecular function	GO:0022832	voltage-gated channel activity	2/603	109/36623	0.537899	0.795296	gene-LOC112705607/gene-LOC112767088	2
Cellular component	GO:0098803	respiratory chain complex	2/597	116/38527	0.538626	0.901244	gene-LOC112710354/gene-LOC112710355	2
Biological process	GO:0018107	peptidyl-threonine phosphorylation	1/568	47/34696	0.539901	0.845373	gene-LOC112743820	1
Biological process	GO:0018210	peptidyl-threonine modification	1/568	47/34696	0.539901	0.845373	gene-LOC112743820	1
Biological process	GO:0035265	organ growth	1/568	47/34696	0.539901	0.845373	gene-LOC112802071	1
Biological process	GO:0090305	nucleic acid phosphodiester bond hydrolysis	3/568	173/34696	0.540281	0.845373	gene-LOC112740044/gene-LOC112741908/gene-LOC112783331	3
Cellular component	GO:0005811	lipid droplet	1/597	50/38527	0.542211	0.901244	gene-LOC112750755	1
Molecular function	GO:0015932	nucleobase-containing compound transmembrane transporter activity	2/603	110/36623	0.542825	0.795296	gene-LOC112696458/gene-LOC112758989	2
Biological process	GO:0006364	rRNA processing	6/568	362/34696	0.544423	0.84939	gene-LOC112720810/gene-LOC112728937/gene-LOC112740044/gene-LOC112743527/gene-LOC112769287/gene-LOC112783331	6
Cellular component	GO:0000151	ubiquitin ligase complex	6/597	383/38527	0.545733	0.901244	gene-LOC112701039/gene-LOC112723388/gene-LOC112737592/gene-LOC112751361/gene-LOC112754382/novel.2110	6
Biological process	GO:0046486	glycerolipid metabolic process	6/568	363/34696	0.547114	0.84939	gene-LOC112702485/gene-LOC112733656/gene-LOC112742110/gene-LOC112791600/novel.1555/novel.2286	6
Biological process	GO:0006558	L-phenylalanine metabolic process	1/568	48/34696	0.547443	0.84939	gene-LOC112779615	1
Biological process	GO:0009959	negative gravitropism	1/568	48/34696	0.547443	0.84939	gene-LOC112719896	1
Biological process	GO:0030042	actin filament depolymerization	1/568	48/34696	0.547443	0.84939	gene-LOC112743498	1
Biological process	GO:0031109	microtubule polymerization or depolymerization	1/568	48/34696	0.547443	0.84939	gene-LOC112779980	1
Biological process	GO:1902221	erythrose 4-phosphate/phosphoenolpyruvate family amino acid metabolic process	1/568	48/34696	0.547443	0.84939	gene-LOC112779615	1
Cellular component	GO:0005746	mitochondrial respiratory chain	2/597	118/38527	0.547854	0.901244	gene-LOC112710354/gene-LOC112710355	2
Cellular component	GO:0005744	TIM23 mitochondrial import inner membrane translocase complex	1/597	51/38527	0.549314	0.901244	gene-LOC112715389	1
Biological process	GO:0051258	protein polymerization	2/568	112/34696	0.549471	0.850497	gene-LOC112743498/gene-LOC112779980	2
Biological process	GO:1900150	regulation of defense response to fungus	2/568	112/34696	0.549471	0.850497	gene-LOC112726695/gene-LOC112775579	2
Molecular function	GO:0016861	intramolecular oxidoreductase activity, interconverting aldoses and ketoses	1/603	48/36623	0.549509	0.795296	gene-LOC112746676	1
Molecular function	GO:0019239	deaminase activity	1/603	48/36623	0.549509	0.795296	gene-LOC112738412	1
Molecular function	GO:0102336	3-oxo-arachidoyl-CoA synthase activity	1/603	48/36623	0.549509	0.795296	gene-LOC112726581	1
Molecular function	GO:0102337	3-oxo-cerotoyl-CoA synthase activity	1/603	48/36623	0.549509	0.795296	gene-LOC112726581	1
Molecular function	GO:0102338	3-oxo-lignoceronyl-CoA synthase activity	1/603	48/36623	0.549509	0.795296	gene-LOC112726581	1
Molecular function	GO:0102756	very-long-chain 3-ketoacyl-CoA synthase activity	1/603	48/36623	0.549509	0.795296	gene-LOC112726581	1
Biological process	GO:0009311	oligosaccharide metabolic process	3/568	176/34696	0.551897	0.853231	gene-LOC112695778/gene-LOC112706160/gene-LOC112738386	3
Biological process	GO:0000045	autophagosome assembly	1/568	49/34696	0.554862	0.85577	gene-LOC112751361	1
Biological process	GO:0015936	coenzyme A metabolic process	1/568	49/34696	0.554862	0.85577	gene-LOC112722312	1
Cellular component	GO:0009514	glyoxysome	1/597	52/38527	0.556307	0.901244	gene-LOC112776686	1
Cellular component	GO:0035097	histone methyltransferase complex	1/597	52/38527	0.556307	0.901244	gene-LOC112751416	1
Biological process	GO:0006873	cellular ion homeostasis	6/568	367/34696	0.557805	0.858154	gene-LOC112700672/gene-LOC112705607/gene-LOC112722482/gene-LOC112723410/gene-LOC112767088/gene-LOC112772431	6
Biological process	GO:0019362	pyridine nucleotide metabolic process	4/568	241/34696	0.557974	0.858154	gene-LOC112711102/gene-LOC112733377/gene-LOC112746676/gene-LOC112800569	4
Biological process	GO:0006885	regulation of pH	2/568	114/34696	0.55906	0.858154	gene-LOC112722482/gene-LOC112772431	2
Biological process	GO:0090501	RNA phosphodiester bond hydrolysis	2/568	114/34696	0.55906	0.858154	gene-LOC112740044/gene-LOC112783331	2
Cellular component	GO:0098800	inner mitochondrial membrane protein complex	3/597	188/38527	0.559233	0.901244	gene-LOC112710354/gene-LOC112710355/gene-LOC112715389	3
Molecular function	GO:0042803	protein homodimerization activity	8/603	491/36623	0.560998	0.807575	gene-LOC112708010/gene-LOC112711202/gene-LOC112740679/gene-LOC112769139/gene-LOC112775579/gene-LOC112777424/gene-LOC112789490/gene-LOC112791883	8
Biological process	GO:0031400	negative regulation of protein modification process	1/568	50/34696	0.562159	0.860869	gene-LOC112800697	1
Biological process	GO:0070988	demethylation	1/568	50/34696	0.562159	0.860869	gene-LOC112720769	1
Molecular function	GO:0019203	carbohydrate phosphatase activity	1/603	50/36623	0.564241	0.807575	gene-LOC112706160	1
Molecular function	GO:0043424	protein histidine kinase binding	1/603	50/36623	0.564241	0.807575	gene-LOC112728151	1
Molecular function	GO:0004866	endopeptidase inhibitor activity	2/603	115/36623	0.566907	0.807575	gene-LOC112777332/gene-LOC112801833	2
Molecular function	GO:0030414	peptidase inhibitor activity	2/603	115/36623	0.566907	0.807575	gene-LOC112777332/gene-LOC112801833	2
Biological process	GO:0002252	immune effector process	3/568	180/34696	0.56711	0.865714	gene-LOC112762555/gene-LOC112801445/gene-LOC112802681	3
Biological process	GO:0031401	positive regulation of protein modification process	3/568	180/34696	0.56711	0.865714	gene-LOC112695312/gene-LOC112758866/gene-LOC112800697	3
Biological process	GO:0034762	regulation of transmembrane transport	2/568	116/34696	0.568503	0.865714	gene-LOC112705607/gene-LOC112767088	2
Biological process	GO:0043069	negative regulation of programmed cell death	1/568	51/34696	0.569338	0.865714	gene-LOC112801445	1
Biological process	GO:0043087	regulation of GTPase activity	1/568	51/34696	0.569338	0.865714	gene-LOC112791633	1
Biological process	GO:0060969	negative regulation of gene silencing	1/568	51/34696	0.569338	0.865714	gene-LOC112720769	1
Cellular component	GO:0022627	cytosolic small ribosomal subunit	2/597	123/38527	0.570355	0.911632	gene-LOC112740044/gene-LOC112783331	2
Biological process	GO:0006109	regulation of carbohydrate metabolic process	2/568	117/34696	0.573169	0.867278	gene-LOC112706083/gene-LOC112764285	2
Biological process	GO:0052545	callose localization	2/568	117/34696	0.573169	0.867278	gene-LOC112775579/gene-LOC112801445	2
Biological process	GO:0016114	terpenoid biosynthetic process	6/568	373/34696	0.573617	0.867278	gene-LOC112703460/gene-LOC112736519/gene-LOC112738243/gene-LOC112740850/gene-LOC112771106/gene-LOC112777166	6
Biological process	GO:0019318	hexose metabolic process	4/568	246/34696	0.574177	0.867278	gene-LOC112727888/gene-LOC112746676/gene-LOC112764375/gene-LOC112771825	4
Molecular function	GO:0019199	transmembrane receptor protein kinase activity	8/603	497/36623	0.574732	0.813255	gene-LOC112695140/gene-LOC112706808/gene-LOC112709965/gene-LOC112714705/gene-LOC112722688/gene-LOC112736573/gene-LOC112744832/gene-LOC112758819	8
Molecular function	GO:0015298	solute:cation antiporter activity	2/603	117/36623	0.57628	0.813255	gene-LOC112722482/gene-LOC112772431	2
Molecular function	GO:0061135	endopeptidase regulator activity	2/603	117/36623	0.57628	0.813255	gene-LOC112777332/gene-LOC112801833	2
Biological process	GO:0006313	transposition, DNA-mediated	1/568	52/34696	0.576398	0.867278	gene-LOC112750813	1
Biological process	GO:0006360	transcription by RNA polymerase I	1/568	52/34696	0.576398	0.867278	gene-LOC112789107	1
Biological process	GO:0009717	isoflavonoid biosynthetic process	1/568	52/34696	0.576398	0.867278	gene-LOC112707909	1
Biological process	GO:0010540	basipetal auxin transport	1/568	52/34696	0.576398	0.867278	gene-LOC112776495	1
Biological process	GO:0046287	isoflavonoid metabolic process	1/568	52/34696	0.576398	0.867278	gene-LOC112707909	1
Cellular component	GO:0070603	SWI/SNF superfamily-type complex	1/597	55/38527	0.576643	0.91419	gene-LOC112782947	1
Molecular function	GO:0004803	transposase activity	1/603	52/36623	0.578492	0.813513	gene-LOC112750813	1
Molecular function	GO:0016628	oxidoreductase activity, acting on the CH-CH group of donors, NAD or NADP as acceptor	2/603	118/36623	0.580911	0.813513	gene-LOC112726933/gene-LOC112742203	2
Biological process	GO:0033037	polysaccharide localization	2/568	119/34696	0.582391	0.872655	gene-LOC112775579/gene-LOC112801445	2
Biological process	GO:0048825	cotyledon development	2/568	119/34696	0.582391	0.872655	gene-LOC112749707/gene-LOC112801434	2
Biological process	GO:0015977	carbon fixation	1/568	53/34696	0.583343	0.872655	gene-LOC112764375	1
Biological process	GO:0090421	embryonic meristem initiation	1/568	53/34696	0.583343	0.872655	gene-LOC112785183	1
Biological process	GO:1905037	autophagosome organization	1/568	53/34696	0.583343	0.872655	gene-LOC112751361	1
Molecular function	GO:0004312	fatty acid synthase activity	1/603	53/36623	0.585442	0.813513	gene-LOC112726581	1
Molecular function	GO:0019706	protein-cysteine S-palmitoyltransferase activity	1/603	53/36623	0.585442	0.813513	gene-LOC112758400	1
Molecular function	GO:0019707	protein-cysteine S-acyltransferase activity	1/603	53/36623	0.585442	0.813513	gene-LOC112758400	1
Biological process	GO:0008033	tRNA processing	4/568	250/34696	0.586896	0.876955	gene-LOC112738412/gene-LOC112741152/gene-LOC112755781/gene-LOC112795845	4
Cellular component	GO:0009524	phragmoplast	4/597	265/38527	0.589389	0.919901	gene-LOC112740897/gene-LOC112740924/gene-LOC112763686/gene-LOC112772879	4
Cellular component	GO:1904949	ATPase complex	1/597	57/38527	0.58968	0.919901	gene-LOC112782947	1
Biological process	GO:0000470	maturation of LSU-rRNA	1/568	54/34696	0.590175	0.8778	gene-LOC112728937	1
Biological process	GO:0006817	phosphate ion transport	1/568	54/34696	0.590175	0.8778	gene-LOC112719720	1
Biological process	GO:0043244	regulation of protein complex disassembly	1/568	54/34696	0.590175	0.8778	gene-LOC112743498	1
Biological process	GO:0051345	positive regulation of hydrolase activity	1/568	54/34696	0.590175	0.8778	gene-LOC112791633	1
Cellular component	GO:0012507	ER to Golgi transport vesicle membrane	1/597	58/38527	0.596048	0.922455	novel.2512	1
Biological process	GO:0048511	rhythmic process	6/568	382/34696	0.5968	0.880708	gene-LOC112715701/gene-LOC112719948/gene-LOC112734192/gene-LOC112778390/gene-LOC112792877/gene-LOC112802681	6
Biological process	GO:0002213	defense response to insect	1/568	55/34696	0.596894	0.880708	gene-LOC112802681	1
Biological process	GO:0007155	cell adhesion	1/568	55/34696	0.596894	0.880708	gene-LOC112779380	1
Biological process	GO:0010492	maintenance of shoot apical meristem identity	1/568	55/34696	0.596894	0.880708	novel.2110	1
Biological process	GO:0022610	biological adhesion	1/568	55/34696	0.596894	0.880708	gene-LOC112779380	1
Biological process	GO:0030148	sphingolipid biosynthetic process	1/568	55/34696	0.596894	0.880708	gene-LOC112801592	1
Biological process	GO:0071897	DNA biosynthetic process	1/568	55/34696	0.596894	0.880708	gene-LOC112715926	1
Biological process	GO:0007010	cytoskeleton organization	7/568	447/34696	0.599227	0.883143	gene-LOC112710226/gene-LOC112740924/gene-LOC112743498/gene-LOC112770730/gene-LOC112772879/gene-LOC112779980/gene-LOC112795966	7
Biological process	GO:0055081	anion homeostasis	2/568	123/34696	0.600393	0.883854	gene-LOC112700672/gene-LOC112723410	2
Molecular function	GO:0034062	5'-3' RNA polymerase activity	3/603	188/36623	0.600426	0.826334	gene-LOC112734873/gene-LOC112789107/gene-LOC112792610	3
Molecular function	GO:0097747	RNA polymerase activity	3/603	188/36623	0.600426	0.826334	gene-LOC112734873/gene-LOC112789107/gene-LOC112792610	3
Cellular component	GO:0016324	apical plasma membrane	1/597	59/38527	0.602317	0.924817	gene-LOC112744617	1
Molecular function	GO:0061134	peptidase regulator activity	2/603	123/36623	0.603504	0.826334	gene-LOC112777332/gene-LOC112801833	2
Biological process	GO:0016072	rRNA metabolic process	6/568	385/34696	0.604377	0.888709	gene-LOC112720810/gene-LOC112728937/gene-LOC112740044/gene-LOC112743527/gene-LOC112769287/gene-LOC112783331	6
Molecular function	GO:0008559	xenobiotic transmembrane transporting ATPase activity	1/603	56/36623	0.605613	0.826334	gene-LOC112716931	1
Molecular function	GO:0016799	hydrolase activity, hydrolyzing N-glycosyl compounds	1/603	56/36623	0.605613	0.826334	gene-LOC112789027	1
Molecular function	GO:0042910	xenobiotic transmembrane transporter activity	1/603	56/36623	0.605613	0.826334	gene-LOC112716931	1
Molecular function	GO:0042626	ATPase activity, coupled to transmembrane movement of substances	7/603	448/36623	0.607518	0.826443	gene-LOC112697454/gene-LOC112712332/gene-LOC112716931/gene-LOC112734062/gene-LOC112738444/gene-LOC112776495/gene-LOC112782477	7
Cellular component	GO:0030134	COPII-coated ER to Golgi transport vesicle	1/597	60/38527	0.608488	0.926994	novel.2512	1
Biological process	GO:0009642	response to light intensity	4/568	257/34696	0.608611	0.88954	gene-LOC112700672/gene-LOC112710508/gene-LOC112723410/gene-LOC112802681	4
Biological process	GO:0072524	pyridine-containing compound metabolic process	4/568	257/34696	0.608611	0.88954	gene-LOC112711102/gene-LOC112733377/gene-LOC112746676/gene-LOC112800569	4
Biological process	GO:0051193	regulation of cofactor metabolic process	2/568	125/34696	0.609172	0.88954	gene-LOC112722274/gene-LOC112805413	2
Biological process	GO:0006383	transcription by RNA polymerase III	1/568	57/34696	0.610005	0.88954	gene-LOC112789107	1
Biological process	GO:0051240	positive regulation of multicellular organismal process	4/568	258/34696	0.611656	0.88954	gene-LOC112728216/gene-LOC112734192/gene-LOC112741879/gene-LOC112796603	4
Molecular function	GO:0016763	transferase activity, transferring pentosyl groups	2/603	125/36623	0.61228	0.830428	gene-LOC112755781/gene-LOC112800569	2
Biological process	GO:0009798	axis specification	2/568	126/34696	0.613506	0.88954	gene-LOC112697086/gene-LOC112754975	2
Biological process	GO:0010208	pollen wall assembly	2/568	126/34696	0.613506	0.88954	gene-LOC112712332/gene-LOC112737203	2
Biological process	GO:0031329	regulation of cellular catabolic process	2/568	126/34696	0.613506	0.88954	gene-LOC112722274/gene-LOC112805413	2
Biological process	GO:2000377	regulation of reactive oxygen species metabolic process	2/568	126/34696	0.613506	0.88954	gene-LOC112722482/gene-LOC112772431	2
Biological process	GO:0006090	pyruvate metabolic process	3/568	193/34696	0.614301	0.88954	gene-LOC112711102/gene-LOC112736519/gene-LOC112746676	3
Biological process	GO:0030150	protein import into mitochondrial matrix	1/568	58/34696	0.6164	0.88954	gene-LOC112715389	1
Biological process	GO:0044030	regulation of DNA methylation	1/568	58/34696	0.6164	0.88954	gene-LOC112800697	1
Biological process	GO:0046351	disaccharide biosynthetic process	1/568	58/34696	0.6164	0.88954	gene-LOC112706160	1
Biological process	GO:1901990	regulation of mitotic cell cycle phase transition	1/568	58/34696	0.6164	0.88954	gene-LOC112741008	1
Molecular function	GO:0042973	glucan endo-1,3-beta-D-glucosidase activity	2/603	126/36623	0.616612	0.833807	gene-LOC112705727/gene-LOC112764745	2
Biological process	GO:0009787	regulation of abscisic acid-activated signaling pathway	5/568	325/34696	0.616628	0.88954	gene-LOC112709965/gene-LOC112755080/gene-LOC112775579/gene-LOC112791633/novel.2071	5
Biological process	GO:1901419	regulation of response to alcohol	5/568	325/34696	0.616628	0.88954	gene-LOC112709965/gene-LOC112755080/gene-LOC112775579/gene-LOC112791633/novel.2071	5
Biological process	GO:1905957	regulation of cellular response to alcohol	5/568	325/34696	0.616628	0.88954	gene-LOC112709965/gene-LOC112755080/gene-LOC112775579/gene-LOC112791633/novel.2071	5
Cellular component	GO:0032580	Golgi cisterna membrane	1/597	62/38527	0.620547	0.933171	gene-LOC112699270	1
Molecular function	GO:0016810	hydrolase activity, acting on carbon-nitrogen (but not peptide) bonds	5/603	325/36623	0.621613	0.838067	gene-LOC112714827/gene-LOC112733377/gene-LOC112733978/gene-LOC112738412/gene-LOC112782818	5
Biological process	GO:0009611	response to wounding	7/568	457/34696	0.622327	0.893306	gene-LOC112706083/gene-LOC112710303/gene-LOC112726266/gene-LOC112730423/gene-LOC112733978/gene-LOC112764285/gene-LOC112802681	7
Biological process	GO:0006783	heme biosynthetic process	1/568	59/34696	0.622691	0.893306	gene-LOC112755320	1
Biological process	GO:0009240	isopentenyl diphosphate biosynthetic process	1/568	59/34696	0.622691	0.893306	gene-LOC112736519	1
Biological process	GO:0042447	hormone catabolic process	1/568	59/34696	0.622691	0.893306	gene-LOC112767450	1
Biological process	GO:0046490	isopentenyl diphosphate metabolic process	1/568	59/34696	0.622691	0.893306	gene-LOC112736519	1
Molecular function	GO:0140030	modification-dependent protein binding	1/603	59/36623	0.624804	0.839871	gene-LOC112744349	1
Cellular component	GO:0031965	nuclear membrane	2/597	136/38527	0.624999	0.933171	gene-LOC112754885/gene-LOC112762512	2
Biological process	GO:0009066	aspartate family amino acid metabolic process	2/568	129/34696	0.626288	0.895986	gene-LOC112719966/gene-LOC112775449	2
Biological process	GO:0010102	lateral root morphogenesis	2/568	129/34696	0.626288	0.895986	gene-LOC112703025/gene-LOC112773173	2
Biological process	GO:0042440	pigment metabolic process	6/568	394/34696	0.626636	0.895986	gene-LOC112722274/gene-LOC112736431/gene-LOC112738243/gene-LOC112738370/gene-LOC112755320/gene-LOC112805413	6
Biological process	GO:0007267	cell-cell signaling	1/568	60/34696	0.628878	0.896221	gene-LOC112802846	1
Biological process	GO:0048235	pollen sperm cell differentiation	1/568	60/34696	0.628878	0.896221	novel.2286	1
Biological process	GO:0051261	protein depolymerization	1/568	60/34696	0.628878	0.896221	gene-LOC112743498	1
Molecular function	GO:0016860	intramolecular oxidoreductase activity	2/603	129/36623	0.629385	0.843184	gene-LOC112746676/gene-LOC112802681	2
Biological process	GO:0010927	cellular component assembly involved in morphogenesis	2/568	130/34696	0.630475	0.897507	gene-LOC112712332/gene-LOC112737203	2
Molecular function	GO:0016409	palmitoyltransferase activity	1/603	60/36623	0.630992	0.843184	gene-LOC112758400	1
Biological process	GO:0002218	activation of innate immune response	2/568	131/34696	0.634625	0.8984	gene-LOC112762555/gene-LOC112802681	2
Biological process	GO:0002253	activation of immune response	2/568	131/34696	0.634625	0.8984	gene-LOC112762555/gene-LOC112802681	2
Biological process	GO:0071166	ribonucleoprotein complex localization	2/568	131/34696	0.634625	0.8984	gene-LOC112740044/gene-LOC112783331	2
Biological process	GO:0071322	cellular response to carbohydrate stimulus	2/568	131/34696	0.634625	0.8984	gene-LOC112695749/gene-LOC112757993	2
Biological process	GO:0071426	ribonucleoprotein complex export from nucleus	2/568	131/34696	0.634625	0.8984	gene-LOC112740044/gene-LOC112783331	2
Biological process	GO:0048544	recognition of pollen	4/568	266/34696	0.635481	0.8984	gene-LOC112706470/gene-LOC112714705/gene-LOC112737677/gene-LOC112772445	4
Biological process	GO:0071695	anatomical structure maturation	6/568	398/34696	0.636294	0.8984	gene-LOC112696376/gene-LOC112700672/gene-LOC112723410/gene-LOC112726901/gene-LOC112736956/gene-LOC112740764	6
Cellular component	GO:0034708	methyltransferase complex	1/597	65/38527	0.637942	0.933171	gene-LOC112751416	1
Cellular component	GO:0045177	apical part of cell	1/597	65/38527	0.637942	0.933171	gene-LOC112744617	1
Biological process	GO:0000723	telomere maintenance	2/568	132/34696	0.638739	0.8984	gene-LOC112716043/gene-LOC112778512	2
Biological process	GO:0010101	post-embryonic root morphogenesis	2/568	132/34696	0.638739	0.8984	gene-LOC112703025/gene-LOC112773173	2
Biological process	GO:0032200	telomere organization	2/568	132/34696	0.638739	0.8984	gene-LOC112716043/gene-LOC112778512	2
Biological process	GO:1901606	alpha-amino acid catabolic process	2/568	132/34696	0.638739	0.8984	gene-LOC112779615/gene-LOC112782357	2
Biological process	GO:0006144	purine nucleobase metabolic process	1/568	62/34696	0.640951	0.898581	gene-LOC112744064	1
Biological process	GO:0016236	macroautophagy	1/568	62/34696	0.640951	0.898581	gene-LOC112751361	1
Biological process	GO:0072523	purine-containing compound catabolic process	1/568	62/34696	0.640951	0.898581	gene-LOC112744064	1
Biological process	GO:0043269	regulation of ion transport	2/568	133/34696	0.642816	0.900036	gene-LOC112705607/gene-LOC112767088	2
Cellular component	GO:0005665	RNA polymerase II, core complex	1/597	66/38527	0.643562	0.933171	gene-LOC112789107	1
Biological process	GO:0008037	cell recognition	4/568	269/34696	0.644168	0.900036	gene-LOC112706470/gene-LOC112714705/gene-LOC112737677/gene-LOC112772445	4
Molecular function	GO:0008408	3'-5' exonuclease activity	2/603	133/36623	0.645897	0.860563	gene-LOC112710961/gene-LOC112748623	2
Biological process	GO:0016109	tetraterpenoid biosynthetic process	1/568	63/34696	0.646839	0.900036	gene-LOC112738243	1
Biological process	GO:0016117	carotenoid biosynthetic process	1/568	63/34696	0.646839	0.900036	gene-LOC112738243	1
Biological process	GO:0033500	carbohydrate homeostasis	1/568	63/34696	0.646839	0.900036	gene-LOC112801445	1
Biological process	GO:0051493	regulation of cytoskeleton organization	2/568	134/34696	0.646857	0.900036	gene-LOC112743498/gene-LOC112795966	2
Biological process	GO:0060249	anatomical structure homeostasis	2/568	134/34696	0.646857	0.900036	gene-LOC112716043/gene-LOC112778512	2
Cellular component	GO:0005758	mitochondrial intermembrane space	1/597	67/38527	0.649095	0.933171	gene-LOC112737456	1
Biological process	GO:0016553	base conversion or substitution editing	1/568	64/34696	0.652631	0.905889	gene-LOC112738412	1
Biological process	GO:0007346	regulation of mitotic cell cycle	3/568	205/34696	0.65468	0.905889	gene-LOC112710226/gene-LOC112741008/gene-LOC112770949	3
Molecular function	GO:0005310	dicarboxylic acid transmembrane transporter activity	1/603	64/36623	0.65474	0.864511	gene-LOC112712033	1
Molecular function	GO:0102483	scopolin beta-glucosidase activity	1/603	64/36623	0.65474	0.864511	gene-LOC112783111	1
Biological process	GO:0009816	defense response to bacterium, incompatible interaction	2/568	136/34696	0.654831	0.905889	gene-LOC112736431/gene-LOC112801493	2
Biological process	GO:0019751	polyol metabolic process	2/568	136/34696	0.654831	0.905889	gene-LOC112709988/gene-LOC112779482	2
Biological process	GO:0045489	pectin biosynthetic process	2/568	136/34696	0.654831	0.905889	gene-LOC112706083/gene-LOC112764285	2
Biological process	GO:0006073	cellular glucan metabolic process	7/568	473/34696	0.657709	0.905889	gene-LOC112697317/gene-LOC112698421/gene-LOC112698437/gene-LOC112706831/gene-LOC112706981/gene-LOC112740942/gene-LOC112770873	7
Biological process	GO:0044042	glucan metabolic process	7/568	473/34696	0.657709	0.905889	gene-LOC112697317/gene-LOC112698421/gene-LOC112698437/gene-LOC112706831/gene-LOC112706981/gene-LOC112740942/gene-LOC112770873	7
Biological process	GO:0009086	methionine biosynthetic process	1/568	65/34696	0.658328	0.905889	gene-LOC112775449	1
Biological process	GO:0010014	meristem initiation	1/568	65/34696	0.658328	0.905889	gene-LOC112785183	1
Biological process	GO:0009553	embryo sac development	5/568	341/34696	0.658358	0.905889	gene-LOC112697415/gene-LOC112712280/gene-LOC112740897/gene-LOC112755335/gene-LOC112775232	5
Cellular component	GO:0031977	thylakoid lumen	2/597	145/38527	0.659576	0.933171	gene-LOC112711266/novel.2578	2
Cellular component	GO:0098590	plasma membrane region	1/597	69/38527	0.659904	0.933171	gene-LOC112744617	1
Molecular function	GO:0019887	protein kinase regulator activity	1/603	65/36623	0.660435	0.864511	gene-LOC112791751	1
Molecular function	GO:0047134	protein-disulfide reductase activity	1/603	65/36623	0.660435	0.864511	gene-LOC112711266	1
Biological process	GO:0098655	cation transmembrane transport	4/568	275/34696	0.661129	0.905889	gene-LOC112712033/gene-LOC112722482/gene-LOC112734062/gene-LOC112772431	4
Molecular function	GO:0050661	NADP binding	2/603	137/36623	0.661821	0.864511	gene-LOC112764375/gene-LOC112796910	2
Molecular function	GO:1901505	carbohydrate derivative transmembrane transporter activity	2/603	137/36623	0.661821	0.864511	gene-LOC112696458/gene-LOC112758989	2
Biological process	GO:0048438	floral whorl development	5/568	343/34696	0.663363	0.905889	gene-LOC112697086/gene-LOC112707370/gene-LOC112754975/gene-LOC112755371/gene-LOC112755526	5
Biological process	GO:0006662	glycerol ether metabolic process	1/568	66/34696	0.663932	0.905889	gene-LOC112711266	1
Biological process	GO:1901987	regulation of cell cycle phase transition	1/568	66/34696	0.663932	0.905889	gene-LOC112741008	1
Biological process	GO:0048437	floral organ development	6/568	410/34696	0.664366	0.905889	gene-LOC112697086/gene-LOC112707370/gene-LOC112754975/gene-LOC112755371/gene-LOC112755526/gene-LOC112791401	6
Cellular component	GO:0009504	cell plate	1/597	70/38527	0.665184	0.933171	novel.1665	1
Cellular component	GO:0044463	cell projection part	1/597	70/38527	0.665184	0.933171	gene-LOC112744617	1
Cellular component	GO:0120038	plasma membrane bounded cell projection part	1/597	70/38527	0.665184	0.933171	gene-LOC112744617	1
Molecular function	GO:0001871	pattern binding	4/603	275/36623	0.665467	0.864511	gene-LOC112705727/gene-LOC112741240/gene-LOC112755681/gene-LOC112764745	4
Molecular function	GO:0030247	polysaccharide binding	4/603	275/36623	0.665467	0.864511	gene-LOC112705727/gene-LOC112741240/gene-LOC112755681/gene-LOC112764745	4
Molecular function	GO:0008061	chitin binding	1/603	66/36623	0.666036	0.864511	gene-LOC112720374	1
Biological process	GO:0006733	oxidoreduction coenzyme metabolic process	4/568	278/34696	0.669402	0.905889	gene-LOC112711102/gene-LOC112733377/gene-LOC112746676/gene-LOC112800569	4
Biological process	GO:0034614	cellular response to reactive oxygen species	1/568	67/34696	0.669444	0.905889	gene-LOC112750755	1
Biological process	GO:0043650	dicarboxylic acid biosynthetic process	1/568	67/34696	0.669444	0.905889	gene-LOC112772986	1
Biological process	GO:0006096	glycolytic process	2/568	140/34696	0.670345	0.905889	gene-LOC112711102/gene-LOC112746676	2
Biological process	GO:0006165	nucleoside diphosphate phosphorylation	2/568	140/34696	0.670345	0.905889	gene-LOC112711102/gene-LOC112746676	2
Biological process	GO:0006757	ATP generation from ADP	2/568	140/34696	0.670345	0.905889	gene-LOC112711102/gene-LOC112746676	2
Biological process	GO:0009135	purine nucleoside diphosphate metabolic process	2/568	140/34696	0.670345	0.905889	gene-LOC112711102/gene-LOC112746676	2
Biological process	GO:0009179	purine ribonucleoside diphosphate metabolic process	2/568	140/34696	0.670345	0.905889	gene-LOC112711102/gene-LOC112746676	2
Biological process	GO:0009185	ribonucleoside diphosphate metabolic process	2/568	140/34696	0.670345	0.905889	gene-LOC112711102/gene-LOC112746676	2
Biological process	GO:0042866	pyruvate biosynthetic process	2/568	140/34696	0.670345	0.905889	gene-LOC112711102/gene-LOC112746676	2
Biological process	GO:0046031	ADP metabolic process	2/568	140/34696	0.670345	0.905889	gene-LOC112711102/gene-LOC112746676	2
Biological process	GO:0048582	positive regulation of post-embryonic development	3/568	210/34696	0.670585	0.905889	gene-LOC112734192/gene-LOC112741879/gene-LOC112796603	3
Biological process	GO:0009141	nucleoside triphosphate metabolic process	5/568	346/34696	0.670782	0.905889	gene-LOC112711102/gene-LOC112746676/gene-LOC112748739/gene-LOC112765015/gene-LOC112782477	5
Molecular function	GO:0009881	photoreceptor activity	1/603	67/36623	0.671544	0.86917	gene-LOC112734192	1
Biological process	GO:0007623	circadian rhythm	5/568	347/34696	0.673231	0.905889	gene-LOC112719948/gene-LOC112734192/gene-LOC112778390/gene-LOC112792877/gene-LOC112802681	5
Biological process	GO:0006611	protein export from nucleus	2/568	141/34696	0.674135	0.905889	gene-LOC112740044/gene-LOC112783331	2
Biological process	GO:0030244	cellulose biosynthetic process	2/568	141/34696	0.674135	0.905889	gene-LOC112706981/gene-LOC112770873	2
Biological process	GO:0046488	phosphatidylinositol metabolic process	2/568	141/34696	0.674135	0.905889	gene-LOC112742110/novel.1555	2
Biological process	GO:0034404	nucleobase-containing small molecule biosynthetic process	4/568	280/34696	0.674839	0.905889	gene-LOC112711102/gene-LOC112746676/gene-LOC112748739/gene-LOC112765015	4
Biological process	GO:0071472	cellular response to salt stress	1/568	68/34696	0.674866	0.905889	gene-LOC112706417	1
Biological process	GO:0070925	organelle assembly	5/568	349/34696	0.678092	0.908337	gene-LOC112717952/gene-LOC112740044/gene-LOC112751361/gene-LOC112783331/gene-LOC112783936	5
Molecular function	GO:0016616	oxidoreductase activity, acting on the CH-OH group of donors, NAD or NADP as acceptor	6/603	414/36623	0.678661	0.873616	gene-LOC112740429/gene-LOC112741651/gene-LOC112789840/gene-LOC112791563/gene-LOC112796910/novel.1757	6
Biological process	GO:0006555	methionine metabolic process	1/568	69/34696	0.680199	0.908337	gene-LOC112775449	1
Biological process	GO:0018904	ether metabolic process	1/568	69/34696	0.680199	0.908337	gene-LOC112711266	1
Biological process	GO:0042023	DNA endoreduplication	1/568	69/34696	0.680199	0.908337	gene-LOC112722400	1
Biological process	GO:0042133	neurotransmitter metabolic process	1/568	69/34696	0.680199	0.908337	gene-LOC112772986	1
Molecular function	GO:0035251	UDP-glucosyltransferase activity	7/603	481/36623	0.680285	0.873616	gene-LOC112695778/gene-LOC112706981/gene-LOC112738386/gene-LOC112744554/gene-LOC112744565/gene-LOC112770873/novel.2497	7
Cellular component	GO:0031970	organelle envelope lumen	1/597	73/38527	0.680536	0.947699	gene-LOC112737456	1
Biological process	GO:0046939	nucleotide phosphorylation	2/568	143/34696	0.681607	0.908777	gene-LOC112711102/gene-LOC112746676	2
Molecular function	GO:0019888	protein phosphatase regulator activity	1/603	69/36623	0.682291	0.873616	gene-LOC112702333	1
Biological process	GO:0055082	cellular chemical homeostasis	6/568	418/34696	0.682307	0.908777	gene-LOC112700672/gene-LOC112705607/gene-LOC112722482/gene-LOC112723410/gene-LOC112767088/gene-LOC112772431	6
Biological process	GO:0043094	cellular metabolic compound salvage	3/568	214/34696	0.682917	0.908777	gene-LOC112733377/gene-LOC112775449/gene-LOC112800569	3
Molecular function	GO:0005216	ion channel activity	3/603	213/36623	0.68357	0.873616	gene-LOC112705607/gene-LOC112757404/gene-LOC112767088	3
Molecular function	GO:0016879	ligase activity, forming carbon-nitrogen bonds	2/603	143/36623	0.684622	0.873616	gene-LOC112719966/gene-LOC112800569	2
Cellular component	GO:0005770	late endosome	4/597	300/38527	0.685259	0.947699	gene-LOC112706808/gene-LOC112723552/gene-LOC112802071/novel.2512	4
Biological process	GO:0009132	nucleoside diphosphate metabolic process	2/568	144/34696	0.68529	0.908777	gene-LOC112711102/gene-LOC112746676	2
Biological process	GO:0044275	cellular carbohydrate catabolic process	2/568	144/34696	0.68529	0.908777	gene-LOC112709988/gene-LOC112779482	2
Biological process	GO:0006635	fatty acid beta-oxidation	1/568	70/34696	0.685445	0.908777	gene-LOC112722296	1
Biological process	GO:0035196	production of miRNAs involved in gene silencing by miRNA	1/568	70/34696	0.685445	0.908777	gene-LOC112754593	1
Molecular function	GO:0004791	thioredoxin-disulfide reductase activity	1/603	70/36623	0.687532	0.874865	gene-LOC112711266	1
Biological process	GO:0009063	cellular amino acid catabolic process	2/568	145/34696	0.688939	0.912109	gene-LOC112779615/gene-LOC112782357	2
Molecular function	GO:0008422	beta-glucosidase activity	3/603	215/36623	0.68963	0.875076	gene-LOC112705727/gene-LOC112764745/gene-LOC112783111	3
Biological process	GO:0001505	regulation of neurotransmitter levels	1/568	71/34696	0.690605	0.912109	gene-LOC112772986	1
Biological process	GO:0010103	stomatal complex morphogenesis	1/568	71/34696	0.690605	0.912109	gene-LOC112789376	1
Biological process	GO:0016050	vesicle organization	4/568	286/34696	0.690778	0.912109	gene-LOC112723552/novel.1665/novel.2498/novel.2512	4
Molecular function	GO:0019207	kinase regulator activity	1/603	71/36623	0.692687	0.8765	gene-LOC112791751	1
Biological process	GO:0002832	negative regulation of response to biotic stimulus	1/568	72/34696	0.695681	0.913919	gene-LOC112775579	1
Biological process	GO:0030041	actin filament polymerization	1/568	72/34696	0.695681	0.913919	gene-LOC112743498	1
Biological process	GO:0030833	regulation of actin filament polymerization	1/568	72/34696	0.695681	0.913919	gene-LOC112743498	1
Biological process	GO:0032102	negative regulation of response to external stimulus	1/568	72/34696	0.695681	0.913919	gene-LOC112775579	1
Biological process	GO:0043901	negative regulation of multi-organism process	1/568	72/34696	0.695681	0.913919	gene-LOC112775579	1
Molecular function	GO:0016830	carbon-carbon lyase activity	4/603	287/36623	0.697595	0.879399	gene-LOC112714827/gene-LOC112782818/gene-LOC112802416/novel.1757	4
Biological process	GO:0009072	aromatic amino acid family metabolic process	3/568	219/34696	0.697845	0.915286	gene-LOC112742203/gene-LOC112779615/gene-LOC112797820	3
Cellular component	GO:0080008	Cul4-RING E3 ubiquitin ligase complex	2/597	156/38527	0.69831	0.949993	gene-LOC112701039/gene-LOC112723388	2
Molecular function	GO:0016413	O-acetyltransferase activity	2/603	147/36623	0.699112	0.879399	gene-LOC112733878/gene-LOC112778390	2
Biological process	GO:0006486	protein glycosylation	5/568	358/34696	0.699369	0.915286	gene-LOC112726933/gene-LOC112727888/gene-LOC112734357/gene-LOC112771825/gene-LOC112792180	5
Biological process	GO:0043413	macromolecule glycosylation	5/568	358/34696	0.699369	0.915286	gene-LOC112726933/gene-LOC112727888/gene-LOC112734357/gene-LOC112771825/gene-LOC112792180	5
Biological process	GO:0006576	cellular biogenic amine metabolic process	2/568	148/34696	0.699676	0.915286	gene-LOC112733789/gene-LOC112772066	2
Biological process	GO:0006289	nucleotide-excision repair	1/568	73/34696	0.700673	0.915286	gene-LOC112710961	1
Biological process	GO:0009108	coenzyme biosynthetic process	7/568	494/34696	0.700999	0.915286	gene-LOC112709988/gene-LOC112711102/gene-LOC112722312/gene-LOC112733377/gene-LOC112746676/gene-LOC112779482/gene-LOC112800569	7
Biological process	GO:0009124	nucleoside monophosphate biosynthetic process	5/568	359/34696	0.701672	0.915286	gene-LOC112711102/gene-LOC112746676/gene-LOC112748739/gene-LOC112765015/gene-LOC112782477	5
Molecular function	GO:0019208	phosphatase regulator activity	1/603	73/36623	0.702743	0.879399	gene-LOC112702333	1
Molecular function	GO:0036442	proton-exporting ATPase activity	1/603	73/36623	0.702743	0.879399	gene-LOC112782477	1
Biological process	GO:0006623	protein targeting to vacuole	1/568	74/34696	0.705583	0.916253	novel.2512	1
Biological process	GO:0010212	response to ionizing radiation	1/568	74/34696	0.705583	0.916253	gene-LOC112715926	1
Biological process	GO:0016108	tetraterpenoid metabolic process	1/568	74/34696	0.705583	0.916253	gene-LOC112738243	1
Biological process	GO:0016116	carotenoid metabolic process	1/568	74/34696	0.705583	0.916253	gene-LOC112738243	1
Biological process	GO:0006813	potassium ion transport	2/568	150/34696	0.706662	0.916253	gene-LOC112722482/gene-LOC112772431	2
Biological process	GO:0022411	cellular component disassembly	2/568	150/34696	0.706662	0.916253	gene-LOC112743498/gene-LOC112751361	2
Molecular function	GO:0015405	P-P-bond-hydrolysis-driven transmembrane transporter activity	7/603	495/36623	0.70844	0.880234	gene-LOC112697454/gene-LOC112712332/gene-LOC112716931/gene-LOC112734062/gene-LOC112738444/gene-LOC112776495/gene-LOC112782477	7
Biological process	GO:0009101	glycoprotein biosynthetic process	5/568	362/34696	0.708508	0.917557	gene-LOC112726933/gene-LOC112727888/gene-LOC112734357/gene-LOC112771825/gene-LOC112792180	5
Cellular component	GO:0032592	integral component of mitochondrial membrane	1/597	79/38527	0.709165	0.949993	gene-LOC112715389	1
Biological process	GO:0016125	sterol metabolic process	2/568	151/34696	0.710104	0.917557	gene-LOC112783178/gene-LOC112797741	2
Biological process	GO:0060548	negative regulation of cell death	1/568	75/34696	0.710414	0.917557	gene-LOC112801445	1
Biological process	GO:0009875	pollen-pistil interaction	4/568	294/34696	0.711157	0.917557	gene-LOC112706470/gene-LOC112714705/gene-LOC112737677/gene-LOC112772445	4
Cellular component	GO:0031461	cullin-RING ubiquitin ligase complex	4/597	311/38527	0.711909	0.949993	gene-LOC112701039/gene-LOC112723388/gene-LOC112737592/gene-LOC112754382	4
Biological process	GO:0048527	lateral root development	3/568	224/34696	0.712234	0.917557	gene-LOC112703025/gene-LOC112773173/gene-LOC112789346	3
Molecular function	GO:0030170	pyridoxal phosphate binding	3/603	223/36623	0.712997	0.880234	gene-LOC112740450/gene-LOC112755320/gene-LOC112802416	3
Molecular function	GO:0070279	vitamin B6 binding	3/603	223/36623	0.712997	0.880234	gene-LOC112740450/gene-LOC112755320/gene-LOC112802416	3
Molecular function	GO:0015079	potassium ion transmembrane transporter activity	2/603	151/36623	0.713046	0.880234	gene-LOC112722482/gene-LOC112772431	2
Molecular function	GO:0019842	vitamin binding	5/603	362/36623	0.713126	0.880234	gene-LOC112706026/gene-LOC112740450/gene-LOC112755320/gene-LOC112762594/gene-LOC112802416	5
Biological process	GO:0006405	RNA export from nucleus	2/568	152/34696	0.713512	0.917557	gene-LOC112740044/gene-LOC112783331	2
Biological process	GO:0001763	morphogenesis of a branching structure	1/568	76/34696	0.715165	0.917557	gene-LOC112785183	1
Biological process	GO:0009817	defense response to fungus, incompatible interaction	1/568	76/34696	0.715165	0.917557	gene-LOC112801493	1
Biological process	GO:0010223	secondary shoot formation	1/568	76/34696	0.715165	0.917557	gene-LOC112785183	1
Biological process	GO:0010346	shoot axis formation	1/568	76/34696	0.715165	0.917557	gene-LOC112785183	1
Biological process	GO:0009408	response to heat	6/568	434/34696	0.716279	0.917557	gene-LOC112700672/gene-LOC112708010/gene-LOC112710508/gene-LOC112723410/gene-LOC112754593/gene-LOC112769139	6
Biological process	GO:0010016	shoot system morphogenesis	6/568	434/34696	0.716279	0.917557	gene-LOC112720387/gene-LOC112748623/gene-LOC112767374/gene-LOC112785183/gene-LOC112789376/gene-LOC112791883	6
Biological process	GO:0042255	ribosome assembly	2/568	153/34696	0.716886	0.917557	gene-LOC112740044/gene-LOC112783331	2
Biological process	GO:0006754	ATP biosynthetic process	3/568	226/34696	0.717841	0.917871	gene-LOC112711102/gene-LOC112746676/gene-LOC112782477	3
Molecular function	GO:0015399	primary active transmembrane transporter activity	7/603	500/36623	0.718087	0.883815	gene-LOC112697454/gene-LOC112712332/gene-LOC112716931/gene-LOC112734062/gene-LOC112738444/gene-LOC112776495/gene-LOC112782477	7
Biological process	GO:0000288	nuclear-transcribed mRNA catabolic process, deadenylation-dependent decay	1/568	77/34696	0.719838	0.919516	gene-LOC112741908	1
Molecular function	GO:0010333	terpene synthase activity	1/603	77/36623	0.72188	0.883815	gene-LOC112703426	1
Molecular function	GO:0016782	transferase activity, transferring sulfur-containing groups	1/603	77/36623	0.72188	0.883815	gene-LOC112795735	1
Biological process	GO:0031399	regulation of protein modification process	4/568	299/34696	0.723386	0.920843	gene-LOC112695312/gene-LOC112727464/gene-LOC112758866/gene-LOC112800697	4
Biological process	GO:0008064	regulation of actin polymerization or depolymerization	1/568	78/34696	0.724434	0.920843	gene-LOC112743498	1
Biological process	GO:0009646	response to absence of light	1/568	78/34696	0.724434	0.920843	gene-LOC112802681	1
Biological process	GO:0030832	regulation of actin filament length	1/568	78/34696	0.724434	0.920843	gene-LOC112743498	1
Biological process	GO:0110053	regulation of actin filament organization	1/568	78/34696	0.724434	0.920843	gene-LOC112743498	1
Cellular component	GO:0098798	mitochondrial protein complex	3/597	242/38527	0.726088	0.949993	gene-LOC112710354/gene-LOC112710355/gene-LOC112715389	3
Biological process	GO:0031503	protein-containing complex localization	2/568	156/34696	0.726809	0.922955	gene-LOC112740044/gene-LOC112783331	2
Cellular component	GO:0098573	intrinsic component of mitochondrial membrane	1/597	83/38527	0.726813	0.949993	gene-LOC112715389	1
Biological process	GO:0051094	positive regulation of developmental process	4/568	301/34696	0.728169	0.923776	gene-LOC112728216/gene-LOC112734192/gene-LOC112741879/gene-LOC112796603	4
Biological process	GO:0006891	intra-Golgi vesicle-mediated transport	1/568	79/34696	0.728956	0.923868	novel.2512	1
Molecular function	GO:0004620	phospholipase activity	2/603	156/36623	0.729698	0.890979	gene-LOC112696290/gene-LOC112756434	2
Biological process	GO:0006997	nucleus organization	2/568	157/34696	0.730051	0.92435	gene-LOC112712280/gene-LOC112775232	2
Cellular component	GO:0012506	vesicle membrane	3/597	244/38527	0.731193	0.949993	gene-LOC112696458/gene-LOC112758989/novel.2512	3
Biological process	GO:0070085	glycosylation	5/568	373/34696	0.732629	0.926707	gene-LOC112726933/gene-LOC112727888/gene-LOC112734357/gene-LOC112771825/gene-LOC112792180	5
Cellular component	GO:0090406	pollen tube	2/597	167/38527	0.733321	0.949993	gene-LOC112744617/gene-LOC112775579	2
Biological process	GO:0006694	steroid biosynthetic process	2/568	159/34696	0.736437	0.926884	gene-LOC112783178/gene-LOC112797741	2
Biological process	GO:0009073	aromatic amino acid family biosynthetic process	2/568	159/34696	0.736437	0.926884	gene-LOC112742203/gene-LOC112797820	2
Molecular function	GO:0004857	enzyme inhibitor activity	5/603	373/36623	0.737094	0.89759	gene-LOC112702333/gene-LOC112756559/gene-LOC112777332/gene-LOC112791751/gene-LOC112801833	5
Biological process	GO:1902170	cellular response to reactive nitrogen species	1/568	81/34696	0.737778	0.926884	gene-LOC112750755	1
Cellular component	GO:0031985	Golgi cisterna	1/597	86/38527	0.739344	0.949993	gene-LOC112699270	1
Biological process	GO:0032350	regulation of hormone metabolic process	2/568	160/34696	0.739581	0.926884	gene-LOC112738173/gene-LOC112790309	2
Biological process	GO:0033014	tetrapyrrole biosynthetic process	2/568	160/34696	0.739581	0.926884	gene-LOC112738243/gene-LOC112755320	2
Biological process	GO:0051168	nuclear export	2/568	160/34696	0.739581	0.926884	gene-LOC112740044/gene-LOC112783331	2
Biological process	GO:0045454	cell redox homeostasis	4/568	306/34696	0.739857	0.926884	gene-LOC112708241/gene-LOC112711266/gene-LOC112736180/gene-LOC112786054	4
Biological process	GO:0009767	photosynthetic electron transport chain	1/568	82/34696	0.74208	0.926884	gene-LOC112734062	1
Biological process	GO:0009902	chloroplast relocation	1/568	82/34696	0.74208	0.926884	gene-LOC112703082	1
Biological process	GO:0019750	chloroplast localization	1/568	82/34696	0.74208	0.926884	gene-LOC112703082	1
Biological process	GO:0032271	regulation of protein polymerization	1/568	82/34696	0.74208	0.926884	gene-LOC112743498	1
Biological process	GO:0051644	plastid localization	1/568	82/34696	0.74208	0.926884	gene-LOC112703082	1
Biological process	GO:0051667	establishment of plastid localization	1/568	82/34696	0.74208	0.926884	gene-LOC112703082	1
Molecular function	GO:0015035	protein disulfide oxidoreductase activity	2/603	160/36623	0.742424	0.89885	gene-LOC112711266/gene-LOC112786054	2
Molecular function	GO:0022839	ion gated channel activity	2/603	160/36623	0.742424	0.89885	gene-LOC112705607/gene-LOC112767088	2
Molecular function	GO:0004713	protein tyrosine kinase activity	1/603	82/36623	0.744081	0.89885	gene-LOC112758760	1
Biological process	GO:0045944	positive regulation of transcription by RNA polymerase II	3/568	236/34696	0.744605	0.928246	gene-LOC112703282/gene-LOC112720769/gene-LOC112784675	3
Biological process	GO:0046496	nicotinamide nucleotide metabolic process	3/568	236/34696	0.744605	0.928246	gene-LOC112711102/gene-LOC112746676/gene-LOC112800569	3
Biological process	GO:0002181	cytoplasmic translation	1/568	83/34696	0.746313	0.928585	gene-LOC112728937	1
Biological process	GO:0042147	retrograde transport, endosome to Golgi	1/568	83/34696	0.746313	0.928585	novel.2512	1
Molecular function	GO:0016671	oxidoreductase activity, acting on a sulfur group of donors, disulfide as acceptor	1/603	83/36623	0.748304	0.901547	gene-LOC112711266	1
Biological process	GO:0009145	purine nucleoside triphosphate biosynthetic process	3/568	238/34696	0.749709	0.930452	gene-LOC112711102/gene-LOC112746676/gene-LOC112782477	3
Biological process	GO:0009206	purine ribonucleoside triphosphate biosynthetic process	3/568	238/34696	0.749709	0.930452	gene-LOC112711102/gene-LOC112746676/gene-LOC112782477	3
Biological process	GO:0043624	cellular protein complex disassembly	1/568	84/34696	0.750476	0.930452	gene-LOC112743498	1
Biological process	GO:0071214	cellular response to abiotic stimulus	6/568	452/34696	0.751408	0.930452	gene-LOC112706417/gene-LOC112710758/gene-LOC112715926/gene-LOC112738243/gene-LOC112779459/gene-LOC112801445	6
Biological process	GO:0104004	cellular response to environmental stimulus	6/568	452/34696	0.751408	0.930452	gene-LOC112706417/gene-LOC112710758/gene-LOC112715926/gene-LOC112738243/gene-LOC112779459/gene-LOC112801445	6
Molecular function	GO:0016298	lipase activity	3/603	238/36623	0.753115	0.904936	gene-LOC112696290/gene-LOC112756434/gene-LOC112766709	3
Biological process	GO:0009100	glycoprotein metabolic process	5/568	383/34696	0.753273	0.931105	gene-LOC112726933/gene-LOC112727888/gene-LOC112734357/gene-LOC112771825/gene-LOC112792180	5
Biological process	GO:0051640	organelle localization	4/568	312/34696	0.753375	0.931105	gene-LOC112703082/gene-LOC112717952/gene-LOC112723552/gene-LOC112783936	4
Biological process	GO:0009312	oligosaccharide biosynthetic process	1/568	85/34696	0.754571	0.931693	gene-LOC112706160	1
Biological process	GO:0031123	RNA 3'-end processing	2/568	166/34696	0.75778	0.933105	gene-LOC112740044/gene-LOC112783331	2
Biological process	GO:0033866	nucleoside bisphosphate biosynthetic process	1/568	86/34696	0.758598	0.933105	gene-LOC112722312	1
Biological process	GO:0034030	ribonucleoside bisphosphate biosynthetic process	1/568	86/34696	0.758598	0.933105	gene-LOC112722312	1
Biological process	GO:0034033	purine nucleoside bisphosphate biosynthetic process	1/568	86/34696	0.758598	0.933105	gene-LOC112722312	1
Molecular function	GO:0004659	prenyltransferase activity	1/603	86/36623	0.760561	0.906668	gene-LOC112707569	1
Molecular function	GO:0046910	pectinesterase inhibitor activity	1/603	86/36623	0.760561	0.906668	gene-LOC112756559	1
Molecular function	GO:1901682	sulfur compound transmembrane transporter activity	1/603	86/36623	0.760561	0.906668	gene-LOC112697543	1
Biological process	GO:0034655	nucleobase-containing compound catabolic process	6/568	457/34696	0.760585	0.93392	gene-LOC112711102/gene-LOC112741908/gene-LOC112746676/gene-LOC112748739/gene-LOC112765015/gene-LOC112791401	6
Biological process	GO:0009926	auxin polar transport	2/568	167/34696	0.760704	0.93392	gene-LOC112727428/gene-LOC112776495	2
Molecular function	GO:0016668	oxidoreductase activity, acting on a sulfur group of donors, NAD(P) as acceptor	1/603	87/36623	0.764512	0.908987	gene-LOC112711266	1
Biological process	GO:0010449	root meristem growth	1/568	88/34696	0.766457	0.938312	gene-LOC112750274	1
Biological process	GO:0072665	protein localization to vacuole	1/568	88/34696	0.766457	0.938312	novel.2512	1
Biological process	GO:0072666	establishment of protein localization to vacuole	1/568	88/34696	0.766457	0.938312	novel.2512	1
Cellular component	GO:0015935	small ribosomal subunit	2/597	179/38527	0.767514	0.949993	gene-LOC112740044/gene-LOC112783331	2
Biological process	GO:0009084	glutamine family amino acid biosynthetic process	1/568	89/34696	0.77029	0.941541	gene-LOC112772986	1
Biological process	GO:0009812	flavonoid metabolic process	4/568	320/34696	0.77055	0.941541	gene-LOC112738243/gene-LOC112738370/gene-LOC112764075/gene-LOC112795735	4
Biological process	GO:0032270	positive regulation of cellular protein metabolic process	3/568	247/34696	0.771668	0.941652	gene-LOC112695312/gene-LOC112758866/gene-LOC112800697	3
Biological process	GO:0015074	DNA integration	2/568	171/34696	0.772097	0.941652	gene-LOC112715926/novel.1193	2
Molecular function	GO:0016838	carbon-oxygen lyase activity, acting on phosphates	1/603	89/36623	0.772221	0.914894	gene-LOC112703426	1
Biological process	GO:0009845	seed germination	4/568	323/34696	0.776744	0.942296	gene-LOC112696208/gene-LOC112715926/gene-LOC112728216/gene-LOC112758660	4
Molecular function	GO:0019829	cation-transporting ATPase activity	2/603	172/36623	0.777559	0.914894	gene-LOC112734062/gene-LOC112782477	2
Molecular function	GO:0022853	active ion transmembrane transporter activity	2/603	172/36623	0.777559	0.914894	gene-LOC112734062/gene-LOC112782477	2
Molecular function	GO:0042625	ATPase coupled ion transmembrane transporter activity	2/603	172/36623	0.777559	0.914894	gene-LOC112734062/gene-LOC112782477	2
Biological process	GO:0007034	vacuolar transport	2/568	173/34696	0.777614	0.942296	gene-LOC112738370/novel.2512	2
Biological process	GO:0006665	sphingolipid metabolic process	1/568	91/34696	0.777769	0.942296	gene-LOC112801592	1
Biological process	GO:0042435	indole-containing compound biosynthetic process	1/568	91/34696	0.777769	0.942296	gene-LOC112802176	1
Cellular component	GO:0009706	chloroplast inner membrane	2/597	183/38527	0.778034	0.949993	gene-LOC112711627/gene-LOC112736431	2
Biological process	GO:0031348	negative regulation of defense response	3/568	250/34696	0.778629	0.942296	gene-LOC112709965/gene-LOC112775579/gene-LOC112802071	3
Biological process	GO:0030036	actin cytoskeleton organization	2/568	174/34696	0.780328	0.942296	gene-LOC112743498/gene-LOC112795966	2
Biological process	GO:0098662	inorganic cation transmembrane transport	3/568	251/34696	0.780911	0.942296	gene-LOC112722482/gene-LOC112734062/gene-LOC112772431	3
Biological process	GO:0006626	protein targeting to mitochondrion	1/568	92/34696	0.781416	0.942296	gene-LOC112715389	1
Biological process	GO:0009877	nodulation	1/568	92/34696	0.781416	0.942296	gene-LOC112738386	1
Biological process	GO:0048481	plant ovule development	1/568	92/34696	0.781416	0.942296	gene-LOC112707370	1
Biological process	GO:0070585	protein localization to mitochondrion	1/568	92/34696	0.781416	0.942296	gene-LOC112715389	1
Biological process	GO:0072655	establishment of protein localization to mitochondrion	1/568	92/34696	0.781416	0.942296	gene-LOC112715389	1
Cellular component	GO:0022626	cytosolic ribosome	4/597	344/38527	0.781836	0.949993	gene-LOC112726581/gene-LOC112728937/gene-LOC112740044/gene-LOC112783331	4
Cellular component	GO:0009705	plant-type vacuole membrane	3/597	266/38527	0.782497	0.949993	gene-LOC112741061/gene-LOC112783657/gene-LOC112795752	3
Molecular function	GO:0022836	gated channel activity	2/603	174/36623	0.78299	0.916904	gene-LOC112705607/gene-LOC112767088	2
Biological process	GO:0009743	response to carbohydrate	3/568	252/34696	0.783173	0.942296	gene-LOC112695749/gene-LOC112757993/gene-LOC112789346	3
Molecular function	GO:0015662	ATPase activity, coupled to transmembrane movement of ions, phosphorylative mechanism	1/603	92/36623	0.783315	0.916904	gene-LOC112782477	1
Biological process	GO:0071407	cellular response to organic cyclic compound	5/568	399/34696	0.783794	0.942296	gene-LOC112706083/gene-LOC112736519/gene-LOC112750755/gene-LOC112762555/gene-LOC112764285	5
Biological process	GO:0007264	small GTPase mediated signal transduction	1/568	93/34696	0.785004	0.942296	gene-LOC112750436	1
Biological process	GO:0043622	cortical microtubule organization	1/568	93/34696	0.785004	0.942296	gene-LOC112770730	1
Biological process	GO:1990542	mitochondrial transmembrane transport	1/568	93/34696	0.785004	0.942296	gene-LOC112715389	1
Cellular component	GO:0070469	respiratory chain	2/597	186/38527	0.785649	0.949993	gene-LOC112710354/gene-LOC112710355	2
Molecular function	GO:0080044	quercetin 7-O-glucosyltransferase activity	2/603	176/36623	0.788304	0.918681	gene-LOC112744554/gene-LOC112744565	2
Biological process	GO:0007051	spindle organization	1/568	94/34696	0.788533	0.943033	gene-LOC112779980	1
Biological process	GO:0009718	anthocyanin-containing compound biosynthetic process	1/568	94/34696	0.788533	0.943033	gene-LOC112738370	1
Biological process	GO:0035670	plant-type ovary development	1/568	94/34696	0.788533	0.943033	gene-LOC112707370	1
Biological process	GO:1902903	regulation of supramolecular fiber organization	1/568	94/34696	0.788533	0.943033	gene-LOC112743498	1
Cellular component	GO:0009528	plastid inner membrane	2/597	188/38527	0.790597	0.949993	gene-LOC112711627/gene-LOC112736431	2
Cellular component	GO:0030658	transport vesicle membrane	1/597	100/38527	0.790644	0.949993	novel.2512	1
Molecular function	GO:0043621	protein self-association	3/603	254/36623	0.790809	0.918681	gene-LOC112711202/gene-LOC112726695/gene-LOC112777424	3
Cellular component	GO:0044455	mitochondrial membrane part	3/597	270/38527	0.790902	0.949993	gene-LOC112710354/gene-LOC112710355/gene-LOC112715389	3
Molecular function	GO:0080043	quercetin 3-O-glucosyltransferase activity	2/603	177/36623	0.790917	0.918681	gene-LOC112744554/gene-LOC112744565	2
Biological process	GO:0045491	xylan metabolic process	1/568	95/34696	0.792005	0.945466	gene-LOC112734464	1
Biological process	GO:0051247	positive regulation of protein metabolic process	3/568	256/34696	0.792028	0.945466	gene-LOC112695312/gene-LOC112758866/gene-LOC112800697	3
Biological process	GO:0044106	cellular amine metabolic process	2/568	179/34696	0.793469	0.946312	gene-LOC112733789/gene-LOC112772066	2
Biological process	GO:0010089	xylem development	1/568	96/34696	0.795419	0.946892	gene-LOC112706808	1
Biological process	GO:0035195	gene silencing by miRNA	1/568	96/34696	0.795419	0.946892	gene-LOC112754593	1
Molecular function	GO:0022838	substrate-specific channel activity	3/603	257/36623	0.797318	0.923394	gene-LOC112705607/gene-LOC112757404/gene-LOC112767088	3
Biological process	GO:0009201	ribonucleoside triphosphate biosynthetic process	3/568	259/34696	0.798471	0.948273	gene-LOC112711102/gene-LOC112746676/gene-LOC112782477	3
Biological process	GO:0006897	endocytosis	2/568	181/34696	0.798528	0.948273	gene-LOC112750436/gene-LOC112795966	2
Biological process	GO:0010584	pollen exine formation	1/568	97/34696	0.798777	0.948273	gene-LOC112737203	1
Molecular function	GO:0015926	glucosidase activity	3/603	258/36623	0.79945	0.923394	gene-LOC112705727/gene-LOC112764745/gene-LOC112783111	3
Molecular function	GO:0016831	carboxy-lyase activity	2/603	181/36623	0.80109	0.923394	gene-LOC112802416/novel.1757	2
Biological process	GO:0019682	glyceraldehyde-3-phosphate metabolic process	1/568	98/34696	0.802081	0.950451	gene-LOC112736519	1
Biological process	GO:0051336	regulation of hydrolase activity	1/568	98/34696	0.802081	0.950451	gene-LOC112791633	1
Biological process	GO:0051274	beta-glucan biosynthetic process	2/568	183/34696	0.803477	0.950636	gene-LOC112706981/gene-LOC112770873	2
Molecular function	GO:0051015	actin filament binding	1/603	98/36623	0.803911	0.924293	gene-LOC112743498	1
Biological process	GO:0016482	cytosolic transport	1/568	99/34696	0.80533	0.950636	novel.2512	1
Biological process	GO:0030865	cortical cytoskeleton organization	1/568	99/34696	0.80533	0.950636	gene-LOC112770730	1
Biological process	GO:0030243	cellulose metabolic process	2/568	184/34696	0.80591	0.950636	gene-LOC112706981/gene-LOC112770873	2
Biological process	GO:0045089	positive regulation of innate immune response	2/568	184/34696	0.80591	0.950636	gene-LOC112762555/gene-LOC112802681	2
Biological process	GO:0010087	phloem or xylem histogenesis	3/568	263/34696	0.806801	0.950646	gene-LOC112706808/gene-LOC112711202/gene-LOC112777424	3
Biological process	GO:0008299	isoprenoid biosynthetic process	6/568	485/34696	0.807388	0.950646	gene-LOC112703460/gene-LOC112736519/gene-LOC112738243/gene-LOC112740850/gene-LOC112771106/gene-LOC112777166	6
Molecular function	GO:0016627	oxidoreductase activity, acting on the CH-CH group of donors	2/603	184/36623	0.808429	0.927135	gene-LOC112726933/gene-LOC112742203	2
Biological process	GO:0009910	negative regulation of flower development	1/568	100/34696	0.808526	0.951121	gene-LOC112801761	1
Biological process	GO:0002684	positive regulation of immune system process	2/568	186/34696	0.810698	0.951945	gene-LOC112762555/gene-LOC112802681	2
Biological process	GO:0050778	positive regulation of immune response	2/568	186/34696	0.810698	0.951945	gene-LOC112762555/gene-LOC112802681	2
Biological process	GO:0048528	post-embryonic root development	3/568	266/34696	0.812856	0.952862	gene-LOC112703025/gene-LOC112773173/gene-LOC112789346	3
Biological process	GO:0030003	cellular cation homeostasis	4/568	342/34696	0.812952	0.952862	gene-LOC112700672/gene-LOC112722482/gene-LOC112723410/gene-LOC112772431	4
Biological process	GO:0008154	actin polymerization or depolymerization	1/568	102/34696	0.814762	0.953347	gene-LOC112743498	1
Biological process	GO:0009142	nucleoside triphosphate biosynthetic process	3/568	267/34696	0.814839	0.953347	gene-LOC112711102/gene-LOC112746676/gene-LOC112782477	3
Molecular function	GO:0051287	NAD binding	2/603	187/36623	0.815526	0.932137	gene-LOC112764375/novel.1757	2
Cellular component	GO:0005795	Golgi stack	1/597	109/38527	0.818165	0.949993	gene-LOC112699270	1
Cellular component	GO:0009523	photosystem II	1/597	109/38527	0.818165	0.949993	novel.2578	1
Molecular function	GO:0140101	catalytic activity, acting on a tRNA	3/603	268/36623	0.819751	0.932137	gene-LOC112741152/gene-LOC112755781/gene-LOC112795845	3
Biological process	GO:0009123	nucleoside monophosphate metabolic process	5/568	421/34696	0.820886	0.959554	gene-LOC112711102/gene-LOC112746676/gene-LOC112748739/gene-LOC112765015/gene-LOC112782477	5
Molecular function	GO:0005319	lipid transporter activity	1/603	105/36623	0.825481	0.932137	gene-LOC112783276	1
Molecular function	GO:0010181	FMN binding	1/603	105/36623	0.825481	0.932137	gene-LOC112776009	1
Molecular function	GO:0000977	RNA polymerase II regulatory region sequence-specific DNA binding	3/603	271/36623	0.825491	0.932137	gene-LOC112703282/gene-LOC112771010/gene-LOC112784675	3
Molecular function	GO:0001012	RNA polymerase II regulatory region DNA binding	3/603	271/36623	0.825491	0.932137	gene-LOC112703282/gene-LOC112771010/gene-LOC112784675	3
Biological process	GO:0048638	regulation of developmental growth	3/568	273/34696	0.826364	0.963661	gene-LOC112738243/gene-LOC112755084/gene-LOC112802071	3
Biological process	GO:0044743	protein transmembrane import into intracellular organelle	1/568	106/34696	0.826632	0.963661	gene-LOC112715389	1
Biological process	GO:0080167	response to karrikin	2/568	193/34696	0.826634	0.963661	gene-LOC112754721/novel.2286	2
Molecular function	GO:0004180	carboxypeptidase activity	1/603	106/36623	0.828363	0.932137	gene-LOC112727786	1
Cellular component	GO:0042788	polysomal ribosome	1/597	113/38527	0.829207	0.949993	gene-LOC112728937	1
Biological process	GO:0044093	positive regulation of molecular function	3/568	275/34696	0.830067	0.966792	gene-LOC112705607/gene-LOC112767088/gene-LOC112791633	3
Biological process	GO:0007033	vacuole organization	2/568	195/34696	0.83096	0.966963	gene-LOC112738370/gene-LOC112751361	2
Biological process	GO:0031122	cytoplasmic microtubule organization	1/568	108/34696	0.832279	0.967627	gene-LOC112770730	1
Molecular function	GO:0016765	transferase activity, transferring alkyl or aryl (other than methyl) groups	4/603	352/36623	0.83322	0.932137	gene-LOC112707569/gene-LOC112728511/gene-LOC112741152/gene-LOC112795845	4
Molecular function	GO:0015036	disulfide oxidoreductase activity	2/603	195/36623	0.833314	0.932137	gene-LOC112711266/gene-LOC112786054	2
Molecular function	GO:0051537	2 iron, 2 sulfur cluster binding	1/603	108/36623	0.833985	0.932137	gene-LOC112736431	1
Cellular component	GO:0009543	chloroplast thylakoid lumen	1/597	115/38527	0.834475	0.949993	novel.2578	1
Cellular component	GO:0031978	plastid thylakoid lumen	1/597	115/38527	0.834475	0.949993	novel.2578	1
Molecular function	GO:0016836	hydro-lyase activity	2/603	196/36623	0.835425	0.932137	gene-LOC112703260/gene-LOC112722296	2
Biological process	GO:0000097	sulfur amino acid biosynthetic process	1/568	110/34696	0.837742	0.971249	gene-LOC112775449	1
Biological process	GO:1902531	regulation of intracellular signal transduction	1/568	110/34696	0.837742	0.971249	gene-LOC112750436	1
Biological process	GO:0090698	post-embryonic plant morphogenesis	5/568	433/34696	0.838857	0.971249	gene-LOC112703025/gene-LOC112707370/gene-LOC112737765/gene-LOC112773173/gene-LOC112789376	5
Biological process	GO:0098660	inorganic ion transmembrane transport	3/568	280/34696	0.839029	0.971249	gene-LOC112722482/gene-LOC112734062/gene-LOC112772431	3
Molecular function	GO:0036459	thiol-dependent ubiquitinyl hydrolase activity	1/603	110/36623	0.839423	0.934296	gene-LOC112747399	1
Cellular component	GO:0000325	plant-type vacuole	4/597	379/38527	0.84055	0.949993	gene-LOC112716931/gene-LOC112741061/gene-LOC112783657/gene-LOC112795752	4
Biological process	GO:0010256	endomembrane system organization	2/568	200/34696	0.841354	0.971249	gene-LOC112741061/gene-LOC112795752	2
Biological process	GO:0016032	viral process	2/568	200/34696	0.841354	0.971249	gene-LOC112750274/gene-LOC112750436	2
Biological process	GO:0060918	auxin transport	2/568	200/34696	0.841354	0.971249	gene-LOC112727428/gene-LOC112776495	2
Cellular component	GO:0005778	peroxisomal membrane	1/597	118/38527	0.842073	0.949993	gene-LOC112776686	1
Cellular component	GO:0031903	microbody membrane	1/597	118/38527	0.842073	0.949993	gene-LOC112776686	1
Molecular function	GO:0019901	protein kinase binding	1/603	111/36623	0.842074	0.93495	gene-LOC112728151	1
Biological process	GO:0097435	supramolecular fiber organization	3/568	282/34696	0.842498	0.971249	gene-LOC112743498/gene-LOC112770730/gene-LOC112779980	3
Biological process	GO:0010565	regulation of cellular ketone metabolic process	2/568	201/34696	0.843361	0.971249	gene-LOC112738173/gene-LOC112790309	2
Biological process	GO:0009813	flavonoid biosynthetic process	3/568	283/34696	0.844208	0.971249	gene-LOC112738243/gene-LOC112738370/gene-LOC112764075	3
Biological process	GO:0010026	trichome differentiation	2/568	202/34696	0.845346	0.971249	gene-LOC112791128/gene-LOC112797602	2
Biological process	GO:0018298	protein-chromophore linkage	1/568	113/34696	0.845606	0.971249	gene-LOC112734192	1
Biological process	GO:0043455	regulation of secondary metabolic process	1/568	113/34696	0.845606	0.971249	gene-LOC112792681	1
Biological process	GO:0046034	ATP metabolic process	3/568	284/34696	0.845903	0.971249	gene-LOC112711102/gene-LOC112746676/gene-LOC112782477	3
Biological process	GO:0061024	membrane organization	4/568	364/34696	0.848724	0.973363	gene-LOC112723552/novel.1665/novel.2498/novel.2512	4
Biological process	GO:0008202	steroid metabolic process	2/568	204/34696	0.849248	0.973363	gene-LOC112783178/gene-LOC112797741	2
Cellular component	GO:0005741	mitochondrial outer membrane	1/597	121/38527	0.849324	0.949993	gene-LOC112715389	1
Molecular function	GO:0101005	ubiquitinyl hydrolase activity	1/603	114/36623	0.849771	0.941188	gene-LOC112747399	1
Biological process	GO:0009894	regulation of catabolic process	2/568	205/34696	0.851165	0.974696	gene-LOC112722274/gene-LOC112805413	2
Biological process	GO:0016579	protein deubiquitination	1/568	116/34696	0.853089	0.975348	gene-LOC112747399	1
Biological process	GO:0009744	response to sucrose	1/568	117/34696	0.855503	0.975348	gene-LOC112789346	1
Biological process	GO:0016573	histone acetylation	1/568	117/34696	0.855503	0.975348	gene-LOC112800697	1
Biological process	GO:0018393	internal peptidyl-lysine acetylation	1/568	117/34696	0.855503	0.975348	gene-LOC112800697	1
Biological process	GO:0018394	peptidyl-lysine acetylation	1/568	117/34696	0.855503	0.975348	gene-LOC112800697	1
Molecular function	GO:0005085	guanyl-nucleotide exchange factor activity	1/603	117/36623	0.857092	0.946982	gene-LOC112750436	1
Biological process	GO:0010218	response to far red light	1/568	118/34696	0.857876	0.976334	gene-LOC112802681	1
Biological process	GO:0032984	protein-containing complex disassembly	1/568	118/34696	0.857876	0.976334	gene-LOC112743498	1
Cellular component	GO:0030136	clathrin-coated vesicle	1/597	125/38527	0.858477	0.949993	gene-LOC112771051	1
Biological process	GO:0042430	indole-containing compound metabolic process	1/568	119/34696	0.860211	0.97728	gene-LOC112802176	1
Biological process	GO:0031668	cellular response to extracellular stimulus	4/568	372/34696	0.860218	0.97728	gene-LOC112697543/gene-LOC112710758/gene-LOC112719720/gene-LOC112779459	4
Cellular component	GO:0044438	microbody part	1/597	126/38527	0.860677	0.949993	gene-LOC112776686	1
Cellular component	GO:0044439	peroxisomal part	1/597	126/38527	0.860677	0.949993	gene-LOC112776686	1
Biological process	GO:0010074	maintenance of meristem identity	1/568	120/34696	0.862507	0.977394	novel.2110	1
Molecular function	GO:0008134	transcription factor binding	4/603	372/36623	0.863098	0.951298	gene-LOC112697787/gene-LOC112754721/gene-LOC112756086/gene-LOC112779364	4
Cellular component	GO:0005887	integral component of plasma membrane	4/597	396/38527	0.86392	0.949993	gene-LOC112696458/gene-LOC112697543/gene-LOC112712033/gene-LOC112758989	4
Biological process	GO:0006475	internal protein amino acid acetylation	1/568	121/34696	0.864766	0.977394	gene-LOC112800697	1
Biological process	GO:0042273	ribosomal large subunit biogenesis	1/568	121/34696	0.864766	0.977394	gene-LOC112728937	1
Biological process	GO:0048440	carpel development	1/568	121/34696	0.864766	0.977394	gene-LOC112707370	1
Biological process	GO:0009911	positive regulation of flower development	1/568	122/34696	0.866987	0.977394	gene-LOC112734192	1
Biological process	GO:0048278	vesicle docking	1/568	122/34696	0.866987	0.977394	gene-LOC112723552	1
Biological process	GO:0009914	hormone transport	2/568	214/34696	0.867442	0.977394	gene-LOC112727428/gene-LOC112776495	2
Biological process	GO:0009127	purine nucleoside monophosphate biosynthetic process	3/568	298/34696	0.86799	0.977394	gene-LOC112711102/gene-LOC112746676/gene-LOC112782477	3
Biological process	GO:0009168	purine ribonucleoside monophosphate biosynthetic process	3/568	298/34696	0.86799	0.977394	gene-LOC112711102/gene-LOC112746676/gene-LOC112782477	3
Biological process	GO:0006399	tRNA metabolic process	4/568	378/34696	0.868342	0.977394	gene-LOC112738412/gene-LOC112741152/gene-LOC112755781/gene-LOC112795845	4
Cellular component	GO:0044452	nucleolar part	1/597	130/38527	0.869141	0.949993	gene-LOC112789107	1
Biological process	GO:0034285	response to disaccharide	1/568	123/34696	0.869173	0.977394	gene-LOC112789346	1
Cellular component	GO:0030135	coated vesicle	2/597	228/38527	0.870361	0.949993	gene-LOC112771051/novel.2512	2
Biological process	GO:0009205	purine ribonucleoside triphosphate metabolic process	3/568	300/34696	0.870907	0.977394	gene-LOC112711102/gene-LOC112746676/gene-LOC112782477	3
Biological process	GO:0032269	negative regulation of cellular protein metabolic process	1/568	124/34696	0.871322	0.977394	gene-LOC112800697	1
Cellular component	GO:0120025	plasma membrane bounded cell projection	2/597	229/38527	0.871941	0.949993	gene-LOC112744617/gene-LOC112775579	2
Biological process	GO:0009144	purine nucleoside triphosphate metabolic process	3/568	301/34696	0.872344	0.977394	gene-LOC112711102/gene-LOC112746676/gene-LOC112782477	3
Biological process	GO:0022406	membrane docking	1/568	125/34696	0.873436	0.977394	gene-LOC112723552	1
Biological process	GO:0140056	organelle localization by membrane tethering	1/568	125/34696	0.873436	0.977394	gene-LOC112723552	1
Biological process	GO:0009152	purine ribonucleotide biosynthetic process	4/568	382/34696	0.873531	0.977394	gene-LOC112711102/gene-LOC112722312/gene-LOC112746676/gene-LOC112782477	4
Biological process	GO:0009991	response to extracellular stimulus	5/568	460/34696	0.873914	0.977394	gene-LOC112697543/gene-LOC112710758/gene-LOC112719720/gene-LOC112779459/gene-LOC112802681	5
Biological process	GO:0006869	lipid transport	2/568	219/34696	0.875764	0.978101	gene-LOC112737025/gene-LOC112743226	2
Biological process	GO:0006164	purine nucleotide biosynthetic process	4/568	384/34696	0.876058	0.978101	gene-LOC112711102/gene-LOC112722312/gene-LOC112746676/gene-LOC112782477	4
Molecular function	GO:0046915	transition metal ion transmembrane transporter activity	1/603	126/36623	0.876988	0.964014	gene-LOC112734062	1
Biological process	GO:0009112	nucleobase metabolic process	1/568	127/34696	0.877561	0.978934	gene-LOC112744064	1
Biological process	GO:0046283	anthocyanin-containing compound metabolic process	1/568	128/34696	0.879573	0.97949	gene-LOC112738370	1
Biological process	GO:0097164	ammonium ion metabolic process	1/568	128/34696	0.879573	0.97949	gene-LOC112772066	1
Biological process	GO:0008283	cell proliferation	2/568	222/34696	0.880523	0.979705	gene-LOC112791128/gene-LOC112797602	2
Molecular function	GO:0030599	pectinesterase activity	1/603	128/36623	0.881019	0.964014	gene-LOC112756559	1
Molecular function	GO:0045330	aspartyl esterase activity	1/603	128/36623	0.881019	0.964014	gene-LOC112756559	1
Cellular component	GO:0030133	transport vesicle	1/597	137/38527	0.882737	0.949993	novel.2512	1
Biological process	GO:0015979	photosynthesis	5/568	468/34696	0.882975	0.981589	gene-LOC112719671/gene-LOC112734062/gene-LOC112738243/gene-LOC112764375/novel.2578	5
Cellular component	GO:0005844	polysome	1/597	138/38527	0.88456	0.949993	gene-LOC112728937	1
Cellular component	GO:0005759	mitochondrial matrix	2/597	238/38527	0.885382	0.949993	gene-LOC112711102/gene-LOC112712183	2
Biological process	GO:0010114	response to red light	1/568	131/34696	0.885412	0.98261	gene-LOC112802681	1
Biological process	GO:0015995	chlorophyll biosynthetic process	1/568	131/34696	0.885412	0.98261	gene-LOC112755320	1
Molecular function	GO:0051020	GTPase binding	2/603	224/36623	0.885514	0.964653	gene-LOC112706808/gene-LOC112750436	2
Cellular component	GO:0042995	cell projection	2/597	239/38527	0.886792	0.949993	gene-LOC112744617/gene-LOC112775579	2
Molecular function	GO:0019783	ubiquitin-like protein-specific protease activity	1/603	132/36623	0.888691	0.964653	gene-LOC112747399	1
Molecular function	GO:0019900	kinase binding	1/603	132/36623	0.888691	0.964653	gene-LOC112728151	1
Biological process	GO:0006888	ER to Golgi vesicle-mediated transport	1/568	133/34696	0.889147	0.983177	novel.2512	1
Biological process	GO:0051273	beta-glucan metabolic process	2/568	228/34696	0.88954	0.983177	gene-LOC112706981/gene-LOC112770873	2
Cellular component	GO:0044445	cytosolic part	4/597	418/38527	0.889761	0.949993	gene-LOC112726581/gene-LOC112728937/gene-LOC112740044/gene-LOC112783331	4
Molecular function	GO:0004222	metalloendopeptidase activity	1/603	133/36623	0.89053	0.964653	gene-LOC112750095	1
Biological process	GO:0010374	stomatal complex development	1/568	134/34696	0.890969	0.983177	gene-LOC112789376	1
Biological process	GO:0071496	cellular response to external stimulus	4/568	397/34696	0.891445	0.983177	gene-LOC112697543/gene-LOC112710758/gene-LOC112719720/gene-LOC112779459	4
Biological process	GO:0031146	SCF-dependent proteasomal ubiquitin-dependent protein catabolic process	2/568	230/34696	0.892403	0.983177	gene-LOC112737592/gene-LOC112754382	2
Biological process	GO:0006914	autophagy	1/568	135/34696	0.892761	0.983177	gene-LOC112751361	1
Biological process	GO:0031050	dsRNA processing	1/568	135/34696	0.892761	0.983177	gene-LOC112754593	1
Biological process	GO:0061919	process utilizing autophagic mechanism	1/568	135/34696	0.892761	0.983177	gene-LOC112751361	1
Biological process	GO:0070918	production of small RNA involved in gene silencing by RNA	1/568	135/34696	0.892761	0.983177	gene-LOC112754593	1
Molecular function	GO:0015267	channel activity	3/603	316/36623	0.894425	0.964653	gene-LOC112705607/gene-LOC112757404/gene-LOC112767088	3
Molecular function	GO:0022803	passive transmembrane transporter activity	3/603	316/36623	0.894425	0.964653	gene-LOC112705607/gene-LOC112757404/gene-LOC112767088	3
Biological process	GO:0072522	purine-containing compound biosynthetic process	4/568	401/34696	0.89583	0.983421	gene-LOC112711102/gene-LOC112722312/gene-LOC112746676/gene-LOC112782477	4
Biological process	GO:0016036	cellular response to phosphate starvation	1/568	137/34696	0.896257	0.983421	gene-LOC112719720	1
Biological process	GO:0016197	endosomal transport	1/568	137/34696	0.896257	0.983421	novel.2512	1
Cellular component	GO:0009521	photosystem	1/597	145/38527	0.896557	0.949993	novel.2578	1
Biological process	GO:0009199	ribonucleoside triphosphate metabolic process	3/568	321/34696	0.898252	0.983421	gene-LOC112711102/gene-LOC112746676/gene-LOC112782477	3
Biological process	GO:0008652	cellular amino acid biosynthetic process	5/568	483/34696	0.898469	0.983421	gene-LOC112719966/gene-LOC112742203/gene-LOC112772986/gene-LOC112775449/gene-LOC112797820	5
Biological process	GO:0090697	post-embryonic plant organ morphogenesis	2/568	235/34696	0.899261	0.983421	gene-LOC112703025/gene-LOC112773173	2
Biological process	GO:0046148	pigment biosynthetic process	3/568	322/34696	0.899414	0.983421	gene-LOC112738243/gene-LOC112738370/gene-LOC112755320	3
Cellular component	GO:0022625	cytosolic large ribosomal subunit	1/597	147/38527	0.89975	0.949993	gene-LOC112728937	1
Molecular function	GO:0016407	acetyltransferase activity	3/603	321/36623	0.90034	0.964653	gene-LOC112711102/gene-LOC112733878/gene-LOC112778390	3
Biological process	GO:0050657	nucleic acid transport	2/568	236/34696	0.900583	0.983421	gene-LOC112740044/gene-LOC112783331	2
Biological process	GO:0050658	RNA transport	2/568	236/34696	0.900583	0.983421	gene-LOC112740044/gene-LOC112783331	2
Biological process	GO:0051236	establishment of RNA localization	2/568	236/34696	0.900583	0.983421	gene-LOC112740044/gene-LOC112783331	2
Molecular function	GO:0004252	serine-type endopeptidase activity	2/603	235/36623	0.901012	0.964653	gene-LOC112697518/gene-LOC112755745	2
Molecular function	GO:0000981	DNA-binding transcription factor activity, RNA polymerase II-specific	4/603	405/36623	0.902389	0.964653	gene-LOC112697787/gene-LOC112754721/gene-LOC112756086/gene-LOC112779364	4
Molecular function	GO:0004364	glutathione transferase activity	1/603	142/36623	0.905777	0.964653	gene-LOC112728511	1
Molecular function	GO:0016667	oxidoreductase activity, acting on a sulfur group of donors	2/603	240/36623	0.90739	0.964653	gene-LOC112711266/gene-LOC112786054	2
Biological process	GO:0010501	RNA secondary structure unwinding	1/568	144/34696	0.907621	0.98431	gene-LOC112743527	1
Biological process	GO:0043067	regulation of programmed cell death	1/568	144/34696	0.907621	0.98431	gene-LOC112801445	1
Biological process	GO:0000209	protein polyubiquitination	1/568	145/34696	0.909139	0.98431	gene-LOC112772113	1
Biological process	GO:0043254	regulation of protein complex assembly	1/568	145/34696	0.909139	0.98431	gene-LOC112743498	1
Cellular component	GO:0030660	Golgi-associated vesicle membrane	1/597	154/38527	0.91017	0.949993	novel.2512	1
Molecular function	GO:0003924	GTPase activity	4/603	413/36623	0.91027	0.964653	gene-LOC112711644/gene-LOC112727881/gene-LOC112749197/gene-LOC112777671	4
Biological process	GO:0006473	protein acetylation	1/568	146/34696	0.910633	0.98431	gene-LOC112800697	1
Biological process	GO:0019827	stem cell population maintenance	1/568	146/34696	0.910633	0.98431	novel.2110	1
Biological process	GO:0098727	maintenance of cell number	1/568	146/34696	0.910633	0.98431	novel.2110	1
Biological process	GO:1901657	glycosyl compound metabolic process	4/568	416/34696	0.910921	0.98431	gene-LOC112697787/gene-LOC112740679/gene-LOC112756086/gene-LOC112783111	4
Biological process	GO:0046686	response to cadmium ion	5/568	497/34696	0.911295	0.98431	gene-LOC112697787/gene-LOC112750095/gene-LOC112754721/gene-LOC112756086/gene-LOC112758177	5
Cellular component	GO:0009707	chloroplast outer membrane	1/597	155/38527	0.911567	0.949993	gene-LOC112703082	1
Biological process	GO:0009788	negative regulation of abscisic acid-activated signaling pathway	1/568	147/34696	0.912102	0.98431	gene-LOC112775579	1
Biological process	GO:1901420	negative regulation of response to alcohol	1/568	147/34696	0.912102	0.98431	gene-LOC112775579	1
Biological process	GO:1905958	negative regulation of cellular response to alcohol	1/568	147/34696	0.912102	0.98431	gene-LOC112775579	1
Molecular function	GO:0005096	GTPase activator activity	1/603	147/36623	0.913311	0.964653	gene-LOC112791633	1
Molecular function	GO:0030695	GTPase regulator activity	1/603	147/36623	0.913311	0.964653	gene-LOC112791633	1
Molecular function	GO:0016811	hydrolase activity, acting on carbon-nitrogen (but not peptide) bonds, in linear amides	1/603	148/36623	0.914744	0.964653	gene-LOC112733377	1
Biological process	GO:0000096	sulfur amino acid metabolic process	1/568	149/34696	0.914969	0.98431	gene-LOC112775449	1
Cellular component	GO:0009527	plastid outer membrane	1/597	158/38527	0.915631	0.949993	gene-LOC112703082	1
Cellular component	GO:0030662	coated vesicle membrane	1/597	158/38527	0.915631	0.949993	novel.2512	1
Molecular function	GO:0005543	phospholipid binding	2/603	247/36623	0.915675	0.964653	gene-LOC112784813/gene-LOC112791633	2
Biological process	GO:0007015	actin filament organization	1/568	150/34696	0.916367	0.98431	gene-LOC112743498	1
Biological process	GO:0010876	lipid localization	2/568	250/34696	0.917468	0.98431	gene-LOC112737025/gene-LOC112743226	2
Biological process	GO:0006779	porphyrin-containing compound biosynthetic process	1/568	151/34696	0.917742	0.98431	gene-LOC112755320	1
Biological process	GO:0065002	intracellular protein transmembrane transport	1/568	151/34696	0.917742	0.98431	gene-LOC112715389	1
Biological process	GO:0071806	protein transmembrane transport	1/568	151/34696	0.917742	0.98431	gene-LOC112715389	1
Biological process	GO:0009267	cellular response to starvation	2/568	251/34696	0.918564	0.98431	gene-LOC112697543/gene-LOC112719720	2
Molecular function	GO:0003743	translation initiation factor activity	1/603	151/36623	0.918903	0.965486	gene-LOC112773190	1
Biological process	GO:0009630	gravitropism	1/568	152/34696	0.919094	0.98431	gene-LOC112719896	1
Cellular component	GO:0005635	nuclear envelope	2/597	267/38527	0.920299	0.949993	gene-LOC112754885/gene-LOC112762512	2
Biological process	GO:0070646	protein modification by small protein removal	1/568	153/34696	0.920425	0.98431	gene-LOC112747399	1
Biological process	GO:0006403	RNA localization	2/568	253/34696	0.920717	0.98431	gene-LOC112740044/gene-LOC112783331	2
Biological process	GO:0007005	mitochondrion organization	2/568	253/34696	0.920717	0.98431	gene-LOC112715389/gene-LOC112751361	2
Biological process	GO:0062012	regulation of small molecule metabolic process	2/568	253/34696	0.920717	0.98431	gene-LOC112738173/gene-LOC112790309	2
Biological process	GO:1901607	alpha-amino acid biosynthetic process	4/568	427/34696	0.92072	0.98431	gene-LOC112719966/gene-LOC112742203/gene-LOC112772986/gene-LOC112775449	4
Molecular function	GO:0008483	transaminase activity	1/603	154/36623	0.922859	0.965486	gene-LOC112755320	1
Molecular function	GO:0016769	transferase activity, transferring nitrogenous groups	1/603	154/36623	0.922859	0.965486	gene-LOC112755320	1
Cellular component	GO:0044391	ribosomal subunit	3/597	366/38527	0.924192	0.949993	gene-LOC112728937/gene-LOC112740044/gene-LOC112783331	3
Biological process	GO:0043543	protein acylation	1/568	156/34696	0.924286	0.98431	gene-LOC112800697	1
Biological process	GO:0009156	ribonucleoside monophosphate biosynthetic process	3/568	347/34696	0.924832	0.98431	gene-LOC112711102/gene-LOC112746676/gene-LOC112782477	3
Biological process	GO:0048467	gynoecium development	1/568	157/34696	0.925531	0.98431	gene-LOC112707370	1
Cellular component	GO:0016591	RNA polymerase II, holoenzyme	1/597	166/38527	0.925579	0.949993	gene-LOC112789107	1
Biological process	GO:0006913	nucleocytoplasmic transport	2/568	258/34696	0.925867	0.98431	gene-LOC112740044/gene-LOC112783331	2
Biological process	GO:0051169	nuclear transport	2/568	258/34696	0.925867	0.98431	gene-LOC112740044/gene-LOC112783331	2
Biological process	GO:0000041	transition metal ion transport	1/568	158/34696	0.926756	0.98431	gene-LOC112734062	1
Biological process	GO:0009629	response to gravity	1/568	158/34696	0.926756	0.98431	gene-LOC112719896	1
Biological process	GO:0009741	response to brassinosteroid	2/568	260/34696	0.927837	0.98431	gene-LOC112703193/gene-LOC112764858	2
Molecular function	GO:0044877	protein-containing complex binding	2/603	259/36623	0.928281	0.96892	gene-LOC112743498/gene-LOC112782947	2
Cellular component	GO:0031968	organelle outer membrane	2/597	276/38527	0.928919	0.949993	gene-LOC112703082/gene-LOC112715389	2
Biological process	GO:0032535	regulation of cellular component size	1/568	160/34696	0.929145	0.98431	gene-LOC112743498	1
Biological process	GO:0090066	regulation of anatomical structure size	1/568	160/34696	0.929145	0.98431	gene-LOC112743498	1
Biological process	GO:0009260	ribonucleotide biosynthetic process	4/568	439/34696	0.930299	0.98431	gene-LOC112711102/gene-LOC112722312/gene-LOC112746676/gene-LOC112782477	4
Biological process	GO:0046390	ribose phosphate biosynthetic process	4/568	439/34696	0.930299	0.98431	gene-LOC112711102/gene-LOC112722312/gene-LOC112746676/gene-LOC112782477	4
Biological process	GO:0009867	jasmonic acid mediated signaling pathway	2/568	263/34696	0.9307	0.98431	gene-LOC112762555/gene-LOC112802681	2
Cellular component	GO:0031301	integral component of organelle membrane	1/597	171/38527	0.931193	0.949993	gene-LOC112715389	1
Cellular component	GO:0005798	Golgi-associated vesicle	1/597	172/38527	0.932264	0.949993	novel.2512	1
Biological process	GO:0009126	purine nucleoside monophosphate metabolic process	3/568	356/34696	0.932441	0.98431	gene-LOC112711102/gene-LOC112746676/gene-LOC112782477	3
Biological process	GO:0009167	purine ribonucleoside monophosphate metabolic process	3/568	356/34696	0.932441	0.98431	gene-LOC112711102/gene-LOC112746676/gene-LOC112782477	3
Cellular component	GO:0019867	outer membrane	2/597	280/38527	0.932461	0.949993	gene-LOC112703082/gene-LOC112715389	2
Biological process	GO:0035194	posttranscriptional gene silencing by RNA	1/568	163/34696	0.932584	0.98431	gene-LOC112754593	1
Molecular function	GO:0004721	phosphoprotein phosphatase activity	4/603	440/36623	0.932853	0.971454	gene-LOC112705834/gene-LOC112715131/gene-LOC112770730/novel.1107	4
Biological process	GO:0048193	Golgi vesicle transport	2/568	268/34696	0.935235	0.98433	gene-LOC112723552/novel.2512	2
Cellular component	GO:0031300	intrinsic component of organelle membrane	1/597	175/38527	0.935378	0.949993	gene-LOC112715389	1
Biological process	GO:0044403	symbiont process	3/568	365/34696	0.939335	0.98433	gene-LOC112738386/gene-LOC112750274/gene-LOC112750436	3
Biological process	GO:0009834	plant-type secondary cell wall biogenesis	1/568	170/34696	0.939974	0.98433	gene-LOC112720030	1
Biological process	GO:0090696	post-embryonic plant organ development	3/568	366/34696	0.940059	0.98433	gene-LOC112703025/gene-LOC112773173/gene-LOC112789346	3
Biological process	GO:0018105	peptidyl-serine phosphorylation	1/568	171/34696	0.940961	0.98433	gene-LOC112743820	1
Biological process	GO:0022900	electron transport chain	1/568	171/34696	0.940961	0.98433	gene-LOC112734062	1
Biological process	GO:0009968	negative regulation of signal transduction	2/568	275/34696	0.941113	0.98433	gene-LOC112775579/gene-LOC112779380	2
Biological process	GO:0010648	negative regulation of cell communication	2/568	275/34696	0.941113	0.98433	gene-LOC112775579/gene-LOC112779380	2
Biological process	GO:0023057	negative regulation of signaling	2/568	275/34696	0.941113	0.98433	gene-LOC112775579/gene-LOC112779380	2
Biological process	GO:0032879	regulation of localization	3/568	369/34696	0.942185	0.98433	gene-LOC112705607/gene-LOC112767088/gene-LOC112775579	3
Biological process	GO:0046467	membrane lipid biosynthetic process	1/568	174/34696	0.943828	0.98433	gene-LOC112801592	1
Biological process	GO:0006875	cellular metal ion homeostasis	2/568	279/34696	0.944241	0.98433	gene-LOC112700672/gene-LOC112723410	2
Biological process	GO:0018209	peptidyl-serine modification	1/568	175/34696	0.944752	0.98433	gene-LOC112743820	1
Molecular function	GO:0015078	proton transmembrane transporter activity	3/603	372/36623	0.945623	0.980276	gene-LOC112722482/gene-LOC112772431/gene-LOC112782477	3
Molecular function	GO:0003964	RNA-directed DNA polymerase activity	1/603	175/36623	0.945652	0.980276	novel.1193	1
Biological process	GO:0042545	cell wall modification	2/568	281/34696	0.945745	0.98433	gene-LOC112726695/gene-LOC112756559	2
Cellular component	GO:0015934	large ribosomal subunit	1/597	187/38527	0.946469	0.956277	gene-LOC112728937	1
Biological process	GO:0071395	cellular response to jasmonic acid stimulus	2/568	282/34696	0.946482	0.98433	gene-LOC112762555/gene-LOC112802681	2
Biological process	GO:0015672	monovalent inorganic cation transport	2/568	283/34696	0.94721	0.98433	gene-LOC112722482/gene-LOC112772431	2
Biological process	GO:0000956	nuclear-transcribed mRNA catabolic process	1/568	178/34696	0.947434	0.98433	gene-LOC112741908	1
Biological process	GO:0009250	glucan biosynthetic process	2/568	284/34696	0.947929	0.98433	gene-LOC112706981/gene-LOC112770873	2
Biological process	GO:0031667	response to nutrient levels	3/568	379/34696	0.948776	0.98433	gene-LOC112697543/gene-LOC112719720/gene-LOC112802681	3
Biological process	GO:0006081	cellular aldehyde metabolic process	1/568	180/34696	0.94915	0.98433	gene-LOC112736519	1
Biological process	GO:1901699	cellular response to nitrogen compound	1/568	180/34696	0.94915	0.98433	gene-LOC112750755	1
Biological process	GO:0071478	cellular response to radiation	2/568	286/34696	0.949338	0.98433	gene-LOC112715926/gene-LOC112738243	2
Molecular function	GO:0004722	protein serine/threonine phosphatase activity	1/603	182/36623	0.951643	0.984233	gene-LOC112705834	1
Biological process	GO:0031669	cellular response to nutrient levels	2/568	291/34696	0.952703	0.986512	gene-LOC112697543/gene-LOC112719720	2
Biological process	GO:0044419	interspecies interaction between organisms	3/568	386/34696	0.952967	0.986512	gene-LOC112738386/gene-LOC112750274/gene-LOC112750436	3
Biological process	GO:0051248	negative regulation of protein metabolic process	1/568	187/34696	0.954727	0.987408	gene-LOC112800697	1
Biological process	GO:0046777	protein autophosphorylation	3/568	391/34696	0.955762	0.987408	gene-LOC112695140/gene-LOC112758819/gene-LOC112765033	3
Biological process	GO:0016441	posttranscriptional gene silencing	1/568	189/34696	0.956205	0.987408	gene-LOC112754593	1
Biological process	GO:0071241	cellular response to inorganic substance	1/568	190/34696	0.956926	0.987408	gene-LOC112750755	1
Biological process	GO:0042594	response to starvation	2/568	299/34696	0.957648	0.987408	gene-LOC112697543/gene-LOC112719720	2
Biological process	GO:0000271	polysaccharide biosynthetic process	4/568	487/34696	0.95901	0.988025	gene-LOC112706083/gene-LOC112706981/gene-LOC112764285/gene-LOC112770873	4
Biological process	GO:0022618	ribonucleoprotein complex assembly	2/568	303/34696	0.959931	0.988187	gene-LOC112740044/gene-LOC112783331	2
Biological process	GO:0051049	regulation of transport	2/568	307/34696	0.962096	0.989628	gene-LOC112705607/gene-LOC112767088	2
Molecular function	GO:0009055	electron transfer activity	2/603	308/36623	0.963504	0.985802	gene-LOC112711051/gene-LOC112786054	2
Biological process	GO:0009161	ribonucleoside monophosphate metabolic process	3/568	409/34696	0.964589	0.990738	gene-LOC112711102/gene-LOC112746676/gene-LOC112782477	3
Biological process	GO:0009606	tropism	1/568	202/34696	0.964706	0.990738	gene-LOC112719896	1
Molecular function	GO:0008237	metallopeptidase activity	1/603	203/36623	0.96594	0.985802	gene-LOC112750095	1
Molecular function	GO:0008238	exopeptidase activity	1/603	203/36623	0.96594	0.985802	gene-LOC112727786	1
Cellular component	GO:0005667	transcription factor complex	1/597	220/38527	0.968115	0.973105	gene-LOC112722400	1
Molecular function	GO:0004004	ATP-dependent RNA helicase activity	1/603	207/36623	0.968141	0.985802	gene-LOC112743527	1
Molecular function	GO:0008186	RNA-dependent ATPase activity	1/603	207/36623	0.968141	0.985802	gene-LOC112743527	1
Molecular function	GO:0003724	RNA helicase activity	1/603	209/36623	0.969187	0.985802	gene-LOC112743527	1
Biological process	GO:0006402	mRNA catabolic process	1/568	211/34696	0.969605	0.992466	gene-LOC112741908	1
Biological process	GO:0019684	photosynthesis, light reaction	1/568	211/34696	0.969605	0.992466	gene-LOC112734062	1
Biological process	GO:0042180	cellular ketone metabolic process	2/568	323/34696	0.969685	0.992466	gene-LOC112738173/gene-LOC112790309	2
Biological process	GO:0071826	ribonucleoprotein complex subunit organization	2/568	325/34696	0.970524	0.992466	gene-LOC112740044/gene-LOC112783331	2
Biological process	GO:0006643	membrane lipid metabolic process	1/568	215/34696	0.971559	0.992466	gene-LOC112801592	1
Biological process	GO:0010941	regulation of cell death	1/568	215/34696	0.971559	0.992466	gene-LOC112801445	1
Biological process	GO:0090626	plant epidermis morphogenesis	1/568	216/34696	0.972028	0.992466	gene-LOC112789376	1
Biological process	GO:0015931	nucleobase-containing compound transport	2/568	330/34696	0.972524	0.992466	gene-LOC112740044/gene-LOC112783331	2
Molecular function	GO:0000976	transcription regulatory region sequence-specific DNA binding	3/603	432/36623	0.974258	0.985802	gene-LOC112703282/gene-LOC112771010/gene-LOC112784675	3
Molecular function	GO:0031625	ubiquitin protein ligase binding	1/603	223/36623	0.975611	0.985802	gene-LOC112714705	1
Molecular function	GO:0044389	ubiquitin-like protein ligase binding	1/603	223/36623	0.975611	0.985802	gene-LOC112714705	1
Biological process	GO:0055065	metal ion homeostasis	3/568	442/34696	0.97663	0.995871	gene-LOC112700672/gene-LOC112723410/gene-LOC112734062	3
Cellular component	GO:0030659	cytoplasmic vesicle membrane	1/597	240/38527	0.976712	0.976712	novel.2512	1
Biological process	GO:0044087	regulation of cellular component biogenesis	1/568	233/34696	0.97891	0.99741	gene-LOC112743498	1
Molecular function	GO:0015293	symporter activity	2/603	347/36623	0.978975	0.985802	gene-LOC112697543/gene-LOC112762512	2
Molecular function	GO:0008236	serine-type peptidase activity	2/603	348/36623	0.979273	0.985802	gene-LOC112697518/gene-LOC112755745	2
Molecular function	GO:0017171	serine hydrolase activity	2/603	348/36623	0.979273	0.985802	gene-LOC112697518/gene-LOC112755745	2
Biological process	GO:0006605	protein targeting	2/568	361/34696	0.982296	0.997468	gene-LOC112715389/novel.2512	2
Biological process	GO:0051606	detection of stimulus	1/568	247/34696	0.983289	0.997468	gene-LOC112736644	1
Biological process	GO:0006417	regulation of translation	1/568	248/34696	0.983564	0.997468	gene-LOC112773190	1
Biological process	GO:0043085	positive regulation of catalytic activity	1/568	248/34696	0.983564	0.997468	gene-LOC112791633	1
Biological process	GO:0034637	cellular carbohydrate biosynthetic process	3/568	471/34696	0.983899	0.997468	gene-LOC112706160/gene-LOC112706981/gene-LOC112770873	3
Biological process	GO:0006401	RNA catabolic process	1/568	251/34696	0.984364	0.997468	gene-LOC112741908	1
Biological process	GO:0034248	regulation of cellular amide metabolic process	1/568	251/34696	0.984364	0.997468	gene-LOC112773190	1
Molecular function	GO:0008135	translation factor activity, RNA binding	1/603	257/36623	0.986183	0.990208	gene-LOC112773190	1
Biological process	GO:0006839	mitochondrial transport	1/568	260/34696	0.986538	0.99787	gene-LOC112715389	1
Biological process	GO:0065009	regulation of molecular function	3/568	492/34696	0.987753	0.99787	gene-LOC112705607/gene-LOC112767088/gene-LOC112791633	3
Molecular function	GO:0046873	metal ion transmembrane transporter activity	3/603	491/36623	0.988022	0.990208	gene-LOC112722482/gene-LOC112734062/gene-LOC112772431	3
Biological process	GO:0071482	cellular response to light stimulus	1/568	274/34696	0.989335	0.99787	gene-LOC112738243	1
Biological process	GO:0033692	cellular polysaccharide biosynthetic process	2/568	399/34696	0.989752	0.99787	gene-LOC112706981/gene-LOC112770873	2
Biological process	GO:0009909	regulation of flower development	2/568	413/34696	0.991638	0.99787	gene-LOC112734192/gene-LOC112801761	2
Biological process	GO:0017038	protein import	1/568	292/34696	0.992095	0.99787	gene-LOC112715389	1
Biological process	GO:0003002	regionalization	2/568	419/34696	0.992339	0.99787	gene-LOC112697086/gene-LOC112754975	2
Biological process	GO:0009932	cell tip growth	1/568	297/34696	0.992727	0.99787	gene-LOC112803173	1
Biological process	GO:0044272	sulfur compound biosynthetic process	1/568	303/34696	0.993418	0.99787	gene-LOC112775449	1
Biological process	GO:0009658	chloroplast organization	2/568	436/34696	0.994026	0.99787	gene-LOC112703082/gene-LOC112717055	2
Molecular function	GO:0019843	rRNA binding	1/603	311/36623	0.994402	0.994402	gene-LOC112769287	1
Biological process	GO:0010608	posttranscriptional regulation of gene expression	2/568	449/34696	0.995065	0.99787	gene-LOC112754593/gene-LOC112773190	2
Biological process	GO:0055076	transition metal ion homeostasis	1/568	329/34696	0.995732	0.99787	gene-LOC112734062	1
Biological process	GO:0072594	establishment of protein localization to organelle	2/568	459/34696	0.995742	0.99787	gene-LOC112715389/novel.2512	2
Biological process	GO:0031047	gene silencing by RNA	1/568	334/34696	0.996073	0.99787	gene-LOC112754593	1
Biological process	GO:0009639	response to red or far red light	2/568	469/34696	0.996328	0.99787	gene-LOC112719896/gene-LOC112802681	2
Biological process	GO:0007389	pattern specification process	2/568	489/34696	0.997271	0.998043	gene-LOC112697086/gene-LOC112754975	2
Biological process	GO:0050790	regulation of catalytic activity	1/568	404/34696	0.998779	0.998779	gene-LOC112791633	1

## Sheet: KEGG
#Kegg_pathway	ko_id	Cluter_frequency	Genome_frequency	P-value	Corrected_P-value	GeneID	KEGG Orthology
DNA replication	ko03030	21 out of 331 6.34441087613293%	442 out of 26446 1.67133025788399%	2.1976e-07	2.54921e-05	gene-LOC112723386;gene-LOC112701047;gene-LOC112757993;gene-LOC112695749;gene-LOC112789160;gene-LOC112736921;gene-LOC112748623;gene-LOC112710961;gene-LOC112792391;gene-LOC112734603;gene-LOC112796461;gene-LOC112741778;gene-LOC112792610;gene-LOC112734873;gene-LOC112791802;gene-LOC112696051;gene-LOC112720054;gene-LOC112779592;gene-LOC112712148;gene-LOC112784998;gene-LOC112765194	K02209+K02209+K02210+K02210+K02212+K02212+K02320+K02327+K02541+K02541+K02542+K02542+K02685+K02685+K04802+K04802+K04802+K10740+K10740+K10745+K10754
Cutin, suberine and wax biosynthesis	ko00073	8 out of 331 2.41691842900302%	170 out of 26446 0.642819329955381%	0.00140537	0.163022	gene-LOC112772120;gene-LOC112772561;gene-LOC112737451;gene-LOC112766291;gene-LOC112702875;gene-LOC112792057;gene-LOC112789198;gene-LOC112737105	K13356+K13356+K13356+K15401+K15401+K15401+K15402+K15402
Phenylpropanoid biosynthesis	ko00940	16 out of 331 4.83383685800604%	609 out of 26446 2.30280571731075%	0.00454512	0.527234	gene-LOC112740429;gene-LOC112779679;gene-LOC112782699;gene-LOC112714871;gene-LOC112720643;gene-LOC112697186;gene-LOC112741447;gene-LOC112712108;gene-LOC112792877;gene-LOC112719948;gene-LOC112737203;gene-LOC112779615;gene-LOC112758260;gene-LOC112709716;gene-LOC112752068;gene-LOC112752069	K00083+K00430+K00430+K00430+K00430+K00430+K00430+K00487+K09753+K09753+K09753+K10775+K13065+K13065+K22395+K22395
alpha-Linolenic acid metabolism	ko00592	7 out of 331 2.11480362537764%	170 out of 26446 0.642819329955381%	0.00572738	0.664376	gene-LOC112711266;gene-LOC112802681;gene-LOC112726266;gene-LOC112730423;gene-LOC112750755;gene-LOC112756434;gene-LOC112696290	K01723+K10525+K10526+K10526+K10529+K16818+K16818
Carotenoid biosynthesis	ko00906	6 out of 331 1.81268882175227%	150 out of 26446 0.567193526431218%	0.0117016	1	gene-LOC112778390;gene-LOC112740850;gene-LOC112771106;gene-LOC112703460;gene-LOC112783178;gene-LOC112797741	K00514+K09838+K09840+K09840+K09843+K09843
Biosynthesis of secondary metabolites	ko01110	101 out of 331 30.5135951661631%	6619 out of 26446 25.0283596763216%	0.0133178	1	gene-LOC112796910;novel.1665;novel.604;gene-LOC112740429;gene-LOC112789376;gene-LOC112782357;gene-LOC112779679;gene-LOC112782699;gene-LOC112714871;gene-LOC112720643;gene-LOC112697186;gene-LOC112741447;gene-LOC112712108;gene-LOC112778390;novel.1007;gene-LOC112711102;gene-LOC112740947;gene-LOC112740948;gene-LOC112751484;gene-LOC112792658;gene-LOC112695778;gene-LOC112736979;gene-LOC112738386;gene-LO…	K00002+K00030+K00052+K00083+K00279+K00318+K00430+K00430+K00430+K00430+K00430+K00430+K00487+K00514+K00600+K00627+K00660+K00660+K00695+K00695+K00695+K00695+K00695+K00981+K01087+K01176+K01177+K01188+K01510+K01510+K01580+K01723+K01742+K01792+K01792+K01810+K01845+K01850+K01853+K01913+K01913+K01953+K03526+K03809+K04122+K05933+K05933+K09753+K09753+K09753+K09833+K09838+K09840+K09840+K09843+K09843+K10525+…
Mismatch repair	ko03430	10 out of 331 3.02114803625378%	380 out of 26446 1.43689026695909%	0.0221568	1	gene-LOC112710961;gene-LOC112791802;gene-LOC112696051;gene-LOC112720054;gene-LOC112756471;gene-LOC112695750;gene-LOC112779592;gene-LOC112712148;gene-LOC112802299;gene-LOC112765194	K02327+K04802+K04802+K04802+K08737+K08737+K10740+K10740+K10746+K10754
Amino sugar and nucleotide sugar metabolism	ko00520	13 out of 331 3.92749244712991%	574 out of 26446 2.17046056114346%	0.0297372	1	gene-LOC112779873;gene-LOC112779875;gene-LOC112712412;gene-LOC112746676;gene-LOC112723388;gene-LOC112701039;gene-LOC112699270;gene-LOC112796364;gene-LOC112706155;gene-LOC112695753;gene-LOC112734464;gene-LOC112741677;gene-LOC112720374	K01183+K01183+K01183+K01810+K08678+K08678+K08679+K15920+K15920+K15920+K15920+K15920+K20547
Metabolic pathways	ko01100	163 out of 331 49.2447129909366%	11634 out of 26446 43.9915299100053%	0.0302213	1	gene-LOC112796910;gene-LOC112741651;gene-LOC112764858;gene-LOC112703193;novel.1757;novel.1665;novel.604;gene-LOC112791563;gene-LOC112740429;gene-LOC112801963;gene-LOC112720745;gene-LOC112782357;gene-LOC112744064;gene-LOC112779679;gene-LOC112782699;gene-LOC112714871;gene-LOC112720643;gene-LOC112697186;gene-LOC112741447;gene-LOC112701439;gene-LOC112779482;gene-LOC112709988;gene-LOC112712108;gene-LO…	K00002+K00008+K00020+K00020+K00029+K00030+K00052+K00079+K00083+K00261+K00261+K00318+K00365+K00430+K00430+K00430+K00430+K00430+K00430+K00434+K00469+K00469+K00487+K00514+K00558+K00558+K00558+K00600+K00627+K00660+K00660+K00679+K00679+K00695+K00695+K00695+K00695+K00695+K00737+K00737+K00763+K00799+K00856+K00981+K01051+K01051+K01087+K01099+K01176+K01177+K01179+K01183+K01183+K01183+K01188+K01230+K01230+…
Folate biosynthesis	ko00790	4 out of 331 1.20845921450151%	94 out of 26446 0.355441276563564%	0.0305398	1	gene-LOC112791563;novel.219;gene-LOC112782818;gene-LOC112714827	K00079+K03639+K14652+K14652
Nitrogen metabolism	ko00910	4 out of 331 1.20845921450151%	96 out of 26446 0.36300385691598%	0.0326387	1	gene-LOC112801963;gene-LOC112720745;gene-LOC112772986;gene-LOC112703260	K00261+K00261+K00284+K01673
Porphyrin metabolism	ko00860	5 out of 331 1.51057401812689%	148 out of 26446 0.559630946078802%	0.0388178	1	gene-LOC112755320;gene-LOC112736431;gene-LOC112738243;gene-LOC112805413;gene-LOC112722274	K01845+K13071+K21480+K22013+K22013
Fatty acid degradation	ko00071	6 out of 331 1.81268882175227%	214 out of 26446 0.809196097708538%	0.0531237	1	gene-LOC112754112;gene-LOC112755412;gene-LOC112776686;gene-LOC112766291;gene-LOC112702875;gene-LOC112792057	K01897+K01897+K01897+K15401+K15401+K15401
Base excision repair	ko03410	5 out of 331 1.51057401812689%	163 out of 26446 0.616350298721924%	0.0546213	1	gene-LOC112710961;gene-LOC112789027;gene-LOC112791802;gene-LOC112696051;gene-LOC112720054	K02327+K03648+K04802+K04802+K04802
Pyrimidine metabolism	ko00240	7 out of 331 2.11480362537764%	274 out of 26446 1.03607350828103%	0.0578244	1	gene-LOC112795752;gene-LOC112741061;gene-LOC112765015;gene-LOC112772513;gene-LOC112748739;gene-LOC112755086;gene-LOC112697191	K01510+K01510+K01520+K01520+K01520+K10808+K10808
Butanoate metabolism	ko00650	3 out of 331 0.906344410876133%	71 out of 26446 0.268471602510777%	0.0596154	1	gene-LOC112802416;gene-LOC112749753;gene-LOC112801389	K01580+K01913+K01913
Stilbenoid, diarylheptanoid and gingerol biosynthesis	ko00945	4 out of 331 1.20845921450151%	124 out of 26446 0.468879981849807%	0.0706804	1	gene-LOC112712108;gene-LOC112758260;gene-LOC112709716;gene-LOC112767136	K00487+K13065+K13065+K16040
Monoterpenoid biosynthesis	ko00902	4 out of 331 1.20845921450151%	129 out of 26446 0.487786432730848%	0.0791389	1	gene-LOC112789840;gene-LOC112703426;gene-LOC112744565;gene-LOC112777166	K15095+K18108+K21374+K23810
Nucleotide metabolism	ko01232	8 out of 331 2.41691842900302%	359 out of 26446 1.35748317325872%	0.0833323	1	gene-LOC112734898;gene-LOC112795752;gene-LOC112741061;gene-LOC112765015;gene-LOC112772513;gene-LOC112748739;gene-LOC112755086;gene-LOC112697191	K00856+K01510+K01510+K01520+K01520+K01520+K10808+K10808
ABC transporters	ko02010	7 out of 331 2.11480362537764%	310 out of 26446 1.17219995462452%	0.0960124	1	gene-LOC112738444;gene-LOC112776495;gene-LOC112716931;gene-LOC112712332;gene-LOC112771282;gene-LOC112703712;gene-LOC112697454	K05656+K05658+K05665+K05681+K08712+K08712+K08712
Phagosome	ko04145	6 out of 331 1.81268882175227%	261 out of 26446 0.98691673599032%	0.110835	1	gene-LOC112777671;gene-LOC112711644;gene-LOC112727881;gene-LOC112749197;gene-LOC112703486;gene-LOC112723131	K07375+K07375+K07375+K07375+K10956+K10956
Zeatin biosynthesis	ko00908	3 out of 331 0.906344410876133%	93 out of 26446 0.351659986387355%	0.111363	1	gene-LOC112789376;gene-LOC112795845;gene-LOC112741152	K00279+K10760+K10760
Glycerolipid metabolism	ko00561	8 out of 331 2.41691842900302%	392 out of 26446 1.48226574907358%	0.120862	1	gene-LOC112796910;gene-LOC112783236;gene-LOC112706855;gene-LOC112702485;gene-LOC112791600;gene-LOC112730515;gene-LOC112733656;novel.2286	K00002+K00679+K00679+K13508+K13508+K13508+K13508+K13508
Caffeine metabolism	ko00232	1 out of 331 0.302114803625378%	12 out of 26446 0.0453754821144975%	0.1403	1	gene-LOC112744064	K00365
Flavonoid biosynthesis	ko00941	5 out of 331 1.51057401812689%	219 out of 26446 0.828102548589579%	0.141244	1	gene-LOC112712108;gene-LOC112740947;gene-LOC112740948;gene-LOC112758260;gene-LOC112709716	K00487+K00660+K00660+K13065+K13065
Alanine, aspartate and glutamate metabolism	ko00250	4 out of 331 1.20845921450151%	160 out of 26446 0.6050064281933%	0.141645	1	gene-LOC112801963;gene-LOC112720745;gene-LOC112802416;gene-LOC112719966	K00261+K00261+K01580+K01953
N-Glycan biosynthesis	ko00510	6 out of 331 1.81268882175227%	281 out of 26446 1.06254253951448%	0.14233	1	gene-LOC112792180;gene-LOC112734357;gene-LOC112779424;gene-LOC112726621;gene-LOC112775627;gene-LOC112726933	K00737+K00737+K01230+K01230+K03844+K12345
Plant-pathogen interaction	ko04626	36 out of 331 10.8761329305136%	2417 out of 26446 9.13937835589503%	0.156713	1	gene-LOC112764128;gene-LOC112705601;gene-LOC112755681;novel.1403;gene-LOC112737765;gene-LOC112706470;gene-LOC112712062;gene-LOC112772300;gene-LOC112790261;gene-LOC112738017;gene-LOC112738122;gene-LOC112709965;gene-LOC112758819;gene-LOC112789490;gene-LOC112800931;gene-LOC112695140;gene-LOC112706808;gene-LOC112737677;gene-LOC112744832;gene-LOC112749707;gene-LOC112801434;gene-LOC112705954;gene-LOC11…	K01373+K01373+K05391+K09487+K13413+K13416+K13416+K13420+K13420+K13420+K13420+K13429+K13430+K13430+K13430+K13430+K13430+K13430+K13430+K13434+K13434+K13434+K13435+K13436+K13447+K13459+K13459+K13459+K13459+K13466+K15397+K16224+K16225+K16226+K18873+K18878
Glycerophospholipid metabolism	ko00564	8 out of 331 2.41691842900302%	428 out of 26446 1.61839219541708%	0.170362	1	gene-LOC112771010;gene-LOC112702485;gene-LOC112791600;gene-LOC112730515;gene-LOC112733656;novel.2286;gene-LOC112756434;gene-LOC112696290	K00981+K13508+K13508+K13508+K13508+K13508+K16818+K16818
Benzoxazinoid biosynthesis	ko00402	2 out of 331 0.604229607250755%	62 out of 26446 0.234439990924904%	0.181995	1	gene-LOC112751743;gene-LOC112802800	K13229+K13229
Homologous recombination	ko03440	9 out of 331 2.7190332326284%	530 out of 26446 2.0040837933903%	0.221747	1	gene-LOC112710961;gene-LOC112795580;gene-LOC112740860;gene-LOC112710527;gene-LOC112779592;gene-LOC112712148;gene-LOC112779459;gene-LOC112710758;gene-LOC112801493	K02327+K08775+K08775+K10728+K10740+K10740+K10901+K10901+K12173
Peroxisome	ko04146	6 out of 331 1.81268882175227%	332 out of 26446 1.2553883385011%	0.237843	1	gene-LOC112754112;gene-LOC112755412;gene-LOC112776686;gene-LOC112772120;gene-LOC112772561;gene-LOC112737451	K01897+K01897+K01897+K13356+K13356+K13356
Other types of O-glycan biosynthesis	ko00514	2 out of 331 0.604229607250755%	77 out of 26446 0.291159343568025%	0.250788	1	gene-LOC112696008;gene-LOC112750825	K18134+K20783
C5-Branched dibasic acid metabolism	ko00660	1 out of 331 0.302114803625378%	25 out of 26446 0.0945322544052031%	0.270226	1	novel.604	K00052
Inositol phosphate metabolism	ko00562	6 out of 331 1.81268882175227%	357 out of 26446 1.3499205929063%	0.290441	1	gene-LOC112779482;gene-LOC112709988;gene-LOC112742110;gene-LOC112756067;gene-LOC112697768;novel.1555	K00469+K00469+K01099+K05857+K05857+K20279
Nucleotide excision repair	ko03420	7 out of 331 2.11480362537764%	436 out of 26446 1.64864251682674%	0.30595	1	gene-LOC112710961;gene-LOC112791802;gene-LOC112696051;gene-LOC112720054;gene-LOC112779592;gene-LOC112712148;gene-LOC112765194	K02327+K04802+K04802+K04802+K10740+K10740+K10754
Riboflavin metabolism	ko00740	2 out of 331 0.604229607250755%	91 out of 26446 0.344097406034939%	0.315605	1	gene-LOC112782818;gene-LOC112714827	K14652+K14652
Fatty acid biosynthesis	ko00061	3 out of 331 0.906344410876133%	169 out of 26446 0.639038039779173%	0.354757	1	gene-LOC112754112;gene-LOC112755412;gene-LOC112776686	K01897+K01897+K01897
Isoquinoline alkaloid biosynthesis	ko00950	3 out of 331 0.906344410876133%	170 out of 26446 0.642819329955381%	0.358166	1	gene-LOC112702305;gene-LOC112772426;gene-LOC112703508	K01742+K14976+K14976
Isoflavonoid biosynthesis	ko00943	4 out of 331 1.20845921450151%	247 out of 26446 0.933978673523406%	0.37346	1	gene-LOC112782242;gene-LOC112786693;gene-LOC112715348;gene-LOC112707909	K13258+K13258+K13258+K13262
beta-Alanine metabolism	ko00410	3 out of 331 0.906344410876133%	177 out of 26446 0.669288361188838%	0.381942	1	gene-LOC112802416;gene-LOC112772066;gene-LOC112733789	K01580+K13366+K17839
Lysine degradation	ko00310	3 out of 331 0.906344410876133%	178 out of 26446 0.673069651365046%	0.385324	1	gene-LOC112758866;gene-LOC112695312;gene-LOC112699474	K09188+K09188+K15588
Taurine and hypotaurine metabolism	ko00430	1 out of 331 0.302114803625378%	39 out of 26446 0.147470316872117%	0.38833	1	gene-LOC112802416	K01580
Phosphatidylinositol signaling system	ko04070	5 out of 331 1.51057401812689%	327 out of 26446 1.23648188762006%	0.389486	1	gene-LOC112771010;gene-LOC112742110;gene-LOC112756067;gene-LOC112697768;novel.1555	K00981+K01099+K05857+K05857+K20279
Glycolysis / Gluconeogenesis	ko00010	7 out of 331 2.11480362537764%	481 out of 26446 1.81880057475611%	0.396972	1	gene-LOC112796910;gene-LOC112711102;gene-LOC112749705;gene-LOC112801435;gene-LOC112746676;gene-LOC112749753;gene-LOC112801389	K00002+K00627+K01792+K01792+K01810+K01913+K01913
RNA degradation	ko03018	7 out of 331 2.11480362537764%	488 out of 26446 1.84526960598956%	0.41126	1	gene-LOC112758660;gene-LOC112696208;gene-LOC112741908;gene-LOC112759145;gene-LOC112711084;gene-LOC112711451;gene-LOC112743773	K12585+K12585+K12611+K12614+K12614+K12614+K12614
Sulfur relay system	ko04122	1 out of 331 0.302114803625378%	43 out of 26446 0.162595477576949%	0.418428	1	novel.219	K03639
Cysteine and methionine metabolism	ko00270	7 out of 331 2.11480362537764%	499 out of 26446 1.88686379792785%	0.433669	1	gene-LOC112751272;gene-LOC112801761;gene-LOC112802078;gene-LOC112762594;gene-LOC112706026;gene-LOC112775449;gene-LOC112728950	K00558+K00558+K00558+K05933+K05933+K08967+K12524
Ascorbate and aldarate metabolism	ko00053	5 out of 331 1.51057401812689%	347 out of 26446 1.31210769114422%	0.438712	1	gene-LOC112796910;gene-LOC112701439;gene-LOC112779482;gene-LOC112709988;gene-LOC112699270	K00002+K00434+K00469+K00469+K08679
Arginine biosynthesis	ko00220	2 out of 331 0.604229607250755%	119 out of 26446 0.449973530968767%	0.440023	1	gene-LOC112801963;gene-LOC112720745	K00261+K00261
Glyoxylate and dicarboxylate metabolism	ko00630	4 out of 331 1.20845921450151%	280 out of 26446 1.05876124933827%	0.465591	1	gene-LOC112772986;novel.1007;gene-LOC112749753;gene-LOC112801389	K00284+K00600+K01913+K01913
Selenocompound metabolism	ko00450	1 out of 331 0.302114803625378%	52 out of 26446 0.196627089162822%	0.480859	1	gene-LOC112740450	K08247
Protein processing in endoplasmic reticulum	ko04141	13 out of 331 3.92749244712991%	1007 out of 26446 3.80775920744158%	0.494466	1	gene-LOC112779424;gene-LOC112726621;gene-LOC112744797;gene-LOC112744798;gene-LOC112729695;gene-LOC112736644;gene-LOC112699881;novel.1679;novel.1403;gene-LOC112703486;gene-LOC112723131;gene-LOC112789358;gene-LOC112710508	K01230+K01230+K01456+K01456+K03283+K03283+K03283+K03283+K09487+K10956+K10956+K13993+K13993
Valine, leucine and isoleucine biosynthesis	ko00290	1 out of 331 0.302114803625378%	55 out of 26446 0.207970959691447%	0.500147	1	novel.604	K00052
Biosynthesis of nucleotide sugars	ko01250	6 out of 331 1.81268882175227%	455 out of 26446 1.7204870301747%	0.50588	1	gene-LOC112779482;gene-LOC112709988;gene-LOC112746676;gene-LOC112723388;gene-LOC112701039;gene-LOC112699270	K00469+K00469+K01810+K08678+K08678+K08679
Pantothenate and CoA biosynthesis	ko00770	2 out of 331 0.604229607250755%	144 out of 26446 0.54450578537397%	0.539999	1	gene-LOC112722312;gene-LOC112733789	K09680+K17839
Purine metabolism	ko00230	6 out of 331 1.81268882175227%	476 out of 26446 1.79989412387507%	0.549869	1	gene-LOC112744064;gene-LOC112734898;gene-LOC112795752;gene-LOC112741061;gene-LOC112755086;gene-LOC112697191	K00365+K00856+K01510+K01510+K10808+K10808
Valine, leucine and isoleucine degradation	ko00280	3 out of 331 0.906344410876133%	237 out of 26446 0.896165771761325%	0.571578	1	gene-LOC112764858;gene-LOC112703193;gene-LOC112722296	K00020+K00020+K05607
Arginine and proline metabolism	ko00330	3 out of 331 0.906344410876133%	238 out of 26446 0.899947061937533%	0.574432	1	gene-LOC112782357;gene-LOC112772066;gene-LOC112733789	K00318+K13366+K17839
Fatty acid metabolism	ko01212	3 out of 331 0.906344410876133%	240 out of 26446 0.907509642289949%	0.580106	1	gene-LOC112754112;gene-LOC112755412;gene-LOC112776686	K01897+K01897+K01897
Various types of N-glycan biosynthesis	ko00513	3 out of 331 0.906344410876133%	242 out of 26446 0.915072222642366%	0.585732	1	gene-LOC112779424;gene-LOC112726621;gene-LOC112775627	K01230+K01230+K03844
One carbon pool by folate	ko00670	1 out of 331 0.302114803625378%	70 out of 26446 0.264690312334569%	0.586382	1	novel.1007	K00600
Glutathione metabolism	ko00480	4 out of 331 1.20845921450151%	328 out of 26446 1.24026317779626%	0.58945	1	gene-LOC112701439;gene-LOC112728511;gene-LOC112755086;gene-LOC112697191	K00434+K00799+K10808+K10808
Betalain biosynthesis	ko00965	1 out of 331 0.302114803625378%	71 out of 26446 0.268471602510777%	0.591573	1	gene-LOC112740679	K15777
Circadian rhythm - plant	ko04712	4 out of 331 1.20845921450151%	330 out of 26446 1.24782575814868%	0.594242	1	gene-LOC112740947;gene-LOC112740948;gene-LOC112734192;gene-LOC112715701	K00660+K00660+K12116+K12130
Phenylalanine, tyrosine and tryptophan biosynthesis	ko00400	2 out of 331 0.604229607250755%	167 out of 26446 0.631475459426756%	0.620516	1	gene-LOC112797820;gene-LOC112742203	K01850+K15227
Cyanoamino acid metabolism	ko00460	3 out of 331 0.906344410876133%	258 out of 26446 0.975572865461696%	0.628982	1	novel.1007;gene-LOC112783111;gene-LOC112784960	K00600+K01188+K20802
Nicotinate and nicotinamide metabolism	ko00760	1 out of 331 0.302114803625378%	79 out of 26446 0.298721923920442%	0.630827	1	gene-LOC112800569	K00763
Pyruvate metabolism	ko00620	5 out of 331 1.51057401812689%	433 out of 26446 1.63729864629812%	0.63308	1	gene-LOC112796910;novel.1757;gene-LOC112711102;gene-LOC112749753;gene-LOC112801389	K00002+K00029+K00627+K01913+K01913
Tropane, piperidine and pyridine alkaloid biosynthesis	ko00960	2 out of 331 0.604229607250755%	171 out of 26446 0.646600620131589%	0.63336	1	gene-LOC112740947;gene-LOC112740948	K00660+K00660
Protein export	ko03060	2 out of 331 0.604229607250755%	173 out of 26446 0.654163200484005%	0.639653	1	gene-LOC112703486;gene-LOC112723131	K10956+K10956
Spliceosome	ko03040	11 out of 331 3.32326283987915%	949 out of 26446 3.58844437722151%	0.644768	1	gene-LOC112729695;gene-LOC112736644;gene-LOC112699881;novel.1679;gene-LOC112756551;gene-LOC112729600;novel.1352;gene-LOC112797531;gene-LOC112744207;novel.236;novel.2454	K03283+K03283+K03283+K03283+K12818+K12818+K12818+K12835+K12835+K12874+K12874
Oxidative phosphorylation	ko00190	4 out of 331 1.20845921450151%	378 out of 26446 1.42932768660667%	0.69881	1	gene-LOC112782477;gene-LOC112710354;gene-LOC112710355;novel.225	K01535+K03946+K03946+K08738
Diterpenoid biosynthesis	ko00904	2 out of 331 0.604229607250755%	198 out of 26446 0.748695454889208%	0.711279	1	novel.1141;gene-LOC112766774	K04122+K17961
MAPK signaling pathway - plant	ko04016	16 out of 331 4.83383685800604%	1446 out of 26446 5.46774559479694%	0.729265	1	gene-LOC112737765;gene-LOC112706470;gene-LOC112712062;gene-LOC112772300;gene-LOC112790261;gene-LOC112738017;gene-LOC112738122;gene-LOC112801445;gene-LOC112702333;gene-LOC112775579;gene-LOC112720374;gene-LOC112772445;gene-LOC112775897;gene-LOC112714705;gene-LOC112697086;gene-LOC112711338	K13413+K13416+K13416+K13420+K13420+K13420+K13420+K13447+K14496+K16224+K20547+K20606+K20606+K20606+K20718+K20728
Steroid biosynthesis	ko00100	1 out of 331 0.302114803625378%	104 out of 26446 0.393254178325645%	0.730843	1	gene-LOC112801996	K01853
Arachidonic acid metabolism	ko00590	1 out of 331 0.302114803625378%	111 out of 26446 0.419723209559102%	0.753646	1	gene-LOC112791563	K00079
Other glycan degradation	ko00511	2 out of 331 0.604229607250755%	221 out of 26446 0.835665128941995%	0.766294	1	gene-LOC112714497;gene-LOC112786331	K01206+K12309
Glycosylphosphatidylinositol (GPI)-anchor biosynthesis	ko00563	1 out of 331 0.302114803625378%	120 out of 26446 0.453754821144975%	0.780156	1	gene-LOC112743009	K23362
Starch and sucrose metabolism	ko00500	13 out of 331 3.92749244712991%	1241 out of 26446 4.69258110867428%	0.782052	1	gene-LOC112751484;gene-LOC112792658;gene-LOC112695778;gene-LOC112736979;gene-LOC112738386;gene-LOC112706160;gene-LOC112714583;gene-LOC112789697;gene-LOC112708093;gene-LOC112783111;gene-LOC112746676;gene-LOC112764745;gene-LOC112705727	K00695+K00695+K00695+K00695+K00695+K01087+K01176+K01177+K01179+K01188+K01810+K19891+K19891
Carbon fixation in photosynthetic organisms	ko00710	2 out of 331 0.604229607250755%	231 out of 26446 0.873478030704076%	0.787235	1	novel.1757;gene-LOC112764375	K00029+K05298
Pentose and glucuronate interconversions	ko00040	8 out of 331 2.41691842900302%	801 out of 26446 3.02881343114271%	0.787905	1	gene-LOC112796910;gene-LOC112741651;gene-LOC112756559;gene-LOC112712436;gene-LOC112754256;gene-LOC112784072;gene-LOC112742259;gene-LOC112747588	K00002+K00008+K01051+K01051+K01728+K01728+K01728+K01728
SNARE interactions in vesicular transport	ko04130	1 out of 331 0.302114803625378%	124 out of 26446 0.468879981849807%	0.791007	1	novel.2512	K08496
Fatty acid elongation	ko00062	1 out of 331 0.302114803625378%	126 out of 26446 0.476442562202223%	0.79623	1	gene-LOC112726581	K15397
Autophagy - other	ko04136	1 out of 331 0.302114803625378%	128 out of 26446 0.48400514255464%	0.801323	1	gene-LOC112751361	K08343
Glycosphingolipid biosynthesis - ganglio series	ko00604	1 out of 331 0.302114803625378%	131 out of 26446 0.495349013083264%	0.808726	1	gene-LOC112786331	K12309
Biosynthesis of cofactors	ko01240	11 out of 331 3.32326283987915%	1113 out of 26446 4.20857596611964%	0.82701	1	gene-LOC112796910;novel.1007;gene-LOC112800569;gene-LOC112755320;novel.219;gene-LOC112776009;gene-LOC112699270;gene-LOC112722312;gene-LOC112707569;gene-LOC112782818;gene-LOC112714827	K00002+K00600+K00763+K01845+K03639+K03809+K08679+K09680+K09833+K14652+K14652
Biosynthesis of various plant secondary metabolites	ko00999	2 out of 331 0.604229607250755%	269 out of 26446 1.01716705739998%	0.852469	1	gene-LOC112783111;gene-LOC112764075	K01188+K22374
Carbon metabolism	ko01200	10 out of 331 3.02114803625378%	1061 out of 26446 4.01194887695682%	0.858746	1	novel.1757;novel.1665;gene-LOC112801963;gene-LOC112720745;novel.1007;gene-LOC112711102;gene-LOC112746676;gene-LOC112749753;gene-LOC112801389;gene-LOC112764375	K00029+K00030+K00261+K00261+K00600+K00627+K01810+K01913+K01913+K05298
Endocytosis	ko04144	9 out of 331 2.7190332326284%	970 out of 26446 3.66785147092188%	0.860384	1	novel.1193;gene-LOC112729695;gene-LOC112736644;gene-LOC112699881;novel.1679;gene-LOC112795966;gene-LOC112750562;gene-LOC112802662;novel.1107	K01528+K03283+K03283+K03283+K03283+K12483+K19476+K19476+K23612
Proteasome	ko03050	2 out of 331 0.604229607250755%	280 out of 26446 1.05876124933827%	0.867635	1	gene-LOC112755312;gene-LOC112782364	K03030+K03063
Viral life cycle - HIV-1	ko03250	1 out of 331 0.302114803625378%	161 out of 26446 0.608787718369508%	0.869189	1	gene-LOC112771198	K04498
Glycosaminoglycan degradation	ko00531	1 out of 331 0.302114803625378%	166 out of 26446 0.627694169250548%	0.877221	1	gene-LOC112786331	K12309
Plant hormone signal transduction	ko04075	15 out of 331 4.53172205438066%	1560 out of 26446 5.89881267488467%	0.884289	1	gene-LOC112737765;gene-LOC112706470;gene-LOC112712062;gene-LOC112727134;gene-LOC112740997;gene-LOC112743715;gene-LOC112726559;gene-LOC112728216;gene-LOC112734139;novel.2817;gene-LOC112712721;gene-LOC112764650;gene-LOC112702333;gene-LOC112698421;gene-LOC112698437	K13413+K13416+K13416+K14484+K14484+K14486+K14488+K14488+K14488+K14488+K14491+K14494+K14496+K14504+K14504
Terpenoid backbone biosynthesis	ko00900	1 out of 331 0.302114803625378%	175 out of 26446 0.661725780836421%	0.89046	1	gene-LOC112736519	K03526
Phenylalanine metabolism	ko00360	1 out of 331 0.302114803625378%	186 out of 26446 0.703319972774711%	0.904723	1	gene-LOC112779615	K10775
Photosynthesis	ko00195	1 out of 331 0.302114803625378%	194 out of 26446 0.733570294184376%	0.913918	1	gene-LOC112719671	K02641
Ubiquinone and other terpenoid-quinone biosynthesis	ko00130	3 out of 331 0.906344410876133%	442 out of 26446 1.67133025788399%	0.916706	1	gene-LOC112712108;gene-LOC112776009;gene-LOC112707569	K00487+K03809+K09833
Monobactam biosynthesis	ko00261	1 out of 331 0.302114803625378%	201 out of 26446 0.760039325417833%	0.921235	1	gene-LOC112728950	K12524
Lysine biosynthesis	ko00300	1 out of 331 0.302114803625378%	208 out of 26446 0.786508356651289%	0.927932	1	gene-LOC112728950	K12524
RNA polymerase	ko03020	1 out of 331 0.302114803625378%	208 out of 26446 0.786508356651289%	0.927932	1	gene-LOC112789107	K03013
Pentose phosphate pathway	ko00030	1 out of 331 0.302114803625378%	211 out of 26446 0.797852227179914%	0.930625	1	gene-LOC112746676	K01810
Sphingolipid metabolism	ko00600	1 out of 331 0.302114803625378%	218 out of 26446 0.824321258413371%	0.936526	1	gene-LOC112786331	K12309
Citrate cycle (TCA cycle)	ko00020	2 out of 331 0.604229607250755%	369 out of 26446 1.3952960750208%	0.946726	1	novel.1665;gene-LOC112711102	K00030+K00627
Glycine, serine and threonine metabolism	ko00260	2 out of 331 0.604229607250755%	405 out of 26446 1.53142252136429%	0.963623	1	novel.1007;gene-LOC112728950	K00600+K12524
Ribosome biogenesis in eukaryotes	ko03008	2 out of 331 0.604229607250755%	409 out of 26446 1.54654768206912%	0.965147	1	gene-LOC112705914;novel.1099	K03539+K06943
2-Oxocarboxylic acid metabolism	ko01210	2 out of 331 0.604229607250755%	441 out of 26446 1.66754896770778%	0.975314	1	novel.1665;novel.604	K00030+K00052
Tryptophan metabolism	ko00380	1 out of 331 0.302114803625378%	337 out of 26446 1.27429478938214%	0.986045	1	gene-LOC112802176	K22588
Biosynthesis of amino acids	ko01230	7 out of 331 2.11480362537764%	1145 out of 26446 4.3295772517583%	0.990003	1	novel.1665;novel.604;novel.1007;gene-LOC112797820;gene-LOC112719966;gene-LOC112728950;gene-LOC112742203	K00030+K00052+K00600+K01850+K01953+K12524+K15227
Nucleocytoplasmic transport	ko03013	2 out of 331 0.604229607250755%	554 out of 26446 2.0948347576193%	0.992925	1	gene-LOC112711594;gene-LOC112715238	K03231+K14300
Fructose and mannose metabolism	ko00051	1 out of 331 0.302114803625378%	424 out of 26446 1.60326703471224%	0.995409	1	gene-LOC112741651	K00008
Galactose metabolism	ko00052	1 out of 331 0.302114803625378%	459 out of 26446 1.73561219087953%	0.997068	1	gene-LOC112786331	K12309
Ubiquitin mediated proteolysis	ko04120	1 out of 331 0.302114803625378%	532 out of 26446 2.01164637374272%	0.998851	1	gene-LOC112706417	K10260
mRNA surveillance pathway	ko03015	1 out of 331 0.302114803625378%	604 out of 26446 2.28389926642971%	0.999545	1	gene-LOC112750033	K14401
Ribosome	ko03010	3 out of 331 0.906344410876133%	994 out of 26446 3.75860243515087%	0.999715	1	gene-LOC112728937;gene-LOC112783331;gene-LOC112740044	K02937+K02998+K02998
Linoleic acid metabolism	ko00591	1 out of 331 0.302114803625378%	1091 out of 26446 4.12538758224306%	0.999999	1	gene-LOC112776420	K15718
