# Supplementary material for: The determination of peanut (Arachis hypogaea L.) pod-sizes during the rapid-growth stage by phytohormones
Source: BMC Plant Biol. 2023 Jul 26;23:371. doi: 10.1186/s12870-023-04382-w (PMC10369843; doi:10.1186/s12870-023-04382-w)
Supplement: Supplementary file 7 — Additional file 7: Table S5. KEGG enrichment analysis. [file 12870_2023_4382_MOESM7_ESM.xlsx]

## Sheet: KEGG(Tif10DAP vs. Tif15DAP)
#Kegg_pathway	ko_id	Cluter_frequency	Genome_frequency	P-value	Corrected_P-value	GeneID	KEGG Orthology
MAPK signaling pathway - plant	ko04016	242 out of 2484 9.74235104669887%	1446 out of 26467 5.46340726187328%	7.3167e-12	9.95072e-10	gene-LOC112771327;gene-LOC112779289;gene-LOC112707689;gene-LOC112723181;gene-LOC112764308;gene-LOC112705705;gene-LOC112771861;gene-LOC112702769;gene-LOC112792319;gene-LOC112792710;gene-LOC112711218;gene-LOC112734516;novel.2861;gene-LOC112749652;gene-LOC112751080;gene-LOC112755230;gene-LOC112755345;gene-LOC112764580;gene-LOC112766335;gene-LOC112766506;gene-LOC112771178;gene-LOC112771388;gene-LOC11…	K02183+K02183+K02183+K02183+K03781+K03781+K13413+K13413+K13413+K13413+K13413+K13413+K13413+K13416+K13416+K13416+K13416+K13416+K13416+K13416+K13416+K13416+K13416+K13416+K13416+K13416+K13416+K13416+K13416+K13416+K13416+K13416+K13416+K13416+K13416+K13416+K13416+K13416+K13416+K13416+K13416+K13416+K13420+K13420+K13420+K13420+K13420+K13420+K13420+K13420+K13420+K13420+K13420+K13420+K13420+K13420+K13420+…
Plant hormone signal transduction	ko04075	239 out of 2484 9.62157809983897%	1560 out of 26467 5.89413231571391%	1.41869e-11	1.92941e-09	gene-LOC112758544;gene-LOC112779665;gene-LOC112791621;gene-LOC112710026;gene-LOC112733687;gene-LOC112771861;gene-LOC112702769;gene-LOC112792319;gene-LOC112792710;gene-LOC112711218;gene-LOC112734516;novel.2861;gene-LOC112752687;gene-LOC112752745;gene-LOC112766817;gene-LOC112771683;gene-LOC112702549;gene-LOC112785035;gene-LOC112790409;gene-LOC112792599;gene-LOC112707426;gene-LOC112707427;gene-LOC11…	K12126+K12126+K12126+K12126+K12126+K13413+K13413+K13413+K13413+K13413+K13413+K13413+K13415+K13415+K13415+K13415+K13415+K13415+K13415+K13415+K13415+K13415+K13415+K13415+K13415+K13415+K13415+K13415+K13415+K13415+K13415+K13415+K13415+K13415+K13415+K13415+K13415+K13416+K13416+K13416+K13416+K13416+K13416+K13416+K13416+K13416+K13416+K13416+K13416+K13416+K13416+K13416+K13416+K13416+K13416+K13416+K13416+…
Plant-pathogen interaction	ko04626	339 out of 2484 13.6473429951691%	2417 out of 26467 9.13212679941059%	2.89946e-11	3.94326e-09	gene-LOC112764128;gene-LOC112771327;gene-LOC112779289;gene-LOC112707689;gene-LOC112723181;gene-LOC112751856;gene-LOC112802917;gene-LOC112697246;gene-LOC112755681;gene-LOC112758441;gene-LOC112771543;gene-LOC112791581;gene-LOC112705351;gene-LOC112695314;gene-LOC112733629;gene-LOC112741504;gene-LOC112748826;gene-LOC112750455;gene-LOC112802747;gene-LOC112769061;gene-LOC112796370;gene-LOC112799749;gen…	K01373+K02183+K02183+K02183+K02183+K04079+K04079+K04079+K05391+K05391+K05391+K05391+K05391+K05391+K05391+K05391+K05391+K09487+K09487+K13412+K13412+K13412+K13412+K13412+K13412+K13413+K13413+K13413+K13413+K13413+K13413+K13413+K13416+K13416+K13416+K13416+K13416+K13416+K13416+K13416+K13416+K13416+K13416+K13416+K13416+K13416+K13416+K13416+K13416+K13416+K13416+K13416+K13416+K13416+K13416+K13416+K13416+…
Isoquinoline alkaloid biosynthesis	ko00950	42 out of 2484 1.69082125603865%	170 out of 26467 0.642309290814977%	3.83891e-09	5.22092e-07	gene-LOC112772978;gene-LOC112789061;gene-LOC112790449;gene-LOC112707518;gene-LOC112711801;gene-LOC112723000;gene-LOC112736288;gene-LOC112737037;gene-LOC112737643;novel.100;gene-LOC112783291;gene-LOC112784584;gene-LOC112791431;gene-LOC112791435;gene-LOC112791885;gene-LOC112797622;gene-LOC112714626;gene-LOC112714627;gene-LOC112733444;gene-LOC112733447;gene-LOC112734026;gene-LOC112744321;gene-LOC112…	K00276+K00276+K00276+K00276+K00276+K00276+K00276+K00276+K00276+K00276+K00422+K00422+K00422+K00422+K00422+K00422+K00422+K00422+K00422+K00422+K00422+K00422+K00815+K00815+K01593+K01593+K01742+K01742+K01742+K01742+K01742+K01742+K01742+K13390+K13390+K13396+K14976+K14976+K22097+K22097+K22097+K22097
Phenylpropanoid biosynthesis	ko00940	123 out of 2484 4.95169082125604%	778 out of 26467 2.93950957796501%	5.52563e-09	7.51486e-07	gene-LOC112711957;gene-LOC112696397;gene-LOC112751597;gene-LOC112754578;gene-LOC112755077;gene-LOC112755082;gene-LOC112755315;gene-LOC112766174;gene-LOC112766730;gene-LOC112702310;gene-LOC112771976;gene-LOC112702699;gene-LOC112777165;gene-LOC112779679;gene-LOC112782318;gene-LOC112782699;gene-LOC112784111;gene-LOC112784649;gene-LOC112789426;gene-LOC112789622;gene-LOC112793739;gene-LOC112796153;gen…	K00083+K00083+K00430+K00430+K00430+K00430+K00430+K00430+K00430+K00430+K00430+K00430+K00430+K00430+K00430+K00430+K00430+K00430+K00430+K00430+K00430+K00430+K00430+K00430+K00430+K00430+K00430+K00430+K00430+K00430+K00430+K00430+K00430+K00430+K00430+K00430+K00430+K00430+K00430+K00430+K00430+K00430+K00430+K00430+K00430+K00430+K00430+K00487+K00487+K00588+K00588+K00588+K00588+K01188+K01188+K01188+K01188+…
Brassinosteroid biosynthesis	ko00905	14 out of 2484 0.563607085346216%	33 out of 26467 0.124683568217025%	5.80176e-07	7.8904e-05	gene-LOC112800701;gene-LOC112749146;gene-LOC112765910;gene-LOC112702383;gene-LOC112784909;gene-LOC112715407;gene-LOC112797930;gene-LOC112744628;gene-LOC112800770;gene-LOC112772650;gene-LOC112706501;gene-LOC112784000;gene-LOC112708029;gene-LOC112775291	K09587+K09587+K09588+K09588+K09588+K09588+K09590+K09590+K12637+K12638+K12638+K15639+K15639+K20623
Amino sugar and nucleotide sugar metabolism	ko00520	86 out of 2484 3.4621578099839%	572 out of 26467 2.1611818490951%	8.26399e-06	0.0011239	gene-LOC112797843;gene-LOC112801640;gene-LOC112744548;gene-LOC112779314;gene-LOC112709794;gene-LOC112751279;novel.2109;novel.63;gene-LOC112779725;gene-LOC112783490;gene-LOC112703126;gene-LOC112792715;gene-LOC112706640;gene-LOC112712187;gene-LOC112714466;gene-LOC112747487;gene-LOC112768994;gene-LOC112777599;gene-LOC112779240;gene-LOC112779873;gene-LOC112779875;gene-LOC112706569;gene-LOC112712412;g…	K00012+K00012+K00012+K00326+K00326+K00844+K00847+K00847+K00975+K00975+K00975+K00975+K00975+K00975+K00975+K00975+K01183+K01183+K01183+K01183+K01183+K01183+K01183+K01183+K01183+K01183+K01183+K01784+K01784+K01784+K01784+K02377+K08679+K08679+K08679+K08679+K08679+K08679+K08679+K08679+K08679+K08679+K10046+K12446+K12446+K12447+K12447+K12447+K12447+K12447+K12450+K12450+K12451+K12451+K13379+K13648+K13648+…
Tyrosine metabolism	ko00350	40 out of 2484 1.61030595813205%	212 out of 26467 0.800997468545736%	1.48643e-05	0.00202154	gene-LOC112766771;gene-LOC112777423;gene-LOC112789337;gene-LOC112789339;gene-LOC112727170;gene-LOC112737265;gene-LOC112737266;gene-LOC112741294;novel.2371;gene-LOC112772978;gene-LOC112789061;gene-LOC112790449;gene-LOC112707518;gene-LOC112711801;gene-LOC112723000;gene-LOC112736288;gene-LOC112737037;gene-LOC112737643;novel.100;gene-LOC112783291;gene-LOC112784584;gene-LOC112791431;gene-LOC112791435;…	K00121+K00121+K00121+K00121+K00121+K00121+K00121+K00121+K00121+K00276+K00276+K00276+K00276+K00276+K00276+K00276+K00276+K00276+K00276+K00422+K00422+K00422+K00422+K00422+K00422+K00422+K00422+K00422+K00422+K00422+K00422+K00457+K00815+K00815+K01593+K01593+K02510+K02510+K07253+K18857
Metabolic pathways	ko01100	1155 out of 2484 46.4975845410628%	11296 out of 26467 42.6795632296822%	3.0459e-05	0.00414242	gene-LOC112751705;gene-LOC112751706;gene-LOC112802775;gene-LOC112802776;gene-LOC112797843;gene-LOC112801640;gene-LOC112744548;gene-LOC112764537;gene-LOC112764858;gene-LOC112765451;gene-LOC112767292;gene-LOC112785003;gene-LOC112703192;gene-LOC112703193;gene-LOC112706187;gene-LOC112706188;gene-LOC112714840;gene-LOC112710464;gene-LOC112747624;gene-LOC112718423;gene-LOC112722502;gene-LOC112776951;gen…	K00008+K00008+K00008+K00008+K00012+K00012+K00012+K00020+K00020+K00020+K00020+K00020+K00020+K00020+K00020+K00020+K00020+K00021+K00021+K00026+K00026+K00028+K00029+K00029+K00030+K00036+K00052+K00052+K00053+K00053+K00059+K00078+K00079+K00083+K00083+K00088+K00103+K00103+K00108+K00109+K00121+K00121+K00121+K00121+K00121+K00121+K00121+K00121+K00121+K00128+K00128+K00128+K00130+K00130+K00131+K00131+K00161+…
Galactose metabolism	ko00052	70 out of 2484 2.81803542673108%	459 out of 26467 1.73423508520044%	3.47746e-05	0.00472935	gene-LOC112751279;gene-LOC112764799;gene-LOC112706609;gene-LOC112722787;gene-LOC112755909;gene-LOC112765739;gene-LOC112767314;gene-LOC112772599;gene-LOC112702574;gene-LOC112775923;gene-LOC112776149;gene-LOC112789112;gene-LOC112800895;gene-LOC112706366;gene-LOC112707876;gene-LOC112721109;gene-LOC112726722;gene-LOC112726723;gene-LOC112732539;gene-LOC112735460;gene-LOC112735467;gene-LOC112735516;gen…	K00844+K00850+K00850+K00850+K01193+K01193+K01193+K01193+K01193+K01193+K01193+K01193+K01193+K01193+K01193+K01193+K01193+K01193+K01193+K01193+K01193+K01193+K01193+K01193+K01193+K01193+K01193+K01193+K01784+K01784+K01784+K01784+K01785+K01785+K01785+K06617+K06617+K06617+K07407+K07407+K12309+K12309+K12309+K12309+K12309+K12309+K12309+K12309+K12309+K12309+K12309+K12309+K12309+K12309+K12309+K12309+K12309+…
Arachidonic acid metabolism	ko00590	24 out of 2484 0.966183574879227%	111 out of 26467 0.41939018400272%	8.23045e-05	0.0111934	gene-LOC112791563;gene-LOC112790908;gene-LOC112751350;novel.1239;gene-LOC112764560;gene-LOC112705656;gene-LOC112752086;gene-LOC112803142;gene-LOC112804005;gene-LOC112722172;gene-LOC112736318;gene-LOC112755533;gene-LOC112703717;gene-LOC112695556;gene-LOC112695557;gene-LOC112695558;gene-LOC112723102;gene-LOC112755940;gene-LOC112754798;gene-LOC112755816;gene-LOC112728520;gene-LOC112696936;gene-LOC11…	K00079+K00432+K01047+K01254+K05309+K05309+K07418+K07418+K07418+K07418+K07418+K08726+K08726+K08726+K08726+K08726+K08726+K14674+K15730+K15730+K15730+K15730+K18592+K18592
Other glycan degradation	ko00511	39 out of 2484 1.57004830917874%	221 out of 26467 0.83500207805947%	8.78701e-05	0.0119503	gene-LOC112796640;gene-LOC112719644;gene-LOC112755179;gene-LOC112755360;gene-LOC112777195;gene-LOC112782646;gene-LOC112784576;gene-LOC112792175;gene-LOC112711728;gene-LOC112714492;gene-LOC112714494;gene-LOC112714497;gene-LOC112718432;gene-LOC112734353;gene-LOC112697438;gene-LOC112766035;gene-LOC112702336;gene-LOC112755574;gene-LOC112758114;gene-LOC112764840;gene-LOC112766287;gene-LOC112771114;gen…	K01191+K01191+K01206+K01206+K01206+K01206+K01206+K01206+K01206+K01206+K01206+K01206+K01206+K01206+K01206+K01227+K01227+K12309+K12309+K12309+K12309+K12309+K12309+K12309+K12309+K12309+K12309+K12309+K12309+K12309+K12309+K12309+K12309+K12309+K12309+K12309+K12309+K12309+K17108
Starch and sucrose metabolism	ko00500	152 out of 2484 6.11916264090177%	1241 out of 26467 4.68885782294933%	0.00037354	0.0508014	gene-LOC112764259;gene-LOC112706001;gene-LOC112748215;gene-LOC112749714;gene-LOC112750127;gene-LOC112751478;gene-LOC112751480;gene-LOC112751487;gene-LOC112751493;gene-LOC112751494;gene-LOC112751542;gene-LOC112751543;gene-LOC112751549;gene-LOC112751550;gene-LOC112756421;gene-LOC112758234;gene-LOC112769348;gene-LOC112769349;gene-LOC112769350;gene-LOC112770467;gene-LOC112771515;gene-LOC112772039;gen…	K00688+K00688+K00688+K00695+K00695+K00695+K00695+K00695+K00695+K00695+K00695+K00695+K00695+K00695+K00695+K00695+K00695+K00695+K00695+K00695+K00695+K00695+K00695+K00695+K00695+K00695+K00695+K00695+K00695+K00695+K00695+K00695+K00695+K00695+K00695+K00695+K00695+K00695+K00695+K00695+K00695+K00695+K00700+K00703+K00844+K00847+K00847+K00975+K00975+K00975+K00975+K00975+K00975+K00975+K00975+K01087+K01087+…
Flavonoid biosynthesis	ko00941	35 out of 2484 1.40901771336554%	219 out of 26467 0.827445498167529%	0.00127771	0.173768	gene-LOC112796379;gene-LOC112794230;gene-LOC112719871;gene-LOC112782895;gene-LOC112799008;gene-LOC112720490;gene-LOC112745809;gene-LOC112790504;gene-LOC112795670;gene-LOC112796250;gene-LOC112796251;gene-LOC112796253;gene-LOC112796255;gene-LOC112796258;gene-LOC112796259;gene-LOC112796262;gene-LOC112796266;gene-LOC112796275;gene-LOC112720208;gene-LOC112740947;gene-LOC112740948;gene-LOC112741544;gen…	K00475+K00487+K00487+K00588+K00588+K00588+K00588+K00660+K00660+K00660+K00660+K00660+K00660+K00660+K00660+K00660+K00660+K00660+K00660+K00660+K00660+K00660+K00660+K01859+K01859+K01859+K01859+K13065+K13065+K13065+K13065+K13065+K13065+K13065+K13082
Benzoxazinoid biosynthesis	ko00402	14 out of 2484 0.563607085346216%	62 out of 26467 0.234253976650168%	0.00152985	0.208059	gene-LOC112751734;gene-LOC112751752;gene-LOC112777501;gene-LOC112703490;gene-LOC112703492;gene-LOC112796788;gene-LOC112802805;gene-LOC112802808;gene-LOC112804010;gene-LOC114923984;gene-LOC114925288;gene-LOC112727007;gene-LOC112738169;gene-LOC112742101	K13229+K13229+K13229+K13229+K13229+K13229+K13229+K13229+K13229+K13229+K13229+K13229+K13229+K13229
Biosynthesis of secondary metabolites	ko01110	641 out of 2484 25.805152979066%	6189 out of 26467 23.3838364756111%	0.00162209	0.220605	gene-LOC112710464;gene-LOC112747624;gene-LOC112718423;gene-LOC112722502;gene-LOC112777743;gene-LOC112744834;gene-LOC112789393;novel.604;gene-LOC112789883;gene-LOC112737755;gene-LOC112744880;gene-LOC112711957;gene-LOC112696397;gene-LOC112762823;gene-LOC112766771;gene-LOC112777423;gene-LOC112789337;gene-LOC112789339;gene-LOC112727170;gene-LOC112737265;gene-LOC112737266;gene-LOC112741294;novel.2371;…	K00021+K00021+K00026+K00026+K00030+K00036+K00052+K00052+K00053+K00053+K00059+K00083+K00083+K00088+K00121+K00121+K00121+K00121+K00121+K00121+K00121+K00121+K00121+K00128+K00128+K00128+K00161+K00161+K00161+K00164+K00166+K00166+K00218+K00218+K00232+K00264+K00264+K00276+K00276+K00276+K00276+K00276+K00276+K00276+K00276+K00276+K00276+K00318+K00318+K00422+K00422+K00422+K00422+K00422+K00422+K00422+K00422+…
Alanine, aspartate and glutamate metabolism	ko00250	27 out of 2484 1.08695652173913%	160 out of 26467 0.604526391355273%	0.00196708	0.267523	gene-LOC112716863;gene-LOC112765389;gene-LOC112705922;gene-LOC112750810;gene-LOC112710495;gene-LOC112722463;gene-LOC112703892;gene-LOC112733266;gene-LOC112743801;gene-LOC112702092;gene-LOC112767335;gene-LOC112733757;gene-LOC112740965;gene-LOC112797646;gene-LOC112705234;gene-LOC112764060;gene-LOC112770833;gene-LOC112702805;gene-LOC112784742;gene-LOC112792425;gene-LOC112792655;gene-LOC112707388;gen…	K00261+K00264+K00264+K00278+K00294+K00294+K00764+K00827+K00827+K00830+K01580+K01580+K01580+K01755+K01915+K01953+K01953+K01953+K01953+K01953+K01953+K01953+K01953+K01953+K01953+K13051+K13051
Betalain biosynthesis	ko00965	15 out of 2484 0.603864734299517%	71 out of 26467 0.268258586163902%	0.00214441	0.291639	gene-LOC112737957;gene-LOC112749301;gene-LOC112750865;gene-LOC112783874;gene-LOC112703242;gene-LOC112794469;gene-LOC112797786;gene-LOC112800716;gene-LOC112802403;gene-LOC112708251;gene-LOC112716393;gene-LOC112736172;gene-LOC112740680;gene-LOC112744491;gene-LOC112749233	K01593+K01593+K15777+K15777+K15777+K15777+K15777+K15777+K15777+K15777+K15777+K15777+K15777+K15777+K15777
Circadian rhythm - plant	ko04712	47 out of 2484 1.89210950080515%	330 out of 26467 1.24683568217025%	0.00262137	0.356507	gene-LOC112790504;gene-LOC112795670;gene-LOC112796250;gene-LOC112796251;gene-LOC112796253;gene-LOC112796255;gene-LOC112796258;gene-LOC112796259;gene-LOC112796262;gene-LOC112796266;gene-LOC112796275;gene-LOC112720208;gene-LOC112740947;gene-LOC112740948;gene-LOC112741544;gene-LOC112741586;gene-LOC112755677;gene-LOC112734192;gene-LOC112751973;gene-LOC112776713;gene-LOC112803026;gene-LOC112758544;gen…	K00660+K00660+K00660+K00660+K00660+K00660+K00660+K00660+K00660+K00660+K00660+K00660+K00660+K00660+K00660+K00660+K03097+K12116+K12124+K12124+K12124+K12126+K12126+K12126+K12126+K12126+K12127+K12130+K12133+K12133+K12133+K12133+K12133+K12135+K12135+K12135+K12135+K12135+K12135+K12135+K12135+K16222+K16222+K16222+K16222+K16222+K16222
ABC transporters	ko02010	44 out of 2484 1.77133655394525%	312 out of 26467 1.17882646314278%	0.00421455	0.573178	gene-LOC112802624;gene-LOC112782572;gene-LOC112773027;gene-LOC112773028;gene-LOC112776495;gene-LOC112792480;gene-LOC112716328;gene-LOC112722706;gene-LOC112723063;gene-LOC112696557;gene-LOC112734700;gene-LOC112744851;gene-LOC112779468;gene-LOC112782716;gene-LOC112710091;gene-LOC112756394;gene-LOC112758795;gene-LOC112701859;gene-LOC112764715;gene-LOC114924105;gene-LOC112712418;gene-LOC112751634;gen…	K05643+K05657+K05658+K05658+K05658+K05658+K05658+K05658+K05658+K05658+K05658+K05658+K05665+K05665+K05665+K05666+K05666+K05666+K05666+K05666+K05666+K05681+K05681+K05681+K05681+K05681+K05681+K05681+K05681+K05681+K08711+K08712+K08712+K08712+K08712+K08712+K08712+K08712+K08712+K08712+K08712+K08712+K08712+K08712
Diterpenoid biosynthesis	ko00904	30 out of 2484 1.20772946859903%	195 out of 26467 0.736766539464239%	0.00480967	0.654115	gene-LOC112756347;gene-LOC112756444;gene-LOC112791164;gene-LOC112720124;gene-LOC112696212;novel.2247;gene-LOC112792330;gene-LOC112695926;gene-LOC112734534;gene-LOC112734535;gene-LOC112770694;gene-LOC112779352;gene-LOC112784564;gene-LOC112790076;gene-LOC112718334;gene-LOC112737934;novel.251;gene-LOC112751696;gene-LOC112779497;gene-LOC112791095;gene-LOC112733062;gene-LOC112750721;gene-LOC112766514;…	K04120+K04120+K04120+K04120+K04120+K04122+K04123+K04123+K04123+K04123+K04125+K04125+K04125+K04125+K04125+K04125+K04125+K05282+K05282+K05282+K05282+K17961+K17961+K17961+K17961+K17961+K17961+K17961+K17961+K17961
Glutathione metabolism	ko00480	45 out of 2484 1.81159420289855%	328 out of 26467 1.23927910227831%	0.00636203	0.865236	gene-LOC112744834;gene-LOC112790908;gene-LOC112701439;gene-LOC112777378;gene-LOC112712284;gene-LOC112766201;gene-LOC112705937;gene-LOC112750152;gene-LOC112750154;gene-LOC112751035;gene-LOC112755726;gene-LOC112755737;gene-LOC112755742;gene-LOC112771390;gene-LOC112777068;gene-LOC112779318;gene-LOC112790080;gene-LOC112791861;gene-LOC112792740;gene-LOC112792743;gene-LOC112796886;gene-LOC112802292;gen…	K00036+K00432+K00434+K00434+K00434+K00797+K00797+K00799+K00799+K00799+K00799+K00799+K00799+K00799+K00799+K00799+K00799+K00799+K00799+K00799+K00799+K00799+K00799+K00799+K00799+K00799+K00799+K00799+K00799+K00799+K00799+K00799+K00799+K00799+K01255+K01255+K01255+K01255+K01256+K01256+K10807+K18592+K18592+K22596+K22596
Phenylalanine metabolism	ko00360	28 out of 2484 1.12721417069243%	186 out of 26467 0.702761929950504%	0.0084359	1	gene-LOC112772978;gene-LOC112789061;gene-LOC112790449;gene-LOC112707518;gene-LOC112711801;gene-LOC112723000;gene-LOC112736288;gene-LOC112737037;gene-LOC112737643;novel.100;gene-LOC112764180;gene-LOC112790135;gene-LOC112737991;gene-LOC112766625;gene-LOC112779487;gene-LOC112779907;gene-LOC112792137;gene-LOC112705996;gene-LOC112710231;gene-LOC112737957;gene-LOC112749301;gene-LOC112743735;gene-LOC112…	K00276+K00276+K00276+K00276+K00276+K00276+K00276+K00276+K00276+K00276+K00457+K00815+K00815+K01426+K01426+K01426+K01426+K01426+K01426+K01593+K01593+K07253+K10775+K10775+K10775+K10775+K10775+K10775
Sphingolipid metabolism	ko00600	31 out of 2484 1.24798711755233%	212 out of 26467 0.800997468545736%	0.00881276	1	gene-LOC112750486;gene-LOC112785025;gene-LOC112714605;gene-LOC112751575;gene-LOC112801794;gene-LOC112755574;gene-LOC112758114;gene-LOC112764840;gene-LOC112766287;gene-LOC112771114;gene-LOC112775425;gene-LOC112776241;gene-LOC112784333;gene-LOC112786402;gene-LOC112790345;gene-LOC112800767;gene-LOC112705534;gene-LOC112706508;gene-LOC112706908;gene-LOC112710105;gene-LOC112710822;gene-LOC112715170;gen…	K04710+K04712+K04712+K07407+K07407+K12309+K12309+K12309+K12309+K12309+K12309+K12309+K12309+K12309+K12309+K12309+K12309+K12309+K12309+K12309+K12309+K12309+K12309+K12309+K12309+K12309+K12349+K12349+K17108+K23451+K23451
Glycosphingolipid biosynthesis - ganglio series	ko00604	21 out of 2484 0.845410628019324%	131 out of 26467 0.494955982922129%	0.0105013	1	gene-LOC112755574;gene-LOC112758114;gene-LOC112764840;gene-LOC112766287;gene-LOC112771114;gene-LOC112775425;gene-LOC112776241;gene-LOC112784333;gene-LOC112786402;gene-LOC112790345;gene-LOC112800767;gene-LOC112705534;gene-LOC112706508;gene-LOC112706908;gene-LOC112710105;gene-LOC112710822;gene-LOC112715170;gene-LOC112696343;gene-LOC112726937;gene-LOC112737325;gene-LOC112738209	K12309+K12309+K12309+K12309+K12309+K12309+K12309+K12309+K12309+K12309+K12309+K12309+K12309+K12309+K12309+K12309+K12309+K12309+K12309+K12309+K12309
Glycosaminoglycan degradation	ko00531	25 out of 2484 1.00644122383253%	166 out of 26467 0.627196131031095%	0.0122279	1	gene-LOC112701435;gene-LOC112782406;gene-LOC112708197;gene-LOC112723342;gene-LOC112755574;gene-LOC112758114;gene-LOC112764840;gene-LOC112766287;gene-LOC112771114;gene-LOC112775425;gene-LOC112776241;gene-LOC112784333;gene-LOC112786402;gene-LOC112790345;gene-LOC112800767;gene-LOC112705534;gene-LOC112706508;gene-LOC112706908;gene-LOC112710105;gene-LOC112710822;gene-LOC112715170;gene-LOC112696343;gen…	K07964+K07964+K07964+K07964+K12309+K12309+K12309+K12309+K12309+K12309+K12309+K12309+K12309+K12309+K12309+K12309+K12309+K12309+K12309+K12309+K12309+K12309+K12309+K12309+K12309
Taurine and hypotaurine metabolism	ko00430	7 out of 2484 0.281803542673108%	29 out of 26467 0.109570408433143%	0.0156441	1	gene-LOC112767335;gene-LOC112733757;gene-LOC112740965;gene-LOC112797759;gene-LOC112744465;gene-LOC112784625;gene-LOC112715263	K01580+K01580+K01580+K10712+K10712+K18592+K18592
Pentose and glucuronate interconversions	ko00040	93 out of 2484 3.74396135265701%	801 out of 26467 3.02641024672233%	0.0186868	1	gene-LOC112751705;gene-LOC112751706;gene-LOC112802775;gene-LOC112802776;gene-LOC112797843;gene-LOC112801640;gene-LOC112744548;gene-LOC112803053;gene-LOC112749910;gene-LOC112751920;gene-LOC112751921;gene-LOC112752260;gene-LOC112755331;gene-LOC112756494;gene-LOC112756501;gene-LOC112756681;gene-LOC112758589;gene-LOC112758659;gene-LOC112767131;gene-LOC112782499;gene-LOC112784089;gene-LOC112789466;gen…	K00008+K00008+K00008+K00008+K00012+K00012+K00012+K00078+K01051+K01051+K01051+K01051+K01051+K01051+K01051+K01051+K01051+K01051+K01051+K01051+K01051+K01051+K01051+K01051+K01051+K01051+K01051+K01051+K01051+K01051+K01051+K01051+K01051+K01051+K01051+K01051+K01051+K01051+K01051+K01051+K01051+K01051+K01184+K01184+K01184+K01184+K01184+K01184+K01184+K01184+K01184+K01184+K01184+K01184+K01184+K01184+K01184+…
Thiamine metabolism	ko00730	12 out of 2484 0.483091787439614%	68 out of 26467 0.256923716325991%	0.0234236	1	novel.211;gene-LOC112695805;gene-LOC112791719;gene-LOC112733825;gene-LOC112741103;gene-LOC112749911;gene-LOC112789941;gene-LOC112801227;gene-LOC112737808;gene-LOC112747647;gene-LOC112770997;gene-LOC112707438	K00939+K00949+K01662+K01662+K01662+K03146+K03146+K03146+K03146+K06928+K20896+K20896
Zeatin biosynthesis	ko00908	15 out of 2484 0.603864734299517%	93 out of 26467 0.351380964975252%	0.0262359	1	gene-LOC112764801;gene-LOC112784141;gene-LOC112705586;gene-LOC112695991;gene-LOC112716071;gene-LOC112723639;gene-LOC112697113;gene-LOC112795845;gene-LOC112741152;gene-LOC112789688;gene-LOC112754776;gene-LOC112776937;gene-LOC112801691;gene-LOC112711628;gene-LOC112696914	K00279+K00279+K00279+K00279+K00279+K00279+K00279+K10760+K10760+K13495+K13496+K13496+K13496+K13496+K13496
Other types of O-glycan biosynthesis	ko00514	13 out of 2484 0.523349436392915%	77 out of 26467 0.290928325839725%	0.0263599	1	gene-LOC112734999;gene-LOC112764402;gene-LOC112702783;gene-LOC112740371;gene-LOC112751792;gene-LOC112792071;gene-LOC112696008;gene-LOC112707771;gene-LOC112750825;gene-LOC112802442;gene-LOC112803932;gene-LOC112748989;gene-LOC112784218	K03691+K09667+K09667+K09667+K13667+K18134+K18134+K20781+K20783+K20783+K20783+K20783+K20784
Nitrogen metabolism	ko00910	15 out of 2484 0.603864734299517%	96 out of 26467 0.362715834813164%	0.033803	1	gene-LOC112716863;gene-LOC112765389;gene-LOC112705922;gene-LOC112782974;gene-LOC112797457;gene-LOC112715572;gene-LOC112744095;gene-LOC112791796;gene-LOC112728932;gene-LOC112736476;gene-LOC112702829;gene-LOC112705234;gene-LOC112791762;gene-LOC112733871;gene-LOC112706114	K00261+K00264+K00264+K00366+K00366+K00366+K00366+K01673+K01674+K01674+K01725+K01915+K02575+K02575+K10534
Cyanoamino acid metabolism	ko00460	33 out of 2484 1.32850241545894%	258 out of 26467 0.974798806060377%	0.0422062	1	novel.1823;novel.2429;novel.1007;gene-LOC112772668;gene-LOC112788862;gene-LOC112788864;gene-LOC112792325;gene-LOC112792326;gene-LOC112801832;gene-LOC112696090;gene-LOC112734525;gene-LOC112734526;gene-LOC112736768;gene-LOC112783185;gene-LOC112716851;gene-LOC112721687;gene-LOC112696961;gene-LOC112751027;gene-LOC112795888;gene-LOC112722947;gene-LOC112741191;gene-LOC112741192;gene-LOC112730543;gene-L…	K00600+K00600+K00600+K01188+K01188+K01188+K01188+K01188+K01188+K01188+K01188+K01188+K01188+K05349+K05349+K05349+K05349+K05350+K05350+K05350+K05350+K05350+K13034+K13051+K13051+K16266+K18592+K18592+K20802+K20802+K20802+K20802+K20802
Tryptophan metabolism	ko00380	37 out of 2484 1.48953301127214%	297 out of 26467 1.12215211395322%	0.0463626	1	gene-LOC112791071;gene-LOC112720319;gene-LOC112733931;gene-LOC112795926;gene-LOC112766625;gene-LOC112779487;gene-LOC112779907;gene-LOC112792137;gene-LOC112705996;gene-LOC112710231;gene-LOC112737957;gene-LOC112749301;gene-LOC112764308;gene-LOC112705705;gene-LOC112776203;gene-LOC112777191;gene-LOC112790430;gene-LOC112791445;gene-LOC114924006;gene-LOC112726557;gene-LOC112733462;gene-LOC112734116;gen…	K00128+K00128+K00128+K00658+K01426+K01426+K01426+K01426+K01426+K01426+K01593+K01593+K03781+K03781+K07408+K07408+K07408+K07408+K07408+K07408+K07408+K07408+K07408+K07408+K11816+K11816+K11816+K11820+K22450+K22450+K22588+K23947+K23947+K23947+K23947+K23947+K23947
Polyketide sugar unit biosynthesis	ko00523	2 out of 2484 0.0805152979066023%	4 out of 26467 0.0151131597838818%	0.0464567	1	gene-LOC112800841;gene-LOC112749548	K12451+K12451
beta-Alanine metabolism	ko00410	23 out of 2484 0.925925925925926%	177 out of 26467 0.66875732043677%	0.0687202	1	gene-LOC112791071;gene-LOC112720319;gene-LOC112733931;gene-LOC112720783;gene-LOC112772978;gene-LOC112789061;gene-LOC112790449;gene-LOC112707518;gene-LOC112711801;gene-LOC112723000;gene-LOC112736288;gene-LOC112737037;gene-LOC112737643;novel.100;gene-LOC112767335;gene-LOC112733757;gene-LOC112740965;gene-LOC112720664;gene-LOC112741657;gene-LOC112738210;gene-LOC112707520;gene-LOC112791693;gene-LOC112…	K00128+K00128+K00128+K00232+K00276+K00276+K00276+K00276+K00276+K00276+K00276+K00276+K00276+K00276+K01580+K01580+K01580+K05605+K05605+K12259+K13366+K17839+K17839
Valine, leucine and isoleucine biosynthesis	ko00290	9 out of 2484 0.36231884057971%	55 out of 26467 0.207805947028375%	0.0689732	1	gene-LOC112789393;novel.604;gene-LOC112789883;gene-LOC112737755;gene-LOC112766219;gene-LOC112706394;gene-LOC112728659;gene-LOC112772799;gene-LOC112742109	K00052+K00052+K00053+K00053+K00826+K00826+K00826+K01652+K01653
Stilbenoid, diarylheptanoid and gingerol biosynthesis	ko00945	17 out of 2484 0.684380032206119%	124 out of 26467 0.468507953300336%	0.0721622	1	gene-LOC112794230;gene-LOC112719871;gene-LOC112782895;gene-LOC112799008;gene-LOC112720490;gene-LOC112745809;gene-LOC112754847;gene-LOC112758260;gene-LOC112784550;gene-LOC112709716;gene-LOC112695437;gene-LOC112714916;gene-LOC112727792;gene-LOC112767136;gene-LOC112783144;gene-LOC112789857;gene-LOC112714524	K00487+K00487+K00588+K00588+K00588+K00588+K13065+K13065+K13065+K13065+K13065+K13065+K13065+K16040+K16040+K16040+K16040
alpha-Linolenic acid metabolism	ko00592	22 out of 2484 0.885668276972625%	170 out of 26467 0.642309290814977%	0.0763156	1	gene-LOC112720783;gene-LOC112758622;gene-LOC112791475;gene-LOC112695228;gene-LOC112733497;gene-LOC112751350;gene-LOC112755830;gene-LOC112723695;gene-LOC112697601;gene-LOC112750538;gene-LOC112802681;gene-LOC112726266;gene-LOC112758124;gene-LOC112706980;gene-LOC112755940;gene-LOC112792553;gene-LOC112798648;gene-LOC112802247;gene-LOC112720768;gene-LOC112737636;gene-LOC112748648;gene-LOC112715899	K00232+K00454+K00454+K00454+K00454+K01047+K05894+K05894+K05894+K10525+K10525+K10526+K10527+K10528+K14674+K16818+K16818+K16818+K16818+K16818+K16818+K18857
Isoflavonoid biosynthesis	ko00943	30 out of 2484 1.20772946859903%	247 out of 26467 0.933237616654702%	0.0864944	1	gene-LOC112749892;gene-LOC112782242;gene-LOC112786326;gene-LOC112786693;gene-LOC112801249;gene-LOC112715348;gene-LOC112715350;gene-LOC112697370;gene-LOC112763399;gene-LOC112796477;gene-LOC112800538;gene-LOC112734659;gene-LOC112741794;gene-LOC112758599;gene-LOC112751677;gene-LOC112772937;gene-LOC112707909;gene-LOC112744659;gene-LOC112744806;gene-LOC112744812;gene-LOC112773022;gene-LOC112783540;gen…	K13258+K13258+K13258+K13258+K13258+K13258+K13258+K13258+K13259+K13260+K13260+K13260+K13260+K13261+K13262+K13262+K13262+K13262+K13262+K13262+K13264+K13264+K13264+K13264+K13264+K13265+K13265+K13265+K13265+K13266
Tropane, piperidine and pyridine alkaloid biosynthesis	ko00960	14 out of 2484 0.563607085346216%	102 out of 26467 0.385385574488986%	0.0952838	1	gene-LOC112772978;gene-LOC112789061;gene-LOC112790449;gene-LOC112707518;gene-LOC112711801;gene-LOC112723000;gene-LOC112736288;gene-LOC112737037;gene-LOC112737643;novel.100;gene-LOC112790135;gene-LOC112737991;gene-LOC112791589;gene-LOC112733637	K00276+K00276+K00276+K00276+K00276+K00276+K00276+K00276+K00276+K00276+K00815+K00815+K08081+K08081
Aflatoxin biosynthesis	ko00254	2 out of 2484 0.0805152979066023%	6 out of 26467 0.0226697396758227%	0.102359	1	gene-LOC112706148;gene-LOC112696975	K11262+K11262
Flavone and flavonol biosynthesis	ko00944	7 out of 2484 0.281803542673108%	46 out of 26467 0.173801337514641%	0.135894	1	gene-LOC112773022;gene-LOC112783540;gene-LOC112784357;gene-LOC112797877;gene-LOC114924131;gene-LOC112779780;gene-LOC112707237	K13264+K13264+K13264+K13264+K13264+K22794+K22794
Fatty acid biosynthesis	ko00061	20 out of 2484 0.805152979066023%	169 out of 26467 0.638531000869007%	0.166759	1	gene-LOC112744880;gene-LOC112703809;gene-LOC112717170;gene-LOC112766851;gene-LOC112776686;gene-LOC112784282;gene-LOC112706067;gene-LOC112710569;gene-LOC112728177;gene-LOC112802003;gene-LOC112744550;gene-LOC112734454;gene-LOC112755322;gene-LOC112697400;gene-LOC112771420;gene-LOC112791823;gene-LOC112708494;gene-LOC112733948;gene-LOC112706148;gene-LOC112696975	K00059+K00648+K00648+K01897+K01897+K01897+K01897+K01897+K01897+K01961+K02160+K02372+K03921+K03921+K07512+K10781+K10781+K10781+K11262+K11262
Carotenoid biosynthesis	ko00906	18 out of 2484 0.72463768115942%	150 out of 26467 0.566743491895568%	0.167155	1	gene-LOC112771445;gene-LOC112707577;gene-LOC112775941;gene-LOC112775943;gene-LOC112703460;gene-LOC112751370;gene-LOC112755019;gene-LOC112758123;gene-LOC112758166;gene-LOC112695685;gene-LOC112697120;gene-LOC112765029;gene-LOC112783178;gene-LOC112797741;gene-LOC112747584;gene-LOC112751851;gene-LOC112802913;gene-LOC112776786	K09835+K09835+K09838+K09838+K09840+K09841+K09841+K09841+K09841+K09841+K09841+K09842+K09843+K09843+K09843+K15746+K15746+K17911
Anthocyanin biosynthesis	ko00942	5 out of 2484 0.201288244766506%	33 out of 26467 0.124683568217025%	0.193158	1	gene-LOC112714792;gene-LOC112750304;gene-LOC112764205;gene-LOC112707232;gene-LOC112707233	K12930+K12938+K12938+K17193+K17193
Vitamin B6 metabolism	ko00750	6 out of 2484 0.241545893719807%	42 out of 26467 0.158688177730759%	0.197353	1	gene-LOC112801206;gene-LOC112791610;gene-LOC112723671;gene-LOC112797014;gene-LOC112776098;gene-LOC112776456	K00275+K00868+K01733+K08681+K13248+K13248
C5-Branched dibasic acid metabolism	ko00660	4 out of 2484 0.161030595813205%	25 out of 26467 0.0944572486492613%	0.203057	1	gene-LOC112789393;novel.604;gene-LOC112772799;gene-LOC112742109	K00052+K00052+K01652+K01653
Fatty acid degradation	ko00071	24 out of 2484 0.966183574879227%	214 out of 26467 0.808554048437677%	0.207409	1	gene-LOC112766771;gene-LOC112777423;gene-LOC112789337;gene-LOC112789339;gene-LOC112727170;gene-LOC112737265;gene-LOC112737266;gene-LOC112741294;novel.2371;gene-LOC112791071;gene-LOC112720319;gene-LOC112733931;gene-LOC112720783;gene-LOC112766851;gene-LOC112776686;gene-LOC112784282;gene-LOC112706067;gene-LOC112710569;gene-LOC112728177;gene-LOC112784511;gene-LOC112758124;gene-LOC112702875;gene-LOC11…	K00121+K00121+K00121+K00121+K00121+K00121+K00121+K00121+K00121+K00128+K00128+K00128+K00232+K01897+K01897+K01897+K01897+K01897+K01897+K07517+K10527+K15401+K15401+K18857
Butanoate metabolism	ko00650	9 out of 2484 0.36231884057971%	71 out of 26467 0.268258586163902%	0.219585	1	gene-LOC112711919;gene-LOC112767335;gene-LOC112733757;gene-LOC112740965;gene-LOC112702123;gene-LOC112751702;gene-LOC112772799;gene-LOC112742109;gene-LOC112797109	K00109+K01580+K01580+K01580+K01640+K01641+K01652+K01653+K01913
Monoterpenoid biosynthesis	ko00902	15 out of 2484 0.603864734299517%	129 out of 26467 0.487399403030189%	0.22845	1	gene-LOC112771293;gene-LOC112772998;gene-LOC112776947;gene-LOC112703426;gene-LOC112776832;gene-LOC112797862;gene-LOC112716498;gene-LOC112697585;gene-LOC112744565;gene-LOC112753068;gene-LOC112777166;gene-LOC112785091;gene-LOC112728275;gene-LOC112728277;gene-LOC112728345	K18108+K18108+K18108+K18108+K20618+K21374+K21374+K21374+K21374+K23810+K23810+K23810+K23810+K23810+K23810
Valine, leucine and isoleucine degradation	ko00280	26 out of 2484 1.04669887278583%	237 out of 26467 0.895454717194998%	0.228778	1	gene-LOC112764537;gene-LOC112764858;gene-LOC112765451;gene-LOC112767292;gene-LOC112785003;gene-LOC112703192;gene-LOC112703193;gene-LOC112706187;gene-LOC112706188;gene-LOC112714840;gene-LOC112791071;gene-LOC112720319;gene-LOC112733931;gene-LOC112771329;gene-LOC112703016;gene-LOC112766219;gene-LOC112706394;gene-LOC112728659;gene-LOC112733266;gene-LOC112743801;gene-LOC112702123;gene-LOC112751702;gen…	K00020+K00020+K00020+K00020+K00020+K00020+K00020+K00020+K00020+K00020+K00128+K00128+K00128+K00166+K00166+K00826+K00826+K00826+K00827+K00827+K01640+K01641+K01968+K01968+K05605+K05605
Phosphatidylinositol signaling system	ko04070	35 out of 2484 1.40901771336554%	327 out of 26467 1.23550081233234%	0.229945	1	gene-LOC112784662;gene-LOC112714966;gene-LOC112728925;gene-LOC112784965;gene-LOC112716303;gene-LOC112796745;gene-LOC112696226;gene-LOC112726671;gene-LOC112735249;gene-LOC112740745;gene-LOC112742019;gene-LOC112784934;gene-LOC112800547;gene-LOC112748496;gene-LOC112771327;gene-LOC112779289;gene-LOC112707689;gene-LOC112723181;gene-LOC112785208;gene-LOC112697768;gene-LOC112705565;gene-LOC112795350;gen…	K00889+K00889+K00889+K00913+K00913+K00921+K00921+K00921+K00921+K00921+K00921+K01099+K01110+K01110+K02183+K02183+K02183+K02183+K05857+K05857+K10572+K13024+K18081+K18081+K18081+K18081+K18081+K18081+K18081+K18081+K20279+K20279+K20279+K20279+K20279
Arginine and proline metabolism	ko00330	26 out of 2484 1.04669887278583%	238 out of 26467 0.899233007140968%	0.23537	1	gene-LOC112791071;gene-LOC112720319;gene-LOC112733931;gene-LOC112710495;gene-LOC112722463;gene-LOC112782357;gene-LOC112716661;gene-LOC112711922;gene-LOC112766201;gene-LOC112705937;gene-LOC112766625;gene-LOC112779487;gene-LOC112779907;gene-LOC112792137;gene-LOC112705996;gene-LOC112710231;gene-LOC112750478;gene-LOC112744690;gene-LOC112738210;gene-LOC112796906;gene-LOC112727811;gene-LOC112743520;gen…	K00128+K00128+K00128+K00294+K00294+K00318+K00318+K00472+K00797+K00797+K01426+K01426+K01426+K01426+K01426+K01426+K01611+K01611+K12259+K12657+K12657+K12657+K12657+K13366+K17839+K17839
Cutin, suberine and wax biosynthesis	ko00073	19 out of 2484 0.764895330112721%	170 out of 26467 0.642309290814977%	0.244784	1	gene-LOC112772120;gene-LOC112772561;gene-LOC112784722;gene-LOC112784733;gene-LOC112728571;gene-LOC112737451;gene-LOC112730504;gene-LOC112772171;gene-LOC112708132;gene-LOC112697034;gene-LOC112702875;gene-LOC112720024;gene-LOC112770886;gene-LOC112723491;gene-LOC112730831;gene-LOC112699157;gene-LOC112755334;gene-LOC112697418;gene-LOC112777159	K13356+K13356+K13356+K13356+K13356+K13356+K15398+K15400+K15400+K15400+K15401+K15401+K15403+K15404+K15404+K15404+K15406+K15406+K21995
Peroxisome	ko04146	34 out of 2484 1.36876006441224%	332 out of 26467 1.25439226206219%	0.321582	1	gene-LOC112720783;gene-LOC112702092;gene-LOC112702123;gene-LOC112766851;gene-LOC112776686;gene-LOC112784282;gene-LOC112706067;gene-LOC112710569;gene-LOC112728177;gene-LOC112764308;gene-LOC112705705;gene-LOC112758207;gene-LOC112772458;gene-LOC112785231;gene-LOC112706839;gene-LOC112695477;gene-LOC112755533;gene-LOC112703717;gene-LOC112695556;gene-LOC112695557;gene-LOC112695558;gene-LOC112723102;gen…	K00232+K00830+K01640+K01897+K01897+K01897+K01897+K01897+K01897+K03781+K03781+K04565+K04565+K04565+K04565+K04565+K08726+K08726+K08726+K08726+K08726+K08726+K11187+K11187+K11517+K12261+K13237+K13356+K13356+K13356+K13356+K13356+K13356+K17879
Glycosylphosphatidylinositol (GPI)-anchor biosynthesis	ko00563	12 out of 2484 0.483091787439614%	109 out of 26467 0.411833604110779%	0.324827	1	gene-LOC112717762;gene-LOC112747644;gene-LOC112758069;gene-LOC112758886;gene-LOC112766785;gene-LOC112773148;gene-LOC112702532;gene-LOC112775518;gene-LOC112695977;gene-LOC112696380;gene-LOC112744493;gene-LOC112744649	K03857+K03858+K03860+K03860+K03860+K03860+K03860+K03860+K03860+K03860+K03860+K09658
Glycerophospholipid metabolism	ko00564	43 out of 2484 1.73107890499195%	428 out of 26467 1.61710809687535%	0.341642	1	gene-LOC112747444;gene-LOC112771946;gene-LOC112750488;gene-LOC112802719;gene-LOC112720152;gene-LOC112751350;gene-LOC112775924;gene-LOC112710277;gene-LOC112777551;gene-LOC112710770;gene-LOC112719630;gene-LOC112719631;gene-LOC112749549;gene-LOC112790082;gene-LOC112790587;gene-LOC112720201;gene-LOC112722591;gene-LOC112737941;gene-LOC112789508;gene-LOC112790910;gene-LOC112715082;gene-LOC112772744;gen…	K00630+K00655+K00993+K00993+K00993+K01047+K01114+K01114+K01115+K01115+K01115+K01115+K01115+K01126+K01126+K01126+K01126+K01126+K01613+K01613+K01613+K06130+K06130+K08744+K13508+K13508+K13510+K13510+K14674+K16818+K16818+K16818+K16818+K16818+K16818+K18693+K18693+K18693+K18696+K18696+K18696+K18696+K18696
Steroid biosynthesis	ko00100	11 out of 2484 0.442834138486312%	104 out of 26467 0.392942154380927%	0.385351	1	gene-LOC112702775;gene-LOC112738324;gene-LOC112801996;gene-LOC114927374;gene-LOC112736795;gene-LOC112789026;gene-LOC112737069;gene-LOC112782610;gene-LOC112714308;gene-LOC112791831;gene-LOC112755940	K00559+K00559+K01853+K07748+K07748+K09828+K09828+K09832+K09832+K14424+K14674
Fatty acid metabolism	ko01212	24 out of 2484 0.966183574879227%	240 out of 26467 0.906789587032909%	0.403243	1	gene-LOC112744880;gene-LOC112720783;gene-LOC112703809;gene-LOC112717170;gene-LOC112766851;gene-LOC112776686;gene-LOC112784282;gene-LOC112706067;gene-LOC112710569;gene-LOC112728177;gene-LOC112802003;gene-LOC112744550;gene-LOC112734454;gene-LOC112755322;gene-LOC112697400;gene-LOC112771420;gene-LOC112715087;gene-LOC112779690;gene-LOC112758124;gene-LOC112791823;gene-LOC112708494;gene-LOC112733948;gen…	K00059+K00232+K00648+K00648+K01897+K01897+K01897+K01897+K01897+K01897+K01961+K02160+K02372+K03921+K03921+K07512+K10251+K10258+K10527+K10781+K10781+K10781+K11262+K11262
Phagosome	ko04145	26 out of 2484 1.04669887278583%	261 out of 26467 0.986133675898288%	0.404705	1	gene-LOC112796745;gene-LOC112696226;gene-LOC112726671;gene-LOC112735249;gene-LOC112740745;gene-LOC112742019;gene-LOC112764127;gene-LOC112754858;gene-LOC112764483;gene-LOC112765826;gene-LOC112792697;gene-LOC112705693;gene-LOC112706303;gene-LOC112711887;gene-LOC112734936;gene-LOC112754306;gene-LOC112767161;gene-LOC112790905;gene-LOC112705648;gene-LOC112696384;gene-LOC112732762;gene-LOC112734574;gen…	K00921+K00921+K00921+K00921+K00921+K00921+K02154+K07374+K07374+K07374+K07374+K07374+K07374+K07374+K07374+K07375+K07375+K07375+K07375+K07375+K07375+K07375+K08057+K08057+K10956+K10956
Porphyrin and chlorophyll metabolism	ko00860	15 out of 2484 0.603864734299517%	148 out of 26467 0.559186912003627%	0.41719	1	gene-LOC112790035;gene-LOC112737894;gene-LOC112770893;gene-LOC112770801;gene-LOC112703060;gene-LOC112791329;gene-LOC112728676;gene-LOC112783554;gene-LOC112750507;gene-LOC112728023;gene-LOC112702176;gene-LOC112797888;gene-LOC112756167;gene-LOC112805413;gene-LOC112722274	K00218+K00218+K01845+K02303+K02303+K02492+K02492+K03405+K04040+K04040+K10960+K13544+K21480+K22013+K22013
Inositol phosphate metabolism	ko00562	35 out of 2484 1.40901771336554%	357 out of 26467 1.34884951071145%	0.418803	1	gene-LOC112790684;gene-LOC112732338;gene-LOC112784662;gene-LOC112714966;gene-LOC112728925;gene-LOC112784965;gene-LOC112716303;gene-LOC112796745;gene-LOC112696226;gene-LOC112726671;gene-LOC112735249;gene-LOC112740745;gene-LOC112742019;gene-LOC112784934;gene-LOC112800547;gene-LOC112748496;gene-LOC112775924;gene-LOC112710277;gene-LOC112765253;gene-LOC112785208;gene-LOC112697768;gene-LOC112705565;gen…	K00469+K00469+K00889+K00889+K00889+K00913+K00913+K00921+K00921+K00921+K00921+K00921+K00921+K01099+K01110+K01110+K01114+K01114+K01803+K05857+K05857+K10572+K18081+K18081+K18081+K18081+K18081+K18081+K18081+K18081+K20279+K20279+K20279+K20279+K20279
Non-homologous end-joining	ko03450	3 out of 2484 0.120772946859903%	26 out of 26467 0.0982355385952318%	0.446375	1	gene-LOC112750080;gene-LOC112801052;gene-LOC112802143	K03512+K03512+K10865
Ether lipid metabolism	ko00565	14 out of 2484 0.563607085346216%	142 out of 26467 0.536517172327804%	0.464661	1	gene-LOC112750488;gene-LOC112802719;gene-LOC112720152;gene-LOC112751350;gene-LOC112775924;gene-LOC112710277;gene-LOC112777551;gene-LOC112710770;gene-LOC112719630;gene-LOC112719631;gene-LOC112749549;gene-LOC112797338;gene-LOC112743972;gene-LOC112755940	K00993+K00993+K00993+K01047+K01114+K01114+K01115+K01115+K01115+K01115+K01115+K13510+K13510+K14674
Mannose type O-glycan biosynthesis	ko00515	1 out of 2484 0.0402576489533011%	7 out of 26467 0.0264480296217932%	0.498402	1	gene-LOC112734236	K18207
Folate biosynthesis	ko00790	9 out of 2484 0.36231884057971%	94 out of 26467 0.355159254921223%	0.526336	1	gene-LOC112791563;novel.2130;gene-LOC112801161;novel.1093;gene-LOC112782818;gene-LOC112714827;gene-LOC112751703;gene-LOC112796486;gene-LOC112802773	K00079+K01724+K03639+K03639+K14652+K14652+K15631+K15631+K15631
Phosphonate and phosphinate metabolism	ko00440	3 out of 2484 0.120772946859903%	30 out of 26467 0.113348698379114%	0.543915	1	gene-LOC112750488;gene-LOC112802719;gene-LOC112720152	K00993+K00993+K00993
Selenocompound metabolism	ko00450	5 out of 2484 0.201288244766506%	52 out of 26467 0.196471077190464%	0.546232	1	gene-LOC112779523;gene-LOC112710647;gene-LOC112782319;gene-LOC112716416;gene-LOC112775751	K00384+K00384+K01739+K01739+K01761
Indole alkaloid biosynthesis	ko00901	5 out of 2484 0.201288244766506%	53 out of 26467 0.200249367136434%	0.56364	1	gene-LOC112737957;gene-LOC112749301;gene-LOC112790527;gene-LOC112709024;gene-LOC112722647	K01593+K01593+K01757+K01757+K01757
Glycerolipid metabolism	ko00561	36 out of 2484 1.44927536231884%	392 out of 26467 1.48108965882042%	0.580487	1	gene-LOC112791071;gene-LOC112720319;gene-LOC112733931;gene-LOC112747444;gene-LOC112771946;gene-LOC112758939;gene-LOC112771268;gene-LOC112775057;gene-LOC112775717;gene-LOC112783236;gene-LOC112785062;gene-LOC112792761;gene-LOC112706855;gene-LOC112711012;gene-LOC112714387;gene-LOC112714513;gene-LOC112736417;gene-LOC112750875;gene-LOC112758551;gene-LOC112802393;gene-LOC112712316;gene-LOC112701499;gen…	K00128+K00128+K00128+K00630+K00655+K00679+K00679+K00679+K00679+K00679+K00679+K00679+K00679+K00679+K00679+K00679+K00679+K01054+K01054+K01054+K01054+K03715+K03715+K06119+K06119+K06119+K07407+K07407+K09480+K13508+K13508+K14674+K18693+K18693+K18693+K21362
Terpenoid backbone biosynthesis	ko00900	16 out of 2484 0.644122383252818%	175 out of 26467 0.661200740544829%	0.581984	1	gene-LOC112710464;gene-LOC112747624;gene-LOC112750849;gene-LOC114924128;gene-LOC112751702;gene-LOC112791719;gene-LOC112733825;gene-LOC112741103;gene-LOC112702176;gene-LOC112737563;novel.1186;gene-LOC112701951;gene-LOC112765596;gene-LOC112800661;gene-LOC112748962;gene-LOC112783318	K00021+K00021+K00587+K00938+K01641+K01662+K01662+K01662+K10960+K12742+K12742+K13789+K13789+K13789+K13789+K15889
Limonene and pinene degradation	ko00903	3 out of 2484 0.120772946859903%	34 out of 26467 0.128461858162995%	0.630682	1	gene-LOC112791071;gene-LOC112720319;gene-LOC112733931	K00128+K00128+K00128
Synthesis and degradation of ketone bodies	ko00072	2 out of 2484 0.0805152979066023%	23 out of 26467 0.0869006687573204%	0.649555	1	gene-LOC112702123;gene-LOC112751702	K01640+K01641
Ascorbate and aldarate metabolism	ko00053	27 out of 2484 1.08695652173913%	308 out of 26467 1.1637133033589%	0.674522	1	gene-LOC112797843;gene-LOC112801640;gene-LOC112744548;gene-LOC112755579;gene-LOC112695261;gene-LOC112791071;gene-LOC112720319;gene-LOC112733931;gene-LOC112791254;gene-LOC112795565;gene-LOC112720309;gene-LOC112733284;gene-LOC112701439;gene-LOC112777378;gene-LOC112712284;gene-LOC112790684;gene-LOC112732338;gene-LOC112797562;gene-LOC112758272;novel.1867;novel.624;novel.330;novel.1012;novel.1318;gene…	K00012+K00012+K00012+K00103+K00103+K00128+K00128+K00128+K00423+K00423+K00423+K00423+K00434+K00434+K00434+K00469+K00469+K08232+K10046+K12447+K12447+K12447+K12447+K12447+K14190+K16190+K16190
Pantothenate and CoA biosynthesis	ko00770	12 out of 2484 0.483091787439614%	144 out of 26467 0.544073752219745%	0.709151	1	gene-LOC112789883;gene-LOC112737755;gene-LOC112791071;gene-LOC112720319;gene-LOC112733931;gene-LOC112766219;gene-LOC112706394;gene-LOC112728659;gene-LOC112772799;gene-LOC112742109;gene-LOC112791693;gene-LOC112733789	K00053+K00053+K00128+K00128+K00128+K00826+K00826+K00826+K01652+K01653+K17839+K17839
Sulfur metabolism	ko00920	9 out of 2484 0.36231884057971%	110 out of 26467 0.41561189405675%	0.715028	1	gene-LOC112789586;gene-LOC112705240;gene-LOC112800893;gene-LOC112749873;gene-LOC112801267;gene-LOC112727447;gene-LOC112782319;gene-LOC112716416;gene-LOC112730543	K00387+K00640+K00860+K01738+K01738+K01738+K01739+K01739+K13034
Photosynthesis - antenna proteins	ko00196	3 out of 2484 0.120772946859903%	40 out of 26467 0.151131597838818%	0.738023	1	gene-LOC112792338;gene-LOC112734545;gene-LOC112783659	K08912+K08912+K08915
One carbon pool by folate	ko00670	5 out of 2484 0.201288244766506%	70 out of 26467 0.264480296217932%	0.798056	1	novel.1823;novel.2429;novel.1007;gene-LOC112802501;novel.69	K00600+K00600+K00600+K00601+K01938
Biosynthesis of unsaturated fatty acids	ko01040	5 out of 2484 0.201288244766506%	73 out of 26467 0.275815166055843%	0.82686	1	gene-LOC112720783;gene-LOC112755322;gene-LOC112697400;gene-LOC112715087;gene-LOC112779690	K00232+K03921+K03921+K10251+K10258
Carbon fixation in photosynthetic organisms	ko00710	18 out of 2484 0.72463768115942%	231 out of 26467 0.872784977519175%	0.827691	1	gene-LOC112718423;gene-LOC112722502;gene-LOC112776951;gene-LOC112764574;gene-LOC112802086;gene-LOC112785591;gene-LOC112751339;gene-LOC112797117;gene-LOC112723566;gene-LOC112698000;gene-LOC112701780;gene-LOC112736939;gene-LOC112765253;gene-LOC112775529;gene-LOC112711993;novel.103;gene-LOC112764375;gene-LOC112697048	K00026+K00026+K00028+K00029+K00029+K00927+K01595+K01595+K01602+K01602+K01623+K01623+K01803+K01807+K01807+K01807+K05298+K05298
Fatty acid elongation	ko00062	9 out of 2484 0.36231884057971%	126 out of 26467 0.476064533192277%	0.84674	1	gene-LOC112771420;gene-LOC112715087;gene-LOC112779690;gene-LOC112711163;gene-LOC112712095;gene-LOC112726581;gene-LOC112734257;gene-LOC112734882;gene-LOC112736893	K07512+K10251+K10258+K15397+K15397+K15397+K15397+K15397+K15397
Phenylalanine, tyrosine and tryptophan biosynthesis	ko00400	12 out of 2484 0.483091787439614%	167 out of 26467 0.630974420977066%	0.869181	1	gene-LOC112790135;gene-LOC112737991;gene-LOC112743642;gene-LOC112728946;gene-LOC112797820;gene-LOC112744517;gene-LOC112771403;gene-LOC112784870;novel.1649;gene-LOC112716665;gene-LOC112765553;gene-LOC112702323	K00815+K00815+K00891+K01657+K01850+K01850+K05359+K05359+K05359+K06001+K15227+K15227
Aminoacyl-tRNA biosynthesis	ko00970	19 out of 2484 0.764895330112721%	253 out of 26467 0.955907356330525%	0.874278	1	gene-LOC112702428;gene-LOC112754581;gene-LOC112758346;gene-LOC112758844;gene-LOC112762414;gene-LOC112702682;gene-LOC112792751;gene-LOC112797177;gene-LOC112706943;gene-LOC112720039;gene-LOC112696143;gene-LOC112728150;gene-LOC112737042;gene-LOC112721216;gene-LOC112735214;gene-LOC112715045;gene-LOC112744987;gene-LOC112766765;gene-LOC112791029	K01868+K01870+K01870+K01870+K01870+K01870+K01870+K01870+K01870+K01870+K01870+K01870+K01870+K01876+K01876+K01880+K01880+K01881+K02433
Biotin metabolism	ko00780	3 out of 2484 0.120772946859903%	52 out of 26467 0.196471077190464%	0.877665	1	gene-LOC112744880;gene-LOC112734454;gene-LOC112712618	K00059+K02372+K19562
Photosynthesis	ko00195	14 out of 2484 0.563607085346216%	194 out of 26467 0.732988249518268%	0.880667	1	novel.2556;novel.890;gene-LOC112789985;gene-LOC112792125;gene-LOC112720565;gene-LOC112734296;gene-LOC112780087;gene-LOC112711805;gene-LOC112766008;gene-LOC112796142;gene-LOC112741437;gene-LOC112751308;gene-LOC112707815;gene-LOC112737666	K02109+K02109+K02115+K02639+K02639+K02639+K02692+K02692+K02694+K02694+K02694+K02717+K02717+K02721
SNARE interactions in vesicular transport	ko04130	8 out of 2484 0.322061191626409%	124 out of 26467 0.468507953300336%	0.90522	1	gene-LOC112757628;gene-LOC112796302;gene-LOC112728748;gene-LOC112741613;gene-LOC112797813;gene-LOC112701899;gene-LOC112703237;gene-LOC112702110	K08486+K08486+K08486+K08486+K08493+K08503+K08505+K08515
Propanoate metabolism	ko00640	9 out of 2484 0.36231884057971%	137 out of 26467 0.517625722597952%	0.905392	1	gene-LOC112771329;gene-LOC112703016;gene-LOC112720783;gene-LOC112802003;gene-LOC112744550;gene-LOC112720664;gene-LOC112741657;gene-LOC112706148;gene-LOC112696975	K00166+K00166+K00232+K01961+K02160+K05605+K05605+K11262+K11262
Riboflavin metabolism	ko00740	5 out of 2484 0.201288244766506%	86 out of 26467 0.324932935353459%	0.915448	1	gene-LOC112759126;gene-LOC112737667;gene-LOC112802395;gene-LOC112782818;gene-LOC112714827	K00793+K00793+K14379+K14652+K14652
Sulfur relay system	ko04122	2 out of 2484 0.0805152979066023%	43 out of 26467 0.16246646767673%	0.921418	1	gene-LOC112801161;novel.1093	K03639+K03639
Glycosphingolipid biosynthesis - globo and isoglobo series	ko00603	2 out of 2484 0.0805152979066023%	43 out of 26467 0.16246646767673%	0.921418	1	gene-LOC112751575;gene-LOC112801794	K07407+K07407
Glucosinolate biosynthesis	ko00966	4 out of 2484 0.161030595813205%	76 out of 26467 0.287150035893754%	0.934602	1	gene-LOC112766219;gene-LOC112706394;gene-LOC112728659;gene-LOC112750083	K00826+K00826+K00826+K11820
Cysteine and methionine metabolism	ko00270	37 out of 2484 1.48953301127214%	493 out of 26467 1.86269694336343%	0.939864	1	gene-LOC112718423;gene-LOC112722502;gene-LOC112705240;gene-LOC112754196;gene-LOC112758002;gene-LOC112695681;gene-LOC112696568;gene-LOC112766201;gene-LOC112705937;gene-LOC112790135;gene-LOC112737991;gene-LOC112766219;gene-LOC112706394;gene-LOC112728659;gene-LOC112733266;gene-LOC112743801;gene-LOC112750478;gene-LOC112744690;gene-LOC112749873;gene-LOC112801267;gene-LOC112727447;gene-LOC112782319;gen…	K00026+K00026+K00640+K00789+K00789+K00789+K00789+K00797+K00797+K00815+K00815+K00826+K00826+K00826+K00827+K00827+K01611+K01611+K01738+K01738+K01738+K01739+K01739+K01761+K01762+K01762+K05933+K05933+K05933+K05933+K05933+K08967+K13034+K20772+K20772+K22207+K22207
Spliceosome	ko03040	76 out of 2484 3.05958132045089%	949 out of 26467 3.58559715872596%	0.940534	1	gene-LOC112765011;gene-LOC112775334;gene-LOC112784773;gene-LOC112787536;gene-LOC112709713;gene-LOC112714399;gene-LOC112723452;gene-LOC112727714;gene-LOC112729695;gene-LOC112736623;gene-LOC112736644;gene-LOC112744863;gene-LOC112699881;novel.1531;gene-LOC112744839;gene-LOC112755075;gene-LOC112766957;gene-LOC112769082;gene-LOC112789486;gene-LOC112706184;gene-LOC112734098;gene-LOC112789322;gene-LOC11…	K03283+K03283+K03283+K03283+K03283+K03283+K03283+K03283+K03283+K03283+K03283+K03283+K03283+K03283+K11087+K11094+K12741+K12741+K12741+K12741+K12741+K12811+K12811+K12815+K12818+K12818+K12818+K12818+K12818+K12818+K12818+K12818+K12818+K12818+K12818+K12818+K12818+K12818+K12818+K12818+K12818+K12818+K12818+K12818+K12818+K12819+K12819+K12833+K12833+K12835+K12835+K12835+K12835+K12835+K12835+K12836+K12836+…
Oxidative phosphorylation	ko00190	26 out of 2484 1.04669887278583%	372 out of 26467 1.40552385990101%	0.958752	1	gene-LOC112758912;gene-LOC112775929;gene-LOC112806015;gene-LOC112709778;gene-LOC112723337;gene-LOC112727258;gene-LOC112782477;gene-LOC112796571;gene-LOC112695240;gene-LOC112716360;gene-LOC112723576;gene-LOC112741858;gene-LOC112697903;novel.2556;novel.890;gene-LOC112789985;gene-LOC114926174;novel.2553;novel.2884;novel.2886;gene-LOC112764127;novel.2468;novel.2875;novel.2877;gene-LOC112780138;novel.…	K01507+K01507+K01507+K01507+K01507+K01507+K01535+K01535+K01535+K01535+K01535+K01535+K01535+K02109+K02109+K02115+K02132+K02132+K02132+K02132+K02154+K02262+K03879+K03883+K03884+K05573
Glyoxylate and dicarboxylate metabolism	ko00630	18 out of 2484 0.72463768115942%	280 out of 26467 1.05792118487173%	0.970222	1	gene-LOC112718423;gene-LOC112722502;novel.1823;novel.2429;novel.1007;gene-LOC112702092;gene-LOC112723566;gene-LOC112698000;gene-LOC112745002;novel.451;gene-LOC112797109;gene-LOC112705234;gene-LOC112764308;gene-LOC112705705;gene-LOC112714328;gene-LOC112755820;gene-LOC112733388;gene-LOC112733389	K00026+K00026+K00600+K00600+K00600+K00830+K01602+K01602+K01637+K01647+K01913+K01915+K03781+K03781+K11517+K22133+K22133+K22133
Arginine biosynthesis	ko00220	6 out of 2484 0.241545893719807%	119 out of 26467 0.449616503570484%	0.972155	1	gene-LOC112716863;gene-LOC112797646;gene-LOC112705234;novel.555;gene-LOC112748268;gene-LOC112748270	K00261+K01755+K01915+K14677+K14682+K14682
Histidine metabolism	ko00340	6 out of 2484 0.241545893719807%	123 out of 26467 0.464729663354366%	0.978194	1	gene-LOC112791071;gene-LOC112720319;gene-LOC112733931;gene-LOC112712425;gene-LOC112796783;gene-LOC112742103	K00128+K00128+K00128+K01590+K14152+K14152
Protein processing in endoplasmic reticulum	ko04141	77 out of 2484 3.09983896940419%	1007 out of 26467 3.80473797559225%	0.978776	1	gene-LOC112783310;gene-LOC112695436;gene-LOC112764302;gene-LOC112702060;gene-LOC112772539;gene-LOC112765011;gene-LOC112775334;gene-LOC112784773;gene-LOC112787536;gene-LOC112709713;gene-LOC112714399;gene-LOC112723452;gene-LOC112727714;gene-LOC112729695;gene-LOC112736623;gene-LOC112736644;gene-LOC112744863;gene-LOC112699881;novel.1531;gene-LOC112751856;gene-LOC112802917;gene-LOC112697246;gene-LOC11…	K01230+K01456+K03094+K03094+K03094+K03283+K03283+K03283+K03283+K03283+K03283+K03283+K03283+K03283+K03283+K03283+K03283+K03283+K03283+K04079+K04079+K04079+K04374+K04374+K04374+K04374+K07953+K08057+K08057+K09487+K09487+K09518+K09523+K10578+K10661+K10661+K10666+K10956+K10956+K13993+K13993+K13993+K13993+K13993+K13993+K13993+K13993+K13993+K13993+K13993+K13993+K13993+K13993+K13993+K13993+K13993+K13993+…
Autophagy - other	ko04136	6 out of 2484 0.241545893719807%	128 out of 26467 0.483621113084218%	0.984033	1	gene-LOC112785191;gene-LOC112715884;novel.2830;gene-LOC112738024;gene-LOC112789598;gene-LOC112728915	K08269+K08269+K08269+K08333+K08341+K08343
Pyrimidine metabolism	ko00240	15 out of 2484 0.603864734299517%	263 out of 26467 0.993690255790229%	0.989147	1	gene-LOC112705002;gene-LOC112751344;gene-LOC112795752;gene-LOC112741061;gene-LOC112789438;gene-LOC112706806;gene-LOC112696371;gene-LOC112730730;novel.1368;gene-LOC112754915;gene-LOC112784188;gene-LOC112716873;gene-LOC112697026;gene-LOC112709899;gene-LOC112722548	K01240+K01489+K01510+K01510+K06966+K06966+K06966+K09903+K10807+K14641+K14641+K14641+K14641+K16904+K16904
Pyruvate metabolism	ko00620	22 out of 2484 0.885668276972625%	358 out of 26467 1.35262780065742%	0.989871	1	gene-LOC112718423;gene-LOC112722502;gene-LOC112776951;gene-LOC112764574;gene-LOC112802086;gene-LOC112791071;gene-LOC112720319;gene-LOC112733931;gene-LOC112791853;gene-LOC112801018;gene-LOC112733985;gene-LOC112729011;gene-LOC112751339;gene-LOC112797117;gene-LOC112795921;gene-LOC112797109;gene-LOC112802003;gene-LOC112744550;gene-LOC112706148;gene-LOC112696975;gene-LOC112767026;gene-LOC112791698	K00026+K00026+K00028+K00029+K00029+K00128+K00128+K00128+K00161+K00161+K00161+K00873+K01595+K01595+K01759+K01913+K01961+K02160+K11262+K11262+K18881+K18881
Proteasome	ko03050	16 out of 2484 0.644122383252818%	280 out of 26467 1.05792118487173%	0.990766	1	gene-LOC112751021;gene-LOC112796590;gene-LOC112797692;gene-LOC112756162;gene-LOC112764770;gene-LOC112782364;gene-LOC112791297;gene-LOC112800511;gene-LOC112800630;gene-LOC112706857;gene-LOC112717066;gene-LOC112748400;gene-LOC112748833;gene-LOC112750021;gene-LOC112801117;gene-LOC112733919	K02728+K03029+K03029+K03030+K03063+K03063+K03063+K03063+K03063+K03063+K03063+K03063+K03063+K06699+K06699+K06699
Pentose phosphate pathway	ko00030	11 out of 2484 0.442834138486312%	211 out of 26467 0.797219178599766%	0.990994	1	gene-LOC112744834;gene-LOC112701310;gene-LOC112723350;gene-LOC112764799;gene-LOC112706609;gene-LOC112722787;gene-LOC112701780;gene-LOC112736939;gene-LOC112775529;gene-LOC112711993;novel.103	K00036+K00131+K00131+K00850+K00850+K00850+K01623+K01623+K01807+K01807+K01807
Glycolysis / Gluconeogenesis	ko00010	31 out of 2484 1.24798711755233%	481 out of 26467 1.81735746401179%	0.992178	1	gene-LOC112766771;gene-LOC112777423;gene-LOC112789337;gene-LOC112789339;gene-LOC112727170;gene-LOC112737265;gene-LOC112737266;gene-LOC112741294;novel.2371;gene-LOC112791071;gene-LOC112720319;gene-LOC112733931;gene-LOC112701310;gene-LOC112723350;gene-LOC112791853;gene-LOC112801018;gene-LOC112733985;gene-LOC112751279;gene-LOC112764799;gene-LOC112706609;gene-LOC112722787;gene-LOC112729011;gene-LOC11…	K00121+K00121+K00121+K00121+K00121+K00121+K00121+K00121+K00121+K00128+K00128+K00128+K00131+K00131+K00161+K00161+K00161+K00844+K00850+K00850+K00850+K00873+K00927+K01623+K01623+K01785+K01785+K01785+K01803+K01913+K18857
Basal transcription factors	ko03022	7 out of 2484 0.281803542673108%	159 out of 26467 0.600748101409302%	0.994086	1	gene-LOC112791370;gene-LOC112728633;gene-LOC112797230;gene-LOC112743854;gene-LOC112697064;gene-LOC112740659;novel.2891	K03122+K03122+K03127+K03127+K03128+K03128+K03130
Purine metabolism	ko00230	32 out of 2484 1.28824476650564%	503 out of 26467 1.90047984282314%	0.994492	1	gene-LOC112762823;gene-LOC112802501;gene-LOC112772517;gene-LOC112707917;gene-LOC112703892;gene-LOC112757962;gene-LOC112695633;gene-LOC112800893;gene-LOC112729011;novel.211;gene-LOC112755700;gene-LOC112696046;gene-LOC112702107;gene-LOC112702776;gene-LOC112723264;novel.1854;gene-LOC112795752;gene-LOC112741061;gene-LOC112722652;gene-LOC112726261;gene-LOC112747647;gene-LOC112789438;gene-LOC112706806;…	K00088+K00601+K00759+K00759+K00764+K00856+K00856+K00860+K00873+K00939+K00942+K00942+K01488+K01488+K01488+K01488+K01510+K01510+K01514+K01951+K06928+K06966+K06966+K06966+K10807+K13484+K14641+K14641+K14641+K14641+K19964+K19964
Endocytosis	ko04144	69 out of 2484 2.77777777777778%	966 out of 26467 3.64982808780746%	0.994978	1	gene-LOC112784662;gene-LOC112714966;gene-LOC112728925;gene-LOC112777551;gene-LOC112710770;gene-LOC112719630;gene-LOC112719631;gene-LOC112749549;gene-LOC112778986;novel.2583;novel.1193;gene-LOC112765011;gene-LOC112775334;gene-LOC112784773;gene-LOC112787536;gene-LOC112709713;gene-LOC112714399;gene-LOC112723452;gene-LOC112727714;gene-LOC112729695;gene-LOC112736623;gene-LOC112736644;gene-LOC112744863…	K00889+K00889+K00889+K01115+K01115+K01115+K01115+K01115+K01528+K01528+K01528+K03283+K03283+K03283+K03283+K03283+K03283+K03283+K03283+K03283+K03283+K03283+K03283+K03283+K03283+K04645+K04646+K07901+K07904+K07904+K07904+K07904+K07937+K12184+K12184+K12189+K12190+K12192+K12196+K12200+K12200+K12200+K12200+K12471+K12471+K12471+K12472+K12472+K12472+K12472+K12489+K12489+K18468+K19366+K19476+K19476+K19476+…
Base excision repair	ko03410	7 out of 2484 0.281803542673108%	163 out of 26467 0.615861261193184%	0.995423	1	gene-LOC112792333;gene-LOC112750080;gene-LOC112801052;gene-LOC112758851;gene-LOC112711550;gene-LOC112784474;gene-LOC112736370	K03505+K03512+K03512+K03652+K10773+K10798+K10798
Nicotinate and nicotinamide metabolism	ko00760	2 out of 2484 0.0805152979066023%	79 out of 26467 0.298484905731666%	0.996218	1	gene-LOC112750810;gene-LOC112705002	K00278+K01240
RNA polymerase	ko03020	8 out of 2484 0.322061191626409%	191 out of 26467 0.721653379680357%	0.997926	1	gene-LOC112771237;gene-LOC112750001;novel.392;gene-LOC112796061;gene-LOC112789107;gene-LOC112788897;gene-LOC112777672;gene-LOC112711641	K03002+K03007+K03009+K03012+K03013+K03016+K03023+K03023
Glycine, serine and threonine metabolism	ko00260	21 out of 2484 0.845410628019324%	405 out of 26467 1.53020742811803%	0.999403	1	gene-LOC112750379;gene-LOC112750268;gene-LOC112727488;gene-LOC112772978;gene-LOC112789061;gene-LOC112790449;gene-LOC112707518;gene-LOC112711801;gene-LOC112723000;gene-LOC112736288;gene-LOC112737037;gene-LOC112737643;novel.100;novel.1823;novel.2429;novel.1007;gene-LOC112733266;gene-LOC112743801;gene-LOC112702092;gene-LOC112723671;gene-LOC112716665	K00108+K00130+K00130+K00276+K00276+K00276+K00276+K00276+K00276+K00276+K00276+K00276+K00276+K00600+K00600+K00600+K00827+K00827+K00830+K01733+K06001
Lysine degradation	ko00310	6 out of 2484 0.241545893719807%	178 out of 26467 0.672535610382741%	0.999472	1	gene-LOC112791071;gene-LOC112720319;gene-LOC112733931;gene-LOC112795926;gene-LOC112728027;gene-LOC112728578	K00128+K00128+K00128+K00658+K11420+K11426
Ubiquinone and other terpenoid-quinone biosynthesis	ko00130	23 out of 2484 0.925925925925926%	442 out of 26467 1.67000415611894%	0.999617	1	gene-LOC112764180;gene-LOC112794230;gene-LOC112719871;gene-LOC112790135;gene-LOC112737991;gene-LOC112771695;gene-LOC112791069;gene-LOC112723541;gene-LOC112771618;gene-LOC112749832;gene-LOC112743803;gene-LOC112801152;gene-LOC112772563;gene-LOC112790139;gene-LOC114924763;gene-LOC112707569;gene-LOC112707570;gene-LOC112720245;novel.1147;gene-LOC112784780;novel.1117;gene-LOC112720366;gene-LOC112803057	K00457+K00487+K00487+K00815+K00815+K01904+K01904+K01904+K03809+K05928+K06126+K06127+K09833+K09833+K09833+K09833+K09833+K09833+K09833+K09834+K12502+K14759+K18534
N-Glycan biosynthesis	ko00510	12 out of 2484 0.483091787439614%	281 out of 26467 1.0616994748177%	0.999631	1	gene-LOC112775324;gene-LOC112802826;gene-LOC112711673;gene-LOC112747994;gene-LOC112792180;gene-LOC112723299;gene-LOC112734357;gene-LOC112785548;gene-LOC112783310;gene-LOC112717615;gene-LOC112696288;gene-LOC112744649	K00729+K00729+K00729+K00729+K00737+K00737+K00737+K00902+K01230+K07441+K07441+K09658
Protein export	ko03060	5 out of 2484 0.201288244766506%	173 out of 26467 0.653644160652889%	0.999799	1	gene-LOC112766136;gene-LOC112705804;gene-LOC112743866;gene-LOC112703486;gene-LOC112723131	K03100+K03100+K09647+K10956+K10956
Ubiquitin mediated proteolysis	ko04120	28 out of 2484 1.12721417069243%	532 out of 26467 2.01005025125628%	0.999856	1	gene-LOC112764302;gene-LOC112702060;gene-LOC112772539;gene-LOC112804003;gene-LOC112749407;gene-LOC112712180;novel.2445;gene-LOC112741524;gene-LOC112759125;gene-LOC112696503;gene-LOC112770687;gene-LOC112785393;gene-LOC112704669;gene-LOC112736436;gene-LOC112751596;gene-LOC112784925;gene-LOC112802387;gene-LOC112716599;gene-LOC112728149;gene-LOC112696457;gene-LOC112769786;gene-LOC112705363;gene-LOC11…	K03094+K03094+K03094+K03363+K03363+K03875+K03875+K04506+K08770+K08770+K10144+K10144+K10144+K10144+K10260+K10260+K10260+K10260+K10260+K10578+K10581+K10581+K10581+K10589+K10615+K10615+K10615+K10615
RNA degradation	ko03018	23 out of 2484 0.925925925925926%	488 out of 26467 1.84380549363358%	0.999966	1	gene-LOC112764799;gene-LOC112706609;gene-LOC112722787;gene-LOC112773004;gene-LOC112775116;gene-LOC112765297;gene-LOC112702171;gene-LOC112769358;gene-LOC112775093;gene-LOC112703456;gene-LOC112794793;gene-LOC112706371;gene-LOC112706516;gene-LOC112711412;gene-LOC112719830;gene-LOC112727873;gene-LOC112771079;gene-LOC112801141;gene-LOC112745006;gene-LOC112727078;gene-LOC112746897;gene-LOC112751987;gen…	K00850+K00850+K00850+K03514+K03654+K04077+K04077+K04077+K04077+K04077+K04077+K04077+K04077+K04077+K04077+K12591+K12593+K12598+K12598+K12608+K12614+K13126+K13126
Biosynthesis of amino acids	ko01230	71 out of 2484 2.85829307568438%	1145 out of 26467 4.32614198813617%	0.999973	1	gene-LOC112777743;gene-LOC112789393;novel.604;gene-LOC112789883;gene-LOC112737755;gene-LOC112765389;gene-LOC112705922;novel.1823;novel.2429;novel.1007;gene-LOC112705240;gene-LOC112754196;gene-LOC112758002;gene-LOC112695681;gene-LOC112696568;gene-LOC112766219;gene-LOC112706394;gene-LOC112728659;gene-LOC112764799;gene-LOC112706609;gene-LOC112722787;gene-LOC112729011;gene-LOC112743642;gene-LOC112785…	K00030+K00052+K00052+K00053+K00053+K00264+K00264+K00600+K00600+K00600+K00640+K00789+K00789+K00789+K00789+K00826+K00826+K00826+K00850+K00850+K00850+K00873+K00891+K00927+K01623+K01623+K01647+K01652+K01653+K01657+K01714+K01733+K01738+K01738+K01738+K01739+K01739+K01755+K01803+K01807+K01807+K01807+K01850+K01850+K01915+K01953+K01953+K01953+K01953+K01953+K01953+K01953+K01953+K01953+K01953+K05359+K05359+…
Fructose and mannose metabolism	ko00051	18 out of 2484 0.72463768115942%	424 out of 26467 1.60199493709147%	0.999982	1	gene-LOC112751705;gene-LOC112751706;gene-LOC112802775;gene-LOC112802776;gene-LOC112751279;novel.2109;novel.63;gene-LOC112764799;gene-LOC112706609;gene-LOC112722787;gene-LOC112701780;gene-LOC112736939;gene-LOC112765253;gene-LOC112772238;gene-LOC112743745;gene-LOC112770937;gene-LOC112707125;gene-LOC112743865	K00008+K00008+K00008+K00008+K00844+K00847+K00847+K00850+K00850+K00850+K01623+K01623+K01803+K01805+K02377+K19355+K19355+K19355
Carbon metabolism	ko01200	63 out of 2484 2.53623188405797%	1061 out of 26467 4.00876563267465%	0.999988	1	gene-LOC112718423;gene-LOC112722502;gene-LOC112776951;gene-LOC112764574;gene-LOC112802086;gene-LOC112777743;gene-LOC112744834;gene-LOC112766771;gene-LOC112777423;gene-LOC112789337;gene-LOC112789339;gene-LOC112727170;gene-LOC112737265;gene-LOC112737266;gene-LOC112741294;novel.2371;gene-LOC112701310;gene-LOC112723350;gene-LOC112791853;gene-LOC112801018;gene-LOC112733985;gene-LOC112712294;gene-LOC11…	K00026+K00026+K00028+K00029+K00029+K00030+K00036+K00121+K00121+K00121+K00121+K00121+K00121+K00121+K00121+K00121+K00131+K00131+K00161+K00161+K00161+K00164+K00232+K00261+K00600+K00600+K00600+K00640+K00658+K00830+K00844+K00850+K00850+K00850+K00873+K00927+K01595+K01595+K01602+K01602+K01623+K01623+K01637+K01647+K01738+K01738+K01738+K01803+K01807+K01807+K01807+K01913+K01938+K01961+K02160+K03781+K03781+…
mRNA surveillance pathway	ko03015	27 out of 2484 1.08695652173913%	604 out of 26467 2.28208712736615%	0.999999	1	gene-LOC112754425;gene-LOC112777313;gene-LOC112711278;gene-LOC112695382;gene-LOC112752078;gene-LOC112803129;gene-LOC112734814;gene-LOC112751987;gene-LOC112803037;gene-LOC112747899;novel.2843;gene-LOC112749878;gene-LOC112764733;gene-LOC112779223;gene-LOC112800703;gene-LOC112801263;gene-LOC112708094;gene-LOC112749169;gene-LOC112727922;gene-LOC112747374;novel.2631;novel.2704;gene-LOC112712139;gene-L…	K00565+K06269+K06269+K11583+K11584+K11584+K11584+K13126+K13126+K14326+K14328+K14399+K14399+K14399+K14399+K14399+K14399+K14399+K14400+K14400+K14400+K14400+K14404+K14411+K14411+K14411+K14411
Homologous recombination	ko03440	21 out of 2484 0.845410628019324%	530 out of 26467 2.00249367136434%	1	1	gene-LOC112710766;gene-LOC112792333;gene-LOC112696907;gene-LOC112750206;gene-LOC112702401;gene-LOC112791114;gene-LOC112801539;novel.2846;gene-LOC112802143;gene-LOC112769188;gene-LOC112749642;gene-LOC112749644;gene-LOC112756007;gene-LOC112766229;gene-LOC112767055;gene-LOC112787519;gene-LOC112790940;gene-LOC112801494;gene-LOC112708258;gene-LOC112696386;gene-LOC112736622	K03111+K03505+K03553+K07466+K07466+K07466+K07466+K07466+K10865+K11864+K12173+K12173+K12173+K12173+K12173+K12173+K12173+K12173+K12173+K12173+K12173
2-Oxocarboxylic acid metabolism	ko01210	15 out of 2484 0.603864734299517%	441 out of 26467 1.66622586617297%	1	1	gene-LOC112777743;gene-LOC112789393;novel.604;gene-LOC112789883;gene-LOC112737755;gene-LOC112766219;gene-LOC112706394;gene-LOC112728659;novel.451;gene-LOC112772799;gene-LOC112742109;gene-LOC112750083;novel.555;gene-LOC112748268;gene-LOC112748270	K00030+K00052+K00052+K00053+K00053+K00826+K00826+K00826+K01647+K01652+K01653+K11820+K14677+K14682+K14682
Citrate cycle (TCA cycle)	ko00020	9 out of 2484 0.36231884057971%	369 out of 26467 1.3941889900631%	1	1	gene-LOC112718423;gene-LOC112722502;gene-LOC112777743;gene-LOC112791853;gene-LOC112801018;gene-LOC112733985;gene-LOC112712294;gene-LOC112795926;novel.451	K00026+K00026+K00030+K00161+K00161+K00161+K00164+K00658+K01647
Ribosome biogenesis in eukaryotes	ko03008	11 out of 2484 0.442834138486312%	409 out of 26467 1.54532058790192%	1	1	gene-LOC112755677;gene-LOC112764950;gene-LOC112705914;gene-LOC112751789;gene-LOC112751859;gene-LOC112756296;gene-LOC112790851;gene-LOC112732602;gene-LOC112801406;gene-LOC112800814;gene-LOC112805329	K03097+K03539+K03539+K11883+K11883+K11883+K11883+K11883+K14544+K14561+K14561
Various types of N-glycan biosynthesis	ko00513	3 out of 2484 0.120772946859903%	242 out of 26467 0.91434616692485%	1	1	gene-LOC112783310;gene-LOC112717615;gene-LOC112696288	K01230+K07441+K07441
Sesquiterpenoid and triterpenoid biosynthesis	ko00909	12 out of 2484 0.483091787439614%	430 out of 26467 1.6246646767673%	1	1	gene-LOC112774033;gene-LOC112783338;gene-LOC112784898;gene-LOC112714722;gene-LOC112748902;gene-LOC112755731;gene-LOC112770650;gene-LOC112771646;gene-LOC112786535;gene-LOC112789842;gene-LOC112707844;novel.2126	K14175+K14175+K14175+K14175+K15472+K15803+K15803+K15803+K15803+K15803+K15803+K20659
Monobactam biosynthesis	ko00261	1 out of 2484 0.0402576489533011%	201 out of 26467 0.759436279140061%	1	1	gene-LOC112770723	K01714
Mismatch repair	ko03430	8 out of 2484 0.322061191626409%	380 out of 26467 1.43575017946877%	1	1	gene-LOC112710766;gene-LOC112792333;novel.335;gene-LOC112750206;gene-LOC112702401;gene-LOC112791114;gene-LOC112801539;novel.2846	K03111+K03505+K07456+K07466+K07466+K07466+K07466+K07466
DNA replication	ko03030	11 out of 2484 0.442834138486312%	442 out of 26467 1.67000415611894%	1	1	gene-LOC112784995;gene-LOC112714980;gene-LOC112734591;gene-LOC112710766;gene-LOC112792333;gene-LOC112750206;gene-LOC112702401;gene-LOC112791114;gene-LOC112801539;novel.2846;gene-LOC112784998	K02541+K02541+K02541+K03111+K03505+K07466+K07466+K07466+K07466+K07466+K10745
Lysine biosynthesis	ko00300	1 out of 2484 0.0402576489533011%	208 out of 26467 0.785884308761854%	1	1	gene-LOC112770723	K01714
RNA transport	ko03013	30 out of 2484 1.20772946859903%	791 out of 26467 2.98862734726263%	1	1	gene-LOC112710773;gene-LOC112769360;gene-LOC112773190;gene-LOC112708169;gene-LOC112751876;gene-LOC112802942;gene-LOC112749693;gene-LOC112801447;gene-LOC112726674;gene-LOC112731464;gene-LOC112758387;gene-LOC112723444;gene-LOC112755982;gene-LOC112764950;gene-LOC112705914;gene-LOC112712032;gene-LOC112751987;gene-LOC112803037;gene-LOC112790267;gene-LOC112796713;gene-LOC112738129;gene-LOC112764972;gen…	K00784+K03113+K03113+K03113+K03231+K03231+K03239+K03239+K03239+K03239+K03260+K03260+K03262+K03539+K03539+K12160+K13126+K13126+K14292+K14292+K14292+K14293+K14308+K14308+K14308+K14317+K14326+K14328+K18213+K18213
Nucleotide excision repair	ko03420	6 out of 2484 0.241545893719807%	436 out of 26467 1.64733441644312%	1	1	gene-LOC112792333;gene-LOC112750206;gene-LOC112702401;gene-LOC112791114;gene-LOC112801539;novel.2846	K03505+K07466+K07466+K07466+K07466+K07466
Linoleic acid metabolism	ko00591	19 out of 2484 0.764895330112721%	1091 out of 26467 4.12211433105376%	1	1	gene-LOC112758622;gene-LOC112791475;gene-LOC112695228;gene-LOC112733497;gene-LOC112751350;gene-LOC112752086;gene-LOC112803142;gene-LOC112804005;gene-LOC112722172;gene-LOC112736318;gene-LOC112755940;gene-LOC112776097;gene-LOC112779426;gene-LOC112710191;gene-LOC112710462;gene-LOC112710463;gene-LOC112710465;gene-LOC112711806;novel.1039	K00454+K00454+K00454+K00454+K01047+K07418+K07418+K07418+K07418+K07418+K14674+K15718+K15718+K15718+K15718+K15718+K15718+K15718+K15718
Ribosome	ko03010	25 out of 2484 1.00644122383253%	994 out of 26467 3.75562020629463%	1	1	gene-LOC112697733;gene-LOC112766554;gene-LOC114924202;gene-LOC114925693;gene-LOC112758086;gene-LOC112710048;gene-LOC112722992;gene-LOC112744022;gene-LOC112801852;gene-LOC112710203;gene-LOC112720727;gene-LOC112786905;gene-LOC112714899;gene-LOC112734475;gene-LOC112744298;gene-LOC112741605;novel.2887;novel.2890;novel.2893;gene-LOC112772728;gene-LOC112792377;gene-LOC112744821;gene-LOC112741206;gene-L…	K02865+K02881+K02882+K02882+K02883+K02901+K02901+K02902+K02921+K02921+K02921+K02929+K02929+K02929+K02937+K02945+K02950+K02950+K02950+K02952+K02955+K02971+K02984+K02998+K02998

## Sheet: KEGG(Tif15DAP vs. Tif20DAP)
#Kegg_pathway	ko_id	Cluter_frequency	Genome_frequency	P-value	Corrected_P-value	GeneID	KEGG Orthology
MAPK signaling pathway - plant	ko04016	192 out of 2017 9.51908775409023%	1446 out of 26467 5.46340726187328%	4.54157e-11	5.99487e-09	gene-LOC112804562;gene-LOC112771327;gene-LOC112703165;gene-LOC112723181;gene-LOC112758707;gene-LOC112789891;gene-LOC112792319;gene-LOC112764406;gene-LOC112706118;gene-LOC112749981;gene-LOC112755230;gene-LOC112758000;gene-LOC112764579;gene-LOC112764580;gene-LOC112764583;gene-LOC112766335;gene-LOC112783871;gene-LOC112789714;gene-LOC112789715;gene-LOC112791763;gene-LOC112792507;gene-LOC112797901;gen…	K00940+K02183+K02183+K02183+K13413+K13413+K13413+K13414+K13414+K13416+K13416+K13416+K13416+K13416+K13416+K13416+K13416+K13416+K13416+K13416+K13416+K13416+K13416+K13416+K13416+K13416+K13416+K13416+K13416+K13416+K13416+K13416+K13416+K13416+K13416+K13416+K13416+K13416+K13416+K13420+K13420+K13420+K13420+K13420+K13420+K13420+K13420+K13420+K13420+K13420+K13420+K13420+K13420+K13420+K13420+K13420+K13422+…
Plant hormone signal transduction	ko04075	231 out of 2017 11.4526524541398%	1560 out of 26467 5.89413231571391%	4.91958e-11	6.49384e-09	gene-LOC112758544;gene-LOC112779665;gene-LOC112758707;gene-LOC112789891;gene-LOC112792319;gene-LOC112752687;gene-LOC112752745;gene-LOC112754130;gene-LOC112756273;gene-LOC112758858;gene-LOC112771683;gene-LOC112782980;gene-LOC112783836;gene-LOC112784783;gene-LOC112784997;gene-LOC112790409;gene-LOC112790946;gene-LOC112797617;gene-LOC112797672;gene-LOC112706476;gene-LOC112708209;gene-LOC112709906;gen…	K12126+K12126+K13413+K13413+K13413+K13415+K13415+K13415+K13415+K13415+K13415+K13415+K13415+K13415+K13415+K13415+K13415+K13415+K13415+K13415+K13415+K13415+K13415+K13415+K13415+K13415+K13415+K13415+K13415+K13415+K13415+K13415+K13415+K13415+K13415+K13416+K13416+K13416+K13416+K13416+K13416+K13416+K13416+K13416+K13416+K13416+K13416+K13416+K13416+K13416+K13416+K13416+K13416+K13416+K13416+K13416+K13416+…
Plant-pathogen interaction	ko04626	319 out of 2017 15.8155676747645%	2417 out of 26467 9.13212679941059%	5.01953e-11	6.62578e-09	gene-LOC112764128;gene-LOC112705601;gene-LOC112771327;gene-LOC112703165;gene-LOC112723181;gene-LOC112795832;gene-LOC112741140;gene-LOC112751856;gene-LOC112802917;gene-LOC112697246;gene-LOC112790542;gene-LOC112750839;gene-LOC112755681;gene-LOC112755686;gene-LOC112758441;gene-LOC112766334;gene-LOC112771543;gene-LOC112772849;gene-LOC112796205;gene-LOC112797834;gene-LOC112800626;gene-LOC112695314;gen…	K01373+K01373+K02183+K02183+K02183+K02358+K02358+K04079+K04079+K04079+K04368+K05391+K05391+K05391+K05391+K05391+K05391+K05391+K05391+K05391+K05391+K05391+K05391+K05391+K05391+K05391+K05391+K05391+K05391+K05391+K05391+K05391+K12795+K12795+K13412+K13412+K13412+K13412+K13412+K13412+K13413+K13413+K13413+K13414+K13414+K13416+K13416+K13416+K13416+K13416+K13416+K13416+K13416+K13416+K13416+K13416+K13416+…
Starch and sucrose metabolism	ko00500	138 out of 2017 6.84184432325235%	1241 out of 26467 4.68885782294933%	4.1855e-06	0.000552485	gene-LOC112791879;gene-LOC112714545;gene-LOC112748215;gene-LOC112751479;gene-LOC112751484;gene-LOC112751487;gene-LOC112751491;gene-LOC112751494;gene-LOC112751495;gene-LOC112751538;gene-LOC112751542;gene-LOC112751543;gene-LOC112751544;gene-LOC112751545;gene-LOC112751548;gene-LOC112751549;gene-LOC112758234;gene-LOC112767044;gene-LOC112769348;gene-LOC112772039;gene-LOC112772873;gene-LOC112780107;gen…	K00688+K00688+K00688+K00695+K00695+K00695+K00695+K00695+K00695+K00695+K00695+K00695+K00695+K00695+K00695+K00695+K00695+K00695+K00695+K00695+K00695+K00695+K00695+K00695+K00695+K00695+K00695+K00695+K00695+K00695+K00695+K00695+K00695+K00695+K00695+K00695+K00695+K00695+K00695+K00695+K00695+K00695+K00695+K00695+K00695+K00695+K00695+K00695+K00695+K00695+K00695+K00703+K00706+K00750+K00750+K00844+K00844+…
alpha-Linolenic acid metabolism	ko00592	28 out of 2017 1.38820029747149%	170 out of 26467 0.642309290814977%	8.81458e-05	0.0116352	gene-LOC112733299;gene-LOC112758622;gene-LOC112777604;gene-LOC112788860;gene-LOC112791475;gene-LOC112695228;gene-LOC112710496;gene-LOC112749844;gene-LOC112749846;gene-LOC112801291;gene-LOC112801293;gene-LOC112723695;gene-LOC112696587;gene-LOC112697601;gene-LOC112727727;gene-LOC112783372;gene-LOC112716691;gene-LOC112751218;gene-LOC112695970;gene-LOC112756434;gene-LOC112789907;gene-LOC112792553;gen…	K00232+K00454+K00454+K00454+K00454+K00454+K00454+K05894+K05894+K05894+K05894+K05894+K05894+K05894+K07513+K10525+K10525+K10527+K14674+K16818+K16818+K16818+K16818+K16818+K16818+K18857+K18857+K18857
Inositol phosphate metabolism	ko00562	46 out of 2017 2.28061477441745%	357 out of 26467 1.34884951071145%	0.000330683	0.0436502	gene-LOC112790684;gene-LOC112732338;gene-LOC112764802;gene-LOC112720729;gene-LOC112696583;gene-LOC112764714;gene-LOC112784965;gene-LOC112706310;gene-LOC112775479;gene-LOC112707017;gene-LOC112707575;gene-LOC112742110;gene-LOC112775924;gene-LOC112777286;gene-LOC112795537;gene-LOC112710280;gene-LOC112790941;gene-LOC112791259;gene-LOC112733291;gene-LOC112756067;gene-LOC112758385;gene-LOC112758610;gen…	K00469+K00469+K00889+K00889+K00889+K00913+K00913+K00913+K00921+K01099+K01099+K01099+K01114+K01114+K01114+K01114+K01803+K01858+K01858+K05857+K05857+K05857+K05857+K05857+K05857+K05857+K05857+K05857+K05857+K05857+K18081+K18081+K18081+K18081+K18081+K18081+K18081+K18081+K18081+K18081+K18081+K18081+K20279+K20279+K20279+K20279
Brassinosteroid biosynthesis	ko00905	9 out of 2017 0.44620723847298%	33 out of 26467 0.124683568217025%	0.000611498	0.0807178	gene-LOC112800701;gene-LOC112749146;gene-LOC112765910;gene-LOC112797930;gene-LOC112796966;gene-LOC112800770;gene-LOC112784000;gene-LOC112708029;gene-LOC112775291	K09587+K09587+K09588+K09590+K09591+K12637+K15639+K15639+K20623
Phosphatidylinositol signaling system	ko04070	42 out of 2017 2.08230044620724%	327 out of 26467 1.23550081233234%	0.000624943	0.0824925	gene-LOC112764802;gene-LOC112720729;gene-LOC112696583;gene-LOC112769000;gene-LOC112707067;gene-LOC112764714;gene-LOC112784965;gene-LOC112706310;gene-LOC112775479;gene-LOC112707017;gene-LOC112707575;gene-LOC112742110;gene-LOC112771327;gene-LOC112703165;gene-LOC112723181;gene-LOC112756067;gene-LOC112758385;gene-LOC112758610;gene-LOC112766294;gene-LOC112766779;gene-LOC112782807;gene-LOC112783320;gen…	K00889+K00889+K00889+K00901+K00901+K00913+K00913+K00913+K00921+K01099+K01099+K01099+K02183+K02183+K02183+K05857+K05857+K05857+K05857+K05857+K05857+K05857+K05857+K05857+K05857+K05857+K18081+K18081+K18081+K18081+K18081+K18081+K18081+K18081+K18081+K18081+K18081+K18081+K20279+K20279+K20279+K20279
Taurine and hypotaurine metabolism	ko00430	7 out of 2017 0.347050074367873%	29 out of 26467 0.109570408433143%	0.00518247	0.684086	gene-LOC112750846;gene-LOC112702564;gene-LOC112795681;gene-LOC112802416;gene-LOC112740965;gene-LOC112744465;novel.1944	K01580+K01580+K01580+K01580+K01580+K10712+K18592
Betalain biosynthesis	ko00965	12 out of 2017 0.59494298463064%	71 out of 26467 0.268258586163902%	0.00704825	0.930369	gene-LOC112750865;gene-LOC112751612;gene-LOC112765272;gene-LOC112765593;gene-LOC112786671;gene-LOC112800716;gene-LOC112801767;gene-LOC112802403;gene-LOC112706220;gene-LOC112708251;gene-LOC112736172;gene-LOC112740679	K15777+K15777+K15777+K15777+K15777+K15777+K15777+K15777+K15777+K15777+K15777+K15777
Butanoate metabolism	ko00650	11 out of 2017 0.545364402578086%	71 out of 26467 0.268258586163902%	0.0180707	1	gene-LOC112777176;gene-LOC112750846;gene-LOC112702564;gene-LOC112795681;gene-LOC112802416;gene-LOC112740965;gene-LOC112750509;gene-LOC112803982;gene-LOC112742109;gene-LOC112749753;gene-LOC112801389	K00109+K01580+K01580+K01580+K01580+K01580+K01641+K01641+K01653+K01913+K01913
Phenylpropanoid biosynthesis	ko00940	75 out of 2017 3.7183936539415%	778 out of 26467 2.93950957796501%	0.0210869	1	gene-LOC112782629;gene-LOC112782630;gene-LOC112714786;gene-LOC112714787;gene-LOC112714789;gene-LOC112751597;gene-LOC112754578;gene-LOC112754741;gene-LOC112755077;gene-LOC112766730;gene-LOC112702310;gene-LOC112771976;gene-LOC112772485;gene-LOC112789003;gene-LOC112789622;gene-LOC112793739;gene-LOC112796154;gene-LOC112796157;gene-LOC112801773;gene-LOC112707021;gene-LOC112707213;gene-LOC112707649;gen…	K00083+K00083+K00083+K00083+K00083+K00430+K00430+K00430+K00430+K00430+K00430+K00430+K00430+K00430+K00430+K00430+K00430+K00430+K00430+K00430+K00430+K00430+K00430+K00430+K00430+K00430+K00430+K00430+K00430+K00430+K00487+K00487+K00588+K01188+K01188+K01188+K01188+K01904+K01904+K01904+K01904+K06892+K09753+K09753+K09753+K10775+K10775+K10775+K10775+K12355+K13065+K13065+K13065+K13066+K13066+K13066+K13066+…
Thiamine metabolism	ko00730	10 out of 2017 0.495785820525533%	68 out of 26467 0.256923716325991%	0.0325952	1	gene-LOC112695805;gene-LOC112791719;gene-LOC112723520;gene-LOC112733825;gene-LOC112741103;gene-LOC112698705;gene-LOC112789941;gene-LOC112801227;gene-LOC112737808;gene-LOC112795725	K00949+K01662+K01662+K01662+K01662+K01662+K03146+K03146+K03146+K14153
Sphingolipid metabolism	ko00600	24 out of 2017 1.18988596926128%	212 out of 26467 0.800997468545736%	0.0335432	1	gene-LOC112750486;gene-LOC112802721;gene-LOC112750359;gene-LOC112801607;gene-LOC112783948;gene-LOC112784955;gene-LOC112714752;gene-LOC112764497;gene-LOC112776443;gene-LOC112786402;gene-LOC112790345;gene-LOC112791075;gene-LOC112705593;gene-LOC112706841;gene-LOC112710143;gene-LOC112715170;gene-LOC112726937;gene-LOC112733041;gene-LOC112736159;gene-LOC112738209;novel.1685;novel.2192;gene-LOC112755969…	K04710+K04710+K04713+K04713+K04718+K07407+K07407+K12309+K12309+K12309+K12309+K12309+K12309+K12309+K12309+K12309+K12309+K12309+K12309+K12309+K12349+K12349+K23451+K23451
Alanine, aspartate and glutamate metabolism	ko00250	19 out of 2017 0.941993058998513%	160 out of 26467 0.604526391355273%	0.0358745	1	gene-LOC112801963;gene-LOC112764541;gene-LOC112751474;gene-LOC112728127;gene-LOC112750846;gene-LOC112702564;gene-LOC112795681;gene-LOC112802416;gene-LOC112740965;gene-LOC112759650;gene-LOC112791650;gene-LOC112705234;gene-LOC112728921;gene-LOC112784742;gene-LOC112795873;gene-LOC112719985;gene-LOC112749967;gene-LOC112791749;gene-LOC112720063	K00261+K00609+K00827+K00827+K01580+K01580+K01580+K01580+K01580+K01915+K01915+K01915+K01915+K01953+K01953+K01953+K14272+K14455+K14455
Glycosylphosphatidylinositol (GPI)-anchor biosynthesis	ko00563	14 out of 2017 0.694100148735746%	109 out of 26467 0.411833604110779%	0.0374033	1	gene-LOC112717762;gene-LOC112747644;gene-LOC112750743;gene-LOC112756082;gene-LOC112758886;gene-LOC112797782;gene-LOC112797787;gene-LOC112802519;gene-LOC112711934;gene-LOC112695977;gene-LOC112716395;gene-LOC112696380;gene-LOC112697783;gene-LOC112744493	K03857+K03858+K03860+K03860+K03860+K03860+K03860+K03860+K03860+K03860+K03860+K03860+K03860+K03860
Circadian rhythm - plant	ko04712	34 out of 2017 1.68567178978681%	330 out of 26467 1.24683568217025%	0.0451489	1	gene-LOC112795670;gene-LOC112796255;gene-LOC112796259;gene-LOC112740947;gene-LOC112741543;gene-LOC112741544;gene-LOC112771238;novel.2832;gene-LOC112734192;gene-LOC112751973;gene-LOC112776713;gene-LOC112803026;gene-LOC112712475;gene-LOC112758544;gene-LOC112779665;gene-LOC112758562;gene-LOC112695255;gene-LOC112715701;gene-LOC112734460;gene-LOC112765310;gene-LOC112777212;gene-LOC112791685;gene-LOC11…	K00660+K00660+K00660+K00660+K00660+K00660+K03097+K10143+K12116+K12124+K12124+K12124+K12124+K12126+K12126+K12130+K12130+K12130+K12130+K12133+K12133+K12133+K12133+K12135+K12135+K12135+K12135+K12135+K16222+K16222+K16222+K16222+K16241+K16241
Isoflavonoid biosynthesis	ko00943	26 out of 2017 1.28904313336639%	247 out of 26467 0.933237616654702%	0.0588294	1	gene-LOC112733554;gene-LOC112778427;gene-LOC112783148;gene-LOC112784641;gene-LOC112801247;gene-LOC114924022;gene-LOC114925992;gene-LOC112712112;gene-LOC112715350;gene-LOC112715558;gene-LOC112796477;gene-LOC112720547;gene-LOC112741794;gene-LOC112748464;gene-LOC112751677;gene-LOC112707909;gene-LOC112772983;gene-LOC114924131;gene-LOC112707064;gene-LOC112744584;gene-LOC112744618;gene-LOC112772305;gen…	K13257+K13258+K13258+K13258+K13258+K13258+K13258+K13258+K13258+K13258+K13260+K13260+K13260+K13260+K13262+K13262+K13264+K13264+K13264+K13264+K13264+K13265+K13265+K13265+K13266+K13266
Monoterpenoid biosynthesis	ko00902	15 out of 2017 0.743678730788299%	129 out of 26467 0.487399403030189%	0.0665153	1	gene-LOC112789840;gene-LOC112772170;gene-LOC112772279;gene-LOC112776947;gene-LOC112707463;gene-LOC112776832;gene-LOC112755813;gene-LOC112764410;gene-LOC112784522;gene-LOC112784978;gene-LOC112703190;gene-LOC112716498;gene-LOC112744565;gene-LOC112772706;gene-LOC112728277	K15095+K18108+K18108+K18108+K18108+K20618+K21374+K21374+K21374+K21374+K21374+K21374+K21374+K23810+K23810
Galactose metabolism	ko00052	44 out of 2017 2.18145761031235%	459 out of 26467 1.73423508520044%	0.0687708	1	gene-LOC112771982;gene-LOC112777410;gene-LOC112802073;gene-LOC112703086;gene-LOC112706609;gene-LOC112791686;gene-LOC112758546;gene-LOC112695929;gene-LOC112741806;gene-LOC112755907;gene-LOC112772599;gene-LOC112775923;gene-LOC112776149;gene-LOC112800549;gene-LOC112707876;gene-LOC112735481;gene-LOC112737817;gene-LOC112697657;gene-LOC112749730;gene-LOC112790783;gene-LOC112801411;gene-LOC112732429;gen…	K00844+K00844+K00844+K00850+K00850+K00963+K01187+K01187+K01187+K01193+K01193+K01193+K01193+K01193+K01193+K01193+K01193+K01193+K01784+K01784+K01784+K01784+K06617+K06617+K06617+K07407+K07407+K12309+K12309+K12309+K12309+K12309+K12309+K12309+K12309+K12309+K12309+K12309+K12309+K12309+K12447+K18819+K18819+K18819
Arachidonic acid metabolism	ko00590	13 out of 2017 0.644521566683193%	111 out of 26467 0.41939018400272%	0.0797172	1	gene-LOC112775226;gene-LOC112712358;novel.1239;gene-LOC112790427;gene-LOC112777600;gene-LOC112711640;gene-LOC112755381;gene-LOC112755533;gene-LOC112758084;gene-LOC112789478;gene-LOC112695556;gene-LOC112695970;novel.1944	K01254+K01254+K01254+K07418+K07425+K07425+K08726+K08726+K08726+K08726+K08726+K14674+K18592
Protein export	ko03060	18 out of 2017 0.892414476945959%	173 out of 26467 0.653644160652889%	0.110393	1	gene-LOC112716461;gene-LOC112764240;gene-LOC112783189;gene-LOC112706035;gene-LOC112714755;gene-LOC112794413;gene-LOC112726801;gene-LOC112726804;gene-LOC112736133;gene-LOC112736152;gene-LOC112736241;gene-LOC112740601;gene-LOC112743866;gene-LOC112749996;gene-LOC112801137;gene-LOC112733885;gene-LOC112703486;gene-LOC112723131	K03070+K03100+K03100+K03100+K03100+K03110+K03110+K03110+K03110+K03110+K03110+K03110+K09647+K09648+K09648+K09648+K10956+K10956
Amino sugar and nucleotide sugar metabolism	ko00520	51 out of 2017 2.52850768468022%	572 out of 26467 2.1611818490951%	0.136281	1	gene-LOC112709794;gene-LOC112756440;gene-LOC112695765;gene-LOC112771982;gene-LOC112777410;gene-LOC112802073;novel.63;gene-LOC112791686;gene-LOC112795887;gene-LOC112714466;gene-LOC112722959;gene-LOC112695964;gene-LOC112768994;gene-LOC112777400;gene-LOC112779240;gene-LOC112779875;gene-LOC112788899;gene-LOC112706569;gene-LOC112709863;gene-LOC112712531;gene-LOC112723392;gene-LOC112723402;gene-LOC1127…	K00326+K00770+K00770+K00844+K00844+K00844+K00847+K00963+K00975+K00975+K00975+K01097+K01183+K01183+K01183+K01183+K01183+K01183+K01183+K01183+K01183+K01183+K01183+K01183+K01784+K01784+K01784+K01784+K01810+K08678+K08678+K08679+K08679+K12447+K12449+K13379+K15920+K15920+K15920+K15920+K15920+K15920+K15920+K15920+K15920+K15920+K16190+K16190+K20547+K20547+K20547
Valine, leucine and isoleucine degradation	ko00280	23 out of 2017 1.14030738720873%	237 out of 26467 0.895454717194998%	0.138421	1	gene-LOC112764858;gene-LOC112703192;gene-LOC112703193;gene-LOC112792229;gene-LOC112706188;gene-LOC112714840;gene-LOC112734413;gene-LOC112791071;gene-LOC112706053;gene-LOC112733037;gene-LOC112766219;gene-LOC112706394;gene-LOC112728659;gene-LOC112751474;gene-LOC112728127;gene-LOC112750509;gene-LOC112803982;gene-LOC112750700;gene-LOC112769031;gene-LOC112802550;gene-LOC112802557;gene-LOC112800523;gen…	K00020+K00020+K00020+K00020+K00020+K00020+K00020+K00128+K00128+K00128+K00826+K00826+K00826+K00827+K00827+K01641+K01641+K01968+K01968+K01968+K01968+K05605+K07513
Arginine and proline metabolism	ko00330	23 out of 2017 1.14030738720873%	238 out of 26467 0.899233007140968%	0.142798	1	gene-LOC112791071;gene-LOC112706053;gene-LOC112733037;gene-LOC112782357;gene-LOC112797983;gene-LOC112716661;gene-LOC112744691;gene-LOC112779664;gene-LOC112798918;gene-LOC112711922;gene-LOC112720483;gene-LOC112779907;gene-LOC112709726;gene-LOC112710231;gene-LOC112732287;gene-LOC112743105;gene-LOC112727811;gene-LOC112748454;gene-LOC112791749;gene-LOC112720063;gene-LOC112702606;gene-LOC112791693;gen…	K00128+K00128+K00128+K00318+K00318+K00318+K00318+K00472+K00472+K00472+K00472+K01426+K01426+K01426+K01581+K01583+K12657+K12657+K14455+K14455+K17839+K17839+K17839
Diterpenoid biosynthesis	ko00904	19 out of 2017 0.941993058998513%	195 out of 26467 0.736766539464239%	0.161356	1	gene-LOC112696215;novel.113;gene-LOC112734534;gene-LOC112734535;gene-LOC112741528;gene-LOC112779352;gene-LOC112790076;gene-LOC112796299;gene-LOC112710573;gene-LOC112737934;gene-LOC112741609;gene-LOC112733062;gene-LOC112707657;gene-LOC112766094;gene-LOC112776035;gene-LOC112779464;gene-LOC112802565;gene-LOC112710323;gene-LOC112710335	K04120+K04122+K04123+K04123+K04123+K04125+K04125+K04125+K04125+K04125+K04125+K05282+K13070+K17961+K17961+K17961+K17961+K17961+K17961
Benzoxazinoid biosynthesis	ko00402	7 out of 2017 0.347050074367873%	62 out of 26467 0.234253976650168%	0.191455	1	gene-LOC112703542;gene-LOC112796788;gene-LOC112802801;gene-LOC112720079;gene-LOC112727007;gene-LOC112738169;gene-LOC112742099	K13229+K13229+K13229+K13229+K13229+K13229+K13229
Nitrogen metabolism	ko00910	10 out of 2017 0.495785820525533%	96 out of 26467 0.362715834813164%	0.195065	1	gene-LOC112801963;gene-LOC112785754;gene-LOC112728839;gene-LOC112736476;gene-LOC112759650;gene-LOC112791650;gene-LOC112705234;gene-LOC112728921;gene-LOC112791762;gene-LOC112706114	K00261+K01674+K01674+K01674+K01915+K01915+K01915+K01915+K02575+K10534
Glycosphingolipid biosynthesis - ganglio series	ko00604	13 out of 2017 0.644521566683193%	131 out of 26467 0.494955982922129%	0.198654	1	gene-LOC112764497;gene-LOC112776443;gene-LOC112786402;gene-LOC112790345;gene-LOC112791075;gene-LOC112705593;gene-LOC112706841;gene-LOC112710143;gene-LOC112715170;gene-LOC112726937;gene-LOC112733041;gene-LOC112736159;gene-LOC112738209	K12309+K12309+K12309+K12309+K12309+K12309+K12309+K12309+K12309+K12309+K12309+K12309+K12309
Glycerophospholipid metabolism	ko00564	37 out of 2017 1.83440753594447%	428 out of 26467 1.61710809687535%	0.234036	1	gene-LOC112707816;gene-LOC112769000;gene-LOC112707067;gene-LOC112750488;gene-LOC112802719;gene-LOC112775924;gene-LOC112777286;gene-LOC112795537;gene-LOC112710280;gene-LOC112719630;gene-LOC112723115;gene-LOC112743980;novel.1078;gene-LOC112790082;gene-LOC112723413;gene-LOC112722265;gene-LOC112796066;gene-LOC112708256;gene-LOC112714895;gene-LOC112715082;gene-LOC112726237;gene-LOC112775326;gene-LOC11…	K00894+K00901+K00901+K00993+K00993+K01114+K01114+K01114+K01114+K01115+K01115+K01115+K01115+K01126+K01126+K01517+K01613+K01613+K01613+K01613+K01613+K08730+K13508+K13508+K14156+K14156+K14674+K15728+K15728+K16818+K16818+K16818+K16818+K16818+K16818+K18693+K18696
DNA replication	ko03030	38 out of 2017 1.88398611799703%	442 out of 26467 1.67000415611894%	0.241064	1	gene-LOC112723386;gene-LOC112701047;gene-LOC112757993;gene-LOC112695749;gene-LOC112789160;gene-LOC112736921;gene-LOC112800575;gene-LOC112803214;gene-LOC112748623;gene-LOC112782750;gene-LOC112715053;gene-LOC112715054;gene-LOC112802413;gene-LOC112703157;gene-LOC112792378;gene-LOC112792391;gene-LOC112734603;gene-LOC112796461;gene-LOC112741778;gene-LOC112792610;gene-LOC112734873;gene-LOC112771064;gen…	K02209+K02209+K02210+K02210+K02212+K02212+K02320+K02320+K02320+K02321+K02321+K02321+K02325+K02540+K02541+K02541+K02541+K02542+K02542+K02685+K02685+K03504+K03504+K04802+K04802+K07466+K07466+K07466+K07466+K07466+K10739+K10740+K10740+K10745+K10745+K10745+K10747+K10755
Base excision repair	ko03410	15 out of 2017 0.743678730788299%	163 out of 26467 0.615861261193184%	0.260731	1	gene-LOC112766652;gene-LOC112705529;gene-LOC112802413;gene-LOC112771064;gene-LOC112703587;gene-LOC112789027;gene-LOC112791802;gene-LOC112696051;gene-LOC112703782;gene-LOC112736438;gene-LOC112755791;gene-LOC112695985;gene-LOC112777074;gene-LOC112788867;gene-LOC112712067	K01246+K01246+K02325+K03504+K03504+K03648+K04802+K04802+K10563+K10747+K10771+K10771+K10773+K10773+K10773
Phagosome	ko04145	23 out of 2017 1.14030738720873%	261 out of 26467 0.986133675898288%	0.263646	1	gene-LOC112775479;novel.490;gene-LOC112764127;gene-LOC112705600;gene-LOC112751225;gene-LOC112791530;gene-LOC112802122;gene-LOC112747724;gene-LOC112754858;gene-LOC112764483;gene-LOC112696982;gene-LOC112711644;gene-LOC112727881;gene-LOC112749197;gene-LOC112765158;gene-LOC112702605;gene-LOC112791027;gene-LOC112797595;gene-LOC112744288;gene-LOC112703486;gene-LOC112723131;gene-LOC112791358;gene-LOC112…	K00921+K02147+K02154+K02154+K04392+K04392+K04392+K04392+K07374+K07374+K07374+K07375+K07375+K07375+K07889+K07889+K08054+K08057+K08057+K10956+K10956+K12182+K12182
Flavone and flavonol biosynthesis	ko00944	5 out of 2017 0.247892910262766%	46 out of 26467 0.173801337514641%	0.271622	1	gene-LOC112772983;gene-LOC114924131;gene-LOC112707064;gene-LOC112744584;gene-LOC112744618	K13264+K13264+K13264+K13264+K13264
Fatty acid degradation	ko00071	19 out of 2017 0.941993058998513%	214 out of 26467 0.808554048437677%	0.277183	1	gene-LOC112789338;gene-LOC112789339;gene-LOC112737267;gene-LOC112791071;gene-LOC112706053;gene-LOC112733037;gene-LOC112733299;gene-LOC112766851;gene-LOC112776733;gene-LOC112784282;gene-LOC112710569;gene-LOC112777600;gene-LOC112711640;gene-LOC112727727;gene-LOC112784511;gene-LOC112751218;gene-LOC112771857;gene-LOC112784122;gene-LOC112715899	K00121+K00121+K00121+K00128+K00128+K00128+K00232+K01897+K01897+K01897+K01897+K07425+K07425+K07513+K07517+K10527+K18857+K18857+K18857
Zeatin biosynthesis	ko00908	9 out of 2017 0.44620723847298%	93 out of 26467 0.351380964975252%	0.277191	1	gene-LOC112789376;gene-LOC112716071;gene-LOC112723639;gene-LOC112744973;gene-LOC112705443;gene-LOC112712071;gene-LOC112785790;gene-LOC112727543;gene-LOC112754776	K00279+K00279+K00279+K10717+K10760+K10760+K13493+K13495+K13496
Glycosaminoglycan degradation	ko00531	15 out of 2017 0.743678730788299%	166 out of 26467 0.627196131031095%	0.283832	1	gene-LOC112703932;gene-LOC112723086;gene-LOC112764497;gene-LOC112776443;gene-LOC112786402;gene-LOC112790345;gene-LOC112791075;gene-LOC112705593;gene-LOC112706841;gene-LOC112710143;gene-LOC112715170;gene-LOC112726937;gene-LOC112733041;gene-LOC112736159;gene-LOC112738209	K10532+K10532+K12309+K12309+K12309+K12309+K12309+K12309+K12309+K12309+K12309+K12309+K12309+K12309+K12309
Ether lipid metabolism	ko00565	13 out of 2017 0.644521566683193%	142 out of 26467 0.536517172327804%	0.286395	1	gene-LOC112750488;gene-LOC112802719;gene-LOC112800784;gene-LOC112749503;gene-LOC112775924;gene-LOC112777286;gene-LOC112795537;gene-LOC112710280;gene-LOC112719630;gene-LOC112723115;gene-LOC112743980;novel.1078;gene-LOC112695970	K00993+K00993+K01062+K01062+K01114+K01114+K01114+K01114+K01115+K01115+K01115+K01115+K14674
Carotenoid biosynthesis	ko00906	13 out of 2017 0.644521566683193%	150 out of 26467 0.566743491895568%	0.356412	1	gene-LOC112764760;gene-LOC112702603;gene-LOC112722734;gene-LOC112775943;gene-LOC112712203;gene-LOC112695354;gene-LOC112771106;gene-LOC112703460;gene-LOC112756352;gene-LOC112697120;gene-LOC112747584;gene-LOC112784185;gene-LOC112802913	K02291+K02291+K09835+K09838+K09838+K09839+K09840+K09840+K09841+K09841+K09843+K14595+K15746
Selenocompound metabolism	ko00450	5 out of 2017 0.247892910262766%	52 out of 26467 0.196471077190464%	0.36348	1	gene-LOC112779523;gene-LOC112710647;gene-LOC112803449;gene-LOC112797964;gene-LOC112744667	K00384+K00384+K00549+K13811+K13811
beta-Alanine metabolism	ko00410	15 out of 2017 0.743678730788299%	177 out of 26467 0.66875732043677%	0.373115	1	gene-LOC112791071;gene-LOC112706053;gene-LOC112733037;gene-LOC112733299;gene-LOC112790449;gene-LOC112736288;gene-LOC112750846;gene-LOC112702564;gene-LOC112795681;gene-LOC112802416;gene-LOC112740965;gene-LOC112800523;gene-LOC112702606;gene-LOC112791693;gene-LOC112733789	K00128+K00128+K00128+K00232+K00276+K00276+K01580+K01580+K01580+K01580+K01580+K05605+K17839+K17839+K17839
Pantothenate and CoA biosynthesis	ko00770	12 out of 2017 0.59494298463064%	144 out of 26467 0.544073752219745%	0.417402	1	gene-LOC112791071;gene-LOC112706053;gene-LOC112733037;gene-LOC112766219;gene-LOC112706394;gene-LOC112728659;gene-LOC112695315;gene-LOC112751758;gene-LOC112742109;gene-LOC112702606;gene-LOC112791693;gene-LOC112733789	K00128+K00128+K00128+K00826+K00826+K00826+K01513+K01598+K01653+K17839+K17839+K17839
Isoquinoline alkaloid biosynthesis	ko00950	14 out of 2017 0.694100148735746%	170 out of 26467 0.642309290814977%	0.421749	1	gene-LOC112790449;gene-LOC112736288;gene-LOC112791885;gene-LOC112797622;gene-LOC112714627;gene-LOC112767029;gene-LOC112771968;gene-LOC112707546;gene-LOC112707583;gene-LOC112771759;gene-LOC112707104;gene-LOC112791749;gene-LOC112720063;gene-LOC112754308	K00276+K00276+K00422+K00422+K00422+K01742+K01742+K01742+K01742+K13390+K13390+K14455+K14455+K22097
ABC transporters	ko02010	25 out of 2017 1.23946455131383%	312 out of 26467 1.17882646314278%	0.426978	1	gene-LOC112750622;gene-LOC112750621;gene-LOC112786365;gene-LOC112722605;gene-LOC112782572;gene-LOC112710612;gene-LOC112723063;gene-LOC112744851;gene-LOC112779273;gene-LOC112779468;gene-LOC112730895;gene-LOC112701857;gene-LOC112764715;gene-LOC112765545;gene-LOC112766485;gene-LOC112775360;gene-LOC114924105;gene-LOC112695801;gene-LOC112771029;gene-LOC112751634;gene-LOC112785236;gene-LOC112792224;gen…	K05641+K05643+K05643+K05656+K05657+K05658+K05658+K05658+K05665+K05665+K05665+K05666+K05666+K05666+K05666+K05666+K05666+K05666+K05677+K05681+K05681+K05681+K05681+K08711+K08712
Ubiquitin mediated proteolysis	ko04120	42 out of 2017 2.08230044620724%	532 out of 26467 2.01005025125628%	0.428652	1	gene-LOC112764301;gene-LOC112702060;novel.2788;gene-LOC112737954;gene-LOC112749788;gene-LOC112791093;gene-LOC112801355;gene-LOC112804003;gene-LOC112720131;gene-LOC112749407;novel.2732;gene-LOC112767372;gene-LOC112702496;gene-LOC112791605;gene-LOC112800845;gene-LOC112733664;gene-LOC112741524;gene-LOC112749741;gene-LOC112789249;gene-LOC112801401;gene-LOC112737172;novel.2832;gene-LOC112755653;gene-L…	K03094+K03094+K03094+K03347+K03363+K03363+K03363+K03363+K03363+K03363+K03363+K03364+K03364+K03364+K03364+K03364+K04506+K06688+K06688+K06688+K06688+K10143+K10144+K10260+K10260+K10260+K10260+K10260+K10260+K10260+K10260+K10260+K10260+K10260+K10260+K10260+K10578+K10578+K10615+K10615+K10615+K10615
Glycerolipid metabolism	ko00561	31 out of 2017 1.53693604362915%	392 out of 26467 1.48108965882042%	0.441942	1	gene-LOC112800877;gene-LOC112749588;gene-LOC112791071;gene-LOC112706053;gene-LOC112733037;gene-LOC112771268;gene-LOC112771945;gene-LOC112783236;gene-LOC112785062;gene-LOC112714387;gene-LOC112714513;gene-LOC112769000;gene-LOC112707067;gene-LOC112758551;gene-LOC112775852;gene-LOC112782894;gene-LOC112695792;gene-LOC112716086;gene-LOC112783732;gene-LOC112716006;gene-LOC112768997;gene-LOC112784955;gen…	K00002+K00002+K00128+K00128+K00128+K00679+K00679+K00679+K00679+K00679+K00679+K00901+K00901+K01054+K01054+K01054+K01054+K01054+K03715+K03715+K06119+K07407+K07407+K09480+K09480+K13508+K13508+K14674+K15728+K15728+K18693
Anthocyanin biosynthesis	ko00942	3 out of 2017 0.14873574615766%	33 out of 26467 0.124683568217025%	0.465268	1	gene-LOC112714792;gene-LOC112750304;gene-LOC112707065	K12930+K12938+K21383
Proteasome	ko03050	22 out of 2017 1.09072880515617%	280 out of 26467 1.05792118487173%	0.472883	1	gene-LOC112712567;gene-LOC112776286;gene-LOC112703687;gene-LOC112705691;gene-LOC112696421;gene-LOC112723588;gene-LOC112697775;gene-LOC112764770;gene-LOC112702665;gene-LOC112785073;gene-LOC112788900;gene-LOC112791297;gene-LOC112792146;gene-LOC112797250;gene-LOC112695833;gene-LOC112715989;gene-LOC112733353;gene-LOC112734327;gene-LOC112733648;gene-LOC112791798;gene-LOC112802556;gene-LOC112733916	K02725+K03029+K03029+K03029+K03029+K03029+K03029+K03063+K03063+K03063+K03063+K03063+K03063+K03063+K03063+K03063+K03063+K03063+K03064+K06699+K06699+K06699
SNARE interactions in vesicular transport	ko04130	10 out of 2017 0.495785820525533%	124 out of 26467 0.468507953300336%	0.474063	1	gene-LOC112784238;gene-LOC112784606;gene-LOC112712417;gene-LOC112714893;gene-LOC112716583;gene-LOC112728748;gene-LOC112797813;gene-LOC112697750;gene-LOC112703237;gene-LOC112723409	K08486+K08486+K08486+K08486+K08486+K08486+K08493+K08498+K08505+K08516
Limonene and pinene degradation	ko00903	3 out of 2017 0.14873574615766%	34 out of 26467 0.128461858162995%	0.4853	1	gene-LOC112791071;gene-LOC112706053;gene-LOC112733037	K00128+K00128+K00128
Biosynthesis of unsaturated fatty acids	ko01040	6 out of 2017 0.29747149231532%	73 out of 26467 0.275815166055843%	0.485792	1	gene-LOC112733299;gene-LOC112755322;gene-LOC112697400;gene-LOC112727727;gene-LOC112784975;gene-LOC112776164	K00232+K03921+K03921+K07513+K10251+K10256
Fatty acid elongation	ko00062	10 out of 2017 0.495785820525533%	126 out of 26467 0.476064533192277%	0.494674	1	gene-LOC112706748;gene-LOC112784975;gene-LOC112775641;gene-LOC112776175;gene-LOC112777021;gene-LOC112786800;gene-LOC112712095;gene-LOC112716881;gene-LOC112734882;novel.2581	K07512+K10251+K15397+K15397+K15397+K15397+K15397+K15397+K15397+K15397
Phenylalanine, tyrosine and tryptophan biosynthesis	ko00400	13 out of 2017 0.644521566683193%	167 out of 26467 0.630974420977066%	0.510035	1	gene-LOC112715413;gene-LOC112749907;gene-LOC112801237;gene-LOC112747721;gene-LOC112755792;gene-LOC112697561;gene-LOC112771403;gene-LOC112706879;gene-LOC112716665;gene-LOC112695481;gene-LOC112728482;gene-LOC112791749;gene-LOC112720063	K01657+K01696+K01696+K01735+K01850+K01850+K05359+K05359+K06001+K13832+K13832+K14455+K14455
Glucosinolate biosynthesis	ko00966	6 out of 2017 0.29747149231532%	76 out of 26467 0.287150035893754%	0.525723	1	gene-LOC112766219;gene-LOC112706394;gene-LOC112728659;gene-LOC112750083;gene-LOC112801049;gene-LOC112719881	K00826+K00826+K00826+K11820+K11820+K12153
Synthesis and degradation of ketone bodies	ko00072	2 out of 2017 0.0991571641051066%	23 out of 26467 0.0869006687573204%	0.532131	1	gene-LOC112750509;gene-LOC112803982	K01641+K01641
Other types of O-glycan biosynthesis	ko00514	6 out of 2017 0.29747149231532%	77 out of 26467 0.290928325839725%	0.538755	1	gene-LOC112758376;gene-LOC112756491;gene-LOC112696008;gene-LOC112802442;gene-LOC112803932;gene-LOC112712168	K09667+K18134+K18134+K20783+K20783+K20783
Endocytosis	ko04144	73 out of 2017 3.61923648983639%	966 out of 26467 3.64982808780746%	0.548569	1	gene-LOC112764802;gene-LOC112720729;gene-LOC112696583;gene-LOC112719630;gene-LOC112723115;gene-LOC112743980;novel.1078;gene-LOC112790465;novel.1193;gene-LOC112701754;gene-LOC112787536;gene-LOC112714399;gene-LOC112723452;gene-LOC112729692;gene-LOC112729695;gene-LOC112736623;gene-LOC112747456;gene-LOC112699881;novel.2377;gene-LOC112702801;gene-LOC112743168;novel.2173;gene-LOC112765158;gene-LOC11270…	K00889+K00889+K00889+K01115+K01115+K01115+K01115+K01528+K01528+K03283+K03283+K03283+K03283+K03283+K03283+K03283+K03283+K03283+K03283+K04646+K05758+K05758+K07889+K07889+K07901+K07901+K07904+K07904+K07904+K07904+K12182+K12182+K12183+K12183+K12184+K12189+K12190+K12191+K12191+K12191+K12191+K12192+K12192+K12193+K12200+K12471+K12472+K12483+K12486+K12486+K12486+K12486+K12486+K12489+K19366+K19366+K19366+…
Arginine biosynthesis	ko00220	9 out of 2017 0.44620723847298%	119 out of 26467 0.449616503570484%	0.559246	1	gene-LOC112801963;novel.2671;gene-LOC112759650;gene-LOC112791650;gene-LOC112705234;gene-LOC112728921;gene-LOC112749967;gene-LOC112791749;gene-LOC112720063	K00261+K01438+K01915+K01915+K01915+K01915+K14272+K14455+K14455
Glyoxylate and dicarboxylate metabolism	ko00630	21 out of 2017 1.04115022310362%	280 out of 26467 1.05792118487173%	0.563246	1	gene-LOC112718423;novel.1823;novel.2429;novel.1007;gene-LOC112749753;gene-LOC112801389;gene-LOC112759650;gene-LOC112791650;gene-LOC112705234;gene-LOC112728921;gene-LOC112792529;gene-LOC112749967;gene-LOC112751804;gene-LOC112755820;gene-LOC112701823;gene-LOC112766764;gene-LOC112802865;gene-LOC112733387;gene-LOC112733388;gene-LOC112733389;gene-LOC112733756	K00026+K00600+K00600+K00600+K01913+K01913+K01915+K01915+K01915+K01915+K11517+K14272+K22133+K22133+K22133+K22133+K22133+K22133+K22133+K22133+K22133
Biotin metabolism	ko00780	4 out of 2017 0.198314328210213%	52 out of 26467 0.196471077190464%	0.566961	1	gene-LOC112754890;gene-LOC112727575;gene-LOC112697009;gene-LOC112712618	K00059+K00059+K00059+K19562
Valine, leucine and isoleucine biosynthesis	ko00290	4 out of 2017 0.198314328210213%	55 out of 26467 0.207805947028375%	0.612029	1	gene-LOC112766219;gene-LOC112706394;gene-LOC112728659;gene-LOC112742109	K00826+K00826+K00826+K01653
Other glycan degradation	ko00511	16 out of 2017 0.793257312840853%	221 out of 26467 0.83500207805947%	0.6216	1	gene-LOC112782646;gene-LOC112697279;gene-LOC112764497;gene-LOC112776443;gene-LOC112786402;gene-LOC112790345;gene-LOC112791075;gene-LOC112705593;gene-LOC112706841;gene-LOC112710143;gene-LOC112715170;gene-LOC112726937;gene-LOC112733041;gene-LOC112736159;gene-LOC112738209;gene-LOC112711943	K01206+K01206+K12309+K12309+K12309+K12309+K12309+K12309+K12309+K12309+K12309+K12309+K12309+K12309+K12309+K15923
Fatty acid biosynthesis	ko00061	12 out of 2017 0.59494298463064%	169 out of 26467 0.638531000869007%	0.642832	1	gene-LOC112754890;gene-LOC112727575;gene-LOC112697009;gene-LOC112782721;gene-LOC112703809;gene-LOC112766851;gene-LOC112776733;gene-LOC112784282;gene-LOC112710569;gene-LOC112755322;gene-LOC112697400;gene-LOC112706748	K00059+K00059+K00059+K00648+K00648+K01897+K01897+K01897+K01897+K03921+K03921+K07512
Tyrosine metabolism	ko00350	15 out of 2017 0.743678730788299%	212 out of 26467 0.800997468545736%	0.655491	1	gene-LOC112789338;gene-LOC112789339;gene-LOC112737267;gene-LOC112790449;gene-LOC112736288;gene-LOC112791885;gene-LOC112797622;gene-LOC112714627;gene-LOC112728299;gene-LOC112797105;gene-LOC112791749;gene-LOC112720063;gene-LOC112771857;gene-LOC112784122;gene-LOC112715899	K00121+K00121+K00121+K00276+K00276+K00422+K00422+K00422+K01800+K07253+K14455+K14455+K18857+K18857+K18857
Fatty acid metabolism	ko01212	17 out of 2017 0.842835894893406%	240 out of 26467 0.906789587032909%	0.658862	1	gene-LOC112754890;gene-LOC112727575;gene-LOC112697009;gene-LOC112733299;gene-LOC112782721;gene-LOC112703809;gene-LOC112766851;gene-LOC112776733;gene-LOC112784282;gene-LOC112710569;gene-LOC112755322;gene-LOC112697400;gene-LOC112706748;gene-LOC112727727;gene-LOC112784975;gene-LOC112776164;gene-LOC112751218	K00059+K00059+K00059+K00232+K00648+K00648+K01897+K01897+K01897+K01897+K03921+K03921+K07512+K07513+K10251+K10256+K10527
Phosphonate and phosphinate metabolism	ko00440	2 out of 2017 0.0991571641051066%	30 out of 26467 0.113348698379114%	0.677939	1	gene-LOC112750488;gene-LOC112802719	K00993+K00993
Porphyrin and chlorophyll metabolism	ko00860	10 out of 2017 0.495785820525533%	148 out of 26467 0.559186912003627%	0.698953	1	gene-LOC112703322;gene-LOC112791329;gene-LOC112728676;gene-LOC114924069;gene-LOC112764943;gene-LOC112703150;gene-LOC112728837;gene-LOC112800846;gene-LOC112805413;gene-LOC112749554	K02492+K02492+K02492+K13544+K13600+K13600+K19073+K22013+K22013+K22013
Biosynthesis of secondary metabolites	ko01110	462 out of 2017 22.9053049082796%	6189 out of 26467 23.3838364756111%	0.709791	1	gene-LOC112800877;gene-LOC112749588;gene-LOC112786654;gene-LOC112718423;gene-LOC112744834;gene-LOC112754890;gene-LOC112727575;gene-LOC112697009;gene-LOC112782629;gene-LOC112782630;gene-LOC112714786;gene-LOC112714787;gene-LOC112714789;gene-LOC112789338;gene-LOC112789339;gene-LOC112737267;gene-LOC112791071;gene-LOC112706053;gene-LOC112733037;gene-LOC112802236;gene-LOC112712294;gene-LOC112728879;gen…	K00002+K00002+K00021+K00026+K00036+K00059+K00059+K00059+K00083+K00083+K00083+K00083+K00083+K00121+K00121+K00121+K00128+K00128+K00128+K00164+K00164+K00222+K00232+K00276+K00276+K00318+K00318+K00318+K00318+K00422+K00422+K00422+K00430+K00430+K00430+K00430+K00430+K00430+K00430+K00430+K00430+K00430+K00430+K00430+K00430+K00430+K00430+K00430+K00430+K00430+K00430+K00430+K00430+K00430+K00430+K00430+K00430+…
Folate biosynthesis	ko00790	6 out of 2017 0.29747149231532%	94 out of 26467 0.355159254921223%	0.730597	1	gene-LOC112764233;gene-LOC112782818;gene-LOC112714827;gene-LOC112765115;gene-LOC112796486;gene-LOC112722168	K01113+K14652+K14652+K15376+K15631+K15631
Homologous recombination	ko03440	37 out of 2017 1.83440753594447%	530 out of 26467 2.00249367136434%	0.735677	1	gene-LOC112707941;gene-LOC112771064;gene-LOC112703587;gene-LOC112790360;gene-LOC112738287;gene-LOC112747093;gene-LOC112740744;gene-LOC112791114;gene-LOC112709572;gene-LOC112722590;novel.24;novel.2846;gene-LOC112795580;gene-LOC112740860;gene-LOC112782637;gene-LOC112776388;gene-LOC112785185;gene-LOC112716668;gene-LOC112698020;gene-LOC112779592;gene-LOC112712148;gene-LOC112764304;gene-LOC112779459;g…	K03165+K03504+K03504+K03553+K03553+K03655+K04482+K07466+K07466+K07466+K07466+K07466+K08775+K08775+K10683+K10728+K10728+K10728+K10739+K10740+K10740+K10875+K10901+K11864+K12173+K12173+K12173+K12173+K12173+K12173+K12173+K12173+K12173+K12173+K12173+K12173+K12173
Stilbenoid, diarylheptanoid and gingerol biosynthesis	ko00945	8 out of 2017 0.396628656420426%	124 out of 26467 0.468507953300336%	0.736913	1	gene-LOC112764966;gene-LOC112777310;gene-LOC112715608;gene-LOC112715071;gene-LOC112696965;gene-LOC112734809;gene-LOC112766194;gene-LOC112767136	K00487+K00487+K00588+K13065+K13065+K13065+K16040+K16040
Cutin, suberine and wax biosynthesis	ko00073	11 out of 2017 0.545364402578086%	170 out of 26467 0.642309290814977%	0.755463	1	gene-LOC112772561;gene-LOC112784722;gene-LOC112784733;gene-LOC112706901;gene-LOC112728571;gene-LOC112737451;gene-LOC112772171;gene-LOC112702350;gene-LOC112708132;gene-LOC112777131;gene-LOC112777159	K13356+K13356+K13356+K13356+K13356+K13356+K15400+K15400+K15400+K15403+K21995
Phenylalanine metabolism	ko00360	12 out of 2017 0.59494298463064%	186 out of 26467 0.702761929950504%	0.76555	1	gene-LOC112790449;gene-LOC112736288;gene-LOC112779907;gene-LOC112709726;gene-LOC112710231;gene-LOC112797105;gene-LOC112779615;gene-LOC112789590;gene-LOC112712613;gene-LOC112728963;gene-LOC112791749;gene-LOC112720063	K00276+K00276+K01426+K01426+K01426+K07253+K10775+K10775+K10775+K10775+K14455+K14455
Pentose and glucuronate interconversions	ko00040	56 out of 2017 2.77640059494298%	801 out of 26467 3.02641024672233%	0.770862	1	gene-LOC112800877;gene-LOC112749588;gene-LOC112751705;gene-LOC112751706;gene-LOC112802775;gene-LOC112802776;gene-LOC112803053;gene-LOC112791686;gene-LOC112755331;gene-LOC112756178;gene-LOC112756559;gene-LOC112776117;gene-LOC112789468;gene-LOC112790769;gene-LOC112801515;gene-LOC112802068;gene-LOC112716915;gene-LOC112696174;gene-LOC112726666;gene-LOC112728545;gene-LOC112728573;gene-LOC112735213;gen…	K00002+K00002+K00008+K00008+K00008+K00008+K00078+K00963+K01051+K01051+K01051+K01051+K01051+K01051+K01051+K01051+K01051+K01051+K01051+K01051+K01051+K01051+K01051+K01051+K01051+K01184+K01184+K01184+K01184+K01184+K01184+K01184+K01184+K01184+K01184+K01184+K01184+K01213+K01213+K01213+K01213+K01213+K01728+K01728+K01728+K01728+K01728+K01728+K01728+K01728+K01728+K01805+K01805+K12447+K16190+K16190
Indole alkaloid biosynthesis	ko00901	3 out of 2017 0.14873574615766%	53 out of 26467 0.200249367136434%	0.779373	1	gene-LOC112790526;gene-LOC112709024;gene-LOC112722647	K01757+K01757+K01757
Terpenoid backbone biosynthesis	ko00900	11 out of 2017 0.545364402578086%	175 out of 26467 0.661200740544829%	0.787408	1	gene-LOC112786654;gene-LOC112796068;gene-LOC112750509;gene-LOC112803982;gene-LOC112791719;gene-LOC112723520;gene-LOC112733825;gene-LOC112741103;gene-LOC112698705;gene-LOC112765596;gene-LOC112800661	K00021+K00787+K01641+K01641+K01662+K01662+K01662+K01662+K01662+K13789+K13789
Glycolysis / Gluconeogenesis	ko00010	32 out of 2017 1.58651462568171%	481 out of 26467 1.81735746401179%	0.813241	1	gene-LOC112800877;gene-LOC112749588;gene-LOC112789338;gene-LOC112789339;gene-LOC112737267;gene-LOC112791071;gene-LOC112706053;gene-LOC112733037;gene-LOC112771982;gene-LOC112777410;gene-LOC112802073;gene-LOC112703086;gene-LOC112706609;gene-LOC112777374;gene-LOC112711539;gene-LOC112729011;gene-LOC112747988;gene-LOC112789007;gene-LOC112737090;gene-LOC112705061;gene-LOC112743681;gene-LOC112747386;gen…	K00002+K00002+K00121+K00121+K00121+K00128+K00128+K00128+K00844+K00844+K00844+K00850+K00850+K00873+K00873+K00873+K00873+K00895+K00895+K01006+K01568+K01610+K01792+K01792+K01803+K01810+K01913+K01913+K15634+K18857+K18857+K18857
Photosynthesis - antenna proteins	ko00196	2 out of 2017 0.0991571641051066%	40 out of 26467 0.151131597838818%	0.819744	1	gene-LOC112734545;gene-LOC112751653	K08912+K08916
Vitamin B6 metabolism	ko00750	2 out of 2017 0.0991571641051066%	42 out of 26467 0.158688177730759%	0.840297	1	gene-LOC112801206;gene-LOC112696918	K00275+K00275
Peroxisome	ko04146	21 out of 2017 1.04115022310362%	332 out of 26467 1.25439226206219%	0.841478	1	gene-LOC112733299;gene-LOC112766851;gene-LOC112776733;gene-LOC112784282;gene-LOC112710569;gene-LOC112772458;gene-LOC112771029;gene-LOC112727727;gene-LOC112755381;gene-LOC112755533;gene-LOC112758084;gene-LOC112789478;gene-LOC112695556;gene-LOC112792529;gene-LOC112772017;gene-LOC112772561;gene-LOC112784722;gene-LOC112784733;gene-LOC112706901;gene-LOC112728571;gene-LOC112737451	K00232+K01897+K01897+K01897+K01897+K04565+K05677+K07513+K08726+K08726+K08726+K08726+K08726+K11517+K13348+K13356+K13356+K13356+K13356+K13356+K13356
Glycosphingolipid biosynthesis - globo and isoglobo series	ko00603	2 out of 2017 0.0991571641051066%	43 out of 26467 0.16246646767673%	0.849755	1	gene-LOC112784955;gene-LOC112714752	K07407+K07407
Flavonoid biosynthesis	ko00941	13 out of 2017 0.644521566683193%	219 out of 26467 0.827445498167529%	0.859795	1	gene-LOC112764966;gene-LOC112777310;gene-LOC112715608;gene-LOC112795670;gene-LOC112796255;gene-LOC112796259;gene-LOC112740947;gene-LOC112741543;gene-LOC112741544;gene-LOC112715071;gene-LOC112696965;gene-LOC112734809;gene-LOC112707269	K00487+K00487+K00588+K00660+K00660+K00660+K00660+K00660+K00660+K13065+K13065+K13065+K13082
C5-Branched dibasic acid metabolism	ko00660	1 out of 2017 0.0495785820525533%	25 out of 26467 0.0944572486492613%	0.862296	1	gene-LOC112742109	K01653
Non-homologous end-joining	ko03450	1 out of 2017 0.0495785820525533%	26 out of 26467 0.0982355385952318%	0.8728	1	gene-LOC112710357	K10884
Glutathione metabolism	ko00480	20 out of 2017 0.991571641051066%	328 out of 26467 1.23927910227831%	0.877543	1	gene-LOC112744834;gene-LOC112701439;gene-LOC112769033;gene-LOC112703438;gene-LOC112790081;gene-LOC112791678;gene-LOC112792740;gene-LOC112792745;gene-LOC112800970;gene-LOC112719872;gene-LOC112732773;gene-LOC112733761;gene-LOC112743495;gene-LOC112751777;gene-LOC112797647;gene-LOC112744337;gene-LOC112732287;novel.1368;gene-LOC112705375;novel.1944	K00036+K00434+K00799+K00799+K00799+K00799+K00799+K00799+K00799+K00799+K00799+K00799+K00799+K01255+K01255+K01255+K01581+K10807+K10808+K18592
Pyrimidine metabolism	ko00240	15 out of 2017 0.743678730788299%	263 out of 26467 0.993690255790229%	0.906864	1	gene-LOC112764541;gene-LOC112804562;gene-LOC112707407;gene-LOC112732362;gene-LOC112805317;gene-LOC112722250;gene-LOC112695315;gene-LOC112765015;gene-LOC112702640;gene-LOC112759189;gene-LOC112766794;gene-LOC112696525;novel.1368;gene-LOC112705375;gene-LOC112754914	K00609+K00940+K00943+K01489+K01493+K01493+K01513+K01520+K01520+K06966+K06966+K06966+K10807+K10808+K14641
One carbon pool by folate	ko00670	3 out of 2017 0.14873574615766%	70 out of 26467 0.264480296217932%	0.909954	1	novel.1823;novel.2429;novel.1007	K00600+K00600+K00600
Metabolic pathways	ko01100	830 out of 2017 41.1502231036192%	11296 out of 26467 42.6795632296822%	0.929137	1	gene-LOC112800877;gene-LOC112749588;gene-LOC112751705;gene-LOC112751706;gene-LOC112802775;gene-LOC112802776;gene-LOC112764858;gene-LOC112703192;gene-LOC112703193;gene-LOC112792229;gene-LOC112706188;gene-LOC112714840;gene-LOC112734413;gene-LOC112786654;gene-LOC112718423;gene-LOC112744834;gene-LOC112754890;gene-LOC112727575;gene-LOC112697009;gene-LOC112803053;gene-LOC112782629;gene-LOC112782630;gen…	K00002+K00002+K00008+K00008+K00008+K00008+K00020+K00020+K00020+K00020+K00020+K00020+K00020+K00021+K00026+K00036+K00059+K00059+K00059+K00078+K00083+K00083+K00083+K00083+K00083+K00103+K00103+K00108+K00108+K00109+K00121+K00121+K00121+K00128+K00128+K00128+K00164+K00164+K00222+K00232+K00261+K00275+K00275+K00276+K00276+K00318+K00318+K00318+K00318+K00422+K00422+K00422+K00430+K00430+K00430+K00430+K00430+…
Aminoacyl-tRNA biosynthesis	ko00970	13 out of 2017 0.644521566683193%	253 out of 26467 0.955907356330525%	0.953566	1	gene-LOC112759095;gene-LOC112789368;gene-LOC112790248;gene-LOC112706943;gene-LOC112696146;gene-LOC112738110;gene-LOC112715045;gene-LOC112766765;gene-LOC112766023;gene-LOC112703125;gene-LOC112722799;gene-LOC112723403;gene-LOC112700788	K01870+K01870+K01870+K01870+K01870+K01870+K01880+K01881+K02433+K02433+K02433+K04567+K04567
Tropane, piperidine and pyridine alkaloid biosynthesis	ko00960	4 out of 2017 0.198314328210213%	102 out of 26467 0.385385574488986%	0.956895	1	gene-LOC112790449;gene-LOC112736288;gene-LOC112791749;gene-LOC112720063	K00276+K00276+K14455+K14455
Steroid biosynthesis	ko00100	4 out of 2017 0.198314328210213%	104 out of 26467 0.392942154380927%	0.961297	1	gene-LOC112728879;gene-LOC112764882;gene-LOC112702274;gene-LOC112695970	K00222+K01052+K01052+K14674
Histidine metabolism	ko00340	5 out of 2017 0.247892910262766%	123 out of 26467 0.464729663354366%	0.962275	1	gene-LOC112791071;gene-LOC112706053;gene-LOC112733037;gene-LOC112796683;gene-LOC112719639	K00128+K00128+K00128+K14152+K14152
Ascorbate and aldarate metabolism	ko00053	16 out of 2017 0.793257312840853%	308 out of 26467 1.1637133033589%	0.963589	1	gene-LOC112755425;gene-LOC112755430;gene-LOC112791071;gene-LOC112706053;gene-LOC112733037;gene-LOC112701439;gene-LOC112790684;gene-LOC112732338;gene-LOC112754484;gene-LOC112797562;gene-LOC112728860;gene-LOC112744255;novel.2460;gene-LOC112723606;gene-LOC112697501;gene-LOC112728671	K00103+K00103+K00128+K00128+K00128+K00434+K00469+K00469+K08232+K08232+K08232+K08232+K12447+K16190+K16190+K17744
Riboflavin metabolism	ko00740	3 out of 2017 0.14873574615766%	86 out of 26467 0.324932935353459%	0.964112	1	gene-LOC112695315;gene-LOC112782818;gene-LOC112714827	K01513+K14652+K14652
Pentose phosphate pathway	ko00030	10 out of 2017 0.495785820525533%	211 out of 26467 0.797219178599766%	0.964421	1	gene-LOC112744834;gene-LOC112703086;gene-LOC112706609;gene-LOC112740933;gene-LOC112789007;gene-LOC112737090;gene-LOC112775529;gene-LOC112711993;novel.103;gene-LOC112783069	K00036+K00850+K00850+K00851+K00895+K00895+K01807+K01807+K01807+K01810
Carbon fixation in photosynthetic organisms	ko00710	11 out of 2017 0.545364402578086%	231 out of 26467 0.872784977519175%	0.968804	1	gene-LOC112718423;gene-LOC112705061;gene-LOC112747386;gene-LOC112790941;gene-LOC112775529;gene-LOC112711993;novel.103;gene-LOC112754934;gene-LOC112749967;gene-LOC112791749;gene-LOC112720063	K00026+K01006+K01610+K01803+K01807+K01807+K01807+K05298+K14272+K14455+K14455
Tryptophan metabolism	ko00380	15 out of 2017 0.743678730788299%	297 out of 26467 1.12215211395322%	0.96937	1	gene-LOC112791071;gene-LOC112706053;gene-LOC112733037;gene-LOC112779907;gene-LOC112709726;gene-LOC112710231;gene-LOC112790430;gene-LOC112726557;gene-LOC112736312;gene-LOC112751197;gene-LOC112750083;gene-LOC112801049;gene-LOC112802176;gene-LOC112709816;gene-LOC112740898	K00128+K00128+K00128+K01426+K01426+K01426+K07408+K07408+K07408+K11816+K11820+K11820+K22588+K23947+K23947
Autophagy - other	ko04136	5 out of 2017 0.247892910262766%	128 out of 26467 0.483621113084218%	0.970763	1	gene-LOC112752039;gene-LOC112795919;gene-LOC112728197;gene-LOC112762747;gene-LOC112723377	K08341+K08341+K08341+K08343+K08343
Mismatch repair	ko03430	20 out of 2017 0.991571641051066%	380 out of 26467 1.43575017946877%	0.972532	1	gene-LOC112771064;gene-LOC112703587;gene-LOC112791802;gene-LOC112696051;gene-LOC112701979;gene-LOC112791114;gene-LOC112709572;gene-LOC112722590;novel.24;novel.2846;gene-LOC112751180;gene-LOC112756471;gene-LOC112711365;gene-LOC112698020;gene-LOC112779592;gene-LOC112712148;gene-LOC112751026;gene-LOC112802299;gene-LOC112736438;gene-LOC112804284	K03504+K03504+K04802+K04802+K07456+K07466+K07466+K07466+K07466+K07466+K08737+K08737+K08737+K10739+K10740+K10740+K10746+K10746+K10747+K10755
N-Glycan biosynthesis	ko00510	13 out of 2017 0.644521566683193%	281 out of 26467 1.0616994748177%	0.983694	1	gene-LOC112775324;gene-LOC112711673;gene-LOC112792180;gene-LOC112734357;gene-LOC112785548;gene-LOC112779424;gene-LOC112783310;gene-LOC112706868;gene-LOC112726621;gene-LOC112728997;gene-LOC112738385;gene-LOC112789130;gene-LOC112726933	K00729+K00729+K00737+K00737+K00902+K01230+K01230+K01230+K01230+K07252+K07441+K12345+K12345
Lysine degradation	ko00310	7 out of 2017 0.347050074367873%	178 out of 26467 0.672535610382741%	0.984844	1	gene-LOC112791071;gene-LOC112706053;gene-LOC112733037;gene-LOC112791951;gene-LOC112734109;gene-LOC112723473;gene-LOC112699474	K00128+K00128+K00128+K11426+K11426+K15588+K15588
Nicotinate and nicotinamide metabolism	ko00760	2 out of 2017 0.0991571641051066%	79 out of 26467 0.298484905731666%	0.985763	1	gene-LOC112695315;gene-LOC112784932	K01513+K03517
Protein processing in endoplasmic reticulum	ko04141	59 out of 2017 2.92513634110064%	1007 out of 26467 3.80473797559225%	0.98865	1	gene-LOC112779424;gene-LOC112783310;gene-LOC112706868;gene-LOC112726621;gene-LOC112758263;gene-LOC112764301;gene-LOC112702060;novel.2788;gene-LOC112701754;gene-LOC112787536;gene-LOC112714399;gene-LOC112723452;gene-LOC112729692;gene-LOC112729695;gene-LOC112736623;gene-LOC112747456;gene-LOC112699881;novel.2377;gene-LOC112737954;gene-LOC112751856;gene-LOC112802917;gene-LOC112697246;gene-LOC112703640…	K01230+K01230+K01230+K01230+K01456+K03094+K03094+K03094+K03283+K03283+K03283+K03283+K03283+K03283+K03283+K03283+K03283+K03283+K03347+K04079+K04079+K04079+K04374+K04374+K08054+K08057+K08057+K09518+K09523+K09562+K09562+K10578+K10578+K10661+K10661+K10661+K10661+K10666+K10956+K10956+K13993+K13993+K13993+K13993+K13993+K13993+K13993+K13993+K13993+K13993+K13993+K13993+K14003+K14003+K14009+K14011+K14011+…
Sulfur metabolism	ko00920	3 out of 2017 0.14873574615766%	110 out of 26467 0.41561189405675%	0.991782	1	gene-LOC112707362;gene-LOC112797964;gene-LOC112744667	K01082+K13811+K13811
Basal transcription factors	ko03022	5 out of 2017 0.247892910262766%	159 out of 26467 0.600748101409302%	0.994538	1	gene-LOC112783032;gene-LOC112714395;gene-LOC112782367;gene-LOC112744883;gene-LOC112801491	K03120+K03120+K03122+K03131+K03137
Spliceosome	ko03040	53 out of 2017 2.62766484878532%	949 out of 26467 3.58559715872596%	0.994854	1	gene-LOC112701754;gene-LOC112787536;gene-LOC112714399;gene-LOC112723452;gene-LOC112729692;gene-LOC112729695;gene-LOC112736623;gene-LOC112747456;gene-LOC112699881;novel.2377;gene-LOC112756405;gene-LOC112750381;gene-LOC112766957;gene-LOC112791943;gene-LOC112801629;gene-LOC112706184;gene-LOC112726636;gene-LOC112696821;gene-LOC112734098;gene-LOC112734815;gene-LOC112757507;gene-LOC112762465;gene-LOC11…	K03283+K03283+K03283+K03283+K03283+K03283+K03283+K03283+K03283+K03283+K11091+K12741+K12741+K12741+K12741+K12741+K12741+K12741+K12741+K12741+K12818+K12818+K12818+K12818+K12818+K12818+K12818+K12818+K12818+K12818+K12818+K12823+K12823+K12823+K12823+K12833+K12833+K12833+K12835+K12835+K12835+K12835+K12848+K12848+K12856+K12859+K12859+K12867+K12874+K12874+K12874+K13025+K13025
Cyanoamino acid metabolism	ko00460	10 out of 2017 0.495785820525533%	258 out of 26467 0.974798806060377%	0.995413	1	novel.1823;novel.2429;novel.1007;gene-LOC112792326;gene-LOC112734522;gene-LOC112734526;gene-LOC112743665;gene-LOC112719881;novel.1944;gene-LOC112785753	K00600+K00600+K00600+K01188+K01188+K01188+K01188+K12153+K18592+K20802
Purine metabolism	ko00230	24 out of 2017 1.18988596926128%	503 out of 26467 1.90047984282314%	0.99619	1	gene-LOC112772517;gene-LOC112707917;gene-LOC112749604;gene-LOC112777374;gene-LOC112711539;gene-LOC112729011;gene-LOC112747988;gene-LOC112804562;gene-LOC112723271;novel.1854;gene-LOC112786017;gene-LOC112695315;gene-LOC112722652;gene-LOC112722265;gene-LOC112726261;gene-LOC112759189;gene-LOC112766794;gene-LOC112696525;novel.1368;gene-LOC112705375;gene-LOC112797964;gene-LOC112744667;gene-LOC112754914…	K00759+K00759+K00759+K00873+K00873+K00873+K00873+K00940+K01488+K01488+K01490+K01513+K01514+K01517+K01951+K06966+K06966+K06966+K10807+K10808+K13811+K13811+K14641+K19964
Pyruvate metabolism	ko00620	15 out of 2017 0.743678730788299%	358 out of 26467 1.35262780065742%	0.997141	1	gene-LOC112718423;gene-LOC112791071;gene-LOC112706053;gene-LOC112733037;gene-LOC112777374;gene-LOC112711539;gene-LOC112729011;gene-LOC112747988;gene-LOC112705061;gene-LOC112747386;gene-LOC112776354;gene-LOC112711360;gene-LOC112749753;gene-LOC112801389;novel.1195	K00026+K00128+K00128+K00128+K00873+K00873+K00873+K00873+K01006+K01610+K01759+K01759+K01913+K01913+K18881
Various types of N-glycan biosynthesis	ko00513	8 out of 2017 0.396628656420426%	242 out of 26467 0.91434616692485%	0.998445	1	gene-LOC112779424;gene-LOC112783310;gene-LOC112706868;gene-LOC112726621;gene-LOC112738385;gene-LOC112750375;gene-LOC112801625;gene-LOC112734097	K01230+K01230+K01230+K01230+K07441+K14413+K14413+K14413
RNA polymerase	ko03020	5 out of 2017 0.247892910262766%	191 out of 26467 0.721653379680357%	0.999157	1	gene-LOC112784528;gene-LOC112715018;gene-LOC112747692;gene-LOC112789107;gene-LOC112756689	K03004+K03004+K03006+K03013+K03016
Fructose and mannose metabolism	ko00051	17 out of 2017 0.842835894893406%	424 out of 26467 1.60199493709147%	0.99923	1	gene-LOC112751705;gene-LOC112751706;gene-LOC112802775;gene-LOC112802776;gene-LOC112771982;gene-LOC112777410;gene-LOC112802073;novel.63;gene-LOC112703086;gene-LOC112706609;gene-LOC112789007;gene-LOC112737090;gene-LOC112790941;gene-LOC112764983;gene-LOC112705064;gene-LOC112695644;gene-LOC112743865	K00008+K00008+K00008+K00008+K00844+K00844+K00844+K00847+K00850+K00850+K00895+K00895+K01803+K01805+K01805+K19355+K19355
Nucleotide excision repair	ko03420	17 out of 2017 0.842835894893406%	436 out of 26467 1.64733441644312%	0.999545	1	gene-LOC112802413;gene-LOC112771064;gene-LOC112703587;gene-LOC112791802;gene-LOC112696051;gene-LOC112791114;gene-LOC112709572;gene-LOC112722590;novel.24;novel.2846;gene-LOC112698020;gene-LOC112779592;gene-LOC112712148;gene-LOC112736438;gene-LOC112804284;gene-LOC112708084;gene-LOC112726542	K02325+K03504+K03504+K04802+K04802+K07466+K07466+K07466+K07466+K07466+K10739+K10740+K10740+K10747+K10755+K10840+K10840
Propanoate metabolism	ko00640	2 out of 2017 0.0991571641051066%	137 out of 26467 0.517625722597952%	0.999769	1	gene-LOC112733299;gene-LOC112800523	K00232+K05605
Glycine, serine and threonine metabolism	ko00260	14 out of 2017 0.694100148735746%	405 out of 26467 1.53020742811803%	0.999855	1	gene-LOC112750379;gene-LOC112801627;gene-LOC112790449;gene-LOC112736288;novel.1823;novel.2429;novel.1007;gene-LOC112751474;gene-LOC112728127;gene-LOC112749907;gene-LOC112801237;gene-LOC112716665;gene-LOC112749967;gene-LOC112720442	K00108+K00108+K00276+K00276+K00600+K00600+K00600+K00827+K00827+K01696+K01696+K06001+K14272+K15634
Oxidative phosphorylation	ko00190	12 out of 2017 0.59494298463064%	372 out of 26467 1.40552385990101%	0.999891	1	gene-LOC112775484;gene-LOC112775929;gene-LOC112782477;gene-LOC112723576;gene-LOC112789985;novel.1524;novel.490;gene-LOC112764127;gene-LOC112705600;gene-LOC112703730;gene-LOC112702963;gene-LOC112723200	K01507+K01507+K01535+K01535+K02115+K02132+K02147+K02154+K02154+K02265+K03884+K03884
Cysteine and methionine metabolism	ko00270	18 out of 2017 0.892414476945959%	493 out of 26467 1.86269694336343%	0.999922	1	gene-LOC112718423;gene-LOC112803449;gene-LOC112801761;gene-LOC112747667;gene-LOC112754196;gene-LOC112696422;gene-LOC112740768;gene-LOC112766219;gene-LOC112706394;gene-LOC112728659;gene-LOC112751474;gene-LOC112728127;gene-LOC112764645;gene-LOC112779756;gene-LOC112802019;gene-LOC112741262;gene-LOC112791749;gene-LOC112720063	K00026+K00549+K00558+K00558+K00789+K00789+K00789+K00826+K00826+K00826+K00827+K00827+K05933+K05933+K05933+K05933+K14455+K14455
RNA transport	ko03013	33 out of 2017 1.63609320773426%	791 out of 26467 2.98862734726263%	0.999978	1	gene-LOC112710773;gene-LOC112779406;gene-LOC112711594;gene-LOC112779808;gene-LOC112712752;gene-LOC112726674;gene-LOC112731464;gene-LOC112732570;gene-LOC112735273;gene-LOC112782820;gene-LOC112792778;gene-LOC112765143;gene-LOC112758387;gene-LOC112695626;gene-LOC114925309;gene-LOC112716223;gene-LOC112736230;gene-LOC112792135;gene-LOC112735601;gene-LOC112756114;novel.2465;gene-LOC112742301;gene-LOC11…	K00784+K03231+K03231+K03239+K03239+K03239+K03239+K03239+K03239+K03248+K03251+K03257+K03260+K03260+K03262+K03680+K12160+K13025+K13025+K13126+K14291+K14292+K14300+K14300+K14303+K14308+K14308+K14308+K14308+K14319+K14319+K14328+K18655
Monobactam biosynthesis	ko00261	3 out of 2017 0.14873574615766%	201 out of 26467 0.759436279140061%	0.999982	1	gene-LOC112797299;gene-LOC112797964;gene-LOC112744667	K01714+K13811+K13811
Ribosome biogenesis in eukaryotes	ko03008	12 out of 2017 0.59494298463064%	409 out of 26467 1.54532058790192%	0.999985	1	gene-LOC112771238;novel.897;novel.1005;gene-LOC112751859;gene-LOC112756296;gene-LOC112792780;gene-LOC112796269;gene-LOC112800814;gene-LOC112749531;gene-LOC112779324;gene-LOC112789648;gene-LOC112727522	K03097+K06943+K06943+K11883+K11883+K14521+K14554+K14561+K14561+K14564+K14568+K14568
mRNA surveillance pathway	ko03015	21 out of 2017 1.04115022310362%	604 out of 26467 2.28208712736615%	0.999994	1	gene-LOC112754425;gene-LOC112758089;gene-LOC112695551;gene-LOC112711278;gene-LOC112792135;gene-LOC112735601;gene-LOC112756114;novel.2843;gene-LOC112796310;gene-LOC112741626;novel.2643;gene-LOC112756267;gene-LOC112764733;gene-LOC112779223;gene-LOC112711796;gene-LOC112749169;gene-LOC112751814;gene-LOC112728873;novel.2704;gene-LOC112792764;gene-LOC112756247	K00565+K06269+K06269+K06269+K13025+K13025+K13126+K14328+K14376+K14376+K14376+K14399+K14399+K14399+K14399+K14399+K14400+K14400+K14400+K14416+K18655
Photosynthesis	ko00195	2 out of 2017 0.0991571641051066%	194 out of 26467 0.732988249518268%	0.999997	1	gene-LOC112789985;gene-LOC112773203	K02115+K02717
Ubiquinone and other terpenoid-quinone biosynthesis	ko00130	12 out of 2017 0.59494298463064%	442 out of 26467 1.67000415611894%	0.999997	1	gene-LOC112764966;gene-LOC112777310;gene-LOC112791069;gene-LOC112708172;gene-LOC112723543;gene-LOC112698272;gene-LOC112771618;gene-LOC112772563;gene-LOC114924763;gene-LOC112720753;novel.2494;gene-LOC112790631	K00487+K00487+K01904+K01904+K01904+K01904+K03809+K09833+K09833+K09833+K09833+K19222
Sesquiterpenoid and triterpenoid biosynthesis	ko00909	11 out of 2017 0.545364402578086%	430 out of 26467 1.6246646767673%	0.999999	1	gene-LOC112772687;gene-LOC112783096;gene-LOC112714725;gene-LOC112800647;gene-LOC112800648;gene-LOC112770961;gene-LOC112771648;gene-LOC112782241;gene-LOC112789842;gene-LOC112707273;novel.2126	K14175+K14175+K14175+K15472+K15472+K15803+K15803+K15803+K15803+K15803+K20659
Biosynthesis of amino acids	ko01230	49 out of 2017 2.42935052057511%	1145 out of 26467 4.32614198813617%	0.999999	1	gene-LOC112803449;novel.1823;novel.2429;novel.1007;gene-LOC112754196;gene-LOC112696422;gene-LOC112740768;gene-LOC112766219;gene-LOC112706394;gene-LOC112728659;gene-LOC112703086;gene-LOC112706609;gene-LOC112777374;gene-LOC112711539;gene-LOC112729011;gene-LOC112747988;novel.2671;gene-LOC112742109;gene-LOC112715413;gene-LOC112749907;gene-LOC112801237;gene-LOC112797299;gene-LOC112747721;gene-LOC11279…	K00549+K00600+K00600+K00600+K00789+K00789+K00789+K00826+K00826+K00826+K00850+K00850+K00873+K00873+K00873+K00873+K01438+K01653+K01657+K01696+K01696+K01714+K01735+K01803+K01807+K01807+K01807+K01850+K01850+K01915+K01915+K01915+K01915+K01953+K01953+K01953+K05359+K05359+K06001+K12657+K12657+K13832+K13832+K14152+K14152+K14272+K14455+K14455+K15634
2-Oxocarboxylic acid metabolism	ko01210	11 out of 2017 0.545364402578086%	441 out of 26467 1.66622586617297%	0.999999	1	gene-LOC112766219;gene-LOC112706394;gene-LOC112728659;novel.2671;gene-LOC112742109;gene-LOC112750083;gene-LOC112801049;gene-LOC112719881;gene-LOC112749967;gene-LOC112791749;gene-LOC112720063	K00826+K00826+K00826+K01438+K01653+K11820+K11820+K12153+K14272+K14455+K14455
RNA degradation	ko03018	13 out of 2017 0.644521566683193%	488 out of 26467 1.84380549363358%	0.999999	1	gene-LOC112703086;gene-LOC112706609;gene-LOC112723642;gene-LOC112697074;gene-LOC112766792;gene-LOC112702171;gene-LOC112794714;gene-LOC112696208;gene-LOC112736024;gene-LOC112727078;gene-LOC112739526;novel.2816;gene-LOC112756114	K00850+K00850+K01148+K01148+K04077+K04077+K12581+K12585+K12592+K12608+K12608+K12614+K13126
Lysine biosynthesis	ko00300	1 out of 2017 0.0495785820525533%	208 out of 26467 0.785884308761854%	1	1	gene-LOC112797299	K01714
Carbon metabolism	ko01200	38 out of 2017 1.88398611799703%	1061 out of 26467 4.00876563267465%	1	1	gene-LOC112718423;gene-LOC112744834;gene-LOC112789338;gene-LOC112789339;gene-LOC112737267;gene-LOC112802236;gene-LOC112712294;gene-LOC112733299;gene-LOC112801963;novel.1823;novel.2429;novel.1007;gene-LOC112771982;gene-LOC112777410;gene-LOC112802073;gene-LOC112703086;gene-LOC112706609;gene-LOC112740933;gene-LOC112777374;gene-LOC112711539;gene-LOC112729011;gene-LOC112747988;gene-LOC112705061;gene-L…	K00026+K00036+K00121+K00121+K00121+K00164+K00164+K00232+K00261+K00600+K00600+K00600+K00844+K00844+K00844+K00850+K00850+K00851+K00873+K00873+K00873+K00873+K01006+K01610+K01803+K01807+K01807+K01807+K01810+K01913+K01913+K05298+K05605+K11517+K14272+K14455+K14455+K15634
Citrate cycle (TCA cycle)	ko00020	5 out of 2017 0.247892910262766%	369 out of 26467 1.3941889900631%	1	1	gene-LOC112718423;gene-LOC112802236;gene-LOC112712294;gene-LOC112747386;gene-LOC112786804	K00026+K00164+K00164+K01610+K01648
Linoleic acid metabolism	ko00591	12 out of 2017 0.59494298463064%	1091 out of 26467 4.12211433105376%	1	1	gene-LOC112758622;gene-LOC112777604;gene-LOC112788860;gene-LOC112791475;gene-LOC112695228;gene-LOC112710496;gene-LOC112790427;gene-LOC112695970;gene-LOC112776420;gene-LOC112779892;gene-LOC112695520;gene-LOC112710832	K00454+K00454+K00454+K00454+K00454+K00454+K07418+K14674+K15718+K15718+K15718+K15718
Ribosome	ko03010	13 out of 2017 0.644521566683193%	994 out of 26467 3.75562020629463%	1	1	gene-LOC112794410;gene-LOC112719857;novel.2901;gene-LOC114924202;gene-LOC114925693;gene-LOC112784700;gene-LOC112727105;gene-LOC112740823;gene-LOC112702386;gene-LOC112706910;gene-LOC112709767;gene-LOC112744830;gene-LOC112783331	K02866+K02866+K02868+K02882+K02882+K02894+K02916+K02916+K02937+K02952+K02956+K02966+K02998

## Sheet: KEGG(Lps10DAP vs. Lps15DAP)
#Kegg_pathway	ko_id	Cluter_frequency	Genome_frequency	P-value	Corrected_P-value	GeneID	KEGG Orthology
Phenylpropanoid biosynthesis	ko00940	188 out of 3944 4.76673427991886%	778 out of 26467 2.93950957796501%	0	0	gene-LOC112758044;gene-LOC112775398;gene-LOC112782630;gene-LOC112791325;gene-LOC112791712;gene-LOC112711957;gene-LOC112696397;gene-LOC112733163;gene-LOC112733818;gene-LOC112754578;gene-LOC112755082;gene-LOC112755831;gene-LOC112766174;gene-LOC112702311;gene-LOC112771976;gene-LOC112702699;gene-LOC112777165;gene-LOC112702976;gene-LOC112782318;gene-LOC112782699;gene-LOC112784477;gene-LOC112784649;gen…	K00083+K00083+K00083+K00083+K00083+K00083+K00083+K00083+K00083+K00430+K00430+K00430+K00430+K00430+K00430+K00430+K00430+K00430+K00430+K00430+K00430+K00430+K00430+K00430+K00430+K00430+K00430+K00430+K00430+K00430+K00430+K00430+K00430+K00430+K00430+K00430+K00430+K00430+K00430+K00430+K00430+K00430+K00430+K00430+K00430+K00430+K00430+K00430+K00430+K00430+K00430+K00430+K00430+K00430+K00430+K00487+K00487+…
MAPK signaling pathway - plant	ko04016	331 out of 3944 8.39249492900609%	1446 out of 26467 5.46340726187328%	0	0	gene-LOC112804562;gene-LOC112732439;gene-LOC112703165;gene-LOC112707689;gene-LOC112764307;gene-LOC112764308;gene-LOC112705704;gene-LOC112705705;gene-LOC112702769;gene-LOC112785112;gene-LOC112792319;gene-LOC112792710;gene-LOC112727064;gene-LOC112734516;gene-LOC112734951;gene-LOC112738980;gene-LOC112764406;gene-LOC112783240;gene-LOC112792315;gene-LOC112706118;gene-LOC112749652;gene-LOC112751080;gen…	K00940+K00940+K02183+K02183+K03781+K03781+K03781+K03781+K13413+K13413+K13413+K13413+K13413+K13413+K13413+K13413+K13414+K13414+K13414+K13414+K13416+K13416+K13416+K13416+K13416+K13416+K13416+K13416+K13416+K13416+K13416+K13416+K13416+K13416+K13416+K13416+K13416+K13416+K13416+K13416+K13416+K13416+K13416+K13416+K13416+K13416+K13416+K13416+K13416+K13416+K13416+K13416+K13416+K13416+K13416+K13416+K13416+…
Flavonoid biosynthesis	ko00941	78 out of 3944 1.97768762677485%	219 out of 26467 0.827445498167529%	1.51446e-12	2.0748e-10	gene-LOC112796379;gene-LOC112719684;gene-LOC112777310;gene-LOC112712108;gene-LOC112782895;gene-LOC112784679;gene-LOC112799008;gene-LOC112802037;gene-LOC112715608;gene-LOC112720490;gene-LOC112720495;gene-LOC112755722;gene-LOC112755723;gene-LOC112790504;gene-LOC112794638;gene-LOC112795670;gene-LOC112796250;gene-LOC112796251;gene-LOC112796253;gene-LOC112796254;gene-LOC112796255;gene-LOC112796256;gen…	K00475+K00475+K00487+K00487+K00588+K00588+K00588+K00588+K00588+K00588+K00588+K00660+K00660+K00660+K00660+K00660+K00660+K00660+K00660+K00660+K00660+K00660+K00660+K00660+K00660+K00660+K00660+K00660+K00660+K00660+K00660+K00660+K00660+K00660+K00660+K00660+K00660+K00660+K00660+K00660+K00660+K00660+K00660+K00660+K00660+K00660+K00660+K00660+K00660+K00660+K00660+K00660+K00660+K00660+K01859+K01859+K01859+…
Circadian rhythm - plant	ko04712	98 out of 3944 2.48478701825558%	330 out of 26467 1.24683568217025%	4.31799e-12	5.91565e-10	gene-LOC112755722;gene-LOC112755723;gene-LOC112790504;gene-LOC112794638;gene-LOC112795670;gene-LOC112796250;gene-LOC112796251;gene-LOC112796253;gene-LOC112796254;gene-LOC112796255;gene-LOC112796256;gene-LOC112796257;gene-LOC112796258;gene-LOC112796259;gene-LOC112796262;gene-LOC112796265;gene-LOC112796266;gene-LOC112796273;gene-LOC112796274;gene-LOC112796275;gene-LOC112796278;gene-LOC112720208;gen…	K00660+K00660+K00660+K00660+K00660+K00660+K00660+K00660+K00660+K00660+K00660+K00660+K00660+K00660+K00660+K00660+K00660+K00660+K00660+K00660+K00660+K00660+K00660+K00660+K00660+K00660+K00660+K00660+K00660+K00660+K00660+K00660+K00660+K00660+K00660+K00660+K00660+K00660+K00660+K00660+K00660+K00660+K00660+K03097+K03097+K03097+K03097+K03097+K03115+K10143+K12115+K12116+K12118+K12120+K12120+K12124+K12124+…
Plant hormone signal transduction	ko04075	359 out of 3944 9.10243407707911%	1560 out of 26467 5.89413231571391%	1.39416e-11	1.91e-09	gene-LOC112758544;gene-LOC112800573;gene-LOC112710026;gene-LOC112722628;gene-LOC112723418;gene-LOC112748627;gene-LOC112702769;gene-LOC112785112;gene-LOC112792319;gene-LOC112792710;gene-LOC112727064;gene-LOC112734516;gene-LOC112734951;gene-LOC112738980;gene-LOC112752745;gene-LOC112752941;gene-LOC112754130;gene-LOC112755327;gene-LOC112758858;gene-LOC112765600;gene-LOC112766966;gene-LOC112771683;gen…	K12126+K12126+K12126+K12126+K12126+K12126+K13413+K13413+K13413+K13413+K13413+K13413+K13413+K13413+K13415+K13415+K13415+K13415+K13415+K13415+K13415+K13415+K13415+K13415+K13415+K13415+K13415+K13415+K13415+K13415+K13415+K13415+K13415+K13415+K13415+K13415+K13415+K13415+K13415+K13415+K13415+K13415+K13415+K13415+K13415+K13415+K13415+K13415+K13415+K13415+K13415+K13415+K13415+K13415+K13415+K13415+K13415+…
Benzoxazinoid biosynthesis	ko00402	25 out of 3944 0.633874239350913%	62 out of 26467 0.234253976650168%	1.02926e-06	0.000141009	gene-LOC112751743;gene-LOC112751746;gene-LOC112751749;gene-LOC112751752;gene-LOC112751753;gene-LOC112771367;gene-LOC112771497;gene-LOC112771780;gene-LOC112777501;gene-LOC112779585;gene-LOC112703490;gene-LOC112703492;gene-LOC112791623;gene-LOC112703537;gene-LOC112703542;gene-LOC112802800;gene-LOC112802805;gene-LOC112804010;gene-LOC114923984;gene-LOC114925288;gene-LOC112720079;gene-LOC112727007;gen…	K13229+K13229+K13229+K13229+K13229+K13229+K13229+K13229+K13229+K13229+K13229+K13229+K13229+K13229+K13229+K13229+K13229+K13229+K13229+K13229+K13229+K13229+K13229+K13229+K13229
Starch and sucrose metabolism	ko00500	243 out of 3944 6.16125760649087%	1241 out of 26467 4.68885782294933%	2.8029e-06	0.000383997	gene-LOC112750420;gene-LOC112755058;gene-LOC112791976;gene-LOC112795705;gene-LOC112719754;gene-LOC112697167;gene-LOC112749677;gene-LOC112749691;gene-LOC112749706;gene-LOC112750127;gene-LOC112751479;gene-LOC112751480;gene-LOC112751484;gene-LOC112751487;gene-LOC112751493;gene-LOC112751494;gene-LOC112751538;gene-LOC112751544;gene-LOC112751545;gene-LOC112751548;gene-LOC112756421;gene-LOC112758234;gen…	K00688+K00688+K00688+K00688+K00688+K00688+K00695+K00695+K00695+K00695+K00695+K00695+K00695+K00695+K00695+K00695+K00695+K00695+K00695+K00695+K00695+K00695+K00695+K00695+K00695+K00695+K00695+K00695+K00695+K00695+K00695+K00695+K00695+K00695+K00695+K00695+K00695+K00695+K00695+K00695+K00695+K00695+K00695+K00695+K00695+K00695+K00695+K00695+K00695+K00695+K00695+K00695+K00695+K00695+K00695+K00695+K00695+…
Other glycan degradation	ko00511	58 out of 3944 1.47058823529412%	221 out of 26467 0.83500207805947%	7.81476e-06	0.00107062	gene-LOC112771173;gene-LOC112796640;gene-LOC112708105;gene-LOC112719644;gene-LOC112747465;gene-LOC112750808;gene-LOC112755179;gene-LOC112755360;gene-LOC112777195;gene-LOC112702983;gene-LOC112784579;gene-LOC112784580;gene-LOC112792175;gene-LOC112802457;gene-LOC112711728;gene-LOC112714494;gene-LOC112714497;gene-LOC112718432;gene-LOC112697438;gene-LOC112766035;gene-LOC112755574;gene-LOC112755839;gen…	K01191+K01191+K01191+K01191+K01191+K01206+K01206+K01206+K01206+K01206+K01206+K01206+K01206+K01206+K01206+K01206+K01206+K01206+K01206+K01227+K12309+K12309+K12309+K12309+K12309+K12309+K12309+K12309+K12309+K12309+K12309+K12309+K12309+K12309+K12309+K12309+K12309+K12309+K12309+K12309+K12309+K12309+K12309+K12309+K12309+K12309+K12309+K12309+K12309+K12309+K12309+K12309+K12373+K12373+K15923+K15923+K17108+…
Isoflavonoid biosynthesis	ko00943	62 out of 3944 1.57200811359026%	247 out of 26467 0.933237616654702%	1.76451e-05	0.00241738	gene-LOC112791520;gene-LOC112749888;gene-LOC112749891;gene-LOC112749893;gene-LOC112766645;gene-LOC112776333;gene-LOC112782242;gene-LOC112783148;gene-LOC112784641;gene-LOC112786326;gene-LOC112796903;gene-LOC112801247;gene-LOC112801249;gene-LOC114925993;gene-LOC112715350;gene-LOC112743516;gene-LOC112763399;gene-LOC112791519;gene-LOC112733553;gene-LOC112789279;gene-LOC112796477;gene-LOC112799808;gen…	K13257+K13258+K13258+K13258+K13258+K13258+K13258+K13258+K13258+K13258+K13258+K13258+K13258+K13258+K13258+K13258+K13259+K13259+K13259+K13260+K13260+K13260+K13260+K13260+K13260+K13260+K13261+K13261+K13261+K13261+K13261+K13261+K13262+K13262+K13262+K13263+K13263+K13264+K13264+K13264+K13264+K13264+K13264+K13264+K13264+K13264+K13264+K13264+K13264+K13265+K13265+K13265+K13265+K13265+K13265+K13265+K13265+…
Biosynthesis of secondary metabolites	ko01110	1024 out of 3944 25.9634888438134%	6189 out of 26467 23.3838364756111%	2.15455e-05	0.00295174	gene-LOC112743638;gene-LOC112727795;gene-LOC112727802;gene-LOC112728268;gene-LOC112748273;gene-LOC112748321;gene-LOC112764372;gene-LOC112776434;gene-LOC112703326;gene-LOC112789683;gene-LOC112751629;gene-LOC112786654;gene-LOC112726743;gene-LOC112735613;gene-LOC112790043;gene-LOC112715516;gene-LOC112718423;gene-LOC112737907;novel.2801;gene-LOC112797970;gene-LOC112716647;gene-LOC112744673;gene-LOC11…	K00001+K00002+K00002+K00002+K00002+K00002+K00006+K00006+K00006+K00006+K00010+K00021+K00025+K00025+K00026+K00026+K00026+K00026+K00026+K00033+K00033+K00033+K00036+K00036+K00036+K00036+K00036+K00058+K00058+K00059+K00059+K00059+K00059+K00083+K00083+K00083+K00083+K00083+K00083+K00083+K00083+K00083+K00106+K00111+K00121+K00121+K00121+K00121+K00121+K00121+K00121+K00121+K00121+K00121+K00121+K00121+K00121+…
alpha-Linolenic acid metabolism	ko00592	45 out of 3944 1.14097363083164%	170 out of 26467 0.642309290814977%	6.16665e-05	0.00844831	gene-LOC112789494;gene-LOC112791264;gene-LOC112733299;gene-LOC112758622;gene-LOC112695228;gene-LOC112733497;gene-LOC112736764;gene-LOC112736765;gene-LOC112751350;gene-LOC112788916;gene-LOC112736827;gene-LOC112749844;gene-LOC112749846;gene-LOC112755830;gene-LOC112801291;gene-LOC112801293;gene-LOC112697601;gene-LOC112743636;gene-LOC112750538;gene-LOC112783372;gene-LOC112802681;gene-LOC112716691;gen…	K00224+K00232+K00232+K00454+K00454+K00454+K00454+K00454+K01047+K01723+K01723+K05894+K05894+K05894+K05894+K05894+K05894+K07513+K10525+K10525+K10525+K10525+K10525+K10525+K10526+K10526+K10527+K10528+K10528+K10529+K10529+K14674+K16818+K16818+K16818+K16818+K16818+K16818+K16818+K16818+K16818+K18857+K18857+K22389+K22389
Cyanoamino acid metabolism	ko00460	62 out of 3944 1.57200811359026%	258 out of 26467 0.974798806060377%	7.08172e-05	0.00970195	gene-LOC112750207;gene-LOC112714976;novel.1823;novel.2429;novel.1007;gene-LOC112751533;gene-LOC112755067;gene-LOC112755068;gene-LOC112771239;gene-LOC112772453;gene-LOC112788861;gene-LOC112789968;gene-LOC112792322;gene-LOC112792323;gene-LOC112792325;gene-LOC112801832;gene-LOC112707730;gene-LOC112696088;gene-LOC112696090;gene-LOC112732491;gene-LOC112734146;gene-LOC112734521;gene-LOC112734522;gene-L…	K00600+K00600+K00600+K00600+K00600+K01188+K01188+K01188+K01188+K01188+K01188+K01188+K01188+K01188+K01188+K01188+K01188+K01188+K01188+K01188+K01188+K01188+K01188+K01188+K01188+K01188+K01188+K01188+K01188+K05349+K05349+K05349+K05349+K05349+K05349+K05349+K05349+K05350+K05350+K05350+K05350+K05350+K05350+K05350+K05350+K05350+K08248+K08248+K13034+K13051+K13051+K13051+K13051+K13051+K16266+K18592+K18592+…
Glycosphingolipid biosynthesis - ganglio series	ko00604	36 out of 3944 0.912778904665314%	131 out of 26467 0.494955982922129%	0.00014282	0.0195663	gene-LOC112773261;gene-LOC112706907;gene-LOC112755574;gene-LOC112755839;gene-LOC112764497;gene-LOC112764840;gene-LOC112770884;gene-LOC112772506;gene-LOC112775238;gene-LOC112775425;gene-LOC112776241;gene-LOC112783153;gene-LOC112783289;gene-LOC112786331;gene-LOC112786402;gene-LOC112789507;gene-LOC112790345;gene-LOC112791075;gene-LOC112792661;gene-LOC112705534;gene-LOC112705593;gene-LOC112706777;gen…	K00780+K00780+K12309+K12309+K12309+K12309+K12309+K12309+K12309+K12309+K12309+K12309+K12309+K12309+K12309+K12309+K12309+K12309+K12309+K12309+K12309+K12309+K12309+K12309+K12309+K12309+K12309+K12309+K12309+K12309+K12309+K12309+K12309+K12309+K12373+K12373
Glycosaminoglycan degradation	ko00531	43 out of 3944 1.09026369168357%	166 out of 26467 0.627196131031095%	0.000150656	0.0206399	gene-LOC112701435;gene-LOC112782406;gene-LOC112708197;gene-LOC112709839;gene-LOC112723342;gene-LOC112732305;gene-LOC112758609;gene-LOC112703932;gene-LOC112723086;gene-LOC112755574;gene-LOC112755839;gene-LOC112764497;gene-LOC112764840;gene-LOC112770884;gene-LOC112772506;gene-LOC112775238;gene-LOC112775425;gene-LOC112776241;gene-LOC112783153;gene-LOC112783289;gene-LOC112786331;gene-LOC112786402;gen…	K07964+K07964+K07964+K07964+K07964+K07964+K10532+K10532+K10532+K12309+K12309+K12309+K12309+K12309+K12309+K12309+K12309+K12309+K12309+K12309+K12309+K12309+K12309+K12309+K12309+K12309+K12309+K12309+K12309+K12309+K12309+K12309+K12309+K12309+K12309+K12309+K12309+K12309+K12309+K12309+K12309+K12373+K12373
Plant-pathogen interaction	ko04626	422 out of 3944 10.6997971602434%	2417 out of 26467 9.13212679941059%	0.000153945	0.0210905	gene-LOC112764128;gene-LOC112705601;gene-LOC112703165;gene-LOC112707689;gene-LOC112751856;gene-LOC112755147;gene-LOC112701786;gene-LOC112766436;gene-LOC112791373;gene-LOC112797110;gene-LOC112802917;gene-LOC112720106;gene-LOC112697246;gene-LOC112697247;gene-LOC112743738;novel.921;gene-LOC112790542;gene-LOC112738363;gene-LOC112750822;gene-LOC112755681;gene-LOC112758441;gene-LOC112766334;gene-LOC112…	K01373+K01373+K02183+K02183+K04079+K04079+K04079+K04079+K04079+K04079+K04079+K04079+K04079+K04079+K04079+K04079+K04368+K04368+K05391+K05391+K05391+K05391+K05391+K05391+K05391+K05391+K05391+K05391+K09487+K09487+K09487+K09487+K12795+K13412+K13412+K13412+K13412+K13412+K13412+K13412+K13413+K13413+K13413+K13413+K13413+K13413+K13413+K13413+K13414+K13414+K13414+K13414+K13416+K13416+K13416+K13416+K13416+…
Butanoate metabolism	ko00650	23 out of 3944 0.58316430020284%	71 out of 26467 0.268258586163902%	0.000163943	0.0224601	gene-LOC112706491;gene-LOC112750846;gene-LOC112767335;gene-LOC112702564;gene-LOC112791675;gene-LOC112802416;gene-LOC112702123;gene-LOC112702125;gene-LOC112736681;gene-LOC112751702;gene-LOC112749547;gene-LOC112772799;gene-LOC112782285;gene-LOC112749753;gene-LOC112783138;gene-LOC112703390;gene-LOC112797109;gene-LOC112801389;gene-LOC112723147;gene-LOC112723166;gene-LOC112706530;gene-LOC112726410;gen…	K00626+K01580+K01580+K01580+K01580+K01580+K01640+K01640+K01640+K01641+K01641+K01652+K01652+K01913+K01913+K01913+K01913+K01913+K01913+K17761+K18121+K18121+K18121
Tyrosine metabolism	ko00350	51 out of 3944 1.29310344827586%	212 out of 26467 0.800997468545736%	0.000287046	0.0393254	gene-LOC112743638;gene-LOC112762672;gene-LOC112766771;gene-LOC112777423;gene-LOC112789337;gene-LOC112789338;gene-LOC112789339;gene-LOC112727170;gene-LOC112737263;gene-LOC112737264;gene-LOC112737265;gene-LOC112737266;gene-LOC112737267;gene-LOC112741294;gene-LOC112749962;gene-LOC112778214;gene-LOC112790449;gene-LOC112801170;gene-LOC112705224;gene-LOC112723000;gene-LOC112736288;novel.100;gene-LOC112…	K00001+K00121+K00121+K00121+K00121+K00121+K00121+K00121+K00121+K00121+K00121+K00121+K00121+K00121+K00276+K00276+K00276+K00276+K00276+K00276+K00276+K00276+K00422+K00422+K00422+K00422+K00422+K00422+K00422+K00422+K00422+K00422+K00451+K00451+K00457+K00457+K00817+K01593+K01593+K01800+K01800+K01800+K02510+K07253+K07253+K07253+K07253+K07253+K15849+K18857+K18857
Arachidonic acid metabolism	ko00590	31 out of 3944 0.786004056795132%	111 out of 26467 0.41939018400272%	0.000293372	0.040192	gene-LOC112791563;gene-LOC112790908;gene-LOC112751350;gene-LOC112775226;gene-LOC112705656;gene-LOC112752086;gene-LOC112790427;gene-LOC112803142;gene-LOC112722172;gene-LOC112711640;gene-LOC112755381;gene-LOC112755533;gene-LOC112758080;gene-LOC112758084;gene-LOC112789478;gene-LOC112791444;gene-LOC114927801;gene-LOC112695557;gene-LOC112720337;gene-LOC112723102;gene-LOC112733461;gene-LOC112755940;gen…	K00079+K00432+K01047+K01254+K05309+K07418+K07418+K07418+K07418+K07425+K08726+K08726+K08726+K08726+K08726+K08726+K08726+K08726+K08726+K08726+K08726+K14674+K15730+K15730+K15730+K15730+K15730+K18592+K18592+K18592+K18592
ABC transporters	ko02010	69 out of 3944 1.74949290060852%	312 out of 26467 1.17882646314278%	0.000406569	0.0557	gene-LOC112750622;gene-LOC112750621;gene-LOC112755462;gene-LOC112786365;gene-LOC112722475;gene-LOC112709421;gene-LOC112722605;gene-LOC112756127;gene-LOC112776495;gene-LOC112782642;gene-LOC112802082;gene-LOC112707250;gene-LOC112710612;gene-LOC112715771;gene-LOC112716328;gene-LOC112722706;gene-LOC112723063;gene-LOC112734700;gene-LOC112734704;gene-LOC112743553;gene-LOC112779273;gene-LOC112779468;gen…	K05641+K05643+K05643+K05643+K05643+K05656+K05656+K05658+K05658+K05658+K05658+K05658+K05658+K05658+K05658+K05658+K05658+K05658+K05658+K05658+K05665+K05665+K05665+K05665+K05665+K05665+K05665+K05666+K05666+K05666+K05666+K05666+K05666+K05666+K05666+K05666+K05666+K05666+K05666+K05666+K05666+K05666+K05666+K05666+K05666+K05674+K05677+K05677+K05681+K05681+K05681+K05681+K05681+K05681+K05681+K08712+K08712+…
Betalain biosynthesis	ko00965	22 out of 3944 0.557809330628803%	71 out of 26467 0.268258586163902%	0.000455478	0.0624005	gene-LOC112727890;gene-LOC112749293;gene-LOC112750865;gene-LOC112751610;gene-LOC112751612;gene-LOC112765272;gene-LOC112765593;gene-LOC112783874;gene-LOC112703242;gene-LOC112786671;gene-LOC112791936;gene-LOC112794469;gene-LOC112800716;gene-LOC112801767;gene-LOC112801768;gene-LOC112802403;gene-LOC112706220;gene-LOC112706878;gene-LOC112716393;gene-LOC112722750;gene-LOC112740680;gene-LOC112744491	K01593+K01593+K15777+K15777+K15777+K15777+K15777+K15777+K15777+K15777+K15777+K15777+K15777+K15777+K15777+K15777+K15777+K15777+K15777+K15777+K15777+K15777
Isoquinoline alkaloid biosynthesis	ko00950	41 out of 3944 1.0395537525355%	170 out of 26467 0.642309290814977%	0.0010138	0.138891	gene-LOC112749962;gene-LOC112778214;gene-LOC112790449;gene-LOC112801170;gene-LOC112705224;gene-LOC112723000;gene-LOC112736288;novel.100;gene-LOC112783291;gene-LOC112791431;gene-LOC112791435;gene-LOC112791885;gene-LOC112797622;gene-LOC112714627;gene-LOC112733444;gene-LOC112733447;gene-LOC112734026;gene-LOC112744321;gene-LOC112727890;gene-LOC112749293;gene-LOC112766226;gene-LOC112767029;gene-LOC112…	K00276+K00276+K00276+K00276+K00276+K00276+K00276+K00276+K00422+K00422+K00422+K00422+K00422+K00422+K00422+K00422+K00422+K00422+K01593+K01593+K01742+K01742+K01742+K01742+K01742+K01742+K01742+K01742+K01742+K13390+K13396+K13396+K14976+K14976+K15849+K21692+K22097+K22097+K22097+K22097+K22097
Base excision repair	ko03410	39 out of 3944 0.988843813387424%	163 out of 26467 0.615861261193184%	0.00154979	0.212321	gene-LOC112750446;gene-LOC112766652;gene-LOC112775436;gene-LOC112795862;gene-LOC112705529;gene-LOC112709737;gene-LOC112750848;gene-LOC112802413;gene-LOC112773275;gene-LOC112707936;gene-LOC112710961;gene-LOC112758213;gene-LOC112696115;gene-LOC112771064;gene-LOC112703587;gene-LOC112792333;gene-LOC112734537;gene-LOC112750080;gene-LOC112801052;gene-LOC112726405;gene-LOC112733315;gene-LOC112789027;gen…	K01246+K01246+K01246+K01246+K01246+K01246+K02325+K02325+K02327+K02327+K02327+K02328+K02328+K03504+K03504+K03505+K03505+K03512+K03512+K03575+K03575+K03648+K03648+K04802+K04802+K04802+K04802+K10569+K10569+K10569+K10747+K10747+K10771+K10773+K10773+K10773+K10798+K10798+K10798
Zeatin biosynthesis	ko00908	25 out of 3944 0.633874239350913%	93 out of 26467 0.351380964975252%	0.00194302	0.266194	gene-LOC112764801;gene-LOC112784141;gene-LOC112789376;gene-LOC112705586;gene-LOC112716071;gene-LOC112723641;gene-LOC112697094;gene-LOC112737300;gene-LOC112738221;gene-LOC112697642;gene-LOC112795845;gene-LOC112705443;gene-LOC112782585;gene-LOC112785790;gene-LOC112715453;gene-LOC112715457;gene-LOC112754776;gene-LOC112765469;gene-LOC112702584;gene-LOC112784314;gene-LOC112784642;gene-LOC112801691;gen…	K00279+K00279+K00279+K00279+K00279+K00279+K00279+K00279+K00279+K00279+K10760+K10760+K13493+K13493+K13493+K13493+K13496+K13496+K13496+K13496+K13496+K13496+K13496+K13496+K23452
Taurine and hypotaurine metabolism	ko00430	11 out of 3944 0.278904665314402%	29 out of 26467 0.109570408433143%	0.00202665	0.277651	gene-LOC112750846;gene-LOC112767335;gene-LOC112702564;gene-LOC112791675;gene-LOC112802416;gene-LOC112797759;gene-LOC112744465;gene-LOC112751306;gene-LOC112784625;gene-LOC112802049;gene-LOC112715263	K01580+K01580+K01580+K01580+K01580+K10712+K10712+K18592+K18592+K18592+K18592
Galactose metabolism	ko00052	91 out of 3944 2.30730223123732%	459 out of 26467 1.73423508520044%	0.00236687	0.324261	gene-LOC112789248;gene-LOC112737171;gene-LOC112751304;gene-LOC112764799;gene-LOC112703086;gene-LOC112782529;gene-LOC112790158;gene-LOC112706211;gene-LOC112738012;gene-LOC112758546;gene-LOC112796492;gene-LOC112741806;gene-LOC112754457;gene-LOC112765739;gene-LOC112767081;gene-LOC112772059;gene-LOC112772599;gene-LOC112775933;gene-LOC112779810;gene-LOC112785735;gene-LOC112789112;gene-LOC112796552;gen…	K00844+K00844+K00850+K00850+K00850+K00850+K00850+K00850+K00850+K01187+K01187+K01187+K01193+K01193+K01193+K01193+K01193+K01193+K01193+K01193+K01193+K01193+K01193+K01193+K01193+K01193+K01193+K01193+K01193+K01193+K01193+K01193+K01193+K01193+K01784+K01784+K01784+K01785+K01785+K01785+K01785+K01835+K06617+K06617+K06617+K06617+K07407+K07407+K07407+K07407+K07407+K07407+K12309+K12309+K12309+K12309+K12309+…
Sphingolipid metabolism	ko00600	47 out of 3944 1.19168356997972%	212 out of 26467 0.800997468545736%	0.00295362	0.404646	gene-LOC112750486;gene-LOC112802721;gene-LOC112714605;gene-LOC112716892;gene-LOC112751575;gene-LOC112783457;gene-LOC112784955;gene-LOC112792170;gene-LOC112714752;gene-LOC112715805;gene-LOC112755574;gene-LOC112755839;gene-LOC112764497;gene-LOC112764840;gene-LOC112770884;gene-LOC112772506;gene-LOC112775238;gene-LOC112775425;gene-LOC112776241;gene-LOC112783153;gene-LOC112783289;gene-LOC112786331;gen…	K04710+K04710+K04712+K04715+K07407+K07407+K07407+K07407+K07407+K07407+K12309+K12309+K12309+K12309+K12309+K12309+K12309+K12309+K12309+K12309+K12309+K12309+K12309+K12309+K12309+K12309+K12309+K12309+K12309+K12309+K12309+K12309+K12309+K12309+K12309+K12309+K12309+K12309+K12309+K12309+K12309+K12309+K12349+K12349+K17108+K17108+K23451
Metabolic pathways	ko01100	1762 out of 3944 44.6754563894523%	11296 out of 26467 42.6795632296822%	0.00320418	0.438973	gene-LOC112743638;gene-LOC112727795;gene-LOC112727802;gene-LOC112728268;gene-LOC112748273;gene-LOC112748321;gene-LOC112751705;gene-LOC112751706;gene-LOC112802775;gene-LOC112802776;gene-LOC112751629;gene-LOC112709782;gene-LOC112722570;gene-LOC112764537;gene-LOC112764858;gene-LOC112765451;gene-LOC112785003;gene-LOC112703192;gene-LOC112703193;gene-LOC112792229;gene-LOC112706187;gene-LOC112714840;gen…	K00001+K00002+K00002+K00002+K00002+K00002+K00008+K00008+K00008+K00008+K00010+K00012+K00012+K00020+K00020+K00020+K00020+K00020+K00020+K00020+K00020+K00020+K00020+K00021+K00025+K00025+K00026+K00026+K00026+K00026+K00026+K00029+K00029+K00029+K00033+K00033+K00033+K00036+K00036+K00036+K00036+K00036+K00051+K00058+K00058+K00059+K00059+K00059+K00059+K00078+K00078+K00079+K00083+K00083+K00083+K00083+K00083+…
Alanine, aspartate and glutamate metabolism	ko00250	37 out of 3944 0.938133874239351%	160 out of 26467 0.604526391355273%	0.00373351	0.511491	gene-LOC112754873;gene-LOC112784327;gene-LOC112801963;gene-LOC112720745;gene-LOC112750810;gene-LOC112710495;gene-LOC112722463;gene-LOC112751474;gene-LOC112719918;gene-LOC112728127;gene-LOC112733266;gene-LOC112702092;gene-LOC112750846;gene-LOC112767335;gene-LOC112702564;gene-LOC112791675;gene-LOC112802416;gene-LOC112797646;gene-LOC112706248;gene-LOC112791650;gene-LOC112795826;gene-LOC112733725;gen…	K00261+K00261+K00261+K00261+K00278+K00294+K00294+K00827+K00827+K00827+K00827+K00830+K01580+K01580+K01580+K01580+K01580+K01755+K01755+K01915+K01915+K01915+K01915+K01953+K01953+K01953+K01953+K01953+K01953+K01953+K01953+K13051+K13051+K13051+K13051+K13051+K17761
Thiamine metabolism	ko00730	19 out of 3944 0.481744421906694%	68 out of 26467 0.256923716325991%	0.00405338	0.555313	gene-LOC112749745;gene-LOC112772230;gene-LOC112789491;gene-LOC112790092;gene-LOC112802180;gene-LOC112722222;gene-LOC112737418;gene-LOC112737948;novel.211;gene-LOC112755786;gene-LOC112728517;gene-LOC112723032;gene-LOC112723520;gene-LOC112733825;gene-LOC112698705;gene-LOC112749911;gene-LOC112792024;gene-LOC112720026;gene-LOC112723161	K00878+K00939+K00939+K00939+K00939+K00939+K00939+K00939+K00939+K00949+K00949+K01662+K01662+K01662+K01662+K03146+K03147+K03147+K20896
Glutathione metabolism	ko00480	66 out of 3944 1.67342799188641%	328 out of 26467 1.23927910227831%	0.00610756	0.836736	gene-LOC112797970;gene-LOC112716647;gene-LOC112744673;gene-LOC112796799;gene-LOC114924943;gene-LOC112719628;gene-LOC112734940;gene-LOC112744834;gene-LOC112775749;gene-LOC112711395;novel.2833;gene-LOC112790908;gene-LOC112747725;gene-LOC112733933;gene-LOC112750152;gene-LOC112750154;gene-LOC112755742;gene-LOC112759014;gene-LOC112764662;gene-LOC112769033;gene-LOC112771361;gene-LOC112771389;gene-LOC11…	K00033+K00033+K00033+K00036+K00036+K00036+K00036+K00036+K00383+K00383+K00383+K00432+K00434+K00797+K00799+K00799+K00799+K00799+K00799+K00799+K00799+K00799+K00799+K00799+K00799+K00799+K00799+K00799+K00799+K00799+K00799+K00799+K00799+K00799+K00799+K00799+K00799+K00799+K00799+K00799+K00799+K00799+K00799+K00799+K00799+K00799+K00799+K00799+K00799+K00799+K00799+K00799+K01255+K01255+K10807+K10807+K10808+…
Glyoxylate and dicarboxylate metabolism	ko00630	56 out of 3944 1.41987829614604%	280 out of 26467 1.05792118487173%	0.0121947	1	gene-LOC112726743;gene-LOC112735613;gene-LOC112790043;gene-LOC112715516;gene-LOC112718423;gene-LOC112737907;novel.2801;gene-LOC112750796;gene-LOC112802465;gene-LOC112750207;gene-LOC112714976;novel.1823;novel.2429;novel.1007;gene-LOC112706491;gene-LOC112702092;gene-LOC112745003;gene-LOC112795415;gene-LOC112719781;novel.451;gene-LOC112792683;gene-LOC112736216;gene-LOC112749753;gene-LOC112783138;gen…	K00025+K00025+K00026+K00026+K00026+K00026+K00026+K00122+K00122+K00600+K00600+K00600+K00600+K00600+K00626+K00830+K01637+K01647+K01647+K01647+K01895+K01895+K01913+K01913+K01913+K01913+K01913+K01913+K01915+K01915+K01915+K01915+K02437+K03781+K03781+K03781+K03781+K11517+K11517+K11517+K11517+K15919+K15919+K15919+K18121+K18121+K18121+K22133+K22133+K22133+K22133+K22133+K22133+K22133+K22133+K22133
Flavone and flavonol biosynthesis	ko00944	13 out of 3944 0.329614604462475%	46 out of 26467 0.173801337514641%	0.0144533	1	gene-LOC112770902;gene-LOC112783540;gene-LOC112784357;gene-LOC112786683;gene-LOC112786901;gene-LOC112797053;gene-LOC112797877;gene-LOC112797921;gene-LOC114924131;gene-LOC112716507;gene-LOC112744584;gene-LOC112744618;gene-LOC112711420	K13264+K13264+K13264+K13264+K13264+K13264+K13264+K13264+K13264+K13264+K13264+K13264+K22794
Inositol phosphate metabolism	ko00562	68 out of 3944 1.72413793103448%	357 out of 26467 1.34884951071145%	0.0184759	1	gene-LOC112751629;gene-LOC112751307;gene-LOC112762691;gene-LOC112802047;gene-LOC112709988;gene-LOC112754288;gene-LOC112755224;gene-LOC112764335;gene-LOC112764802;gene-LOC112766557;gene-LOC112783969;gene-LOC112792133;gene-LOC112706112;gene-LOC112715585;gene-LOC112728925;gene-LOC112697320;gene-LOC112771901;gene-LOC112707741;gene-LOC112726671;gene-LOC112735249;gene-LOC112772411;gene-LOC112707017;gen…	K00010+K00469+K00469+K00469+K00469+K00889+K00889+K00889+K00889+K00889+K00889+K00889+K00889+K00889+K00889+K00889+K00915+K00915+K00921+K00921+K01099+K01099+K01099+K01099+K01099+K01110+K01114+K01803+K01858+K01858+K01858+K05857+K05857+K05857+K05857+K05857+K05857+K05857+K05857+K05857+K05857+K05857+K05857+K10047+K10047+K10572+K13711+K13711+K18081+K18081+K18081+K18081+K18081+K18081+K18081+K20279+K20279+…
Brassinosteroid biosynthesis	ko00905	10 out of 3944 0.253549695740365%	33 out of 26467 0.124683568217025%	0.0185955	1	gene-LOC112800701;gene-LOC112765910;gene-LOC112702383;gene-LOC112715407;gene-LOC112716545;gene-LOC112744628;gene-LOC112796966;gene-LOC112772650;gene-LOC112784000;gene-LOC112708029	K09587+K09588+K09588+K09588+K09590+K09590+K09591+K12638+K15639+K15639
Glycosphingolipid biosynthesis - globo and isoglobo series	ko00603	12 out of 3944 0.304259634888438%	43 out of 26467 0.16246646767673%	0.0203051	1	gene-LOC112773261;gene-LOC112706907;gene-LOC112796998;gene-LOC112743612;gene-LOC112751575;gene-LOC112783457;gene-LOC112784955;gene-LOC112792170;gene-LOC112714752;gene-LOC112715805;gene-LOC112776129;gene-LOC112712310	K00780+K00780+K01988+K01988+K07407+K07407+K07407+K07407+K07407+K07407+K12373+K12373
Diterpenoid biosynthesis	ko00904	40 out of 3944 1.01419878296146%	195 out of 26467 0.736766539464239%	0.0206839	1	gene-LOC112696215;novel.2247;novel.1141;novel.113;gene-LOC112756331;gene-LOC112756333;gene-LOC112741528;gene-LOC112709954;gene-LOC112727565;gene-LOC112770694;gene-LOC112779352;gene-LOC112784564;gene-LOC112703470;gene-LOC112790076;gene-LOC112796299;gene-LOC112710573;gene-LOC112718334;gene-LOC112733341;gene-LOC112737934;gene-LOC112741609;novel.251;gene-LOC112751696;gene-LOC112802766;gene-LOC1127060…	K04120+K04122+K04122+K04122+K04123+K04123+K04123+K04124+K04124+K04125+K04125+K04125+K04125+K04125+K04125+K04125+K04125+K04125+K04125+K04125+K04125+K05282+K05282+K05282+K05282+K13070+K17961+K17961+K17961+K17961+K17961+K17961+K17961+K17961+K17961+K17961+K17961+K17961+K17961+K17961
Monoterpenoid biosynthesis	ko00902	28 out of 3944 0.709939148073022%	129 out of 26467 0.487399403030189%	0.024084	1	gene-LOC112789840;gene-LOC112726767;gene-LOC112735873;gene-LOC112771293;gene-LOC112772279;gene-LOC112703426;gene-LOC112707463;gene-LOC112778732;gene-LOC112712387;gene-LOC112755813;gene-LOC112784522;gene-LOC112703190;gene-LOC112797862;gene-LOC112797863;gene-LOC112716498;gene-LOC112697585;gene-LOC112744564;gene-LOC112753068;gene-LOC112754211;gene-LOC112772706;gene-LOC112777166;gene-LOC112779529;gen…	K15095+K15095+K15095+K18108+K18108+K18108+K18108+K20618+K20618+K21374+K21374+K21374+K21374+K21374+K21374+K21374+K21374+K23810+K23810+K23810+K23810+K23810+K23810+K23810+K23810+K23810+K23810+K23810
Stilbenoid, diarylheptanoid and gingerol biosynthesis	ko00945	26 out of 3944 0.659229208924949%	124 out of 26467 0.468507953300336%	0.0424572	1	gene-LOC112777310;gene-LOC112712108;gene-LOC112782895;gene-LOC112784679;gene-LOC112799008;gene-LOC112802037;gene-LOC112715608;gene-LOC112720490;gene-LOC112720495;gene-LOC112696779;gene-LOC112754844;gene-LOC112758260;gene-LOC112790431;gene-LOC112709716;gene-LOC112695437;gene-LOC112710267;gene-LOC112716854;gene-LOC112727792;gene-LOC112696962;gene-LOC112696967;gene-LOC112748239;gene-LOC112766194;gen…	K00487+K00487+K00588+K00588+K00588+K00588+K00588+K00588+K00588+K09754+K13065+K13065+K13065+K13065+K13065+K13065+K13065+K13065+K13065+K13065+K13065+K16040+K16040+K16040+K16040+K16040
Aflatoxin biosynthesis	ko00254	3 out of 3944 0.0760649087221095%	6 out of 26467 0.0226697396758227%	0.0465071	1	gene-LOC112764263;gene-LOC112706148;gene-LOC112696975	K11262+K11262+K11262
Phosphatidylinositol signaling system	ko04070	60 out of 3944 1.52129817444219%	327 out of 26467 1.23550081233234%	0.0490472	1	gene-LOC112754288;gene-LOC112755224;gene-LOC112764335;gene-LOC112764802;gene-LOC112766557;gene-LOC112783969;gene-LOC112792133;gene-LOC112706112;gene-LOC112715585;gene-LOC112728925;gene-LOC112697320;gene-LOC112771901;gene-LOC112707741;gene-LOC112726671;gene-LOC112735249;gene-LOC112772411;gene-LOC112707017;gene-LOC112707575;gene-LOC112722731;gene-LOC112742110;gene-LOC112755981;gene-LOC112703165;gen…	K00889+K00889+K00889+K00889+K00889+K00889+K00889+K00889+K00889+K00889+K00889+K00915+K00915+K00921+K00921+K01099+K01099+K01099+K01099+K01099+K01110+K02183+K02183+K05857+K05857+K05857+K05857+K05857+K05857+K05857+K05857+K05857+K05857+K05857+K05857+K10047+K10047+K10572+K13711+K13711+K18081+K18081+K18081+K18081+K18081+K18081+K18081+K20279+K20279+K20279+K20279+K20279+K20279+K20279+K20279+K20279+K20279+…
Peroxisome	ko04146	60 out of 3944 1.52129817444219%	332 out of 26467 1.25439226206219%	0.06267	1	gene-LOC112771662;gene-LOC112791264;gene-LOC112733299;gene-LOC112779290;gene-LOC112711114;gene-LOC112702092;gene-LOC112702123;gene-LOC112702125;gene-LOC112736681;gene-LOC112776686;gene-LOC112703146;gene-LOC112764307;gene-LOC112764308;gene-LOC112705704;gene-LOC112705705;gene-LOC112771029;gene-LOC112792218;gene-LOC112743636;gene-LOC112755381;gene-LOC112755533;gene-LOC112758080;gene-LOC112758084;gen…	K00106+K00232+K00232+K00306+K00306+K00830+K01640+K01640+K01640+K01897+K01897+K03781+K03781+K03781+K03781+K05677+K05677+K07513+K08726+K08726+K08726+K08726+K08726+K08726+K08726+K08726+K08726+K08726+K08726+K11147+K11187+K11187+K11187+K11187+K11187+K11187+K11517+K11517+K11517+K11517+K12261+K12261+K13346+K13346+K13347+K13348+K13348+K13348+K13354+K13354+K13354+K13354+K13356+K13356+K13356+K13356+K13356+…
Proteasome	ko03050	50 out of 3944 1.26774847870183%	280 out of 26467 1.05792118487173%	0.0968544	1	gene-LOC112770642;gene-LOC112779631;gene-LOC112712567;gene-LOC112722875;gene-LOC112716555;gene-LOC112776550;gene-LOC112764045;gene-LOC112767211;gene-LOC112776120;gene-LOC112782500;gene-LOC112791263;gene-LOC112706051;gene-LOC112716180;gene-LOC112696421;gene-LOC112723588;gene-LOC112733297;gene-LOC112734793;gene-LOC112697775;gene-LOC112720660;gene-LOC112757978;gene-LOC112772507;gene-LOC112776623;gen…	K02725+K02725+K02725+K02725+K02726+K02734+K03029+K03029+K03029+K03029+K03029+K03029+K03029+K03029+K03029+K03029+K03029+K03029+K03038+K03063+K03063+K03063+K03063+K03063+K03063+K03063+K03063+K03063+K03063+K03063+K03063+K03063+K03063+K03063+K03063+K03063+K03063+K03063+K03063+K03063+K03063+K03063+K03063+K03063+K03064+K06699+K06699+K06699+K06699+K06700
Other types of O-glycan biosynthesis	ko00514	16 out of 3944 0.405679513184584%	77 out of 26467 0.290928325839725%	0.101839	1	gene-LOC112764402;gene-LOC112702783;gene-LOC112740371;gene-LOC112749651;gene-LOC112751792;gene-LOC112801485;gene-LOC112756491;gene-LOC112792071;gene-LOC112696008;gene-LOC112707771;gene-LOC112764035;gene-LOC112750825;gene-LOC112777483;gene-LOC112802442;gene-LOC112712168;gene-LOC112748989	K09667+K09667+K09667+K13667+K13667+K13667+K18134+K18134+K18134+K20781+K20782+K20783+K20783+K20783+K20783+K20783
Anthocyanin biosynthesis	ko00942	8 out of 3944 0.202839756592292%	33 out of 26467 0.124683568217025%	0.107355	1	gene-LOC112714792;gene-LOC112733385;gene-LOC112750304;gene-LOC112764205;gene-LOC112702880;gene-LOC112707232;gene-LOC112707233;gene-LOC112707065	K12930+K12930+K12938+K12938+K12938+K17193+K17193+K21383
Synthesis and degradation of ketone bodies	ko00072	6 out of 3944 0.152129817444219%	23 out of 26467 0.0869006687573204%	0.115945	1	gene-LOC112706491;gene-LOC112702123;gene-LOC112702125;gene-LOC112736681;gene-LOC112751702;gene-LOC112749547	K00626+K01640+K01640+K01640+K01641+K01641
Glycosylphosphatidylinositol (GPI)-anchor biosynthesis	ko00563	21 out of 3944 0.532454361054767%	109 out of 26467 0.411833604110779%	0.127106	1	gene-LOC112750743;gene-LOC112754447;gene-LOC112758069;gene-LOC112758886;gene-LOC112766760;gene-LOC112766785;gene-LOC112773148;gene-LOC112702532;gene-LOC112775518;gene-LOC112782742;gene-LOC112802519;gene-LOC112711934;gene-LOC112695808;gene-LOC112695977;gene-LOC112716395;gene-LOC112696380;gene-LOC112697783;gene-LOC112744493;gene-LOC112698133;gene-LOC112727227;gene-LOC112797217	K03860+K03860+K03860+K03860+K03860+K03860+K03860+K03860+K03860+K03860+K03860+K03860+K03860+K03860+K03860+K03860+K03860+K03860+K03860+K05284+K05291
Vitamin B6 metabolism	ko00750	9 out of 3944 0.228194726166329%	42 out of 26467 0.158688177730759%	0.164036	1	gene-LOC112801206;gene-LOC112782661;gene-LOC112728018;gene-LOC112782311;gene-LOC112709882;gene-LOC112714405;gene-LOC112797014;gene-LOC112743634;gene-LOC112776456	K00275+K05275+K05275+K06215+K06215+K06215+K08681+K08681+K13248
Nitrogen metabolism	ko00910	18 out of 3944 0.456389452332657%	96 out of 26467 0.362715834813164%	0.177849	1	gene-LOC112754873;gene-LOC112784327;gene-LOC112801963;gene-LOC112720745;gene-LOC112782974;gene-LOC112715572;gene-LOC112783037;gene-LOC112714842;gene-LOC112703260;gene-LOC112785754;gene-LOC112736476;gene-LOC112766682;gene-LOC112791650;gene-LOC112795826;gene-LOC112733725;gene-LOC112741136;gene-LOC112764569;gene-LOC112706114	K00261+K00261+K00261+K00261+K00366+K00366+K00459+K00459+K01673+K01674+K01674+K01725+K01915+K01915+K01915+K01915+K10534+K10534
Non-homologous end-joining	ko03450	6 out of 3944 0.152129817444219%	26 out of 26467 0.0982355385952318%	0.180893	1	gene-LOC112750080;gene-LOC112801052;gene-LOC112802143;gene-LOC112740969;gene-LOC112710357;gene-LOC112712403	K03512+K03512+K10865+K10866+K10884+K10884
Porphyrin and chlorophyll metabolism	ko00860	26 out of 3944 0.659229208924949%	148 out of 26467 0.559186912003627%	0.209657	1	gene-LOC112765232;gene-LOC112712701;gene-LOC112749747;gene-LOC112789259;gene-LOC112764168;gene-LOC112703322;gene-LOC112783554;gene-LOC112766749;gene-LOC112762670;gene-LOC112702176;gene-LOC112783152;gene-LOC112785193;gene-LOC112716007;gene-LOC112736431;gene-LOC112797888;gene-LOC114924069;gene-LOC112751202;gene-LOC112802145;gene-LOC112716444;gene-LOC112796089;gene-LOC112707668;gene-LOC112738243;gen…	K00228+K00228+K01749+K01749+K01772+K02492+K03405+K08101+K10960+K10960+K13071+K13071+K13071+K13071+K13544+K13544+K13606+K13606+K19073+K21480+K21480+K21480+K22013+K22013+K22013+K22013
Phenylalanine metabolism	ko00360	32 out of 3944 0.811359026369168%	186 out of 26467 0.702761929950504%	0.214429	1	gene-LOC112749962;gene-LOC112778214;gene-LOC112790449;gene-LOC112801170;gene-LOC112705224;gene-LOC112723000;gene-LOC112736288;novel.100;gene-LOC112764180;gene-LOC112702058;gene-LOC112752035;gene-LOC112766625;gene-LOC112779487;gene-LOC112779907;gene-LOC112789054;gene-LOC112792615;gene-LOC112796219;gene-LOC112709726;gene-LOC112710231;gene-LOC112736277;gene-LOC112727890;gene-LOC112749293;gene-LOC112…	K00276+K00276+K00276+K00276+K00276+K00276+K00276+K00276+K00457+K00457+K00817+K01426+K01426+K01426+K01426+K01426+K01426+K01426+K01426+K01426+K01593+K01593+K07253+K07253+K07253+K07253+K07253+K10775+K10775+K10775+K10775+K15849
Valine, leucine and isoleucine degradation	ko00280	40 out of 3944 1.01419878296146%	237 out of 26467 0.895454717194998%	0.219082	1	gene-LOC112764537;gene-LOC112764858;gene-LOC112765451;gene-LOC112785003;gene-LOC112703192;gene-LOC112703193;gene-LOC112792229;gene-LOC112706187;gene-LOC112714840;gene-LOC112734413;gene-LOC112750770;gene-LOC112764215;gene-LOC112802492;gene-LOC112706053;gene-LOC112720319;gene-LOC112703016;gene-LOC112706491;gene-LOC112766219;gene-LOC112791347;gene-LOC112706394;gene-LOC112728658;gene-LOC112751474;gen…	K00020+K00020+K00020+K00020+K00020+K00020+K00020+K00020+K00020+K00020+K00128+K00128+K00128+K00128+K00128+K00166+K00626+K00826+K00826+K00826+K00826+K00827+K00827+K00827+K00827+K01640+K01640+K01640+K01641+K01641+K01968+K01968+K01968+K05605+K05605+K05605+K05605+K05605+K05607+K07513
Pyrimidine metabolism	ko00240	44 out of 3944 1.11561866125761%	263 out of 26467 0.993690255790229%	0.22403	1	gene-LOC112772613;gene-LOC112751958;gene-LOC112804562;gene-LOC112732439;gene-LOC112707407;gene-LOC112699338;gene-LOC112795799;gene-LOC112741107;novel.2637;gene-LOC112751344;gene-LOC112802017;gene-LOC112732362;gene-LOC112805317;gene-LOC112722250;gene-LOC112773031;gene-LOC112785087;gene-LOC112703432;gene-LOC112795807;gene-LOC112714542;gene-LOC112741112;gene-LOC112756302;gene-LOC112758595;gene-LOC11…	K00254+K00857+K00940+K00940+K00943+K01081+K01240+K01240+K01240+K01489+K01489+K01489+K01493+K01493+K01510+K01510+K01510+K01510+K01510+K01510+K01513+K01513+K01513+K01520+K01520+K06966+K06966+K06966+K06966+K06966+K06966+K06966+K06966+K06966+K10807+K10807+K10808+K10808+K13421+K13998+K13998+K14641+K14641+K16904
Glycolysis / Gluconeogenesis	ko00010	77 out of 3944 1.95233265720081%	481 out of 26467 1.81735746401179%	0.263644	1	gene-LOC112743638;gene-LOC112727795;gene-LOC112727802;gene-LOC112728268;gene-LOC112748273;gene-LOC112748321;gene-LOC112762672;gene-LOC112766771;gene-LOC112777423;gene-LOC112789337;gene-LOC112789338;gene-LOC112789339;gene-LOC112727170;gene-LOC112737263;gene-LOC112737264;gene-LOC112737265;gene-LOC112737266;gene-LOC112737267;gene-LOC112741294;gene-LOC112750770;gene-LOC112764215;gene-LOC112802492;gen…	K00001+K00002+K00002+K00002+K00002+K00002+K00121+K00121+K00121+K00121+K00121+K00121+K00121+K00121+K00121+K00121+K00121+K00121+K00121+K00128+K00128+K00128+K00128+K00128+K00131+K00131+K00131+K00131+K00134+K00134+K00627+K00844+K00844+K00850+K00850+K00850+K00850+K00850+K00850+K00850+K00873+K00895+K00895+K00927+K01006+K01568+K01568+K01610+K01623+K01623+K01623+K01689+K01689+K01689+K01689+K01785+K01785+…
Nicotinate and nicotinamide metabolism	ko00760	14 out of 3944 0.354969574036511%	79 out of 26467 0.298484905731666%	0.283574	1	gene-LOC112750810;gene-LOC112800569;gene-LOC112748624;gene-LOC112699338;gene-LOC112795799;gene-LOC112741107;novel.2637;gene-LOC112756302;gene-LOC112758595;gene-LOC112695958;gene-LOC112784932;gene-LOC112715135;gene-LOC112767015;gene-LOC112710642	K00278+K00763+K00763+K01081+K01240+K01240+K01240+K01513+K01513+K01513+K03517+K03517+K06210+K18551
Tryptophan metabolism	ko00380	48 out of 3944 1.21703853955375%	297 out of 26467 1.12215211395322%	0.292995	1	gene-LOC112750770;gene-LOC112764215;gene-LOC112802492;gene-LOC112706053;gene-LOC112720319;gene-LOC112706491;gene-LOC112795926;gene-LOC112741227;gene-LOC112709814;gene-LOC112766625;gene-LOC112779487;gene-LOC112779907;gene-LOC112789054;gene-LOC112792615;gene-LOC112796219;gene-LOC112709726;gene-LOC112710231;gene-LOC112736277;gene-LOC112727890;gene-LOC112749293;gene-LOC112764307;gene-LOC112764308;gen…	K00128+K00128+K00128+K00128+K00128+K00626+K00658+K00658+K00837+K01426+K01426+K01426+K01426+K01426+K01426+K01426+K01426+K01426+K01593+K01593+K03781+K03781+K03781+K03781+K07408+K07408+K07408+K07408+K07408+K11816+K11816+K11816+K11816+K11820+K11820+K11820+K16903+K16903+K22588+K22588+K23947+K23947+K23947+K23947+K23947+K23947+K23947+K23947
Amino sugar and nucleotide sugar metabolism	ko00520	90 out of 3944 2.28194726166329%	572 out of 26467 2.1611818490951%	0.302978	1	gene-LOC112709782;gene-LOC112722570;gene-LOC112768966;gene-LOC112779314;gene-LOC112709794;gene-LOC112756440;gene-LOC112695765;gene-LOC112789248;gene-LOC112737171;gene-LOC112751698;gene-LOC112802768;novel.63;gene-LOC112767302;gene-LOC112792715;gene-LOC112722959;gene-LOC112733752;gene-LOC112734953;gene-LOC112736898;gene-LOC112768994;gene-LOC112777599;gene-LOC112779240;gene-LOC112779873;gene-LOC1127…	K00012+K00012+K00326+K00326+K00326+K00770+K00770+K00844+K00844+K00847+K00847+K00847+K00975+K00975+K00975+K00975+K00975+K00975+K01183+K01183+K01183+K01183+K01183+K01183+K01183+K01183+K01183+K01183+K01183+K01183+K01183+K01183+K01183+K01183+K01183+K01183+K01183+K01183+K01209+K01711+K01784+K01784+K01784+K01835+K08678+K08678+K08678+K08678+K08678+K08679+K08679+K08679+K08679+K08679+K08679+K08679+K08679+…
Phagosome	ko04145	42 out of 3944 1.06490872210953%	261 out of 26467 0.986133675898288%	0.318776	1	gene-LOC112726671;gene-LOC112735249;gene-LOC112783846;novel.265;novel.490;gene-LOC112728981;gene-LOC112764127;gene-LOC112705600;gene-LOC112789133;gene-LOC112736951;gene-LOC112751225;gene-LOC112785226;gene-LOC112791530;gene-LOC112802122;gene-LOC112695730;gene-LOC112722379;gene-LOC112727558;gene-LOC112733563;gene-LOC112754858;gene-LOC112764483;gene-LOC112765826;gene-LOC112705693;gene-LOC112748110;g…	K00921+K00921+K02146+K02147+K02147+K02152+K02154+K02154+K02155+K02155+K04392+K04392+K04392+K04392+K04392+K04392+K04392+K04392+K07374+K07374+K07374+K07374+K07374+K07375+K07375+K07375+K07375+K07375+K07375+K07375+K07375+K07375+K07375+K07375+K07889+K07897+K07897+K07897+K08057+K08488+K10956+K10956
beta-Alanine metabolism	ko00410	29 out of 3944 0.735294117647059%	177 out of 26467 0.66875732043677%	0.319467	1	gene-LOC112750770;gene-LOC112764215;gene-LOC112802492;gene-LOC112706053;gene-LOC112720319;gene-LOC112791264;gene-LOC112733299;gene-LOC112749962;gene-LOC112778214;gene-LOC112790449;gene-LOC112801170;gene-LOC112705224;gene-LOC112723000;gene-LOC112736288;novel.100;gene-LOC112750846;gene-LOC112767335;gene-LOC112702564;gene-LOC112791675;gene-LOC112802416;gene-LOC112799994;gene-LOC112800523;gene-LOC112…	K00128+K00128+K00128+K00128+K00128+K00232+K00232+K00276+K00276+K00276+K00276+K00276+K00276+K00276+K00276+K01580+K01580+K01580+K01580+K01580+K05605+K05605+K05605+K05605+K05605+K13366+K17839+K17839+K17839
Pentose phosphate pathway	ko00030	34 out of 3944 0.862068965517241%	211 out of 26467 0.797219178599766%	0.33797	1	gene-LOC112797970;gene-LOC112716647;gene-LOC112744673;gene-LOC112796799;gene-LOC114924943;gene-LOC112719628;gene-LOC112734940;gene-LOC112744834;gene-LOC112701310;gene-LOC112707929;gene-LOC112723350;gene-LOC112700528;gene-LOC112775378;gene-LOC112712350;gene-LOC112751304;gene-LOC112764799;gene-LOC112703086;gene-LOC112782529;gene-LOC112790158;gene-LOC112706211;gene-LOC112738012;gene-LOC112749777;gen…	K00033+K00033+K00033+K00036+K00036+K00036+K00036+K00036+K00131+K00131+K00131+K00131+K00615+K00615+K00850+K00850+K00850+K00850+K00850+K00850+K00850+K00851+K00852+K00895+K00895+K01057+K01057+K01057+K01623+K01623+K01623+K01783+K01807+K01835
Autophagy - other	ko04136	21 out of 3944 0.532454361054767%	128 out of 26467 0.483621113084218%	0.352051	1	gene-LOC112695251;gene-LOC112723462;gene-LOC112699607;gene-LOC112791143;gene-LOC112797120;gene-LOC112733142;gene-LOC112743753;gene-LOC112752039;gene-LOC112779286;gene-LOC112789598;gene-LOC112795919;gene-LOC112705799;gene-LOC112710597;gene-LOC112722670;gene-LOC112722896;gene-LOC112728197;gene-LOC112741221;gene-LOC112723377;gene-LOC112772935;gene-LOC112707257;gene-LOC112723477	K08269+K08330+K08330+K08331+K08331+K08331+K08331+K08341+K08341+K08341+K08341+K08341+K08341+K08341+K08341+K08341+K08341+K08343+K17908+K17908+K17908
Phenylalanine, tyrosine and tryptophan biosynthesis	ko00400	27 out of 3944 0.684584178498986%	167 out of 26467 0.630974420977066%	0.354275	1	gene-LOC112752777;gene-LOC112728251;gene-LOC112752035;gene-LOC112747440;gene-LOC112750744;gene-LOC112765509;gene-LOC112785002;gene-LOC112714838;gene-LOC112715413;gene-LOC112749907;gene-LOC112801237;gene-LOC112775976;gene-LOC112755792;gene-LOC112797820;gene-LOC112697561;gene-LOC112744517;gene-LOC112771403;gene-LOC112784870;gene-LOC112722892;novel.1649;gene-LOC112783928;gene-LOC112716665;gene-LOC11…	K00800+K00800+K00817+K00891+K01609+K01626+K01626+K01626+K01657+K01696+K01696+K01736+K01850+K01850+K01850+K01850+K05359+K05359+K05359+K05359+K06001+K06001+K13832+K13832+K13832+K15227+K15849
DNA replication	ko03030	69 out of 3944 1.74949290060852%	442 out of 26467 1.67000415611894%	0.356374	1	gene-LOC112723386;gene-LOC112701047;gene-LOC112757993;gene-LOC112695749;gene-LOC112789160;gene-LOC112736921;gene-LOC112800575;gene-LOC112803214;gene-LOC112748623;gene-LOC112782750;gene-LOC112715053;gene-LOC112750848;gene-LOC112802413;gene-LOC112773275;gene-LOC112707936;gene-LOC112710961;gene-LOC112758213;gene-LOC112696115;gene-LOC112703157;gene-LOC112723182;gene-LOC112702056;gene-LOC112784995;gen…	K02209+K02209+K02210+K02210+K02212+K02212+K02320+K02320+K02320+K02321+K02321+K02325+K02325+K02327+K02327+K02327+K02328+K02328+K02540+K02540+K02541+K02541+K02541+K02541+K02541+K02542+K02542+K02685+K02685+K03504+K03504+K03505+K03505+K04802+K04802+K04802+K04802+K07466+K07466+K07466+K07466+K07466+K07466+K07466+K07466+K10739+K10739+K10739+K10740+K10740+K10742+K10743+K10743+K10744+K10745+K10745+K10745+…
Cutin, suberine and wax biosynthesis	ko00073	27 out of 3944 0.684584178498986%	170 out of 26467 0.642309290814977%	0.391477	1	gene-LOC112757877;gene-LOC112772120;gene-LOC112772561;gene-LOC112784722;gene-LOC112784733;gene-LOC112706899;gene-LOC112706901;gene-LOC112737451;gene-LOC112696307;gene-LOC112783640;gene-LOC112715324;gene-LOC112697034;gene-LOC112770886;gene-LOC112777131;gene-LOC112706515;gene-LOC112723491;gene-LOC112699157;gene-LOC112751426;gene-LOC112749953;gene-LOC112755332;gene-LOC112697417;gene-LOC112767172;gen…	K13356+K13356+K13356+K13356+K13356+K13356+K13356+K13356+K13407+K15400+K15400+K15400+K15403+K15403+K15403+K15404+K15404+K15405+K15406+K15406+K15406+K17991+K17991+K17991+K20769+K21995+K21995
Valine, leucine and isoleucine biosynthesis	ko00290	9 out of 3944 0.228194726166329%	55 out of 26467 0.207805947028375%	0.436775	1	gene-LOC112766219;gene-LOC112791347;gene-LOC112706394;gene-LOC112728658;gene-LOC112772799;gene-LOC112782285;gene-LOC112779389;gene-LOC112711361;gene-LOC112728894	K00826+K00826+K00826+K00826+K01652+K01652+K01703+K01703+K01754
Biosynthesis of various secondary metabolites - part 2	ko00998	2 out of 3944 0.050709939148073%	10 out of 26467 0.0377828994597045%	0.452098	1	gene-LOC112798030;gene-LOC112747485	K21568+K21568
Fatty acid biosynthesis	ko00061	26 out of 3944 0.659229208924949%	169 out of 26467 0.638531000869007%	0.462745	1	gene-LOC112754889;gene-LOC112782751;gene-LOC112697007;gene-LOC112744880;gene-LOC112765048;gene-LOC112703179;gene-LOC112703582;gene-LOC112782721;gene-LOC112717170;gene-LOC112776686;gene-LOC112703146;gene-LOC112802000;gene-LOC112703738;gene-LOC112755322;gene-LOC112697400;gene-LOC112771420;gene-LOC112706748;gene-LOC112782702;gene-LOC112791823;gene-LOC112795613;gene-LOC112801087;gene-LOC112716234;gen…	K00059+K00059+K00059+K00059+K00208+K00208+K00645+K00648+K00648+K01897+K01897+K01961+K02160+K03921+K03921+K07512+K07512+K10781+K10781+K10781+K10781+K10781+K10781+K11262+K11262+K11262
Sulfur metabolism	ko00920	17 out of 3944 0.431034482758621%	110 out of 26467 0.41561189405675%	0.475936	1	gene-LOC112790991;gene-LOC112772318;gene-LOC112783981;gene-LOC112791405;gene-LOC112791414;gene-LOC112707362;gene-LOC112714645;gene-LOC112749873;gene-LOC112754722;gene-LOC112801267;gene-LOC112727447;gene-LOC112722891;gene-LOC112726280;gene-LOC112776774;gene-LOC112711734;gene-LOC112771278;gene-LOC112703481	K00640+K01082+K01082+K01082+K01082+K01082+K01082+K01738+K01738+K01738+K01738+K05907+K13034+K13811+K13811+K17725+K17725
Ubiquitin mediated proteolysis	ko04120	80 out of 3944 2.02839756592292%	532 out of 26467 2.01005025125628%	0.483521	1	gene-LOC112751708;gene-LOC112728158;gene-LOC112764301;gene-LOC112800551;gene-LOC112719800;novel.2788;gene-LOC112704153;gene-LOC112737954;gene-LOC112791952;gene-LOC112702059;gene-LOC112803150;gene-LOC112772593;gene-LOC112749788;gene-LOC112791093;gene-LOC112801355;gene-LOC112804003;gene-LOC112720131;gene-LOC112749407;gene-LOC112767372;gene-LOC112702496;gene-LOC112791605;gene-LOC112800845;gene-LOC11…	K02927+K02927+K03094+K03094+K03094+K03094+K03347+K03347+K03349+K03352+K03354+K03357+K03363+K03363+K03363+K03363+K03363+K03363+K03364+K03364+K03364+K03364+K03364+K03364+K03875+K03875+K03875+K04506+K04506+K06688+K06688+K06688+K06688+K06688+K06689+K06689+K06689+K06689+K08770+K08770+K10140+K10143+K10144+K10260+K10260+K10260+K10260+K10260+K10260+K10260+K10260+K10260+K10260+K10260+K10260+K10260+K10260+…
Pantothenate and CoA biosynthesis	ko00770	22 out of 3944 0.557809330628803%	144 out of 26467 0.544073752219745%	0.485202	1	gene-LOC112750770;gene-LOC112764215;gene-LOC112802492;gene-LOC112706053;gene-LOC112720319;gene-LOC112766219;gene-LOC112791347;gene-LOC112706394;gene-LOC112728658;gene-LOC112702390;gene-LOC112756302;gene-LOC112758595;gene-LOC112695958;gene-LOC112702833;gene-LOC112772799;gene-LOC112782285;novel.1471;gene-LOC112791788;gene-LOC112733900;gene-LOC112702606;gene-LOC112791693;gene-LOC112733789	K00128+K00128+K00128+K00128+K00128+K00826+K00826+K00826+K00826+K00859+K01513+K01513+K01513+K01598+K01652+K01652+K01922+K09680+K09680+K17839+K17839+K17839
C5-Branched dibasic acid metabolism	ko00660	4 out of 3944 0.101419878296146%	25 out of 26467 0.0944572486492613%	0.52339	1	gene-LOC112772799;gene-LOC112782285;gene-LOC112779389;gene-LOC112711361	K01652+K01652+K01703+K01703
Terpenoid backbone biosynthesis	ko00900	26 out of 3944 0.659229208924949%	175 out of 26467 0.661200740544829%	0.539262	1	gene-LOC112786654;gene-LOC112706491;gene-LOC112765301;gene-LOC112796068;gene-LOC112741356;gene-LOC112722754;gene-LOC112751702;gene-LOC112749547;gene-LOC112723032;gene-LOC112723520;gene-LOC112733825;gene-LOC112698705;gene-LOC112749685;gene-LOC112801453;gene-LOC112769151;gene-LOC112786104;gene-LOC112706788;gene-LOC112736519;gene-LOC112788940;gene-LOC112736848;gene-LOC112762670;gene-LOC112702176;gen…	K00021+K00626+K00787+K00787+K00787+K00991+K01641+K01641+K01662+K01662+K01662+K01662+K01770+K01770+K03526+K03526+K03526+K03526+K03527+K03527+K10960+K10960+K11778+K12742+K14066+K15889
Folate biosynthesis	ko00790	14 out of 3944 0.354969574036511%	94 out of 26467 0.355159254921223%	0.54524	1	gene-LOC112791563;gene-LOC112775208;novel.2130;gene-LOC112783199;gene-LOC112716796;gene-LOC112782818;gene-LOC112714827;gene-LOC112765115;gene-LOC112702195;gene-LOC112751703;gene-LOC112796486;gene-LOC112802773;gene-LOC112711691;gene-LOC112755434	K00079+K01495+K01724+K13998+K13998+K14652+K14652+K15376+K15376+K15631+K15631+K15631+K15631+K18482
Caffeine metabolism	ko00232	2 out of 3944 0.050709939148073%	12 out of 26467 0.0453394793516454%	0.552741	1	gene-LOC112771662;gene-LOC112744064	K00106+K00365
Arginine and proline metabolism	ko00330	35 out of 3944 0.887423935091278%	238 out of 26467 0.899233007140968%	0.56199	1	gene-LOC112750770;gene-LOC112764215;gene-LOC112802492;gene-LOC112706053;gene-LOC112720319;gene-LOC112695949;gene-LOC112710495;gene-LOC112722463;gene-LOC112782357;gene-LOC112779664;gene-LOC112790569;gene-LOC112796936;gene-LOC112798918;gene-LOC112800124;gene-LOC112720483;gene-LOC112732318;gene-LOC112747697;gene-LOC112733933;novel.521;gene-LOC112766625;gene-LOC112779487;gene-LOC112779907;gene-LOC112…	K00128+K00128+K00128+K00128+K00128+K00286+K00294+K00294+K00318+K00472+K00472+K00472+K00472+K00472+K00472+K00472+K00472+K00797+K00819+K01426+K01426+K01426+K01426+K01426+K01426+K01426+K01426+K01426+K01583+K01611+K01611+K13366+K17839+K17839+K17839
Fatty acid metabolism	ko01212	35 out of 3944 0.887423935091278%	240 out of 26467 0.906789587032909%	0.583192	1	gene-LOC112754889;gene-LOC112782751;gene-LOC112697007;gene-LOC112744880;gene-LOC112765048;gene-LOC112703179;gene-LOC112791264;gene-LOC112733299;gene-LOC112706491;gene-LOC112703582;gene-LOC112782721;gene-LOC112717170;gene-LOC112747749;gene-LOC112776686;gene-LOC112703146;gene-LOC112802000;gene-LOC112703738;gene-LOC112755322;gene-LOC112697400;gene-LOC112771420;gene-LOC112706748;gene-LOC112743636;gen…	K00059+K00059+K00059+K00059+K00208+K00208+K00232+K00232+K00626+K00645+K00648+K00648+K01074+K01897+K01897+K01961+K02160+K03921+K03921+K07512+K07512+K07513+K10249+K10251+K10251+K10527+K10781+K10781+K10781+K10781+K10781+K10781+K11262+K11262+K11262
Limonene and pinene degradation	ko00903	5 out of 3944 0.126774847870183%	34 out of 26467 0.128461858162995%	0.586243	1	gene-LOC112750770;gene-LOC112764215;gene-LOC112802492;gene-LOC112706053;gene-LOC112720319	K00128+K00128+K00128+K00128+K00128
Fatty acid degradation	ko00071	31 out of 3944 0.786004056795132%	214 out of 26467 0.808554048437677%	0.597502	1	gene-LOC112743638;gene-LOC112762672;gene-LOC112766771;gene-LOC112777423;gene-LOC112789337;gene-LOC112789338;gene-LOC112789339;gene-LOC112727170;gene-LOC112737263;gene-LOC112737264;gene-LOC112737265;gene-LOC112737266;gene-LOC112737267;gene-LOC112741294;gene-LOC112750770;gene-LOC112764215;gene-LOC112802492;gene-LOC112706053;gene-LOC112720319;gene-LOC112791264;gene-LOC112733299;gene-LOC112706491;gen…	K00001+K00121+K00121+K00121+K00121+K00121+K00121+K00121+K00121+K00121+K00121+K00121+K00121+K00121+K00128+K00128+K00128+K00128+K00128+K00232+K00232+K00626+K01897+K01897+K07425+K07513+K07517+K07517+K10527+K18857+K18857
Photosynthesis	ko00195	28 out of 3944 0.709939148073022%	194 out of 26467 0.732988249518268%	0.603857	1	novel.781;novel.890;gene-LOC112720273;gene-LOC112751382;gene-LOC112785131;gene-LOC112714880;gene-LOC112736240;gene-LOC112775957;gene-LOC112712149;gene-LOC112780087;gene-LOC112711805;gene-LOC112766008;gene-LOC112796142;gene-LOC112741437;gene-LOC112720204;gene-LOC112751308;gene-LOC112758283;gene-LOC112764252;gene-LOC112773203;gene-LOC112707815;gene-LOC112707952;gene-LOC112695596;gene-LOC112754380;g…	K02109+K02109+K02115+K02634+K02634+K02634+K02634+K02639+K02639+K02692+K02692+K02694+K02694+K02694+K02716+K02717+K02717+K02717+K02717+K02717+K02717+K02717+K02721+K02721+K02721+K03541+K03541+K14332
Carotenoid biosynthesis	ko00906	21 out of 3944 0.532454361054767%	150 out of 26467 0.566743491895568%	0.656749	1	gene-LOC112778390;gene-LOC112766254;gene-LOC112706982;gene-LOC112722734;gene-LOC112775941;gene-LOC112775943;gene-LOC112712202;gene-LOC112712203;gene-LOC112771106;gene-LOC112734761;gene-LOC112758166;gene-LOC112802619;gene-LOC112695700;gene-LOC112765029;gene-LOC112702198;gene-LOC112756137;gene-LOC112783178;gene-LOC112797741;gene-LOC112784185;gene-LOC112784330;gene-LOC112749737	K00514+K09835+K09835+K09835+K09838+K09838+K09838+K09838+K09840+K09840+K09841+K09841+K09841+K09842+K09842+K09843+K09843+K09843+K14595+K14595+K15747
Glycerophospholipid metabolism	ko00564	61 out of 3944 1.54665314401623%	428 out of 26467 1.61710809687535%	0.668638	1	gene-LOC112764372;gene-LOC112776434;gene-LOC112703326;gene-LOC112789683;gene-LOC112743718;gene-LOC112776975;gene-LOC112709736;gene-LOC112751350;gene-LOC112792156;gene-LOC112773014;gene-LOC112710770;gene-LOC112719630;gene-LOC112731709;gene-LOC112744604;novel.1078;gene-LOC112722591;gene-LOC112723413;gene-LOC112700617;gene-LOC112805522;gene-LOC112722265;gene-LOC112783182;gene-LOC112716850;gene-LOC11…	K00006+K00006+K00006+K00006+K00111+K00550+K00550+K01047+K01114+K01115+K01115+K01115+K01115+K01115+K01115+K01126+K01126+K01126+K01517+K01517+K01613+K01613+K05929+K05929+K06130+K06130+K08730+K08730+K08744+K13506+K13508+K13508+K13508+K13509+K13509+K13513+K13523+K14156+K14156+K14674+K15728+K16818+K16818+K16818+K16818+K16818+K16818+K16818+K16818+K16818+K16860+K18693+K18693+K18693+K18696+K18696+K18696+…
Selenocompound metabolism	ko00450	7 out of 3944 0.177484787018256%	52 out of 26467 0.196471077190464%	0.673679	1	gene-LOC112779523;gene-LOC112710647;gene-LOC112695955;gene-LOC112775751;gene-LOC112728804;gene-LOC112776774;gene-LOC112711734	K00384+K00384+K01760+K01761+K08247+K13811+K13811
Mannose type O-glycan biosynthesis	ko00515	1 out of 3944 0.0253549695740365%	7 out of 26467 0.0264480296217932%	0.67686	1	gene-LOC112734236	K18207
SNARE interactions in vesicular transport	ko04130	17 out of 3944 0.431034482758621%	124 out of 26467 0.468507953300336%	0.683435	1	gene-LOC112776077;gene-LOC112784238;gene-LOC112784606;gene-LOC112789885;gene-LOC112796302;gene-LOC112710700;gene-LOC112712417;gene-LOC112714893;gene-LOC112716583;gene-LOC112741613;gene-LOC112766123;gene-LOC112744510;gene-LOC112706450;gene-LOC112765488;gene-LOC112702110;gene-LOC112723409;gene-LOC112738006	K08486+K08486+K08486+K08486+K08486+K08486+K08486+K08486+K08486+K08486+K08488+K08493+K08498+K08515+K08515+K08516+K08516
Glycerolipid metabolism	ko00561	55 out of 3944 1.39452332657201%	392 out of 26467 1.48108965882042%	0.708159	1	gene-LOC112727795;gene-LOC112727802;gene-LOC112728268;gene-LOC112748273;gene-LOC112748321;gene-LOC112750770;gene-LOC112764215;gene-LOC112802492;gene-LOC112706053;gene-LOC112720319;gene-LOC112783236;gene-LOC112783237;gene-LOC112785192;gene-LOC112790038;gene-LOC112802752;gene-LOC112802753;gene-LOC112714387;gene-LOC112720263;gene-LOC112735347;gene-LOC112736417;gene-LOC112750875;gene-LOC112775852;gen…	K00002+K00002+K00002+K00002+K00002+K00128+K00128+K00128+K00128+K00128+K00679+K00679+K00679+K00679+K00679+K00679+K00679+K00679+K00679+K00679+K01054+K01054+K01054+K01054+K01054+K01054+K03715+K03715+K03715+K03715+K03715+K06119+K06119+K06119+K06119+K07407+K07407+K07407+K07407+K07407+K07407+K13506+K13508+K13508+K13508+K13509+K13509+K13513+K13523+K14674+K15728+K18693+K18693+K18693+K21362
Biosynthesis of unsaturated fatty acids	ko01040	9 out of 3944 0.228194726166329%	73 out of 26467 0.275815166055843%	0.778638	1	gene-LOC112791264;gene-LOC112733299;gene-LOC112730316;gene-LOC112755322;gene-LOC112697400;gene-LOC112743636;gene-LOC112714949;gene-LOC112784975;gene-LOC112715087	K00232+K00232+K01068+K03921+K03921+K07513+K10249+K10251+K10251
Arginine biosynthesis	ko00220	15 out of 3944 0.380324543610548%	119 out of 26467 0.449616503570484%	0.795358	1	gene-LOC112754873;gene-LOC112784327;gene-LOC112801963;gene-LOC112720745;gene-LOC112770920;gene-LOC112707800;novel.2671;gene-LOC112797646;gene-LOC112706248;gene-LOC112791650;gene-LOC112795826;gene-LOC112733725;gene-LOC112741136;gene-LOC112748268;gene-LOC112748270	K00261+K00261+K00261+K00261+K00930+K00930+K01438+K01755+K01755+K01915+K01915+K01915+K01915+K14682+K14682
Glycosphingolipid biosynthesis - lacto and neolacto series	ko00601	2 out of 3944 0.050709939148073%	19 out of 26467 0.0717875089734386%	0.798405	1	gene-LOC112796998;gene-LOC112743612	K01988+K01988
Biotin metabolism	ko00780	6 out of 3944 0.152129817444219%	52 out of 26467 0.196471077190464%	0.806932	1	gene-LOC112754889;gene-LOC112782751;gene-LOC112697007;gene-LOC112744880;gene-LOC112765048;gene-LOC112703179	K00059+K00059+K00059+K00059+K00208+K00208
Glucosinolate biosynthesis	ko00966	9 out of 3944 0.228194726166329%	76 out of 26467 0.287150035893754%	0.817497	1	gene-LOC112766219;gene-LOC112791347;gene-LOC112706394;gene-LOC112728658;gene-LOC112779389;gene-LOC112711361;gene-LOC112750083;gene-LOC112750681;gene-LOC112801049	K00826+K00826+K00826+K00826+K01703+K01703+K11820+K11820+K11820
Carbon fixation in photosynthetic organisms	ko00710	30 out of 3944 0.760649087221095%	231 out of 26467 0.872784977519175%	0.818677	1	gene-LOC112726743;gene-LOC112735613;gene-LOC112790043;gene-LOC112715516;gene-LOC112718423;gene-LOC112737907;novel.2801;gene-LOC112751262;gene-LOC112764574;gene-LOC112790189;gene-LOC112711491;gene-LOC112755141;gene-LOC112715058;gene-LOC112775378;gene-LOC112712350;gene-LOC112785591;gene-LOC112705086;gene-LOC112766024;gene-LOC112775370;gene-LOC112792708;gene-LOC112712697;gene-LOC112728106;gene-LOC11…	K00025+K00025+K00026+K00026+K00026+K00026+K00026+K00029+K00029+K00029+K00051+K00134+K00134+K00615+K00615+K00927+K01006+K01100+K01595+K01595+K01595+K01595+K01595+K01610+K01623+K01623+K01623+K01783+K01803+K01807
Lysine degradation	ko00310	22 out of 3944 0.557809330628803%	178 out of 26467 0.672535610382741%	0.856675	1	gene-LOC112750770;gene-LOC112764215;gene-LOC112802492;gene-LOC112706053;gene-LOC112720319;gene-LOC112779290;gene-LOC112711114;gene-LOC112706491;gene-LOC112795926;gene-LOC112741227;gene-LOC112758866;gene-LOC112695312;gene-LOC112750607;gene-LOC112744780;gene-LOC112791951;gene-LOC112720805;gene-LOC112734109;gene-LOC112777406;gene-LOC112748576;gene-LOC112697770;gene-LOC112723473;gene-LOC112699474	K00128+K00128+K00128+K00128+K00128+K00306+K00306+K00626+K00658+K00658+K09188+K09188+K11420+K11422+K11426+K11426+K11426+K11430+K11430+K11433+K15588+K15588
Photosynthesis - antenna proteins	ko00196	4 out of 3944 0.101419878296146%	40 out of 26467 0.151131597838818%	0.866491	1	gene-LOC112758592;gene-LOC112726629;gene-LOC112734748;gene-LOC112783659	K08908+K08908+K08908+K08915
Propanoate metabolism	ko00640	16 out of 3944 0.405679513184584%	137 out of 26467 0.517625722597952%	0.884184	1	gene-LOC112703016;gene-LOC112791264;gene-LOC112733299;gene-LOC112706491;gene-LOC112792683;gene-LOC112736216;gene-LOC112802000;gene-LOC112703738;gene-LOC112799994;gene-LOC112800523;gene-LOC112720664;gene-LOC112720666;gene-LOC112748424;gene-LOC112764263;gene-LOC112706148;gene-LOC112696975	K00166+K00232+K00232+K00626+K01895+K01895+K01961+K02160+K05605+K05605+K05605+K05605+K05605+K11262+K11262+K11262
Fatty acid elongation	ko00062	14 out of 3944 0.354969574036511%	126 out of 26467 0.476064533192277%	0.91148	1	gene-LOC112730316;gene-LOC112747749;gene-LOC112771420;gene-LOC112706748;gene-LOC112714949;gene-LOC112784975;gene-LOC112715087;gene-LOC112776175;gene-LOC112777533;gene-LOC112786871;gene-LOC112708140;gene-LOC112712095;gene-LOC112736584;novel.1329	K01068+K01074+K07512+K07512+K10249+K10251+K10251+K15397+K15397+K15397+K15397+K15397+K15397+K15397
Indole alkaloid biosynthesis	ko00901	5 out of 3944 0.126774847870183%	53 out of 26467 0.200249367136434%	0.912606	1	gene-LOC112727890;gene-LOC112749293;gene-LOC112790527;gene-LOC112737484;gene-LOC112738353	K01593+K01593+K01757+K01757+K01757
One carbon pool by folate	ko00670	7 out of 3944 0.177484787018256%	70 out of 26467 0.264480296217932%	0.913066	1	gene-LOC112750207;gene-LOC112714976;novel.1823;novel.2429;novel.1007;gene-LOC112783199;gene-LOC112716796	K00600+K00600+K00600+K00600+K00600+K13998+K13998
Homologous recombination	ko03440	68 out of 3944 1.72413793103448%	530 out of 26467 2.00249367136434%	0.923585	1	gene-LOC112773275;gene-LOC112707936;gene-LOC112710961;gene-LOC112758213;gene-LOC112696115;gene-LOC112771864;gene-LOC112707941;gene-LOC112771064;gene-LOC112703587;gene-LOC112792333;gene-LOC112734537;gene-LOC112790360;gene-LOC112738287;gene-LOC112696199;gene-LOC112740744;gene-LOC112779232;gene-LOC112801064;gene-LOC112802010;gene-LOC112709572;gene-LOC112722590;gene-LOC112696724;novel.24;novel.2846;g…	K02327+K02327+K02327+K02328+K02328+K03165+K03165+K03504+K03504+K03505+K03505+K03553+K03553+K04482+K04482+K07466+K07466+K07466+K07466+K07466+K07466+K07466+K07466+K08775+K08775+K08991+K10683+K10683+K10683+K10683+K10728+K10728+K10728+K10728+K10739+K10739+K10739+K10740+K10740+K10865+K10866+K10875+K10875+K10875+K10875+K10875+K10901+K10901+K10901+K10901+K10901+K10901+K11864+K12173+K12173+K12173+K12173+…
Pyruvate metabolism	ko00620	44 out of 3944 1.11561866125761%	358 out of 26467 1.35262780065742%	0.932397	1	gene-LOC112726743;gene-LOC112735613;gene-LOC112790043;gene-LOC112715516;gene-LOC112718423;gene-LOC112737907;novel.2801;gene-LOC112751262;gene-LOC112764574;gene-LOC112790189;gene-LOC112711491;gene-LOC112750770;gene-LOC112764215;gene-LOC112802492;gene-LOC112706053;gene-LOC112720319;gene-LOC112706491;gene-LOC112711102;gene-LOC112729011;gene-LOC112705086;gene-LOC112775370;gene-LOC112792708;gene-LOC11…	K00025+K00025+K00026+K00026+K00026+K00026+K00026+K00029+K00029+K00029+K00051+K00128+K00128+K00128+K00128+K00128+K00626+K00627+K00873+K01006+K01595+K01595+K01595+K01595+K01595+K01610+K01679+K01759+K01759+K01759+K01759+K01895+K01895+K01913+K01913+K01913+K01913+K01913+K01913+K01961+K02160+K11262+K11262+K11262
Pentose and glucuronate interconversions	ko00040	105 out of 3944 2.66227180527383%	801 out of 26467 3.02641024672233%	0.934772	1	gene-LOC112727795;gene-LOC112727802;gene-LOC112728268;gene-LOC112748273;gene-LOC112748321;gene-LOC112751705;gene-LOC112751706;gene-LOC112802775;gene-LOC112802776;gene-LOC112709782;gene-LOC112722570;gene-LOC112751998;gene-LOC112803052;gene-LOC112751921;gene-LOC112752046;gene-LOC112752260;gene-LOC112755331;gene-LOC112756196;gene-LOC112756494;gene-LOC112756501;gene-LOC112756559;gene-LOC112756681;gen…	K00002+K00002+K00002+K00002+K00002+K00008+K00008+K00008+K00008+K00012+K00012+K00078+K00078+K01051+K01051+K01051+K01051+K01051+K01051+K01051+K01051+K01051+K01051+K01051+K01051+K01051+K01051+K01051+K01051+K01051+K01051+K01051+K01051+K01051+K01051+K01051+K01051+K01051+K01051+K01051+K01051+K01051+K01051+K01051+K01051+K01051+K01051+K01051+K01051+K01051+K01051+K01051+K01184+K01184+K01184+K01184+K01184+…
Carbon metabolism	ko01200	141 out of 3944 3.57505070993915%	1061 out of 26467 4.00876563267465%	0.941018	1	gene-LOC112726743;gene-LOC112735613;gene-LOC112790043;gene-LOC112715516;gene-LOC112718423;gene-LOC112737907;novel.2801;gene-LOC112751262;gene-LOC112764574;gene-LOC112790189;gene-LOC112797970;gene-LOC112716647;gene-LOC112744673;gene-LOC112796799;gene-LOC114924943;gene-LOC112719628;gene-LOC112734940;gene-LOC112744834;gene-LOC112711491;gene-LOC112795532;gene-LOC112740807;gene-LOC112762672;gene-LOC11…	K00025+K00025+K00026+K00026+K00026+K00026+K00026+K00029+K00029+K00029+K00033+K00033+K00033+K00036+K00036+K00036+K00036+K00036+K00051+K00058+K00058+K00121+K00121+K00121+K00121+K00121+K00121+K00121+K00121+K00121+K00121+K00121+K00121+K00121+K00122+K00122+K00131+K00131+K00131+K00131+K00134+K00134+K00164+K00164+K00164+K00232+K00232+K00261+K00261+K00261+K00261+K00600+K00600+K00600+K00600+K00600+K00615+…
Mismatch repair	ko03430	46 out of 3944 1.16632860040568%	380 out of 26467 1.43575017946877%	0.949936	1	gene-LOC112773275;gene-LOC112707936;gene-LOC112710961;gene-LOC112758213;gene-LOC112696115;gene-LOC112771064;gene-LOC112703587;gene-LOC112792333;gene-LOC112734537;gene-LOC112711385;gene-LOC112756346;gene-LOC112791802;gene-LOC112696051;gene-LOC112720054;gene-LOC112701979;novel.335;gene-LOC112779232;gene-LOC112801064;gene-LOC112802010;gene-LOC112709572;gene-LOC112722590;gene-LOC112696724;novel.24;no…	K02327+K02327+K02327+K02328+K02328+K03504+K03504+K03505+K03505+K03657+K04802+K04802+K04802+K04802+K07456+K07456+K07466+K07466+K07466+K07466+K07466+K07466+K07466+K07466+K08735+K08735+K08737+K08737+K08737+K08737+K08737+K10739+K10739+K10739+K10740+K10740+K10746+K10746+K10747+K10747+K10754+K10754+K10755+K10755+K10755+K10858
Tropane, piperidine and pyridine alkaloid biosynthesis	ko00960	10 out of 3944 0.253549695740365%	102 out of 26467 0.385385574488986%	0.95058	1	gene-LOC112749962;gene-LOC112778214;gene-LOC112790449;gene-LOC112801170;gene-LOC112705224;gene-LOC112723000;gene-LOC112736288;novel.100;gene-LOC112752035;gene-LOC112733285	K00276+K00276+K00276+K00276+K00276+K00276+K00276+K00276+K00817+K15849
Riboflavin metabolism	ko00740	8 out of 3944 0.202839756592292%	86 out of 26467 0.324932935353459%	0.954095	1	gene-LOC112756302;gene-LOC112758595;gene-LOC112695958;gene-LOC112782818;gene-LOC112714827;gene-LOC112707334;gene-LOC112732763;gene-LOC112734377	K01513+K01513+K01513+K14652+K14652+K20884+K20884+K20884
Steroid biosynthesis	ko00100	10 out of 3944 0.253549695740365%	104 out of 26467 0.392942154380927%	0.95782	1	gene-LOC112756004;gene-LOC112795667;gene-LOC112697714;gene-LOC112736932;gene-LOC112711953;gene-LOC112738134;gene-LOC112696428;gene-LOC112782610;gene-LOC112714308;gene-LOC112755940	K00511+K00511+K00511+K00801+K01052+K01052+K07748+K09832+K09832+K14674
Cysteine and methionine metabolism	ko00270	59 out of 3944 1.49594320486815%	493 out of 26467 1.86269694336343%	0.974605	1	gene-LOC112726743;gene-LOC112735613;gene-LOC112790043;gene-LOC112715516;gene-LOC112718423;gene-LOC112737907;novel.2801;gene-LOC112795532;gene-LOC112740807;gene-LOC112775854;gene-LOC112711770;gene-LOC112751272;gene-LOC112751621;gene-LOC112801761;gene-LOC112802078;gene-LOC112747667;gene-LOC112790991;gene-LOC112754196;gene-LOC112756986;gene-LOC112776577;gene-LOC112695610;gene-LOC112695681;gene-LOC11…	K00025+K00025+K00026+K00026+K00026+K00026+K00026+K00058+K00058+K00547+K00547+K00558+K00558+K00558+K00558+K00558+K00640+K00789+K00789+K00789+K00789+K00789+K00789+K00797+K00826+K00826+K00826+K00826+K00827+K00827+K00827+K00827+K00837+K00899+K01251+K01251+K01611+K01611+K01738+K01738+K01738+K01738+K01760+K01761+K05933+K05933+K05933+K05933+K05933+K05933+K05933+K05933+K08967+K12524+K13034+K20772+K20772+…
Purine metabolism	ko00230	60 out of 3944 1.52129817444219%	503 out of 26467 1.90047984282314%	0.977181	1	gene-LOC112771662;gene-LOC112744064;gene-LOC112764492;gene-LOC112703130;gene-LOC112779597;gene-LOC112757962;gene-LOC112695633;novel.2251;gene-LOC112729011;gene-LOC112772230;gene-LOC112789491;gene-LOC112790092;gene-LOC112802180;gene-LOC112722222;gene-LOC112737418;gene-LOC112737948;novel.211;gene-LOC112804562;gene-LOC112732439;gene-LOC112776389;gene-LOC112699338;gene-LOC112795892;gene-LOC112705644;…	K00106+K00365+K00759+K00759+K00760+K00856+K00856+K00856+K00873+K00939+K00939+K00939+K00939+K00939+K00939+K00939+K00939+K00940+K00940+K00951+K01081+K01488+K01488+K01488+K01510+K01510+K01510+K01510+K01510+K01510+K01513+K01513+K01513+K01514+K01517+K01517+K01522+K01835+K02083+K06966+K06966+K06966+K06966+K06966+K06966+K06966+K06966+K06966+K10807+K10807+K10808+K10808+K13484+K13811+K13811+K14641+K14641+…
Ether lipid metabolism	ko00565	13 out of 3944 0.329614604462475%	142 out of 26467 0.536517172327804%	0.984514	1	gene-LOC112751350;gene-LOC112800784;gene-LOC112695391;gene-LOC112695393;gene-LOC112792156;gene-LOC112773014;gene-LOC112710770;gene-LOC112719630;gene-LOC112731709;gene-LOC112744604;novel.1078;gene-LOC112755940;gene-LOC112715990	K01047+K01062+K01062+K01062+K01114+K01115+K01115+K01115+K01115+K01115+K01115+K14674+K16860
Endocytosis	ko04144	119 out of 3944 3.01724137931034%	966 out of 26467 3.64982808780746%	0.991614	1	gene-LOC112754288;gene-LOC112755224;gene-LOC112764335;gene-LOC112764802;gene-LOC112766557;gene-LOC112783969;gene-LOC112792133;gene-LOC112706112;gene-LOC112715585;gene-LOC112728925;gene-LOC112697320;gene-LOC112773014;gene-LOC112710770;gene-LOC112719630;gene-LOC112731709;gene-LOC112744604;novel.1078;gene-LOC112778986;gene-LOC112790465;novel.2583;novel.1193;gene-LOC112701754;gene-LOC112702620;gene-L…	K00889+K00889+K00889+K00889+K00889+K00889+K00889+K00889+K00889+K00889+K00889+K01115+K01115+K01115+K01115+K01115+K01115+K01528+K01528+K01528+K01528+K03283+K03283+K03283+K03283+K03283+K03283+K03283+K03283+K03283+K03283+K03283+K03283+K03283+K03283+K03283+K03283+K03283+K04646+K04646+K05758+K05758+K07889+K07897+K07897+K07897+K07901+K07901+K07904+K07904+K07904+K07904+K07904+K07904+K07904+K07937+K11866+…
Ubiquinone and other terpenoid-quinone biosynthesis	ko00130	48 out of 3944 1.21703853955375%	442 out of 26467 1.67000415611894%	0.994833	1	gene-LOC112764180;gene-LOC112702058;gene-LOC112777310;gene-LOC112712108;gene-LOC112749801;gene-LOC112791069;gene-LOC112795528;gene-LOC112801342;gene-LOC112708172;gene-LOC112723541;gene-LOC112723543;gene-LOC112696675;gene-LOC112740804;gene-LOC112698284;gene-LOC112765482;gene-LOC112771618;gene-LOC112776009;gene-LOC112786713;gene-LOC112788946;gene-LOC112789979;gene-LOC112791362;gene-LOC112707291;gen…	K00457+K00457+K00487+K00487+K01904+K01904+K01904+K01904+K01904+K01904+K01904+K01904+K01904+K01904+K03809+K03809+K03809+K03809+K03809+K03809+K03809+K03809+K03809+K03809+K03809+K03809+K03809+K05928+K05928+K06125+K06125+K09833+K09833+K09833+K09833+K09833+K09833+K09833+K09833+K09833+K09833+K09834+K12501+K14759+K18534+K19222+K19222+K19222
Spliceosome	ko03040	114 out of 3944 2.89046653144016%	949 out of 26467 3.58559715872596%	0.996041	1	gene-LOC112701754;gene-LOC112702620;gene-LOC112784773;gene-LOC112787536;gene-LOC112794879;gene-LOC112707209;gene-LOC112714399;gene-LOC112723452;gene-LOC112727714;gene-LOC112728762;gene-LOC112729695;gene-LOC112736623;gene-LOC112744863;gene-LOC112744870;gene-LOC112699881;novel.1531;novel.1978;gene-LOC112764479;gene-LOC112702008;gene-LOC112755902;gene-LOC112696196;gene-LOC112755075;novel.824;gene-LO…	K03283+K03283+K03283+K03283+K03283+K03283+K03283+K03283+K03283+K03283+K03283+K03283+K03283+K03283+K03283+K03283+K03283+K11086+K11086+K11087+K11087+K11094+K11094+K11097+K11097+K11098+K11098+K11098+K12622+K12624+K12625+K12625+K12733+K12741+K12741+K12741+K12741+K12741+K12741+K12741+K12741+K12741+K12741+K12811+K12815+K12818+K12818+K12818+K12818+K12818+K12818+K12818+K12818+K12818+K12818+K12818+K12818+…
Histidine metabolism	ko00340	9 out of 3944 0.228194726166329%	123 out of 26467 0.464729663354366%	0.996605	1	gene-LOC112750770;gene-LOC112764215;gene-LOC112802492;gene-LOC112706053;gene-LOC112720319;gene-LOC112752035;gene-LOC112796683;gene-LOC112796783;gene-LOC112719639	K00128+K00128+K00128+K00128+K00128+K00817+K14152+K14152+K14152
Ascorbate and aldarate metabolism	ko00053	30 out of 3944 0.760649087221095%	308 out of 26467 1.1637133033589%	0.99722	1	gene-LOC112709782;gene-LOC112722570;gene-LOC112755425;gene-LOC112726583;gene-LOC112750770;gene-LOC112764215;gene-LOC112802492;gene-LOC112706053;gene-LOC112720319;gene-LOC112747725;gene-LOC112751307;gene-LOC112762691;gene-LOC112802047;gene-LOC112709988;gene-LOC112797562;gene-LOC112744255;gene-LOC112706277;gene-LOC112722831;gene-LOC112706017;novel.1867;novel.2460;novel.330;gene-LOC112701936;gene-LO…	K00012+K00012+K00103+K00103+K00128+K00128+K00128+K00128+K00128+K00434+K00469+K00469+K00469+K00469+K08232+K08232+K10047+K10047+K12447+K12447+K12447+K12447+K14190+K14190+K16190+K17744+K17744+K21888+K21888+K21888
Oxidative phosphorylation	ko00190	37 out of 3944 0.938133874239351%	372 out of 26467 1.40552385990101%	0.998199	1	gene-LOC112783165;gene-LOC112714904;gene-LOC112791336;gene-LOC112726616;gene-LOC112755481;gene-LOC112755623;gene-LOC112796571;gene-LOC112723576;gene-LOC112737999;gene-LOC112741858;gene-LOC112697903;gene-LOC112744412;novel.781;novel.890;gene-LOC112720273;novel.2886;gene-LOC112740810;gene-LOC112783846;novel.265;novel.490;gene-LOC112728981;gene-LOC112764127;gene-LOC112705600;gene-LOC112789133;gene-L…	K00416+K00416+K01507+K01507+K01535+K01535+K01535+K01535+K01535+K01535+K01535+K01535+K02109+K02109+K02115+K02132+K02135+K02146+K02147+K02147+K02152+K02154+K02154+K02155+K02155+K02260+K02260+K02267+K02267+K03883+K03884+K03945+K03946+K03952+K03955+K03965+K05573
Basal transcription factors	ko03022	12 out of 3944 0.304259634888438%	159 out of 26467 0.600748101409302%	0.998403	1	gene-LOC112751224;gene-LOC112790448;gene-LOC112791328;gene-LOC112791370;gene-LOC112728633;gene-LOC112733399;gene-LOC112736289;gene-LOC112740659;gene-LOC112752021;gene-LOC112803073;gene-LOC112783058;gene-LOC112716517	K02202+K03122+K03122+K03122+K03122+K03122+K03122+K03128+K03139+K03139+K14649+K14649
Protein processing in endoplasmic reticulum	ko04141	118 out of 3944 2.99188640973631%	1007 out of 26467 3.80473797559225%	0.99874	1	gene-LOC114927422;gene-LOC112726621;gene-LOC112740971;gene-LOC112710975;gene-LOC112744792;gene-LOC112744794;gene-LOC112764301;gene-LOC112800551;gene-LOC112719800;novel.2788;gene-LOC112701754;gene-LOC112702620;gene-LOC112784773;gene-LOC112787536;gene-LOC112794879;gene-LOC112707209;gene-LOC112714399;gene-LOC112723452;gene-LOC112727714;gene-LOC112728762;gene-LOC112729695;gene-LOC112736623;gene-LOC11…	K01230+K01230+K01230+K01456+K01456+K01456+K03094+K03094+K03094+K03094+K03283+K03283+K03283+K03283+K03283+K03283+K03283+K03283+K03283+K03283+K03283+K03283+K03283+K03283+K03283+K03283+K03283+K03347+K03347+K04079+K04079+K04079+K04079+K04079+K04079+K04079+K04079+K04079+K04079+K04079+K04079+K04374+K04374+K04374+K05546+K06689+K06689+K06689+K06689+K08057+K09487+K09487+K09487+K09487+K09490+K09490+K09503+…
Aminoacyl-tRNA biosynthesis	ko00970	22 out of 3944 0.557809330628803%	253 out of 26467 0.955907356330525%	0.998902	1	gene-LOC112765934;gene-LOC112765510;gene-LOC112702428;gene-LOC112758844;gene-LOC112758883;gene-LOC112759095;gene-LOC112702682;gene-LOC112792751;gene-LOC112720039;gene-LOC112696145;gene-LOC112728085;gene-LOC112728150;gene-LOC112737292;gene-LOC112738110;gene-LOC112740968;gene-LOC112704003;gene-LOC112723079;gene-LOC112696898;gene-LOC112748066;gene-LOC112754519;gene-LOC112703125;gene-LOC112796467	K01867+K01868+K01868+K01870+K01870+K01870+K01870+K01870+K01870+K01870+K01870+K01870+K01870+K01870+K01870+K01872+K01872+K01873+K01883+K02433+K02433+K02433
RNA polymerase	ko03020	15 out of 3944 0.380324543610548%	191 out of 26467 0.721653379680357%	0.998928	1	gene-LOC112784528;gene-LOC112715018;gene-LOC112745259;gene-LOC112750001;gene-LOC112796695;gene-LOC112741976;novel.140;gene-LOC112789107;gene-LOC112788897;gene-LOC112796346;gene-LOC112796347;gene-LOC112741666;gene-LOC112779541;gene-LOC112777672;novel.437	K03004+K03004+K03004+K03007+K03011+K03011+K03011+K03013+K03016+K03017+K03017+K03017+K03021+K03023+K03026
Glycine, serine and threonine metabolism	ko00260	40 out of 3944 1.01419878296146%	405 out of 26467 1.53020742811803%	0.998959	1	gene-LOC112795532;gene-LOC112740807;gene-LOC112801627;gene-LOC112750268;gene-LOC112802574;gene-LOC112727488;gene-LOC112749962;gene-LOC112778214;gene-LOC112790449;gene-LOC112801170;gene-LOC112705224;gene-LOC112723000;gene-LOC112736288;novel.100;gene-LOC112779290;gene-LOC112711114;gene-LOC112750207;gene-LOC112714976;novel.1823;novel.2429;novel.1007;gene-LOC112751474;gene-LOC112719918;gene-LOC112728…	K00058+K00058+K00108+K00130+K00130+K00130+K00276+K00276+K00276+K00276+K00276+K00276+K00276+K00276+K00306+K00306+K00600+K00600+K00600+K00600+K00600+K00827+K00827+K00827+K00827+K00830+K01620+K01696+K01696+K01754+K01834+K01834+K02437+K06001+K06001+K12524+K15634+K15919+K15919+K15919
Sulfur relay system	ko04122	1 out of 3944 0.0253549695740365%	43 out of 26467 0.16246646767673%	0.999036	1	gene-LOC112792776	K11996
Nucleotide excision repair	ko03420	42 out of 3944 1.06490872210953%	436 out of 26467 1.64733441644312%	0.999601	1	gene-LOC112751224;gene-LOC112750848;gene-LOC112802413;gene-LOC112773275;gene-LOC112707936;gene-LOC112710961;gene-LOC112758213;gene-LOC112696115;gene-LOC112771064;gene-LOC112703587;gene-LOC112792333;gene-LOC112734537;gene-LOC112711385;gene-LOC112756346;gene-LOC112791802;gene-LOC112696051;gene-LOC112720054;gene-LOC112779232;gene-LOC112801064;gene-LOC112802010;gene-LOC112709572;gene-LOC112722590;gen…	K02202+K02325+K02325+K02327+K02327+K02327+K02328+K02328+K03504+K03504+K03505+K03505+K03657+K04802+K04802+K04802+K04802+K07466+K07466+K07466+K07466+K07466+K07466+K07466+K07466+K10140+K10739+K10739+K10739+K10740+K10740+K10747+K10747+K10754+K10754+K10755+K10755+K10755+K10839+K10840+K10840+K10848
Protein export	ko03060	11 out of 3944 0.278904665314402%	173 out of 26467 0.653644160652889%	0.999851	1	gene-LOC112706028;gene-LOC112783189;gene-LOC112714755;gene-LOC112726802;gene-LOC112736133;gene-LOC112784458;gene-LOC112715063;gene-LOC112784187;gene-LOC112791770;gene-LOC112703486;gene-LOC112723131	K03070+K03100+K03100+K03110+K03110+K09490+K09490+K09648+K09648+K10956+K10956
Various types of N-glycan biosynthesis	ko00513	16 out of 3944 0.405679513184584%	242 out of 26467 0.91434616692485%	0.99998	1	gene-LOC112789783;gene-LOC114927422;gene-LOC112726621;gene-LOC112740971;gene-LOC112790609;gene-LOC112720198;gene-LOC112776129;gene-LOC112712310;novel.1591;gene-LOC112752038;gene-LOC112775450;gene-LOC112803094;gene-LOC112712555;gene-LOC112750375;gene-LOC112801625;gene-LOC112734097	K00736+K01230+K01230+K01230+K03714+K03714+K12373+K12373+K12667+K14412+K14412+K14412+K14412+K14413+K14413+K14413
Fructose and mannose metabolism	ko00051	33 out of 3944 0.836713995943205%	424 out of 26467 1.60199493709147%	0.999997	1	gene-LOC112751705;gene-LOC112751706;gene-LOC112802775;gene-LOC112802776;gene-LOC112789248;gene-LOC112737171;gene-LOC112751698;gene-LOC112802768;novel.63;gene-LOC112751304;gene-LOC112764799;gene-LOC112703086;gene-LOC112782529;gene-LOC112790158;gene-LOC112706211;gene-LOC112738012;gene-LOC112795956;gene-LOC112741257;gene-LOC112754444;gene-LOC112701780;gene-LOC112696650;gene-LOC112749515;gene-LOC1127…	K00008+K00008+K00008+K00008+K00844+K00844+K00847+K00847+K00847+K00850+K00850+K00850+K00850+K00850+K00850+K00850+K00895+K00895+K01623+K01623+K01623+K01711+K01803+K01805+K01805+K01805+K01805+K19355+K19355+K19355+K19355+K19355+K19355
RNA degradation	ko03018	38 out of 3944 0.963488843813387%	488 out of 26467 1.84380549363358%	0.999999	1	gene-LOC112751304;gene-LOC112764799;gene-LOC112703086;gene-LOC112782529;gene-LOC112790158;gene-LOC112706211;gene-LOC112738012;gene-LOC112723642;gene-LOC112697074;gene-LOC112751661;gene-LOC112754939;gene-LOC112801723;gene-LOC112697053;gene-LOC112775681;gene-LOC112750472;gene-LOC112765297;gene-LOC112766792;gene-LOC112770858;gene-LOC112702636;gene-LOC112703459;gene-LOC112706371;gene-LOC112706516;gen…	K00850+K00850+K00850+K00850+K00850+K00850+K00850+K01148+K01148+K01689+K01689+K01689+K01689+K03654+K04077+K04077+K04077+K04077+K04077+K04077+K04077+K04077+K12581+K12585+K12585+K12592+K12593+K12603+K12605+K12614+K12614+K12622+K12624+K12625+K12625+K13126+K13126+K14442
Biosynthesis of amino acids	ko01230	111 out of 3944 2.81440162271805%	1145 out of 26467 4.32614198813617%	1	1	gene-LOC112795532;gene-LOC112740807;gene-LOC112755141;gene-LOC112715058;gene-LOC112695949;gene-LOC112750207;gene-LOC112714976;novel.1823;novel.2429;novel.1007;gene-LOC112775378;gene-LOC112712350;gene-LOC112790991;gene-LOC112754196;gene-LOC112756986;gene-LOC112776577;gene-LOC112695610;gene-LOC112695681;gene-LOC112710489;gene-LOC112752777;gene-LOC112728251;gene-LOC112752035;gene-LOC112766219;gene-L…	K00058+K00058+K00134+K00134+K00286+K00600+K00600+K00600+K00600+K00600+K00615+K00615+K00640+K00789+K00789+K00789+K00789+K00789+K00789+K00800+K00800+K00817+K00826+K00826+K00826+K00826+K00850+K00850+K00850+K00850+K00850+K00850+K00850+K00873+K00891+K00927+K00930+K00930+K01438+K01609+K01620+K01623+K01623+K01623+K01626+K01626+K01626+K01647+K01647+K01647+K01652+K01652+K01657+K01689+K01689+K01689+K01689+…
Citrate cycle (TCA cycle)	ko00020	22 out of 3944 0.557809330628803%	369 out of 26467 1.3941889900631%	1	1	gene-LOC112726743;gene-LOC112735613;gene-LOC112790043;gene-LOC112715516;gene-LOC112718423;gene-LOC112737907;novel.2801;gene-LOC112802236;gene-LOC112712294;gene-LOC112744859;gene-LOC112711102;gene-LOC112795926;gene-LOC112741227;gene-LOC112706288;gene-LOC112795415;gene-LOC112719781;novel.451;gene-LOC112758001;gene-LOC112703240;gene-LOC112786804;gene-LOC112695607;gene-LOC112716222	K00025+K00025+K00026+K00026+K00026+K00026+K00026+K00164+K00164+K00164+K00627+K00658+K00658+K01610+K01647+K01647+K01647+K01648+K01648+K01648+K01648+K01679
Ribosome biogenesis in eukaryotes	ko03008	24 out of 3944 0.608519269776876%	409 out of 26467 1.54532058790192%	1	1	gene-LOC112755677;gene-LOC112771238;gene-LOC112785149;gene-LOC112707514;gene-LOC112709805;gene-LOC112747847;gene-LOC112705914;gene-LOC112805291;novel.1085;novel.1099;gene-LOC112751789;gene-LOC112751859;gene-LOC112802853;gene-LOC112708059;gene-LOC112769299;gene-LOC112800814;gene-LOC112749531;gene-LOC112766033;gene-LOC112705681;gene-LOC112722223;gene-LOC112789648;gene-LOC112727522;gene-LOC114923993…	K03097+K03097+K03097+K03097+K03097+K03115+K03539+K06943+K06943+K06943+K11883+K11883+K11883+K14544+K14558+K14561+K14561+K14564+K14564+K14564+K14568+K14568+K14571+K18532
N-Glycan biosynthesis	ko00510	10 out of 3944 0.253549695740365%	281 out of 26467 1.0616994748177%	1	1	gene-LOC112711673;gene-LOC112743230;gene-LOC112789783;gene-LOC112792180;gene-LOC112734357;gene-LOC114927422;gene-LOC112726621;gene-LOC112740971;gene-LOC112747544;novel.1591	K00729+K00729+K00736+K00737+K00737+K01230+K01230+K01230+K05546+K12667
Monobactam biosynthesis	ko00261	4 out of 3944 0.101419878296146%	201 out of 26467 0.759436279140061%	1	1	gene-LOC112770723;gene-LOC112728950;gene-LOC112776774;gene-LOC112711734	K01714+K12524+K13811+K13811
Ribosome	ko03010	79 out of 3944 2.00304259634888%	994 out of 26467 3.75562020629463%	1	1	gene-LOC112748130;gene-LOC112783333;gene-LOC112771833;gene-LOC112750544;gene-LOC112712088;gene-LOC112750378;gene-LOC112701714;gene-LOC112766393;gene-LOC112766554;gene-LOC112782764;gene-LOC112782767;gene-LOC112791162;gene-LOC112758086;gene-LOC112755467;gene-LOC114924363;gene-LOC112758091;gene-LOC112695549;gene-LOC112756107;gene-LOC112800494;gene-LOC112715908;gene-LOC112805773;gene-LOC112777473;gen…	K02865+K02868+K02873+K02876+K02876+K02881+K02881+K02881+K02881+K02881+K02881+K02881+K02883+K02885+K02889+K02891+K02891+K02896+K02898+K02899+K02900+K02901+K02901+K02901+K02901+K02901+K02902+K02903+K02903+K02910+K02912+K02913+K02914+K02916+K02916+K02917+K02917+K02920+K02920+K02921+K02921+K02921+K02924+K02924+K02927+K02927+K02929+K02929+K02933+K02934+K02934+K02936+K02937+K02937+K02942+K02943+K02949+…
Sesquiterpenoid and triterpenoid biosynthesis	ko00909	19 out of 3944 0.481744421906694%	430 out of 26467 1.6246646767673%	1	1	gene-LOC112756004;gene-LOC112795667;gene-LOC112697714;gene-LOC112736932;gene-LOC112774033;gene-LOC112783093;gene-LOC112783337;gene-LOC112784898;gene-LOC112714722;gene-LOC112714725;gene-LOC112706324;gene-LOC112748902;gene-LOC112769113;gene-LOC112770960;gene-LOC112770961;gene-LOC112771646;gene-LOC112707273;gene-LOC112796807;gene-LOC112801982	K00511+K00511+K00511+K00801+K14175+K14175+K14175+K14175+K14175+K14175+K15472+K15472+K15803+K15803+K15803+K15803+K15803+K15814+K20659
RNA transport	ko03013	53 out of 3944 1.34381338742394%	791 out of 26467 2.98862734726263%	1	1	gene-LOC112791822;gene-LOC112710773;gene-LOC112733947;gene-LOC112771132;gene-LOC112773190;gene-LOC112707244;gene-LOC112737547;gene-LOC112749696;gene-LOC112773074;gene-LOC112779406;gene-LOC112703467;gene-LOC112706770;gene-LOC112749693;gene-LOC112735273;gene-LOC112765143;gene-LOC112706353;gene-LOC112758387;gene-LOC112695626;gene-LOC112722196;gene-LOC112723444;gene-LOC112699991;gene-LOC112755982;gen…	K00784+K00784+K00784+K03113+K03113+K03113+K03113+K03231+K03231+K03231+K03231+K03231+K03239+K03239+K03257+K03257+K03260+K03260+K03260+K03260+K03260+K03262+K03539+K12160+K12160+K12160+K13025+K13025+K13126+K13126+K14292+K14292+K14292+K14297+K14297+K14300+K14305+K14305+K14306+K14308+K14308+K14308+K14308+K14308+K14313+K14317+K14319+K14319+K14319+K14319+K14319+K18213+K18213
2-Oxocarboxylic acid metabolism	ko01210	19 out of 3944 0.481744421906694%	441 out of 26467 1.66622586617297%	1	1	gene-LOC112766219;gene-LOC112791347;gene-LOC112706394;gene-LOC112728658;gene-LOC112770920;gene-LOC112707800;novel.2671;gene-LOC112795415;gene-LOC112719781;novel.451;gene-LOC112772799;gene-LOC112782285;gene-LOC112779389;gene-LOC112711361;gene-LOC112750083;gene-LOC112750681;gene-LOC112801049;gene-LOC112748268;gene-LOC112748270	K00826+K00826+K00826+K00826+K00930+K00930+K01438+K01647+K01647+K01647+K01652+K01652+K01703+K01703+K11820+K11820+K11820+K14682+K14682
Lysine biosynthesis	ko00300	2 out of 3944 0.050709939148073%	208 out of 26467 0.785884308761854%	1	1	gene-LOC112770723;gene-LOC112728950	K01714+K12524
mRNA surveillance pathway	ko03015	31 out of 3944 0.786004056795132%	604 out of 26467 2.28208712736615%	1	1	gene-LOC112758089;gene-LOC112695551;gene-LOC112772880;gene-LOC112792135;gene-LOC112735601;gene-LOC112775944;gene-LOC114927690;gene-LOC112751057;gene-LOC112796310;gene-LOC112802278;gene-LOC112741626;novel.2643;gene-LOC112779301;gene-LOC112802812;gene-LOC112696849;gene-LOC112749878;gene-LOC112754700;gene-LOC112764733;gene-LOC112779223;gene-LOC112800703;gene-LOC112801263;gene-LOC112706153;gene-LOC11…	K06269+K06269+K11584+K13025+K13025+K13126+K13126+K14376+K14376+K14376+K14376+K14376+K14397+K14397+K14397+K14399+K14399+K14399+K14399+K14399+K14399+K14399+K14399+K14400+K14400+K14400+K14409+K14409+K14411+K14411+K14411
Linoleic acid metabolism	ko00591	23 out of 3944 0.58316430020284%	1091 out of 26467 4.12211433105376%	1	1	gene-LOC112758622;gene-LOC112695228;gene-LOC112733497;gene-LOC112736764;gene-LOC112736765;gene-LOC112751350;gene-LOC112752086;gene-LOC112790427;gene-LOC112803142;gene-LOC112722172;gene-LOC112755940;gene-LOC112758131;gene-LOC112775199;gene-LOC112776420;gene-LOC112777366;gene-LOC112777691;gene-LOC112779426;gene-LOC112779892;gene-LOC112695520;gene-LOC112710190;gene-LOC112710191;gene-LOC112710832;gen…	K00454+K00454+K00454+K00454+K00454+K01047+K07418+K07418+K07418+K07418+K14674+K15718+K15718+K15718+K15718+K15718+K15718+K15718+K15718+K15718+K15718+K15718+K15718

## Sheet: KEGG(Lps15DAP vs. Lps20DAP)
#Kegg_pathway	ko_id	Cluter_frequency	Genome_frequency	P-value	Corrected_P-value	GeneID	KEGG Orthology
Flavonoid biosynthesis	ko00941	66 out of 3151 2.09457315138051%	219 out of 26467 0.827445498167529%	0	0	gene-LOC112796379;gene-LOC112719684;gene-LOC112777310;gene-LOC112794230;gene-LOC112712108;gene-LOC112719871;gene-LOC112802037;gene-LOC112715608;gene-LOC112720490;gene-LOC112755722;gene-LOC112755723;gene-LOC112790504;gene-LOC112794638;gene-LOC112795670;gene-LOC112796250;gene-LOC112796251;gene-LOC112796253;gene-LOC112796254;gene-LOC112796255;gene-LOC112796256;gene-LOC112796257;gene-LOC112796258;gen…	K00475+K00475+K00487+K00487+K00487+K00487+K00588+K00588+K00588+K00660+K00660+K00660+K00660+K00660+K00660+K00660+K00660+K00660+K00660+K00660+K00660+K00660+K00660+K00660+K00660+K00660+K00660+K00660+K00660+K00660+K00660+K00660+K00660+K00660+K00660+K00660+K00660+K00660+K00660+K00660+K00660+K00660+K00660+K00660+K00660+K00660+K00660+K01859+K01859+K01859+K01859+K01859+K01859+K05277+K05278+K13065+K13065+…
MAPK signaling pathway - plant	ko04016	301 out of 3151 9.55252300856871%	1446 out of 26467 5.46340726187328%	1.91899e-11	2.6482e-09	gene-LOC112703165;gene-LOC112723181;gene-LOC112726696;gene-LOC112727539;gene-LOC112764307;gene-LOC112792710;gene-LOC112695386;gene-LOC112734951;novel.2861;gene-LOC112764406;gene-LOC112791049;gene-LOC112792315;gene-LOC112706118;gene-LOC112749981;gene-LOC112751655;gene-LOC112755230;gene-LOC112755352;gene-LOC112755711;gene-LOC112758000;gene-LOC112764579;gene-LOC112764580;gene-LOC112764583;gene-LOC11…	K02183+K02183+K02183+K02183+K03781+K13413+K13413+K13413+K13413+K13414+K13414+K13414+K13414+K13416+K13416+K13416+K13416+K13416+K13416+K13416+K13416+K13416+K13416+K13416+K13416+K13416+K13416+K13416+K13416+K13416+K13416+K13416+K13416+K13416+K13416+K13416+K13416+K13416+K13416+K13416+K13416+K13416+K13416+K13416+K13416+K13416+K13416+K13420+K13420+K13420+K13420+K13420+K13420+K13420+K13420+K13420+K13420+…
Plant hormone signal transduction	ko04075	291 out of 3151 9.23516344017772%	1560 out of 26467 5.89413231571391%	2.38359e-11	3.28936e-09	gene-LOC112757971;gene-LOC112779460;gene-LOC112800573;gene-LOC112695628;gene-LOC112710026;gene-LOC112733687;gene-LOC112748627;gene-LOC112792710;gene-LOC112695386;gene-LOC112734951;novel.2861;gene-LOC112752687;gene-LOC112752745;gene-LOC112764593;gene-LOC112769057;gene-LOC112702667;gene-LOC112782980;gene-LOC112783810;gene-LOC112784783;gene-LOC112784997;gene-LOC112790409;gene-LOC112790758;gene-LOC11…	K12126+K12126+K12126+K12126+K12126+K12126+K12126+K13413+K13413+K13413+K13413+K13415+K13415+K13415+K13415+K13415+K13415+K13415+K13415+K13415+K13415+K13415+K13415+K13415+K13415+K13415+K13415+K13415+K13415+K13415+K13415+K13415+K13415+K13415+K13415+K13415+K13415+K13415+K13415+K13415+K13415+K13415+K13415+K13415+K13415+K13415+K13416+K13416+K13416+K13416+K13416+K13416+K13416+K13416+K13416+K13416+K13416+…
Plant-pathogen interaction	ko04626	397 out of 3151 12.5991748651222%	2417 out of 26467 9.13212679941059%	2.95859e-11	4.08285e-09	gene-LOC112754345;gene-LOC112764128;gene-LOC112789162;gene-LOC112705601;gene-LOC112736920;gene-LOC112703165;gene-LOC112723181;gene-LOC112726696;gene-LOC112727539;gene-LOC112754737;gene-LOC112741140;gene-LOC112751856;gene-LOC112802917;gene-LOC112697246;gene-LOC112738363;gene-LOC112750822;gene-LOC112750839;gene-LOC112750840;gene-LOC112755681;gene-LOC112755686;gene-LOC112758441;gene-LOC112766334;gen…	K01373+K01373+K01373+K01373+K01373+K02183+K02183+K02183+K02183+K02358+K02358+K04079+K04079+K04079+K04368+K05391+K05391+K05391+K05391+K05391+K05391+K05391+K05391+K05391+K05391+K05391+K05391+K05391+K05391+K05391+K05391+K05391+K05391+K05391+K05391+K05391+K05391+K05391+K05391+K12795+K12795+K13412+K13412+K13412+K13412+K13412+K13412+K13412+K13412+K13412+K13412+K13412+K13413+K13413+K13413+K13413+K13414+…
Phenylpropanoid biosynthesis	ko00940	152 out of 3151 4.823865439543%	778 out of 26467 2.93950957796501%	3.48798e-10	4.81342e-08	gene-LOC112758044;gene-LOC112782630;gene-LOC112782631;gene-LOC112714786;gene-LOC112714787;gene-LOC112696397;gene-LOC112733818;gene-LOC112740429;gene-LOC112747354;gene-LOC112754741;gene-LOC112755077;gene-LOC112755082;gene-LOC112755315;gene-LOC112755831;gene-LOC112766174;gene-LOC112772485;gene-LOC112702699;gene-LOC112777165;gene-LOC112702976;gene-LOC112784111;gene-LOC112784477;gene-LOC112703368;gen…	K00083+K00083+K00083+K00083+K00083+K00083+K00083+K00083+K00083+K00430+K00430+K00430+K00430+K00430+K00430+K00430+K00430+K00430+K00430+K00430+K00430+K00430+K00430+K00430+K00430+K00430+K00430+K00430+K00430+K00430+K00430+K00430+K00430+K00430+K00430+K00430+K00430+K00430+K00430+K00430+K00430+K00430+K00430+K00430+K00430+K00430+K00430+K00430+K00430+K00430+K00430+K00430+K00430+K00487+K00487+K00487+K00487+…
Taurine and hypotaurine metabolism	ko00430	16 out of 3151 0.507775309425579%	29 out of 26467 0.109570408433143%	2.30657e-08	3.18306e-06	gene-LOC112750846;gene-LOC112767335;gene-LOC112702564;gene-LOC112791675;gene-LOC112795681;gene-LOC112802416;gene-LOC112740965;gene-LOC112783133;gene-LOC112783495;gene-LOC112784094;gene-LOC112714465;gene-LOC112716835;gene-LOC112744465;gene-LOC112751306;gene-LOC112784625;gene-LOC112802049	K01580+K01580+K01580+K01580+K01580+K01580+K01580+K10712+K10712+K10712+K10712+K10712+K10712+K18592+K18592+K18592
Circadian rhythm - plant	ko04712	74 out of 3151 2.3484608060933%	330 out of 26467 1.24683568217025%	4.7655e-08	6.57638e-06	gene-LOC112755722;gene-LOC112755723;gene-LOC112790504;gene-LOC112794638;gene-LOC112795670;gene-LOC112796250;gene-LOC112796251;gene-LOC112796253;gene-LOC112796254;gene-LOC112796255;gene-LOC112796256;gene-LOC112796257;gene-LOC112796258;gene-LOC112796259;gene-LOC112796262;gene-LOC112796265;gene-LOC112796273;gene-LOC112796274;gene-LOC112796275;gene-LOC112796278;gene-LOC112720208;gene-LOC112740947;gen…	K00660+K00660+K00660+K00660+K00660+K00660+K00660+K00660+K00660+K00660+K00660+K00660+K00660+K00660+K00660+K00660+K00660+K00660+K00660+K00660+K00660+K00660+K00660+K00660+K00660+K00660+K00660+K00660+K00660+K00660+K00660+K00660+K00660+K00660+K00660+K00660+K00660+K00660+K03097+K03097+K03097+K03097+K12116+K12124+K12124+K12124+K12126+K12126+K12126+K12126+K12126+K12126+K12126+K12130+K12130+K12130+K12133+…
Biosynthesis of secondary metabolites	ko01110	848 out of 3151 26.9120913995557%	6189 out of 26467 23.3838364756111%	4.87696e-07	6.7302e-05	gene-LOC112792466;gene-LOC112802888;gene-LOC112720825;gene-LOC112766610;gene-LOC112702186;gene-LOC112786654;gene-LOC112790043;gene-LOC112710233;gene-LOC112715516;gene-LOC112718423;novel.2801;novel.1665;gene-LOC112797970;gene-LOC112744673;gene-LOC112775052;gene-LOC112795532;gene-LOC112711965;gene-LOC112740807;gene-LOC112754890;gene-LOC112697009;gene-LOC112758044;gene-LOC112782630;gene-LOC112782631…	K00001+K00016+K00016+K00021+K00021+K00021+K00026+K00026+K00026+K00026+K00026+K00030+K00033+K00033+K00058+K00058+K00058+K00058+K00059+K00059+K00083+K00083+K00083+K00083+K00083+K00083+K00083+K00083+K00083+K00099+K00099+K00111+K00121+K00121+K00121+K00121+K00121+K00121+K00128+K00128+K00128+K00128+K00128+K00128+K00133+K00133+K00134+K00134+K00134+K00161+K00161+K00161+K00162+K00162+K00164+K00164+K00218+…
Starch and sucrose metabolism	ko00500	204 out of 3151 6.47413519517613%	1241 out of 26467 4.68885782294933%	8.23894e-07	0.000113697	gene-LOC112755058;gene-LOC112764259;gene-LOC112706001;gene-LOC112716471;gene-LOC112720040;gene-LOC112697167;gene-LOC112748215;gene-LOC112751479;gene-LOC112751480;gene-LOC112751483;gene-LOC112751484;gene-LOC112751487;gene-LOC112751488;gene-LOC112751491;gene-LOC112751493;gene-LOC112751494;gene-LOC112751495;gene-LOC112751497;gene-LOC112751538;gene-LOC112751542;gene-LOC112751543;gene-LOC112751544;gen…	K00688+K00688+K00688+K00688+K00688+K00688+K00688+K00695+K00695+K00695+K00695+K00695+K00695+K00695+K00695+K00695+K00695+K00695+K00695+K00695+K00695+K00695+K00695+K00695+K00695+K00695+K00695+K00695+K00695+K00695+K00695+K00695+K00695+K00695+K00695+K00695+K00695+K00695+K00695+K00695+K00695+K00695+K00695+K00695+K00695+K00695+K00695+K00695+K00695+K00695+K00695+K00695+K00695+K00695+K00695+K00695+K00695+…
Isoflavonoid biosynthesis	ko00943	53 out of 3151 1.68200571247223%	247 out of 26467 0.933237616654702%	1.37306e-05	0.00189482	gene-LOC112733554;gene-LOC112749893;gene-LOC112776333;gene-LOC112778427;gene-LOC112783148;gene-LOC112784641;gene-LOC112786693;gene-LOC112801246;gene-LOC112801247;gene-LOC112801249;gene-LOC114924022;gene-LOC114925992;gene-LOC112711824;gene-LOC112712112;gene-LOC112715348;gene-LOC112715558;gene-LOC112697370;gene-LOC112789279;gene-LOC112796246;gene-LOC112796477;gene-LOC112799808;gene-LOC112734657;gen…	K13257+K13258+K13258+K13258+K13258+K13258+K13258+K13258+K13258+K13258+K13258+K13258+K13258+K13258+K13258+K13258+K13258+K13260+K13260+K13260+K13260+K13260+K13260+K13260+K13261+K13261+K13261+K13261+K13262+K13262+K13262+K13262+K13262+K13263+K13264+K13264+K13264+K13264+K13264+K13264+K13264+K13264+K13264+K13264+K13264+K13265+K13265+K13265+K13265+K13266+K13266+K13266+K13266
Metabolic pathways	ko01100	1445 out of 3151 45.8584576324976%	11296 out of 26467 42.6795632296822%	6.78089e-05	0.00935763	gene-LOC112792466;gene-LOC112802775;gene-LOC112741651;gene-LOC112750255;gene-LOC112791983;gene-LOC112709782;gene-LOC112802888;gene-LOC112720825;gene-LOC112764537;gene-LOC112764858;gene-LOC112765451;gene-LOC112767292;gene-LOC112703192;gene-LOC112703193;gene-LOC112706187;gene-LOC112706188;gene-LOC112706189;gene-LOC112734413;gene-LOC112766610;gene-LOC112702186;gene-LOC112786654;gene-LOC112790043;gen…	K00001+K00008+K00008+K00012+K00012+K00012+K00016+K00016+K00020+K00020+K00020+K00020+K00020+K00020+K00020+K00020+K00020+K00020+K00021+K00021+K00021+K00026+K00026+K00026+K00026+K00026+K00028+K00029+K00030+K00033+K00033+K00051+K00051+K00058+K00058+K00058+K00058+K00059+K00059+K00078+K00083+K00083+K00083+K00083+K00083+K00083+K00083+K00083+K00083+K00099+K00099+K00103+K00108+K00109+K00121+K00121+K00121+…
Other glycan degradation	ko00511	46 out of 3151 1.45985401459854%	221 out of 26467 0.83500207805947%	0.000105876	0.0146109	gene-LOC112707947;novel.2032;gene-LOC112750808;gene-LOC112754714;gene-LOC112758018;gene-LOC112758404;gene-LOC112779986;gene-LOC112782646;gene-LOC112784117;gene-LOC112792175;gene-LOC112695339;gene-LOC112706828;gene-LOC112695600;gene-LOC112710877;gene-LOC112714491;gene-LOC112714497;gene-LOC112715099;gene-LOC112718432;gene-LOC112696855;gene-LOC112766035;gene-LOC112702336;gene-LOC112755574;gene-LOC11…	K01191+K01191+K01206+K01206+K01206+K01206+K01206+K01206+K01206+K01206+K01206+K01206+K01206+K01206+K01206+K01206+K01206+K01206+K01206+K01227+K01227+K12309+K12309+K12309+K12309+K12309+K12309+K12309+K12309+K12309+K12309+K12309+K12309+K12309+K12309+K12309+K12309+K12309+K12309+K12309+K12309+K12309+K12309+K12309+K12309+K12373
Alanine, aspartate and glutamate metabolism	ko00250	35 out of 3151 1.11075848936845%	160 out of 26467 0.604526391355273%	0.000250689	0.0345951	gene-LOC112801963;gene-LOC112720745;gene-LOC112750810;gene-LOC112710495;gene-LOC112722463;gene-LOC112701926;gene-LOC112764541;gene-LOC112797578;gene-LOC112751474;gene-LOC112728127;gene-LOC112765513;gene-LOC112750846;gene-LOC112767335;gene-LOC112702564;gene-LOC112791675;gene-LOC112795681;gene-LOC112802416;gene-LOC112740965;gene-LOC112784165;gene-LOC112733725;gene-LOC112771055;gene-LOC112764060;gen…	K00261+K00261+K00278+K00294+K00294+K00609+K00609+K00820+K00827+K00827+K00830+K01580+K01580+K01580+K01580+K01580+K01580+K01580+K01915+K01915+K01939+K01953+K01953+K01953+K01953+K01953+K01953+K01953+K01953+K01956+K13051+K13051+K13051+K14272+K14455
Glycosphingolipid biosynthesis - ganglio series	ko00604	27 out of 3151 0.856870834655665%	131 out of 26467 0.494955982922129%	0.00298418	0.411817	gene-LOC112773261;gene-LOC112706907;gene-LOC112755574;gene-LOC112755839;gene-LOC112764840;gene-LOC112771114;gene-LOC112771227;gene-LOC112775425;gene-LOC112786331;gene-LOC112789507;gene-LOC112790345;gene-LOC112800676;gene-LOC112705534;gene-LOC112706508;gene-LOC112706841;gene-LOC112707966;gene-LOC112710105;gene-LOC112715170;gene-LOC112720332;gene-LOC112696343;gene-LOC112723629;gene-LOC112697190;gen…	K00780+K00780+K12309+K12309+K12309+K12309+K12309+K12309+K12309+K12309+K12309+K12309+K12309+K12309+K12309+K12309+K12309+K12309+K12309+K12309+K12309+K12309+K12309+K12309+K12309+K12309+K12373
alpha-Linolenic acid metabolism	ko00592	33 out of 3151 1.04728657569026%	170 out of 26467 0.642309290814977%	0.00309276	0.4268	gene-LOC112791264;gene-LOC112733299;gene-LOC112758622;gene-LOC112777604;gene-LOC112788860;gene-LOC112695228;gene-LOC112710496;gene-LOC112733497;gene-LOC112736764;gene-LOC112736765;gene-LOC112751350;gene-LOC112802015;gene-LOC112755830;gene-LOC112723695;gene-LOC112696587;gene-LOC112697601;gene-LOC112783372;gene-LOC112716691;gene-LOC112751218;gene-LOC112723093;gene-LOC112750755;gene-LOC112792553;gen…	K00232+K00232+K00454+K00454+K00454+K00454+K00454+K00454+K00454+K00454+K01047+K01047+K05894+K05894+K05894+K05894+K10525+K10525+K10527+K10527+K10529+K16818+K16818+K16818+K16818+K16818+K16818+K16818+K18857+K18857+K18857+K18857+K18857
Cyanoamino acid metabolism	ko00460	46 out of 3151 1.45985401459854%	258 out of 26467 0.974798806060377%	0.00331622	0.457638	gene-LOC112791708;gene-LOC112747366;novel.1823;gene-LOC112751531;gene-LOC112755067;gene-LOC112755068;gene-LOC112783111;gene-LOC112788862;gene-LOC112789968;gene-LOC112792322;gene-LOC112792323;gene-LOC112792325;gene-LOC112792326;gene-LOC112704082;gene-LOC112801832;gene-LOC112696088;gene-LOC112696090;gene-LOC112715746;gene-LOC112732491;gene-LOC112734146;gene-LOC112734521;gene-LOC112734522;gene-LOC11…	K00600+K00600+K00600+K01188+K01188+K01188+K01188+K01188+K01188+K01188+K01188+K01188+K01188+K01188+K01188+K01188+K01188+K01188+K01188+K01188+K01188+K01188+K01188+K01188+K01188+K01188+K01188+K05349+K05350+K05350+K05350+K05350+K05350+K05350+K12153+K12153+K13034+K13034+K13051+K13051+K13051+K16266+K18592+K18592+K18592+K20802
Arachidonic acid metabolism	ko00590	23 out of 3151 0.72992700729927%	111 out of 26467 0.41939018400272%	0.00544189	0.75098	gene-LOC112751350;gene-LOC112802015;gene-LOC112775226;novel.1239;gene-LOC112751011;gene-LOC112802314;gene-LOC112752086;gene-LOC112722172;gene-LOC112736318;gene-LOC112777600;gene-LOC112711640;gene-LOC112755381;gene-LOC112755533;gene-LOC112758080;gene-LOC112789772;gene-LOC112791444;gene-LOC112695558;gene-LOC112723102;gene-LOC112755816;gene-LOC112728520;gene-LOC112751306;gene-LOC112784625;gene-LOC11…	K01047+K01047+K01254+K01254+K05309+K05309+K07418+K07418+K07418+K07425+K07425+K08726+K08726+K08726+K08726+K08726+K08726+K08726+K15730+K15730+K18592+K18592+K18592
Base excision repair	ko03410	31 out of 3151 0.98381466201206%	163 out of 26467 0.615861261193184%	0.00552906	0.763011	gene-LOC112771398;gene-LOC112702998;gene-LOC112795862;gene-LOC112719742;gene-LOC112777611;gene-LOC112784756;gene-LOC112750848;gene-LOC112802413;gene-LOC112696115;gene-LOC112764470;gene-LOC112701990;gene-LOC112707022;gene-LOC112750080;gene-LOC112737068;gene-LOC112791802;gene-LOC112696051;gene-LOC112720054;gene-LOC112769309;gene-LOC112697075;gene-LOC112785285;gene-LOC112736438;gene-LOC112755791;gen…	K01246+K01246+K01246+K01246+K02324+K02324+K02325+K02325+K02328+K02335+K02335+K02335+K03512+K03648+K04802+K04802+K04802+K10563+K10569+K10747+K10747+K10771+K10771+K10773+K10773+K10773+K10773+K10773+K10773+K10798+K10798
Flavone and flavonol biosynthesis	ko00944	12 out of 3151 0.380831482069184%	46 out of 26467 0.173801337514641%	0.00635372	0.876813	gene-LOC112784357;gene-LOC112786683;gene-LOC112797053;gene-LOC112797877;gene-LOC112797879;gene-LOC112797917;gene-LOC112797921;gene-LOC112707064;gene-LOC112716507;gene-LOC112744583;gene-LOC112744586;gene-LOC112779780	K13264+K13264+K13264+K13264+K13264+K13264+K13264+K13264+K13264+K13264+K13264+K22794
Glycosaminoglycan degradation	ko00531	31 out of 3151 0.98381466201206%	166 out of 26467 0.627196131031095%	0.00724522	0.99984	gene-LOC112701435;gene-LOC112782406;gene-LOC112790775;gene-LOC112708197;gene-LOC112709839;gene-LOC112723342;gene-LOC112755574;gene-LOC112755839;gene-LOC112764840;gene-LOC112771114;gene-LOC112771227;gene-LOC112775425;gene-LOC112786331;gene-LOC112789507;gene-LOC112790345;gene-LOC112800676;gene-LOC112705534;gene-LOC112706508;gene-LOC112706841;gene-LOC112707966;gene-LOC112710105;gene-LOC112715170;gen…	K07964+K07964+K07964+K07964+K07964+K07964+K12309+K12309+K12309+K12309+K12309+K12309+K12309+K12309+K12309+K12309+K12309+K12309+K12309+K12309+K12309+K12309+K12309+K12309+K12309+K12309+K12309+K12309+K12309+K12309+K12373
Butanoate metabolism	ko00650	16 out of 3151 0.507775309425579%	71 out of 26467 0.268258586163902%	0.00831083	1	novel.549;gene-LOC112750846;gene-LOC112767335;gene-LOC112702564;gene-LOC112791675;gene-LOC112795681;gene-LOC112802416;gene-LOC112740965;gene-LOC112702123;gene-LOC112744461;gene-LOC112803982;gene-LOC112722170;gene-LOC112749753;gene-LOC112801389;gene-LOC112723147;gene-LOC112706530	K00109+K01580+K01580+K01580+K01580+K01580+K01580+K01580+K01640+K01640+K01641+K01641+K01913+K01913+K01913+K18121
Amino sugar and nucleotide sugar metabolism	ko00520	87 out of 3151 2.76102824500159%	572 out of 26467 2.1611818490951%	0.0097756	1	gene-LOC112750255;gene-LOC112791983;gene-LOC112709782;gene-LOC112779314;gene-LOC112709794;gene-LOC112797578;gene-LOC112777410;gene-LOC112709966;gene-LOC112751698;gene-LOC112772207;gene-LOC112802768;gene-LOC112706601;gene-LOC112727845;novel.2109;gene-LOC112755032;gene-LOC112750671;gene-LOC112802578;gene-LOC112765404;gene-LOC112702572;gene-LOC112705556;gene-LOC112695964;gene-LOC112777400;gene-LOC11…	K00012+K00012+K00012+K00326+K00326+K00820+K00844+K00844+K00847+K00847+K00847+K00847+K00847+K00847+K00963+K00966+K00966+K00975+K00975+K00975+K01097+K01183+K01183+K01183+K01183+K01183+K01183+K01183+K01183+K01183+K01183+K01183+K01183+K01183+K01183+K01183+K01183+K01209+K01209+K01784+K01784+K01784+K01784+K01810+K01835+K02377+K08678+K08678+K08679+K08679+K08679+K08679+K08679+K12373+K12447+K12447+K12447+…
Sphingolipid metabolism	ko00600	37 out of 3151 1.17423040304665%	212 out of 26467 0.800997468545736%	0.0109143	1	gene-LOC112750486;gene-LOC112784253;gene-LOC112802721;gene-LOC112785025;gene-LOC112714605;gene-LOC112750359;gene-LOC112801607;gene-LOC112783948;gene-LOC112726361;gene-LOC112755574;gene-LOC112755839;gene-LOC112764840;gene-LOC112771114;gene-LOC112771227;gene-LOC112775425;gene-LOC112786331;gene-LOC112789507;gene-LOC112790345;gene-LOC112800676;gene-LOC112705534;gene-LOC112706508;gene-LOC112706841;gen…	K04710+K04710+K04710+K04712+K04712+K04713+K04713+K04718+K04718+K12309+K12309+K12309+K12309+K12309+K12309+K12309+K12309+K12309+K12309+K12309+K12309+K12309+K12309+K12309+K12309+K12309+K12309+K12309+K12309+K12309+K12309+K12309+K12309+K12349+K12349+K23451+K23451
Zeatin biosynthesis	ko00908	19 out of 3151 0.602983179942875%	93 out of 26467 0.351380964975252%	0.0125873	1	gene-LOC112784141;gene-LOC112789376;gene-LOC112697094;gene-LOC112737300;gene-LOC112795845;gene-LOC112705443;gene-LOC112712071;gene-LOC112741152;gene-LOC112782585;gene-LOC112715453;gene-LOC112715457;gene-LOC112755619;gene-LOC112696004;gene-LOC112750447;gene-LOC112765469;gene-LOC112702584;gene-LOC112776937;gene-LOC112711628;gene-LOC112696914	K00279+K00279+K00279+K00279+K10760+K10760+K10760+K10760+K13493+K13493+K13493+K13495+K13495+K13496+K13496+K13496+K13496+K13496+K13496
Glycolysis / Gluconeogenesis	ko00010	73 out of 3151 2.3167248492542%	481 out of 26467 1.81735746401179%	0.0175124	1	gene-LOC112792466;gene-LOC112802888;gene-LOC112720825;gene-LOC112702179;gene-LOC112789338;gene-LOC112789339;gene-LOC112737263;gene-LOC112737265;gene-LOC112737267;gene-LOC112779705;gene-LOC112791071;gene-LOC112695582;gene-LOC112710805;gene-LOC112722365;gene-LOC112733037;gene-LOC112701310;gene-LOC112755141;gene-LOC112783667;gene-LOC112715058;gene-LOC112791853;gene-LOC112696565;gene-LOC112733985;gen…	K00001+K00016+K00016+K00121+K00121+K00121+K00121+K00121+K00121+K00128+K00128+K00128+K00128+K00128+K00128+K00131+K00134+K00134+K00134+K00161+K00161+K00161+K00162+K00162+K00382+K00627+K00627+K00627+K00627+K00844+K00844+K00850+K00850+K00850+K00850+K00873+K00873+K00895+K00895+K00895+K00927+K01006+K01006+K01568+K01568+K01568+K01568+K01568+K01623+K01623+K01623+K01689+K01689+K01785+K01785+K01785+K01785+…
Vitamin B6 metabolism	ko00750	10 out of 3151 0.317359568390987%	42 out of 26467 0.158688177730759%	0.0230629	1	gene-LOC112801206;gene-LOC112747661;gene-LOC112723671;gene-LOC112728018;gene-LOC112782311;gene-LOC112714405;gene-LOC112797014;gene-LOC112727980;gene-LOC112743634;gene-LOC112710087	K00275+K00831+K01733+K05275+K06215+K06215+K08681+K08681+K08681+K13248
Galactose metabolism	ko00052	69 out of 3151 2.18978102189781%	459 out of 26467 1.73423508520044%	0.0246482	1	gene-LOC112777410;gene-LOC112709966;gene-LOC112790158;gene-LOC112706609;gene-LOC112722787;gene-LOC112738012;gene-LOC112755032;gene-LOC112758546;gene-LOC112796492;gene-LOC112695929;gene-LOC112741806;gene-LOC112754457;gene-LOC112755909;gene-LOC112767314;gene-LOC112772059;gene-LOC112772599;gene-LOC112775912;gene-LOC112800895;gene-LOC112800998;gene-LOC112706524;gene-LOC112707876;gene-LOC112696658;gen…	K00844+K00844+K00850+K00850+K00850+K00850+K00963+K01187+K01187+K01187+K01187+K01193+K01193+K01193+K01193+K01193+K01193+K01193+K01193+K01193+K01193+K01193+K01193+K01193+K01193+K01193+K01784+K01784+K01784+K01784+K01785+K01785+K01785+K01785+K01835+K06617+K06617+K06617+K12309+K12309+K12309+K12309+K12309+K12309+K12309+K12309+K12309+K12309+K12309+K12309+K12309+K12309+K12309+K12309+K12309+K12309+K12309+…
Glutathione metabolism	ko00480	51 out of 3151 1.61853379879403%	328 out of 26467 1.23927910227831%	0.0279626	1	gene-LOC112797970;gene-LOC112744673;gene-LOC112775749;gene-LOC112711395;gene-LOC112701439;gene-LOC112766213;gene-LOC112769033;gene-LOC112777359;gene-LOC112779560;gene-LOC112782547;gene-LOC112790080;gene-LOC112790549;gene-LOC112791678;gene-LOC112791866;gene-LOC112792744;gene-LOC112792745;gene-LOC112796885;gene-LOC112796886;gene-LOC112800970;gene-LOC112711403;gene-LOC112711404;gene-LOC112714985;gen…	K00033+K00033+K00383+K00383+K00434+K00799+K00799+K00799+K00799+K00799+K00799+K00799+K00799+K00799+K00799+K00799+K00799+K00799+K00799+K00799+K00799+K00799+K00799+K00799+K00799+K00799+K00799+K00799+K00799+K00799+K00799+K00799+K00799+K00799+K01255+K01255+K01255+K01255+K01469+K01919+K10807+K10807+K10807+K10808+K10808+K10808+K18592+K18592+K18592+K22596+K22596
Brassinosteroid biosynthesis	ko00905	8 out of 3151 0.25388765471279%	33 out of 26467 0.124683568217025%	0.0362452	1	gene-LOC112765910;gene-LOC112702383;gene-LOC112784628;gene-LOC112744628;gene-LOC112800770;gene-LOC112772650;gene-LOC112775291;gene-LOC112710498	K09588+K09588+K09590+K09590+K12637+K12638+K20623+K20623
Other types of O-glycan biosynthesis	ko00514	15 out of 3151 0.476039352586481%	77 out of 26467 0.290928325839725%	0.0364938	1	gene-LOC112734999;gene-LOC112758376;gene-LOC112764402;gene-LOC112751792;gene-LOC112802858;gene-LOC112756491;gene-LOC112696008;gene-LOC112707771;gene-LOC112764035;gene-LOC112750825;gene-LOC112777483;gene-LOC112802442;gene-LOC112712168;gene-LOC112697207;gene-LOC112734248	K03691+K09667+K09667+K13667+K13667+K18134+K18134+K20781+K20782+K20783+K20783+K20783+K20783+K20783+K20783
Arginine and proline metabolism	ko00330	37 out of 3151 1.17423040304665%	238 out of 26467 0.899233007140968%	0.0542236	1	gene-LOC112779705;gene-LOC112791071;gene-LOC112695582;gene-LOC112710805;gene-LOC112722365;gene-LOC112733037;gene-LOC112710495;gene-LOC112722463;gene-LOC112782357;gene-LOC112797983;gene-LOC112716661;gene-LOC112744691;gene-LOC112779664;gene-LOC112796936;gene-LOC112798918;gene-LOC112711922;gene-LOC112720483;gene-LOC112747697;gene-LOC112792535;gene-LOC112734770;gene-LOC112766422;gene-LOC112766625;gen…	K00128+K00128+K00128+K00128+K00128+K00128+K00294+K00294+K00318+K00318+K00318+K00318+K00472+K00472+K00472+K00472+K00472+K00472+K00819+K00819+K01259+K01426+K01426+K01426+K01426+K01426+K01426+K01426+K01426+K10536+K12259+K12657+K12657+K12657+K12657+K14455+K17839
beta-Alanine metabolism	ko00410	28 out of 3151 0.888606791494764%	177 out of 26467 0.66875732043677%	0.0712608	1	gene-LOC112779705;gene-LOC112791071;gene-LOC112695582;gene-LOC112710805;gene-LOC112722365;gene-LOC112733037;gene-LOC112791264;gene-LOC112733299;gene-LOC112778214;gene-LOC112789061;gene-LOC112805692;gene-LOC112707518;gene-LOC112711799;gene-LOC112737037;gene-LOC112702116;gene-LOC112750846;gene-LOC112767335;gene-LOC112702564;gene-LOC112791675;gene-LOC112795681;gene-LOC112802416;gene-LOC112740965;gen…	K00128+K00128+K00128+K00128+K00128+K00128+K00232+K00232+K00276+K00276+K00276+K00276+K00276+K00276+K01464+K01580+K01580+K01580+K01580+K01580+K01580+K01580+K01918+K05605+K05605+K05605+K12259+K17839
Polyketide sugar unit biosynthesis	ko00523	2 out of 3151 0.0634719136781974%	4 out of 26467 0.0151131597838818%	0.0721326	1	gene-LOC112800841;gene-LOC112749548	K12451+K12451
ABC transporters	ko02010	46 out of 3151 1.45985401459854%	312 out of 26467 1.17882646314278%	0.0739192	1	gene-LOC112750622;gene-LOC112750621;gene-LOC112755462;gene-LOC112786365;gene-LOC112802624;gene-LOC112802625;gene-LOC112722475;gene-LOC112782572;gene-LOC112750460;gene-LOC112773027;gene-LOC112773028;gene-LOC112784463;gene-LOC112784782;gene-LOC112785010;gene-LOC112792484;gene-LOC112707250;gene-LOC112710612;gene-LOC112714373;gene-LOC112716386;gene-LOC112696557;gene-LOC112744141;gene-LOC112780023;gen…	K05641+K05643+K05643+K05643+K05643+K05643+K05643+K05657+K05658+K05658+K05658+K05658+K05658+K05658+K05658+K05658+K05658+K05658+K05658+K05658+K05658+K05665+K05665+K05665+K05665+K05666+K05666+K05666+K05666+K05666+K05666+K05677+K05677+K05677+K05681+K05681+K05681+K05681+K05681+K05681+K05681+K05681+K08711+K08712+K08712+K08712
Selenocompound metabolism	ko00450	10 out of 3151 0.317359568390987%	52 out of 26467 0.196471077190464%	0.0839935	1	gene-LOC112797567;gene-LOC112783370;gene-LOC112803449;gene-LOC112716846;gene-LOC112744507;gene-LOC112756653;gene-LOC112695955;gene-LOC112797964;gene-LOC112711734;gene-LOC112744667	K00384+K00549+K00549+K00549+K01739+K01760+K01760+K13811+K13811+K13811
Thiamine metabolism	ko00730	12 out of 3151 0.380831482069184%	68 out of 26467 0.256923716325991%	0.104765	1	gene-LOC112759071;gene-LOC112696492;gene-LOC112695805;gene-LOC112791719;gene-LOC112723520;gene-LOC112733825;gene-LOC112698705;gene-LOC112749911;gene-LOC112789941;gene-LOC112801227;gene-LOC112795725;gene-LOC112741031	K00939+K00939+K00949+K01662+K01662+K01662+K01662+K03146+K03146+K03146+K14153+K14153
Pyrimidine metabolism	ko00240	38 out of 3151 1.20596635988575%	263 out of 26467 0.993690255790229%	0.119717	1	gene-LOC112779688;gene-LOC112712251;gene-LOC112701926;gene-LOC112764541;gene-LOC112751958;gene-LOC112796019;gene-LOC112772070;gene-LOC112707407;gene-LOC112765051;gene-LOC112795799;gene-LOC112723024;gene-LOC112741107;gene-LOC112702116;gene-LOC112773031;gene-LOC112785087;gene-LOC112703432;gene-LOC112795807;gene-LOC112714541;gene-LOC112714542;gene-LOC112741112;gene-LOC112765015;gene-LOC112715875;gen…	K00254+K00254+K00609+K00609+K00857+K00857+K00943+K00943+K01081+K01240+K01240+K01240+K01464+K01510+K01510+K01510+K01510+K01510+K01510+K01510+K01520+K01956+K06966+K06966+K06966+K06966+K09903+K10807+K10807+K10807+K10808+K10808+K10808+K13421+K13800+K13800+K14641+K16904
Monoterpenoid biosynthesis	ko00902	20 out of 3151 0.634719136781974%	129 out of 26467 0.487399403030189%	0.130869	1	gene-LOC112789840;gene-LOC112726767;gene-LOC112726768;gene-LOC112735840;gene-LOC112735873;gene-LOC112772170;gene-LOC112772670;gene-LOC112776947;gene-LOC112702944;gene-LOC112707463;gene-LOC112712387;gene-LOC112755813;gene-LOC112765088;gene-LOC112784978;gene-LOC112797862;gene-LOC112744564;gene-LOC112754211;gene-LOC112711785;gene-LOC112728277;gene-LOC112728347	K15095+K15095+K15095+K15095+K15095+K18108+K18108+K18108+K18108+K18108+K20618+K21374+K21374+K21374+K21374+K21374+K23810+K23810+K23810+K23810
Aflatoxin biosynthesis	ko00254	2 out of 3151 0.0634719136781974%	6 out of 26467 0.0226697396758227%	0.153574	1	gene-LOC112764263;gene-LOC112706148	K11262+K11262
Pyruvate metabolism	ko00620	49 out of 3151 1.55506188511584%	358 out of 26467 1.35262780065742%	0.166567	1	gene-LOC112802888;gene-LOC112720825;gene-LOC112790043;gene-LOC112710233;gene-LOC112715516;gene-LOC112718423;novel.2801;gene-LOC112803590;gene-LOC112764574;gene-LOC112776877;gene-LOC112711491;gene-LOC112779705;gene-LOC112791071;gene-LOC112695582;gene-LOC112710805;gene-LOC112722365;gene-LOC112733037;gene-LOC112791853;gene-LOC112696565;gene-LOC112733985;gene-LOC112776472;gene-LOC112714326;gene-LOC11…	K00016+K00016+K00026+K00026+K00026+K00026+K00026+K00028+K00029+K00051+K00051+K00128+K00128+K00128+K00128+K00128+K00128+K00161+K00161+K00161+K00162+K00162+K00382+K00627+K00627+K00627+K00627+K00873+K00873+K01006+K01006+K01649+K01679+K01759+K01759+K01759+K01895+K01913+K01913+K01913+K01961+K02160+K02160+K02160+K11262+K11262+K18881+K18881+K18881
Glyoxylate and dicarboxylate metabolism	ko00630	39 out of 3151 1.23770231672485%	280 out of 26467 1.05792118487173%	0.168349	1	gene-LOC112790043;gene-LOC112710233;gene-LOC112715516;gene-LOC112718423;novel.2801;gene-LOC112750796;gene-LOC112802465;gene-LOC112755922;gene-LOC112697663;gene-LOC112695943;gene-LOC112723153;gene-LOC112791708;gene-LOC112747366;novel.1823;gene-LOC112765513;novel.879;gene-LOC112723566;gene-LOC112698000;gene-LOC112795415;gene-LOC112719781;gene-LOC112736216;gene-LOC112749753;gene-LOC112801389;gene-LO…	K00026+K00026+K00026+K00026+K00026+K00122+K00122+K00281+K00281+K00284+K00382+K00600+K00600+K00600+K00830+K01601+K01602+K01602+K01647+K01647+K01895+K01913+K01913+K01913+K01915+K01915+K03781+K11517+K14272+K15919+K18121+K22133+K22133+K22133+K22133+K22133+K22133+K22133+K22133
Protein export	ko03060	25 out of 3151 0.793398920977467%	173 out of 26467 0.653644160652889%	0.177515	1	gene-LOC112716461;gene-LOC112727113;gene-LOC112764240;gene-LOC112783189;gene-LOC112706035;gene-LOC112714755;gene-LOC112715117;gene-LOC112726801;gene-LOC112736133;gene-LOC112736152;gene-LOC112736161;gene-LOC112736241;gene-LOC112740601;gene-LOC112784458;gene-LOC112715063;gene-LOC112749996;gene-LOC112784187;gene-LOC112791770;gene-LOC112801137;gene-LOC112733885;gene-LOC112703486;gene-LOC112723131;gen…	K03070+K03070+K03100+K03100+K03100+K03100+K03105+K03110+K03110+K03110+K03110+K03110+K03110+K09490+K09490+K09648+K09648+K09648+K09648+K09648+K10956+K10956+K12948+K12948+K13431
DNA replication	ko03030	59 out of 3151 1.87242145350682%	442 out of 26467 1.67000415611894%	0.190711	1	gene-LOC112723386;gene-LOC112701047;gene-LOC112757993;gene-LOC112695749;gene-LOC112789160;gene-LOC112736921;gene-LOC112800575;gene-LOC112803214;gene-LOC112748623;gene-LOC112782750;gene-LOC112715054;gene-LOC112777611;gene-LOC112784756;gene-LOC112750848;gene-LOC112802413;gene-LOC112696115;gene-LOC112764470;gene-LOC112701990;gene-LOC112707022;gene-LOC112703157;gene-LOC112723182;gene-LOC112784995;gen…	K02209+K02209+K02210+K02210+K02212+K02212+K02320+K02320+K02320+K02321+K02321+K02324+K02324+K02325+K02325+K02328+K02335+K02335+K02335+K02540+K02540+K02541+K02541+K02541+K02541+K02542+K02542+K02685+K02685+K04802+K04802+K04802+K07466+K07466+K07466+K07466+K07466+K07466+K07466+K10739+K10739+K10739+K10739+K10740+K10740+K10742+K10743+K10743+K10745+K10745+K10745+K10745+K10747+K10747+K10754+K10754+K10755+…
Limonene and pinene degradation	ko00903	6 out of 3151 0.190415741034592%	34 out of 26467 0.128461858162995%	0.212211	1	gene-LOC112779705;gene-LOC112791071;gene-LOC112695582;gene-LOC112710805;gene-LOC112722365;gene-LOC112733037	K00128+K00128+K00128+K00128+K00128+K00128
Isoquinoline alkaloid biosynthesis	ko00950	24 out of 3151 0.761662964138369%	170 out of 26467 0.642309290814977%	0.215654	1	gene-LOC112778214;gene-LOC112789061;gene-LOC112805692;gene-LOC112707518;gene-LOC112711799;gene-LOC112737037;gene-LOC112734026;gene-LOC112744321;gene-LOC112758797;gene-LOC112702305;gene-LOC112771969;gene-LOC112772721;gene-LOC114923997;gene-LOC112707529;gene-LOC112707582;gene-LOC112707583;gene-LOC112707584;gene-LOC112771759;gene-LOC112720063;gene-LOC112772426;gene-LOC112783620;gene-LOC112715229;gen…	K00276+K00276+K00276+K00276+K00276+K00276+K00422+K00422+K01593+K01742+K01742+K01742+K01742+K01742+K01742+K01742+K01742+K13390+K14455+K14976+K15849+K15849+K15849+K22097
Stilbenoid, diarylheptanoid and gingerol biosynthesis	ko00945	18 out of 3151 0.571247223103777%	124 out of 26467 0.468507953300336%	0.218891	1	gene-LOC112777310;gene-LOC112794230;gene-LOC112712108;gene-LOC112719871;gene-LOC112802037;gene-LOC112715608;gene-LOC112720490;gene-LOC112751185;gene-LOC112754846;gene-LOC112792556;gene-LOC112792557;gene-LOC112792558;gene-LOC112710267;gene-LOC112716854;gene-LOC112696965;gene-LOC112734807;gene-LOC112767136;gene-LOC112789857	K00487+K00487+K00487+K00487+K00588+K00588+K00588+K13065+K13065+K13065+K13065+K13065+K13065+K13065+K13065+K13065+K16040+K16040
Betalain biosynthesis	ko00965	11 out of 3151 0.349095525230086%	71 out of 26467 0.268258586163902%	0.220028	1	gene-LOC112758797;gene-LOC112751612;gene-LOC112703242;gene-LOC112794469;gene-LOC112801767;gene-LOC112706878;gene-LOC112708251;gene-LOC112716391;gene-LOC112736172;gene-LOC112744491;gene-LOC112749233	K01593+K15777+K15777+K15777+K15777+K15777+K15777+K15777+K15777+K15777+K15777
Porphyrin and chlorophyll metabolism	ko00860	21 out of 3151 0.666455093621073%	148 out of 26467 0.559186912003627%	0.22721	1	gene-LOC112770812;gene-LOC112712701;gene-LOC112737187;gene-LOC112770893;gene-LOC112707848;gene-LOC112703060;gene-LOC112703322;gene-LOC112791329;gene-LOC112728676;gene-LOC112762670;gene-LOC112710187;gene-LOC112783152;gene-LOC112785193;gene-LOC112751202;gene-LOC112802145;gene-LOC112744127;gene-LOC112707668;gene-LOC112738243;gene-LOC112800846;gene-LOC112805413;gene-LOC112749554	K00218+K00228+K01749+K01845+K01845+K02303+K02492+K02492+K02492+K10960+K10960+K13071+K13071+K13606+K13606+K18010+K21480+K21480+K22013+K22013+K22013
Tyrosine metabolism	ko00350	29 out of 3151 0.920342748333862%	212 out of 26467 0.800997468545736%	0.239439	1	gene-LOC112792466;gene-LOC112702179;gene-LOC112789338;gene-LOC112789339;gene-LOC112737263;gene-LOC112737265;gene-LOC112737267;gene-LOC112778214;gene-LOC112789061;gene-LOC112805692;gene-LOC112707518;gene-LOC112711799;gene-LOC112737037;gene-LOC112734026;gene-LOC112744321;gene-LOC112758797;gene-LOC112728299;gene-LOC112795595;gene-LOC112740873;gene-LOC112697506;gene-LOC112720063;gene-LOC112783620;gen…	K00001+K00121+K00121+K00121+K00121+K00121+K00121+K00276+K00276+K00276+K00276+K00276+K00276+K00422+K00422+K01593+K01800+K02510+K02510+K07253+K14455+K15849+K15849+K15849+K18857+K18857+K18857+K18857+K18857
Valine, leucine and isoleucine degradation	ko00280	32 out of 3151 1.01555061885116%	237 out of 26467 0.895454717194998%	0.249574	1	gene-LOC112764537;gene-LOC112764858;gene-LOC112765451;gene-LOC112767292;gene-LOC112703192;gene-LOC112703193;gene-LOC112706187;gene-LOC112706188;gene-LOC112706189;gene-LOC112734413;gene-LOC112779705;gene-LOC112791071;gene-LOC112695582;gene-LOC112710805;gene-LOC112722365;gene-LOC112733037;gene-LOC112786421;gene-LOC112723153;gene-LOC112791347;gene-LOC112751474;gene-LOC112728127;gene-LOC112702123;gen…	K00020+K00020+K00020+K00020+K00020+K00020+K00020+K00020+K00020+K00020+K00128+K00128+K00128+K00128+K00128+K00128+K00253+K00382+K00826+K00827+K00827+K01640+K01640+K01641+K01641+K01968+K01968+K01968+K05605+K05605+K05605+K05607
Inositol phosphate metabolism	ko00562	47 out of 3151 1.49158997143764%	357 out of 26467 1.34884951071145%	0.251651	1	gene-LOC112751307;gene-LOC112779482;gene-LOC112802047;gene-LOC112711190;gene-LOC112766557;gene-LOC112696583;gene-LOC112728925;gene-LOC112784965;gene-LOC112716303;gene-LOC112775479;gene-LOC112726671;gene-LOC112758919;gene-LOC112772411;gene-LOC112707575;gene-LOC112696436;gene-LOC112800547;gene-LOC112748496;gene-LOC112777286;gene-LOC112795537;gene-LOC112710280;gene-LOC112740813;gene-LOC112791259;gen…	K00469+K00469+K00469+K00469+K00889+K00889+K00889+K00913+K00913+K00921+K00921+K01099+K01099+K01099+K01099+K01110+K01110+K01114+K01114+K01114+K01114+K01858+K01858+K05857+K05857+K05857+K05857+K05857+K05857+K05857+K05857+K05857+K05857+K10047+K13711+K13711+K18081+K18081+K18081+K18081+K18081+K18081+K18081+K20279+K20279+K20279+K20279
Phenylalanine, tyrosine and tryptophan biosynthesis	ko00400	23 out of 3151 0.72992700729927%	167 out of 26467 0.630974420977066%	0.259231	1	gene-LOC112752777;gene-LOC112728251;gene-LOC112782990;gene-LOC112715832;gene-LOC112782552;gene-LOC112755258;gene-LOC112749907;gene-LOC112801237;gene-LOC112755792;gene-LOC112797820;gene-LOC112697561;gene-LOC112705832;gene-LOC112706879;gene-LOC112722892;gene-LOC112755494;gene-LOC112702270;gene-LOC112728482;gene-LOC112733415;gene-LOC112720063;gene-LOC112696929;gene-LOC112783620;gene-LOC112715229;gen…	K00800+K00800+K00891+K00891+K01657+K01695+K01696+K01696+K01850+K01850+K01850+K05359+K05359+K05359+K13832+K13832+K13832+K13832+K14455+K15227+K15849+K15849+K15849
Phosphatidylinositol signaling system	ko04070	43 out of 3151 1.36464614408124%	327 out of 26467 1.23550081233234%	0.265488	1	gene-LOC112766557;gene-LOC112696583;gene-LOC112728925;gene-LOC112769000;gene-LOC112707067;gene-LOC112784965;gene-LOC112716303;gene-LOC112775479;gene-LOC112726671;gene-LOC112758919;gene-LOC112772411;gene-LOC112707575;gene-LOC112696436;gene-LOC112800547;gene-LOC112748496;gene-LOC112703165;gene-LOC112723181;gene-LOC112726696;gene-LOC112727539;gene-LOC112756067;gene-LOC112758610;gene-LOC112782807;gen…	K00889+K00889+K00889+K00901+K00901+K00913+K00913+K00921+K00921+K01099+K01099+K01099+K01099+K01110+K01110+K02183+K02183+K02183+K02183+K05857+K05857+K05857+K05857+K05857+K05857+K05857+K05857+K05857+K05857+K10047+K13711+K13711+K18081+K18081+K18081+K18081+K18081+K18081+K18081+K20279+K20279+K20279+K20279
Synthesis and degradation of ketone bodies	ko00072	4 out of 3151 0.126943827356395%	23 out of 26467 0.0869006687573204%	0.290199	1	gene-LOC112702123;gene-LOC112744461;gene-LOC112803982;gene-LOC112722170	K01640+K01640+K01641+K01641
Glycerophospholipid metabolism	ko00564	55 out of 3151 1.74547762615043%	428 out of 26467 1.61710809687535%	0.292335	1	gene-LOC112743718;gene-LOC112776975;gene-LOC112782597;gene-LOC112707816;gene-LOC112769000;gene-LOC112707067;gene-LOC112802008;gene-LOC112709307;gene-LOC112750488;gene-LOC112720152;gene-LOC112751350;gene-LOC112802015;gene-LOC112777286;gene-LOC112795537;gene-LOC112710280;gene-LOC112740813;gene-LOC112703612;gene-LOC112710770;gene-LOC112719630;gene-LOC112723115;gene-LOC112743980;novel.1078;gene-LOC11…	K00111+K00550+K00894+K00894+K00901+K00901+K00967+K00967+K00993+K00993+K01047+K01047+K01114+K01114+K01114+K01114+K01115+K01115+K01115+K01115+K01115+K01115+K01517+K01613+K01613+K01613+K01613+K05929+K06130+K08730+K08730+K08744+K13508+K13508+K13508+K13508+K13509+K13509+K14156+K14156+K15728+K15728+K16818+K16818+K16818+K16818+K16818+K16818+K16818+K16860+K18693+K18696+K18696+K18696+K18696
Glycosylphosphatidylinositol (GPI)-anchor biosynthesis	ko00563	15 out of 3151 0.476039352586481%	109 out of 26467 0.411833604110779%	0.3153	1	gene-LOC112750743;gene-LOC112754447;gene-LOC112756082;gene-LOC112758069;gene-LOC112773148;gene-LOC112782742;gene-LOC112797787;gene-LOC112802519;gene-LOC112711934;gene-LOC112695808;gene-LOC112696380;gene-LOC112697783;gene-LOC112744493;gene-LOC112698133;gene-LOC112743708	K03860+K03860+K03860+K03860+K03860+K03860+K03860+K03860+K03860+K03860+K03860+K03860+K03860+K03860+K05291
Biosynthesis of various secondary metabolites - part 2	ko00998	2 out of 3151 0.0634719136781974%	10 out of 26467 0.0377828994597045%	0.338054	1	gene-LOC112782427;gene-LOC112798030	K21568+K21568
Cysteine and methionine metabolism	ko00270	61 out of 3151 1.93589336718502%	493 out of 26467 1.86269694336343%	0.393741	1	gene-LOC112802888;gene-LOC112720825;gene-LOC112790043;gene-LOC112710233;gene-LOC112715516;gene-LOC112718423;novel.2801;gene-LOC112775052;gene-LOC112795532;gene-LOC112711965;gene-LOC112740807;gene-LOC112792044;gene-LOC112734205;gene-LOC112805600;gene-LOC112783370;gene-LOC112803449;gene-LOC112716846;gene-LOC112751272;gene-LOC112783544;gene-LOC112798058;gene-LOC112801761;gene-LOC112802078;gene-LOC11…	K00016+K00016+K00026+K00026+K00026+K00026+K00026+K00058+K00058+K00058+K00058+K00133+K00133+K00547+K00549+K00549+K00549+K00558+K00558+K00558+K00558+K00558+K00640+K00640+K00640+K00641+K00641+K00789+K00789+K00789+K00789+K00789+K00789+K00826+K00827+K00827+K00831+K00899+K00928+K01251+K01738+K01739+K01760+K01760+K01919+K05933+K05933+K05933+K05933+K05933+K05933+K08967+K08967+K08967+K12524+K13034+K13034+…
Glycosphingolipid biosynthesis - lacto and neolacto series	ko00601	3 out of 3151 0.0952078705172961%	19 out of 26467 0.0717875089734386%	0.398126	1	gene-LOC112784177;gene-LOC112796998;gene-LOC112727967	K01988+K01988+K01988
Fatty acid degradation	ko00071	27 out of 3151 0.856870834655665%	214 out of 26467 0.808554048437677%	0.404449	1	gene-LOC112792466;gene-LOC112702179;gene-LOC112789338;gene-LOC112789339;gene-LOC112737263;gene-LOC112737265;gene-LOC112737267;gene-LOC112779705;gene-LOC112791071;gene-LOC112695582;gene-LOC112710805;gene-LOC112722365;gene-LOC112733037;gene-LOC112791264;gene-LOC112733299;gene-LOC112776686;gene-LOC112706067;gene-LOC112777600;gene-LOC112711640;gene-LOC112751218;gene-LOC112723093;gene-LOC112771857;gen…	K00001+K00121+K00121+K00121+K00121+K00121+K00121+K00128+K00128+K00128+K00128+K00128+K00128+K00232+K00232+K01897+K01897+K07425+K07425+K10527+K10527+K18857+K18857+K18857+K18857+K18857+K20495
Glycosphingolipid biosynthesis - globo and isoglobo series	ko00603	6 out of 3151 0.190415741034592%	43 out of 26467 0.16246646767673%	0.406105	1	gene-LOC112773261;gene-LOC112706907;gene-LOC112784177;gene-LOC112796998;gene-LOC112727967;gene-LOC112776129	K00780+K00780+K01988+K01988+K01988+K12373
Ether lipid metabolism	ko00565	18 out of 3151 0.571247223103777%	142 out of 26467 0.536517172327804%	0.426111	1	gene-LOC112750488;gene-LOC112720152;gene-LOC112751350;gene-LOC112802015;gene-LOC112800784;gene-LOC112695391;gene-LOC112749503;gene-LOC112777286;gene-LOC112795537;gene-LOC112710280;gene-LOC112740813;gene-LOC112703612;gene-LOC112710770;gene-LOC112719630;gene-LOC112723115;gene-LOC112743980;novel.1078;gene-LOC112715990	K00993+K00993+K01047+K01047+K01062+K01062+K01062+K01114+K01114+K01114+K01114+K01115+K01115+K01115+K01115+K01115+K01115+K16860
Sulfur metabolism	ko00920	14 out of 3151 0.444303395747382%	110 out of 26467 0.41561189405675%	0.438039	1	gene-LOC112789700;gene-LOC112756561;gene-LOC112726440;gene-LOC112747663;gene-LOC112791002;gene-LOC112732926;novel.2241;gene-LOC112744507;gene-LOC112726280;gene-LOC112730543;gene-LOC112797964;gene-LOC112711734;gene-LOC112744667;gene-LOC112736254	K00392+K00640+K00640+K00640+K00641+K00641+K01738+K01739+K13034+K13034+K13811+K13811+K13811+K17285
Tropane, piperidine and pyridine alkaloid biosynthesis	ko00960	13 out of 3151 0.412567438908283%	102 out of 26467 0.385385574488986%	0.441369	1	gene-LOC112778214;gene-LOC112789061;gene-LOC112805692;gene-LOC112707518;gene-LOC112711799;gene-LOC112737037;gene-LOC112733636;gene-LOC112733637;gene-LOC112743533;gene-LOC112720063;gene-LOC112783620;gene-LOC112715229;gene-LOC112733285	K00276+K00276+K00276+K00276+K00276+K00276+K08081+K08081+K08081+K14455+K15849+K15849+K15849
Phenylalanine metabolism	ko00360	23 out of 3151 0.72992700729927%	186 out of 26467 0.702761929950504%	0.45652	1	gene-LOC112778214;gene-LOC112789061;gene-LOC112805692;gene-LOC112707518;gene-LOC112711799;gene-LOC112737037;gene-LOC112766625;gene-LOC112779487;gene-LOC112779907;gene-LOC112792615;gene-LOC112709726;gene-LOC112710231;gene-LOC112719070;gene-LOC112736277;gene-LOC112758797;gene-LOC112697506;gene-LOC112759199;gene-LOC112765954;gene-LOC112728963;gene-LOC112720063;gene-LOC112783620;gene-LOC112715229;gen…	K00276+K00276+K00276+K00276+K00276+K00276+K01426+K01426+K01426+K01426+K01426+K01426+K01426+K01426+K01593+K07253+K10775+K10775+K10775+K14455+K15849+K15849+K15849
Propanoate metabolism	ko00640	17 out of 3151 0.539511266264678%	137 out of 26467 0.517625722597952%	0.466733	1	gene-LOC112802888;gene-LOC112720825;gene-LOC112791264;gene-LOC112733299;gene-LOC112723153;gene-LOC112736216;gene-LOC112727102;gene-LOC112740606;gene-LOC112802003;gene-LOC112783193;gene-LOC112703738;gene-LOC112716481;gene-LOC112799994;gene-LOC112720666;gene-LOC112748424;gene-LOC112764263;gene-LOC112706148	K00016+K00016+K00232+K00232+K00382+K01895+K01900+K01900+K01961+K02160+K02160+K02160+K05605+K05605+K05605+K11262+K11262
Nitrogen metabolism	ko00910	12 out of 3151 0.380831482069184%	96 out of 26467 0.362715834813164%	0.475068	1	gene-LOC112801963;gene-LOC112720745;gene-LOC112695943;gene-LOC112783037;gene-LOC112733913;gene-LOC112785754;gene-LOC112736476;gene-LOC112702774;gene-LOC112784165;gene-LOC112733725;gene-LOC112764569;gene-LOC112706114	K00261+K00261+K00284+K00459+K01673+K01674+K01674+K01725+K01915+K01915+K10534+K10534
Phosphonate and phosphinate metabolism	ko00440	4 out of 3151 0.126943827356395%	30 out of 26467 0.113348698379114%	0.486507	1	gene-LOC112802008;gene-LOC112709307;gene-LOC112750488;gene-LOC112720152	K00967+K00967+K00993+K00993
Pentose and glucuronate interconversions	ko00040	96 out of 3151 3.04665185655348%	801 out of 26467 3.02641024672233%	0.488633	1	gene-LOC112802775;gene-LOC112741651;gene-LOC112750255;gene-LOC112791983;gene-LOC112709782;gene-LOC112803053;gene-LOC112755032;gene-LOC112749910;gene-LOC112751283;gene-LOC112751920;gene-LOC112751921;gene-LOC112752046;gene-LOC112756559;gene-LOC112758659;gene-LOC112767131;gene-LOC112776117;gene-LOC112782499;gene-LOC112789468;gene-LOC112790312;gene-LOC112790594;gene-LOC112790769;gene-LOC112801234;gen…	K00008+K00008+K00012+K00012+K00012+K00078+K00963+K01051+K01051+K01051+K01051+K01051+K01051+K01051+K01051+K01051+K01051+K01051+K01051+K01051+K01051+K01051+K01051+K01051+K01051+K01051+K01051+K01051+K01051+K01051+K01051+K01051+K01051+K01051+K01051+K01051+K01051+K01051+K01051+K01051+K01051+K01051+K01051+K01051+K01051+K01051+K01184+K01184+K01184+K01184+K01184+K01184+K01184+K01184+K01184+K01184+K01184+…
Carbon fixation in photosynthetic organisms	ko00710	28 out of 3151 0.888606791494764%	231 out of 26467 0.872784977519175%	0.489914	1	gene-LOC112790043;gene-LOC112710233;gene-LOC112715516;gene-LOC112718423;novel.2801;gene-LOC112803590;gene-LOC112764574;gene-LOC112776877;gene-LOC112711491;gene-LOC112755141;gene-LOC112783667;gene-LOC112715058;gene-LOC112800983;gene-LOC112785591;gene-LOC112705086;gene-LOC112723015;novel.879;gene-LOC112723566;gene-LOC112698000;gene-LOC112754444;gene-LOC112696650;gene-LOC112736939;gene-LOC112775529;…	K00026+K00026+K00026+K00026+K00026+K00028+K00029+K00051+K00051+K00134+K00134+K00134+K00615+K00927+K01006+K01006+K01601+K01602+K01602+K01623+K01623+K01623+K01807+K01807+K03841+K05298+K14272+K14455
Phagosome	ko04145	30 out of 3151 0.952078705172961%	261 out of 26467 0.986133675898288%	0.610297	1	gene-LOC112775479;gene-LOC112726671;gene-LOC112764127;gene-LOC112705600;gene-LOC112751225;gene-LOC112785226;gene-LOC112789084;gene-LOC112737005;gene-LOC112775554;gene-LOC112696982;gene-LOC112734936;gene-LOC112754306;gene-LOC112767161;gene-LOC112777671;gene-LOC112790905;gene-LOC112802867;gene-LOC112705648;gene-LOC112696384;gene-LOC112727881;gene-LOC112732762;gene-LOC112749197;gene-LOC112765158;gen…	K00921+K00921+K02154+K02154+K04392+K04392+K04392+K04392+K07374+K07374+K07374+K07375+K07375+K07375+K07375+K07375+K07375+K07375+K07375+K07375+K07375+K07889+K07889+K07889+K07897+K07897+K08057+K10956+K10956+K12182
Benzoxazinoid biosynthesis	ko00402	7 out of 3151 0.222151697873691%	62 out of 26467 0.234253976650168%	0.618014	1	gene-LOC112751742;gene-LOC112751746;gene-LOC112751748;gene-LOC112796788;gene-LOC112804010;gene-LOC112742099;gene-LOC112742101	K13229+K13229+K13229+K13229+K13229+K13229+K13229
Pentose phosphate pathway	ko00030	24 out of 3151 0.761662964138369%	211 out of 26467 0.797219178599766%	0.626235	1	gene-LOC112797970;gene-LOC112744673;gene-LOC112701310;gene-LOC112800983;gene-LOC112790158;gene-LOC112706609;gene-LOC112722787;gene-LOC112738012;gene-LOC112795653;gene-LOC112740933;gene-LOC112794535;gene-LOC112795956;gene-LOC112741257;gene-LOC112766302;gene-LOC112766575;gene-LOC112705863;gene-LOC112754444;gene-LOC112696650;gene-LOC112736939;gene-LOC112775529;novel.103;gene-LOC112783069;gene-LOC112…	K00033+K00033+K00131+K00615+K00850+K00850+K00850+K00850+K00851+K00851+K00895+K00895+K00895+K01057+K01057+K01057+K01623+K01623+K01623+K01807+K01807+K01810+K01835+K03841
Fatty acid biosynthesis	ko00061	19 out of 3151 0.602983179942875%	169 out of 26467 0.638531000869007%	0.640584	1	gene-LOC112754890;gene-LOC112697009;gene-LOC112782721;gene-LOC112776686;gene-LOC112706067;gene-LOC112802003;gene-LOC112783193;gene-LOC112703738;gene-LOC112716481;gene-LOC112734454;gene-LOC112755322;gene-LOC112697400;gene-LOC112771420;gene-LOC112706748;gene-LOC112782702;gene-LOC112716234;gene-LOC112738250;gene-LOC112764263;gene-LOC112706148	K00059+K00059+K00648+K01897+K01897+K01961+K02160+K02160+K02160+K02372+K03921+K03921+K07512+K07512+K10781+K10781+K10781+K11262+K11262
Steroid biosynthesis	ko00100	11 out of 3151 0.349095525230086%	104 out of 26467 0.392942154380927%	0.706815	1	gene-LOC112791341;gene-LOC112740944;gene-LOC112790500;gene-LOC112738324;gene-LOC112736932;gene-LOC112802187;gene-LOC112751365;gene-LOC112801996;gene-LOC112743954;gene-LOC112716215;gene-LOC112782610	K00511+K00511+K00559+K00559+K00801+K01052+K01853+K01853+K01853+K07748+K09832
Indole alkaloid biosynthesis	ko00901	5 out of 3151 0.158679784195494%	53 out of 26467 0.200249367136434%	0.77204	1	gene-LOC112758797;gene-LOC112789561;gene-LOC112790526;gene-LOC112737484;gene-LOC112738352	K01593+K01757+K01757+K01757+K01757
Caffeine metabolism	ko00232	1 out of 3151 0.0317359568390987%	12 out of 26467 0.0453394793516454%	0.781604	1	gene-LOC112744064	K00365
Carotenoid biosynthesis	ko00906	15 out of 3151 0.476039352586481%	150 out of 26467 0.566743491895568%	0.799699	1	gene-LOC112706982;gene-LOC112722734;gene-LOC112775941;gene-LOC112800583;gene-LOC112712202;gene-LOC112712203;gene-LOC112771106;gene-LOC112703460;gene-LOC112758166;gene-LOC112772338;gene-LOC112802619;gene-LOC112783178;gene-LOC112797741;gene-LOC112747584;gene-LOC112802913	K09835+K09835+K09838+K09838+K09838+K09838+K09840+K09840+K09841+K09841+K09841+K09843+K09843+K09843+K15746
Glucosinolate biosynthesis	ko00966	7 out of 3151 0.222151697873691%	76 out of 26467 0.287150035893754%	0.815094	1	gene-LOC112791347;gene-LOC112779389;gene-LOC112711361;gene-LOC112750083;gene-LOC112801049;gene-LOC112719881;novel.874	K00826+K01703+K01703+K11820+K11820+K12153+K12153
C5-Branched dibasic acid metabolism	ko00660	2 out of 3151 0.0634719136781974%	25 out of 26467 0.0944572486492613%	0.81603	1	gene-LOC112779389;gene-LOC112711361	K01703+K01703
Non-homologous end-joining	ko03450	2 out of 3151 0.0634719136781974%	26 out of 26467 0.0982355385952318%	0.832945	1	gene-LOC112750080;gene-LOC112753460	K03512+K10885
Nicotinate and nicotinamide metabolism	ko00760	7 out of 3151 0.222151697873691%	79 out of 26467 0.298484905731666%	0.844872	1	gene-LOC112750810;gene-LOC112800569;gene-LOC112789270;gene-LOC112765051;gene-LOC112795799;gene-LOC112723024;gene-LOC112741107	K00278+K00763+K00858+K01081+K01240+K01240+K01240
Fatty acid metabolism	ko01212	24 out of 3151 0.761662964138369%	240 out of 26467 0.906789587032909%	0.845553	1	gene-LOC112754890;gene-LOC112697009;gene-LOC112791264;gene-LOC112733299;gene-LOC112782721;gene-LOC112747749;gene-LOC112776686;gene-LOC112706067;gene-LOC112802003;gene-LOC112783193;gene-LOC112703738;gene-LOC112716481;gene-LOC112734454;gene-LOC112755322;gene-LOC112697400;gene-LOC112771420;gene-LOC112706748;gene-LOC112751218;gene-LOC112723093;gene-LOC112782702;gene-LOC112716234;gene-LOC112738250;gen…	K00059+K00059+K00232+K00232+K00648+K01074+K01897+K01897+K01961+K02160+K02160+K02160+K02372+K03921+K03921+K07512+K07512+K10527+K10527+K10781+K10781+K10781+K11262+K11262
Diterpenoid biosynthesis	ko00904	19 out of 3151 0.602983179942875%	195 out of 26467 0.736766539464239%	0.853299	1	gene-LOC112720124;novel.113;gene-LOC112756331;gene-LOC112764967;gene-LOC112766535;gene-LOC112790076;gene-LOC112710573;gene-LOC112737934;gene-LOC112741609;gene-LOC112767252;gene-LOC112802766;gene-LOC112706011;gene-LOC112707657;gene-LOC112750691;gene-LOC112750721;gene-LOC112750727;gene-LOC112779361;gene-LOC112802538;gene-LOC112802541	K04120+K04122+K04123+K04125+K04125+K04125+K04125+K04125+K04125+K05282+K05282+K05282+K13070+K17961+K17961+K17961+K17961+K17961+K17961
One carbon pool by folate	ko00670	6 out of 3151 0.190415741034592%	70 out of 26467 0.264480296217932%	0.854479	1	gene-LOC112791708;gene-LOC112747366;novel.1823;gene-LOC112751455;gene-LOC112800999;novel.69	K00600+K00600+K00600+K00604+K01934+K01938
Tryptophan metabolism	ko00380	30 out of 3151 0.952078705172961%	297 out of 26467 1.12215211395322%	0.855264	1	gene-LOC112779705;gene-LOC112791071;gene-LOC112695582;gene-LOC112710805;gene-LOC112722365;gene-LOC112733037;gene-LOC112723153;gene-LOC112795926;gene-LOC112741227;gene-LOC112766625;gene-LOC112779487;gene-LOC112779907;gene-LOC112792615;gene-LOC112709726;gene-LOC112710231;gene-LOC112719070;gene-LOC112736277;gene-LOC112758797;gene-LOC112764307;gene-LOC112769413;gene-LOC112790432;gene-LOC112736311;gen…	K00128+K00128+K00128+K00128+K00128+K00128+K00382+K00658+K00658+K01426+K01426+K01426+K01426+K01426+K01426+K01426+K01426+K01593+K03781+K07408+K07408+K07408+K07408+K11820+K11820+K16903+K16903+K16903+K22450+K23947
Ubiquitin mediated proteolysis	ko04120	56 out of 3151 1.77721358298953%	532 out of 26467 2.01005025125628%	0.855977	1	gene-LOC112715663;gene-LOC112728824;gene-LOC112764301;gene-LOC112702060;novel.18;novel.2310;novel.711;gene-LOC112791093;gene-LOC112804003;gene-LOC112711689;gene-LOC112720131;gene-LOC112765536;gene-LOC112710886;gene-LOC112741524;gene-LOC112776546;gene-LOC112794299;gene-LOC112794320;gene-LOC112712546;gene-LOC112719862;gene-LOC112719863;gene-LOC112759125;gene-LOC112789926;gene-LOC112696503;gene-LOC1…	K02927+K02927+K03094+K03094+K03094+K03094+K03094+K03363+K03363+K03363+K03363+K03875+K04506+K04506+K06689+K06689+K06689+K06689+K06689+K06689+K08770+K08770+K08770+K08770+K10140+K10140+K10144+K10144+K10144+K10260+K10260+K10260+K10260+K10260+K10260+K10260+K10260+K10260+K10260+K10260+K10260+K10260+K10260+K10260+K10260+K10576+K10576+K10581+K10610+K10615+K10615+K10615+K10615+K10615+K10615+K10684
Lysine degradation	ko00310	17 out of 3151 0.539511266264678%	178 out of 26467 0.672535610382741%	0.863665	1	gene-LOC112779705;gene-LOC112791071;gene-LOC112695582;gene-LOC112710805;gene-LOC112722365;gene-LOC112733037;gene-LOC112772367;gene-LOC112779290;gene-LOC112711114;gene-LOC112723153;gene-LOC112795926;gene-LOC112741227;gene-LOC112747497;gene-LOC112777406;gene-LOC112800564;gene-LOC112710560;gene-LOC112723473	K00128+K00128+K00128+K00128+K00128+K00128+K00306+K00306+K00306+K00382+K00658+K00658+K11426+K11430+K11430+K11430+K15588
Photosynthesis - antenna proteins	ko00196	3 out of 3151 0.0952078705172961%	40 out of 26467 0.151131597838818%	0.870498	1	gene-LOC112790538;gene-LOC112701750;gene-LOC112767125	K08908+K08913+K08913
Cutin, suberine and wax biosynthesis	ko00073	16 out of 3151 0.507775309425579%	170 out of 26467 0.642309290814977%	0.872109	1	gene-LOC112706901;gene-LOC112737451;gene-LOC112758787;gene-LOC112783640;gene-LOC112697034;gene-LOC112699157;gene-LOC112697418;gene-LOC112767172;gene-LOC112772961;gene-LOC112702893;gene-LOC112695399;gene-LOC112707612;gene-LOC112744301;gene-LOC112751680;gene-LOC112775260;gene-LOC112711554	K13356+K13356+K15400+K15400+K15400+K15404+K15406+K17991+K17991+K17991+K17991+K17991+K17991+K20495+K21995+K21995
Carbon metabolism	ko01200	115 out of 3151 3.64963503649635%	1061 out of 26467 4.00876563267465%	0.874338	1	gene-LOC112790043;gene-LOC112710233;gene-LOC112715516;gene-LOC112718423;novel.2801;gene-LOC112803590;gene-LOC112764574;novel.1665;gene-LOC112797970;gene-LOC112744673;gene-LOC112776877;gene-LOC112711491;gene-LOC112775052;gene-LOC112795532;gene-LOC112711965;gene-LOC112740807;gene-LOC112702179;gene-LOC112789338;gene-LOC112789339;gene-LOC112737263;gene-LOC112737265;gene-LOC112737267;gene-LOC112750796…	K00026+K00026+K00026+K00026+K00026+K00028+K00029+K00030+K00033+K00033+K00051+K00051+K00058+K00058+K00058+K00058+K00121+K00121+K00121+K00121+K00121+K00121+K00122+K00122+K00131+K00134+K00134+K00134+K00161+K00161+K00161+K00162+K00162+K00164+K00164+K00232+K00232+K00261+K00261+K00281+K00281+K00382+K00600+K00600+K00600+K00615+K00627+K00627+K00627+K00627+K00640+K00640+K00640+K00658+K00658+K00830+K00831+…
Biotin metabolism	ko00780	4 out of 3151 0.126943827356395%	52 out of 26467 0.196471077190464%	0.881159	1	gene-LOC112754890;gene-LOC112697009;gene-LOC112784836;gene-LOC112734454	K00059+K00059+K00652+K02372
Pantothenate and CoA biosynthesis	ko00770	13 out of 3151 0.412567438908283%	144 out of 26467 0.544073752219745%	0.888055	1	gene-LOC112779705;gene-LOC112791071;gene-LOC112695582;gene-LOC112710805;gene-LOC112722365;gene-LOC112733037;gene-LOC112791347;gene-LOC112702116;gene-LOC112751758;gene-LOC112703405;novel.1471;gene-LOC112722312;gene-LOC112791693	K00128+K00128+K00128+K00128+K00128+K00128+K00826+K01464+K01598+K01918+K01922+K09680+K17839
Valine, leucine and isoleucine biosynthesis	ko00290	4 out of 3151 0.126943827356395%	55 out of 26467 0.207805947028375%	0.906141	1	gene-LOC112791347;gene-LOC112775296;gene-LOC112779389;gene-LOC112711361	K00826+K01649+K01703+K01703
Arginine biosynthesis	ko00220	10 out of 3151 0.317359568390987%	119 out of 26467 0.449616503570484%	0.912858	1	gene-LOC112801963;gene-LOC112720745;gene-LOC112748065;gene-LOC112784165;gene-LOC112733725;gene-LOC112749967;gene-LOC112720063;novel.555;gene-LOC112748268;gene-LOC112748270	K00261+K00261+K01438+K01915+K01915+K14272+K14455+K14677+K14682+K14682
Anthocyanin biosynthesis	ko00942	2 out of 3151 0.0634719136781974%	33 out of 26467 0.124683568217025%	0.916859	1	gene-LOC112750304;gene-LOC112707233	K12938+K17193
Histidine metabolism	ko00340	10 out of 3151 0.317359568390987%	123 out of 26467 0.464729663354366%	0.930938	1	gene-LOC112779705;gene-LOC112791071;gene-LOC112695582;gene-LOC112710805;gene-LOC112722365;gene-LOC112733037;gene-LOC112795742;gene-LOC112782418;gene-LOC112734483;gene-LOC112743567	K00128+K00128+K00128+K00128+K00128+K00128+K00765+K01590+K01590+K11755
Terpenoid backbone biosynthesis	ko00900	15 out of 3151 0.476039352586481%	175 out of 26467 0.661200740544829%	0.936563	1	gene-LOC112766610;gene-LOC112702186;gene-LOC112786654;gene-LOC112695470;gene-LOC112722349;gene-LOC112796068;gene-LOC112789720;gene-LOC112803982;gene-LOC112722170;gene-LOC112791719;gene-LOC112723520;gene-LOC112733825;gene-LOC112698705;gene-LOC112762670;gene-LOC112710187	K00021+K00021+K00021+K00099+K00099+K00787+K00938+K01641+K01641+K01662+K01662+K01662+K01662+K10960+K10960
Glycine, serine and threonine metabolism	ko00260	39 out of 3151 1.23770231672485%	405 out of 26467 1.53020742811803%	0.936949	1	gene-LOC112775052;gene-LOC112795532;gene-LOC112711965;gene-LOC112740807;gene-LOC112750379;gene-LOC112802574;gene-LOC112792044;gene-LOC112734205;gene-LOC112778214;gene-LOC112789061;gene-LOC112805692;gene-LOC112707518;gene-LOC112711799;gene-LOC112737037;gene-LOC112755922;gene-LOC112697663;gene-LOC112772367;gene-LOC112779290;gene-LOC112711114;gene-LOC112723153;gene-LOC112791708;gene-LOC112747366;nov…	K00058+K00058+K00058+K00058+K00108+K00130+K00133+K00133+K00276+K00276+K00276+K00276+K00276+K00276+K00281+K00281+K00306+K00306+K00306+K00382+K00600+K00600+K00600+K00827+K00827+K00830+K00831+K00928+K01620+K01695+K01696+K01696+K01733+K01834+K01834+K12524+K14272+K15634+K15919
Peroxisome	ko04146	31 out of 3151 0.98381466201206%	332 out of 26467 1.25439226206219%	0.942099	1	gene-LOC112791264;gene-LOC112733299;gene-LOC112772367;gene-LOC112779290;gene-LOC112711114;gene-LOC112765513;gene-LOC112702123;gene-LOC112744461;gene-LOC112776686;gene-LOC112706067;gene-LOC112764307;gene-LOC112771029;gene-LOC112703035;gene-LOC112792218;gene-LOC112755381;gene-LOC112755533;gene-LOC112758080;gene-LOC112789772;gene-LOC112791444;gene-LOC112695558;gene-LOC112723102;novel.1654;gene-LOC11…	K00232+K00232+K00306+K00306+K00306+K00830+K01640+K01640+K01897+K01897+K03781+K05677+K05677+K05677+K08726+K08726+K08726+K08726+K08726+K08726+K08726+K11187+K11517+K12261+K12261+K12261+K13347+K13348+K13348+K13356+K13356
Ascorbate and aldarate metabolism	ko00053	28 out of 3151 0.888606791494764%	308 out of 26467 1.1637133033589%	0.951982	1	gene-LOC112750255;gene-LOC112791983;gene-LOC112709782;gene-LOC112783902;gene-LOC112779705;gene-LOC112791071;gene-LOC112695582;gene-LOC112710805;gene-LOC112722365;gene-LOC112733037;gene-LOC112791254;gene-LOC112733284;gene-LOC112701439;gene-LOC112751307;gene-LOC112779482;gene-LOC112802047;gene-LOC112711190;gene-LOC112755216;gene-LOC112697310;gene-LOC112741308;gene-LOC112706017;novel.1607;novel.883;…	K00012+K00012+K00012+K00103+K00128+K00128+K00128+K00128+K00128+K00128+K00423+K00423+K00434+K00469+K00469+K00469+K00469+K08232+K08232+K10047+K12447+K12447+K12447+K14190+K14190+K16190+K16190+K17744
Aminoacyl-tRNA biosynthesis	ko00970	22 out of 3151 0.698191050460171%	253 out of 26467 0.955907356330525%	0.958572	1	gene-LOC112751455;gene-LOC112715168;gene-LOC112751167;gene-LOC112758346;gene-LOC112762414;gene-LOC112772514;gene-LOC112702682;gene-LOC112790248;gene-LOC112720039;gene-LOC112696143;gene-LOC112696145;gene-LOC112728085;gene-LOC112728150;gene-LOC112738110;gene-LOC112704003;gene-LOC112723079;gene-LOC112715045;gene-LOC112748066;gene-LOC112702621;gene-LOC112722799;gene-LOC112723403;gene-LOC112700788	K00604+K01868+K01870+K01870+K01870+K01870+K01870+K01870+K01870+K01870+K01870+K01870+K01870+K01870+K01872+K01872+K01880+K01883+K01887+K02433+K04567+K04567
Fatty acid elongation	ko00062	9 out of 3151 0.285623611551888%	126 out of 26467 0.476064533192277%	0.970809	1	gene-LOC112747749;gene-LOC112771420;gene-LOC112706748;gene-LOC112769018;gene-LOC112782269;gene-LOC112782302;gene-LOC112708140;gene-LOC112712095;gene-LOC112716038	K01074+K07512+K07512+K15397+K15397+K15397+K15397+K15397+K15397
Biosynthesis of unsaturated fatty acids	ko01040	4 out of 3151 0.126943827356395%	73 out of 26467 0.275815166055843%	0.97978	1	gene-LOC112791264;gene-LOC112733299;gene-LOC112755322;gene-LOC112697400	K00232+K00232+K03921+K03921
Riboflavin metabolism	ko00740	5 out of 3151 0.158679784195494%	86 out of 26467 0.324932935353459%	0.980962	1	gene-LOC112789613;gene-LOC112789793;gene-LOC112737667;gene-LOC112792416;gene-LOC112722698	K00793+K00793+K00793+K00794+K20884
Protein processing in endoplasmic reticulum	ko04141	99 out of 3151 3.14185972707077%	1007 out of 26467 3.80473797559225%	0.98487	1	gene-LOC112783310;gene-LOC112726621;gene-LOC112737729;gene-LOC112740974;gene-LOC112758263;gene-LOC112744740;gene-LOC112744798;gene-LOC112744799;gene-LOC112744801;gene-LOC112764301;gene-LOC112702060;novel.18;novel.2310;novel.711;gene-LOC112784773;gene-LOC112787536;gene-LOC112794879;gene-LOC112806020;gene-LOC112714399;gene-LOC112727714;gene-LOC112728762;gene-LOC112729695;gene-LOC112736623;gene-LOC1…	K01230+K01230+K01230+K01230+K01456+K01456+K01456+K01456+K01456+K03094+K03094+K03094+K03094+K03094+K03283+K03283+K03283+K03283+K03283+K03283+K03283+K03283+K03283+K03283+K03283+K03283+K03283+K03283+K04079+K04079+K04079+K04374+K04374+K04374+K04374+K04523+K06689+K06689+K06689+K06689+K06689+K06689+K07953+K07953+K07953+K08057+K08288+K09490+K09490+K09503+K09503+K09503+K09503+K09523+K09562+K09562+K10661+…
RNA polymerase	ko03020	14 out of 3151 0.444303395747382%	191 out of 26467 0.721653379680357%	0.985696	1	gene-LOC112744397;gene-LOC112764775;gene-LOC112702238;gene-LOC112784528;gene-LOC112715018;gene-LOC112732389;novel.2094;novel.140;gene-LOC112789107;gene-LOC112747614;gene-LOC112779541;gene-LOC112723688;gene-LOC112696642;novel.437	K02999+K03004+K03004+K03004+K03004+K03009+K03011+K03011+K03013+K03020+K03021+K03026+K03026+K03026
Nucleotide excision repair	ko03420	37 out of 3151 1.17423040304665%	436 out of 26467 1.64733441644312%	0.991564	1	gene-LOC112777611;gene-LOC112784756;gene-LOC112750848;gene-LOC112802413;gene-LOC112696115;gene-LOC112764470;gene-LOC112701990;gene-LOC112707022;gene-LOC112791802;gene-LOC112696051;gene-LOC112720054;gene-LOC112750206;gene-LOC112785014;gene-LOC112709572;gene-LOC112722590;gene-LOC112747524;novel.24;novel.2846;gene-LOC112766368;gene-LOC112702883;gene-LOC112785625;gene-LOC112755488;gene-LOC112755634;g…	K02324+K02324+K02325+K02325+K02328+K02335+K02335+K02335+K04802+K04802+K04802+K07466+K07466+K07466+K07466+K07466+K07466+K07466+K10140+K10140+K10610+K10739+K10739+K10739+K10739+K10740+K10740+K10747+K10747+K10754+K10754+K10755+K10755+K10756+K10840+K10848+K10848
Spliceosome	ko03040	90 out of 3151 2.85623611551888%	949 out of 26467 3.58559715872596%	0.993068	1	gene-LOC112784773;gene-LOC112787536;gene-LOC112794879;gene-LOC112806020;gene-LOC112714399;gene-LOC112727714;gene-LOC112728762;gene-LOC112729695;gene-LOC112736623;gene-LOC112736644;gene-LOC112744863;gene-LOC112744871;gene-LOC112747456;novel.2580;gene-LOC112755075;gene-LOC112732826;novel.824;gene-LOC112784214;gene-LOC112696698;gene-LOC112750381;gene-LOC112766957;gene-LOC112716286;gene-LOC112754352;…	K03283+K03283+K03283+K03283+K03283+K03283+K03283+K03283+K03283+K03283+K03283+K03283+K03283+K03283+K11094+K11094+K11094+K11099+K11099+K12741+K12741+K12741+K12815+K12818+K12818+K12818+K12818+K12818+K12818+K12818+K12818+K12818+K12818+K12818+K12818+K12818+K12818+K12818+K12818+K12819+K12819+K12823+K12823+K12823+K12833+K12833+K12835+K12835+K12835+K12835+K12835+K12835+K12835+K12835+K12836+K12836+K12844+…
Citrate cycle (TCA cycle)	ko00020	29 out of 3151 0.920342748333862%	369 out of 26467 1.3941889900631%	0.995664	1	gene-LOC112790043;gene-LOC112710233;gene-LOC112715516;gene-LOC112718423;novel.2801;novel.1665;gene-LOC112791853;gene-LOC112696565;gene-LOC112733985;gene-LOC112776472;gene-LOC112714326;gene-LOC112776349;gene-LOC112712294;gene-LOC112723153;gene-LOC112775881;gene-LOC112797627;gene-LOC112710461;gene-LOC112712103;gene-LOC112795926;gene-LOC112741227;gene-LOC112795415;gene-LOC112719781;gene-LOC112749995…	K00026+K00026+K00026+K00026+K00026+K00030+K00161+K00161+K00161+K00162+K00162+K00164+K00164+K00382+K00627+K00627+K00627+K00627+K00658+K00658+K01647+K01647+K01648+K01648+K01648+K01648+K01679+K01900+K01900
Sulfur relay system	ko04122	1 out of 3151 0.0317359568390987%	43 out of 26467 0.16246646767673%	0.995726	1	gene-LOC112792776	K11996
Mismatch repair	ko03430	30 out of 3151 0.952078705172961%	380 out of 26467 1.43575017946877%	0.995826	1	gene-LOC112696115;gene-LOC112791802;gene-LOC112696051;gene-LOC112720054;gene-LOC112765323;gene-LOC112701979;novel.335;gene-LOC112750206;gene-LOC112785014;gene-LOC112709572;gene-LOC112722590;gene-LOC112747524;novel.24;novel.2846;gene-LOC112743976;gene-LOC112751180;gene-LOC112702753;gene-LOC112755488;gene-LOC112755634;gene-LOC112723563;gene-LOC112698020;gene-LOC112779592;gene-LOC112712148;gene-LOC1…	K02328+K04802+K04802+K04802+K07456+K07456+K07456+K07466+K07466+K07466+K07466+K07466+K07466+K07466+K08736+K08737+K08739+K10739+K10739+K10739+K10739+K10740+K10740+K10747+K10747+K10754+K10754+K10755+K10755+K10756
Endocytosis	ko04144	90 out of 3151 2.85623611551888%	966 out of 26467 3.64982808780746%	0.996061	1	gene-LOC112766557;gene-LOC112696583;gene-LOC112728925;gene-LOC112703612;gene-LOC112710770;gene-LOC112719630;gene-LOC112723115;gene-LOC112743980;novel.1078;gene-LOC112778986;gene-LOC112790465;novel.2428;novel.1193;gene-LOC112784773;gene-LOC112787536;gene-LOC112794879;gene-LOC112806020;gene-LOC112714399;gene-LOC112727714;gene-LOC112728762;gene-LOC112729695;gene-LOC112736623;gene-LOC112736644;gene-L…	K00889+K00889+K00889+K01115+K01115+K01115+K01115+K01115+K01115+K01528+K01528+K01528+K01528+K03283+K03283+K03283+K03283+K03283+K03283+K03283+K03283+K03283+K03283+K03283+K03283+K03283+K03283+K04645+K05758+K07889+K07889+K07889+K07897+K07897+K07901+K07904+K07904+K07904+K07904+K07904+K07904+K07904+K07904+K07904+K07904+K07937+K07937+K11866+K12182+K12183+K12183+K12184+K12184+K12184+K12192+K12192+K12196+…
Biosynthesis of amino acids	ko01230	109 out of 3151 3.45921929546176%	1145 out of 26467 4.32614198813617%	0.99614	1	novel.1665;gene-LOC112775052;gene-LOC112795532;gene-LOC112711965;gene-LOC112740807;gene-LOC112792044;gene-LOC112734205;gene-LOC112755141;gene-LOC112783667;gene-LOC112715058;gene-LOC112783370;gene-LOC112803449;gene-LOC112716846;gene-LOC112791708;gene-LOC112747366;novel.1823;gene-LOC112800983;gene-LOC112756561;gene-LOC112726440;gene-LOC112747663;gene-LOC112791002;gene-LOC112732926;gene-LOC112795742…	K00030+K00058+K00058+K00058+K00058+K00133+K00133+K00134+K00134+K00134+K00549+K00549+K00549+K00600+K00600+K00600+K00615+K00640+K00640+K00640+K00641+K00641+K00765+K00789+K00789+K00789+K00789+K00789+K00789+K00800+K00800+K00826+K00831+K00850+K00850+K00850+K00850+K00873+K00873+K00891+K00891+K00927+K00928+K01438+K01620+K01623+K01623+K01623+K01647+K01647+K01649+K01657+K01689+K01689+K01695+K01696+K01696+…
Folate biosynthesis	ko00790	4 out of 3151 0.126943827356395%	94 out of 26467 0.355159254921223%	0.997197	1	gene-LOC112775208;gene-LOC112710317;novel.2130;gene-LOC112707431	K01495+K01495+K01724+K18482
Basal transcription factors	ko03022	9 out of 3151 0.285623611551888%	159 out of 26467 0.600748101409302%	0.997444	1	gene-LOC112783032;gene-LOC112714395;gene-LOC112791328;gene-LOC112728633;gene-LOC112733399;gene-LOC112697064;gene-LOC112749645;gene-LOC112801491;gene-LOC112722843	K03120+K03120+K03122+K03122+K03122+K03128+K03137+K03137+K03138
SNARE interactions in vesicular transport	ko04130	6 out of 3151 0.190415741034592%	124 out of 26467 0.468507953300336%	0.997919	1	gene-LOC112757628;gene-LOC112728748;gene-LOC112797813;gene-LOC112744510;gene-LOC112756047;gene-LOC112697750	K08486+K08486+K08493+K08493+K08498+K08498
Proteasome	ko03050	19 out of 3151 0.602983179942875%	280 out of 26467 1.05792118487173%	0.998394	1	gene-LOC112779631;gene-LOC112712567;gene-LOC112722875;gene-LOC112776286;gene-LOC112796590;gene-LOC112706051;gene-LOC112709855;gene-LOC112784297;gene-LOC112715424;gene-LOC112764770;gene-LOC112776623;gene-LOC112782364;gene-LOC112789034;gene-LOC112791744;gene-LOC112792146;gene-LOC112737059;gene-LOC112743879;gene-LOC112706386;gene-LOC112697719	K02725+K02725+K02725+K03029+K03029+K03029+K03029+K03038+K03038+K03063+K03063+K03063+K03063+K03063+K03063+K03063+K03063+K06699+K06700
Fructose and mannose metabolism	ko00051	32 out of 3151 1.01555061885116%	424 out of 26467 1.60199493709147%	0.998792	1	gene-LOC112802775;gene-LOC112741651;gene-LOC112777410;gene-LOC112709966;gene-LOC112751698;gene-LOC112772207;gene-LOC112802768;gene-LOC112706601;gene-LOC112727845;novel.2109;gene-LOC112790158;gene-LOC112706609;gene-LOC112722787;gene-LOC112738012;gene-LOC112794535;gene-LOC112795956;gene-LOC112741257;gene-LOC112750671;gene-LOC112802578;gene-LOC112754444;gene-LOC112696650;gene-LOC112736939;gene-LOC11…	K00008+K00008+K00844+K00844+K00847+K00847+K00847+K00847+K00847+K00847+K00850+K00850+K00850+K00850+K00895+K00895+K00895+K00966+K00966+K01623+K01623+K01623+K01805+K01805+K01805+K01805+K02377+K03841+K19355+K19355+K19355+K19355
Photosynthesis	ko00195	11 out of 3151 0.349095525230086%	194 out of 26467 0.732988249518268%	0.998915	1	gene-LOC112805237;gene-LOC112722247;gene-LOC112789985;gene-LOC112785131;gene-LOC112714880;gene-LOC112712149;gene-LOC112796510;gene-LOC112780087;gene-LOC112711805;gene-LOC112766008;gene-LOC112696294	K02113+K02113+K02115+K02634+K02634+K02639+K02641+K02692+K02692+K02694+K02721
Purine metabolism	ko00230	39 out of 3151 1.23770231672485%	503 out of 26467 1.90047984282314%	0.999136	1	gene-LOC112744064;gene-LOC112703130;gene-LOC112749604;gene-LOC112779597;gene-LOC112776029;gene-LOC112729011;gene-LOC112759071;gene-LOC112696492;gene-LOC112755700;gene-LOC112765051;gene-LOC112773031;gene-LOC112785087;gene-LOC112703432;gene-LOC112795807;gene-LOC112714541;gene-LOC112714542;gene-LOC112741112;gene-LOC112722265;gene-LOC112779775;gene-LOC112771055;gene-LOC112790888;gene-LOC112732737;gen…	K00365+K00759+K00759+K00760+K00873+K00873+K00939+K00939+K00942+K01081+K01510+K01510+K01510+K01510+K01510+K01510+K01510+K01517+K01835+K01939+K01951+K01951+K06966+K06966+K06966+K06966+K10807+K10807+K10807+K10808+K10808+K10808+K13484+K13484+K13811+K13811+K13811+K14641+K19964
Glycerolipid metabolism	ko00561	28 out of 3151 0.888606791494764%	392 out of 26467 1.48108965882042%	0.999331	1	gene-LOC112779705;gene-LOC112791071;gene-LOC112695582;gene-LOC112710805;gene-LOC112722365;gene-LOC112733037;gene-LOC112790038;gene-LOC112720263;gene-LOC112769000;gene-LOC112707067;gene-LOC112750875;gene-LOC112782894;gene-LOC112802393;gene-LOC112716086;gene-LOC112783732;gene-LOC112716006;gene-LOC112749899;gene-LOC112784067;gene-LOC112716594;gene-LOC112758513;gene-LOC112767031;gene-LOC112695719;nov…	K00128+K00128+K00128+K00128+K00128+K00128+K00679+K00679+K00901+K00901+K01054+K01054+K01054+K01054+K03715+K03715+K06119+K09480+K09480+K13508+K13508+K13508+K13508+K13509+K13509+K15728+K15728+K18693
Ubiquinone and other terpenoid-quinone biosynthesis	ko00130	32 out of 3151 1.01555061885116%	442 out of 26467 1.67000415611894%	0.999561	1	gene-LOC112777310;gene-LOC112794230;gene-LOC112712108;gene-LOC112719871;gene-LOC112749801;gene-LOC112771440;gene-LOC112795528;gene-LOC112801342;gene-LOC112723541;gene-LOC112698272;gene-LOC112698284;gene-LOC112776009;gene-LOC112702876;gene-LOC112786713;gene-LOC112789979;gene-LOC112728644;gene-LOC112737851;gene-LOC112749030;gene-LOC112796932;gene-LOC112772563;gene-LOC112773196;gene-LOC112795851;gen…	K00487+K00487+K00487+K00487+K01904+K01904+K01904+K01904+K01904+K01904+K01904+K03809+K03809+K03809+K03809+K03809+K03809+K03809+K06126+K09833+K09833+K09833+K09833+K09833+K09833+K09833+K09834+K14760+K17872+K17872+K19222+K19222
Homologous recombination	ko03440	40 out of 3151 1.26943827356395%	530 out of 26467 2.00249367136434%	0.999642	1	gene-LOC112696115;gene-LOC112764470;gene-LOC112701990;gene-LOC112707022;gene-LOC112771864;gene-LOC112707941;gene-LOC112790360;gene-LOC112738287;gene-LOC112751066;gene-LOC112750206;gene-LOC112785014;gene-LOC112709572;gene-LOC112722590;gene-LOC112747524;novel.24;novel.2846;gene-LOC112758756;gene-LOC112714349;gene-LOC112795707;gene-LOC112755488;gene-LOC112755634;gene-LOC112723563;gene-LOC112698020;g…	K02328+K02335+K02335+K02335+K03165+K03165+K03553+K03553+K04482+K07466+K07466+K07466+K07466+K07466+K07466+K07466+K10683+K10683+K10728+K10739+K10739+K10739+K10739+K10740+K10740+K10879+K10880+K10901+K10901+K12173+K12173+K12173+K12173+K12173+K12173+K12173+K12173+K12173+K12173+K12173
N-Glycan biosynthesis	ko00510	17 out of 3151 0.539511266264678%	281 out of 26467 1.0616994748177%	0.999677	1	gene-LOC112775324;gene-LOC112711673;gene-LOC112747994;gene-LOC112792180;gene-LOC112734357;gene-LOC112785548;gene-LOC112736458;gene-LOC112727556;gene-LOC112783310;gene-LOC112726621;gene-LOC112737729;gene-LOC112740974;gene-LOC112712153;gene-LOC112738385;gene-LOC112729143;novel.1540;novel.1591	K00729+K00729+K00729+K00737+K00737+K00902+K00902+K01001+K01230+K01230+K01230+K01230+K03844+K07441+K12345+K12345+K12667
Monobactam biosynthesis	ko00261	9 out of 3151 0.285623611551888%	201 out of 26467 0.759436279140061%	0.999926	1	gene-LOC112792044;gene-LOC112734205;gene-LOC112709028;gene-LOC112770723;gene-LOC112797299;gene-LOC112728950;gene-LOC112797964;gene-LOC112711734;gene-LOC112744667	K00133+K00133+K00928+K01714+K01714+K12524+K13811+K13811+K13811
Ribosome biogenesis in eukaryotes	ko03008	26 out of 3151 0.825134877816566%	409 out of 26467 1.54532058790192%	0.999943	1	gene-LOC112755677;gene-LOC112777419;gene-LOC112697459;gene-LOC112742078;gene-LOC112755336;novel.1653;novel.2314;gene-LOC112695189;gene-LOC112726506;gene-LOC112770939;gene-LOC112751975;gene-LOC112756028;gene-LOC112803028;gene-LOC112751280;gene-LOC112720302;gene-LOC112703572;gene-LOC112800814;gene-LOC112749531;gene-LOC112786669;gene-LOC112802895;gene-LOC112736569;gene-LOC112766033;gene-LOC112779324…	K03097+K03097+K03097+K03097+K03539+K06943+K06943+K11130+K11131+K14537+K14548+K14548+K14548+K14553+K14554+K14558+K14561+K14561+K14563+K14563+K14563+K14564+K14564+K14564+K14568+K14568
Oxidative phosphorylation	ko00190	22 out of 3151 0.698191050460171%	372 out of 26467 1.40552385990101%	0.999969	1	gene-LOC112796025;gene-LOC112775929;gene-LOC112791336;gene-LOC112782477;gene-LOC112801147;gene-LOC112716360;gene-LOC112737999;gene-LOC112805237;gene-LOC112722247;gene-LOC112789985;novel.1524;novel.2553;gene-LOC112764127;gene-LOC112705600;gene-LOC112703730;gene-LOC112703205;gene-LOC112699205;gene-LOC112702963;gene-LOC112802714;gene-LOC112723200;gene-LOC112795780;gene-LOC112741332	K00413+K01507+K01507+K01535+K01535+K01535+K01535+K02113+K02113+K02115+K02132+K02132+K02154+K02154+K02265+K02267+K02267+K03884+K03884+K03884+K03955+K03955
Autophagy - other	ko04136	3 out of 3151 0.0952078705172961%	128 out of 26467 0.483621113084218%	0.999985	1	gene-LOC112801523;gene-LOC112762747;gene-LOC112728915	K08341+K08343+K08343
Various types of N-glycan biosynthesis	ko00513	10 out of 3151 0.317359568390987%	242 out of 26467 0.91434616692485%	0.999994	1	gene-LOC112783310;gene-LOC112726621;gene-LOC112737729;gene-LOC112740974;gene-LOC112712153;gene-LOC112738385;gene-LOC112776129;novel.1591;gene-LOC112750375;gene-LOC112801625	K01230+K01230+K01230+K01230+K03844+K07441+K12373+K12667+K14413+K14413
Lysine biosynthesis	ko00300	7 out of 3151 0.222151697873691%	208 out of 26467 0.785884308761854%	0.999997	1	gene-LOC112792044;gene-LOC112734205;gene-LOC112709028;gene-LOC112770723;gene-LOC112797299;gene-LOC112791342;gene-LOC112728950	K00133+K00133+K00928+K01714+K01714+K10206+K12524
RNA degradation	ko03018	29 out of 3151 0.920342748333862%	488 out of 26467 1.84380549363358%	0.999997	1	gene-LOC112790158;gene-LOC112706609;gene-LOC112722787;gene-LOC112738012;gene-LOC112751404;gene-LOC112723642;gene-LOC112697074;gene-LOC112784093;gene-LOC112716235;gene-LOC112756503;gene-LOC112696166;gene-LOC112786707;gene-LOC112714775;gene-LOC112794793;gene-LOC112796693;gene-LOC112719830;gene-LOC112741973;gene-LOC112770676;gene-LOC112706941;gene-LOC112758660;gene-LOC112696208;gene-LOC112696026;gen…	K00850+K00850+K00850+K00850+K00962+K01148+K01148+K01689+K01689+K03679+K03679+K04043+K04043+K04077+K04077+K04077+K04077+K12581+K12581+K12585+K12585+K12586+K12592+K12598+K12611+K12614+K12614+K13126+K14442
RNA transport	ko03013	51 out of 3151 1.61853379879403%	791 out of 26467 2.98862734726263%	1	1	gene-LOC112783726;gene-LOC112717051;gene-LOC112727325;gene-LOC112769360;gene-LOC112773190;gene-LOC112703424;gene-LOC112708169;gene-LOC112749696;gene-LOC112703467;gene-LOC112732544;gene-LOC112758402;gene-LOC112695342;gene-LOC112712752;gene-LOC112731464;gene-LOC112735273;gene-LOC114927213;gene-LOC112782820;gene-LOC112716609;gene-LOC112728486;gene-LOC112748177;gene-LOC112715419;gene-LOC112765143;gen…	K00784+K00784+K00974+K03113+K03113+K03113+K03113+K03231+K03231+K03231+K03236+K03236+K03239+K03239+K03239+K03247+K03248+K03248+K03248+K03248+K03249+K03257+K03257+K03262+K03539+K03680+K12160+K13126+K14292+K14292+K14292+K14292+K14297+K14300+K14300+K14300+K14308+K14308+K14308+K14313+K14313+K14317+K14319+K14319+K14328+K18213+K18213+K18213+K18213+K18213+K18655
Sesquiterpenoid and triterpenoid biosynthesis	ko00909	20 out of 3151 0.634719136781974%	430 out of 26467 1.6246646767673%	1	1	gene-LOC112791341;gene-LOC112740944;gene-LOC112736932;gene-LOC112772687;gene-LOC112772798;gene-LOC112783096;gene-LOC112783337;gene-LOC112714722;gene-LOC112714725;gene-LOC112800647;gene-LOC112800648;gene-LOC112771648;gene-LOC112773068;gene-LOC112786535;gene-LOC112789842;gene-LOC112795505;gene-LOC112740785;gene-LOC112796807;gene-LOC112742552;gene-LOC112801978	K00511+K00511+K00801+K14175+K14175+K14175+K14175+K14175+K14175+K15472+K15472+K15803+K15803+K15803+K15803+K15813+K15813+K15814+K15814+K20659
2-Oxocarboxylic acid metabolism	ko01210	20 out of 3151 0.634719136781974%	441 out of 26467 1.66622586617297%	1	1	novel.1665;gene-LOC112792044;gene-LOC112734205;gene-LOC112791347;gene-LOC112709028;gene-LOC112748065;gene-LOC112795415;gene-LOC112719781;gene-LOC112775296;gene-LOC112779389;gene-LOC112711361;gene-LOC112750083;gene-LOC112801049;gene-LOC112719881;novel.874;gene-LOC112749967;gene-LOC112720063;novel.555;gene-LOC112748268;gene-LOC112748270	K00030+K00133+K00133+K00826+K00928+K01438+K01647+K01647+K01649+K01703+K01703+K11820+K11820+K12153+K12153+K14272+K14455+K14677+K14682+K14682
Ribosome	ko03010	55 out of 3151 1.74547762615043%	994 out of 26467 3.75562020629463%	1	1	gene-LOC112696715;gene-LOC112697729;gene-LOC112794410;gene-LOC112719857;gene-LOC112776274;gene-LOC112710884;gene-LOC112802500;gene-LOC114924202;gene-LOC114925693;gene-LOC114924363;gene-LOC112727120;gene-LOC112756107;gene-LOC112715908;gene-LOC112727977;gene-LOC112734383;gene-LOC112792690;gene-LOC112736210;gene-LOC112715663;gene-LOC112728824;gene-LOC112790378;gene-LOC112783559;gene-LOC112737070;gen…	K02865+K02865+K02866+K02866+K02868+K02868+K02877+K02882+K02882+K02889+K02894+K02896+K02899+K02902+K02904+K02912+K02912+K02927+K02927+K02933+K02934+K02934+K02935+K02937+K02937+K02937+K02939+K02939+K02941+K02941+K02942+K02942+K02942+K02951+K02951+K02952+K02952+K02952+K02960+K02966+K02967+K02969+K02969+K02969+K02978+K02978+K02978+K02980+K02981+K02984+K02984+K02985+K02991+K02993+K02993
mRNA surveillance pathway	ko03015	24 out of 3151 0.761662964138369%	604 out of 26467 2.28208712736615%	1	1	gene-LOC112758089;gene-LOC112695551;gene-LOC112711278;gene-LOC112792559;gene-LOC112756114;novel.2843;gene-LOC112796310;gene-LOC112741626;gene-LOC114925150;gene-LOC112723668;gene-LOC112779223;gene-LOC112800703;gene-LOC112706153;gene-LOC112749169;gene-LOC112751814;gene-LOC112796874;gene-LOC112711505;gene-LOC112737314;novel.2631;novel.2704;gene-LOC112750033;gene-LOC112796017;gene-LOC112741311;gene-L…	K06269+K06269+K06269+K11584+K13126+K14328+K14376+K14376+K14396+K14397+K14399+K14399+K14399+K14399+K14400+K14400+K14400+K14400+K14400+K14400+K14401+K14411+K14411+K18655
Linoleic acid metabolism	ko00591	25 out of 3151 0.793398920977467%	1091 out of 26467 4.12211433105376%	1	1	gene-LOC112758622;gene-LOC112777604;gene-LOC112788860;gene-LOC112695228;gene-LOC112710496;gene-LOC112733497;gene-LOC112736764;gene-LOC112736765;gene-LOC112751350;gene-LOC112802015;gene-LOC112752086;gene-LOC112722172;gene-LOC112736318;gene-LOC112758131;gene-LOC112776097;gene-LOC112776420;gene-LOC112777366;gene-LOC112779426;gene-LOC112780083;gene-LOC112695520;gene-LOC112710190;gene-LOC112710191;gen…	K00454+K00454+K00454+K00454+K00454+K00454+K00454+K00454+K01047+K01047+K07418+K07418+K07418+K15718+K15718+K15718+K15718+K15718+K15718+K15718+K15718+K15718+K15718+K15718+K15718

## Sheet: KEGG(Tif10DAP vs. Lps10DAP)
#Kegg_pathway	ko_id	Cluter_frequency	Genome_frequency	P-value	Corrected_P-value	GeneID	KEGG Orthology
Isoquinoline alkaloid biosynthesis	ko00950	33 out of 1853 1.78089584457636%	170 out of 26467 0.642309290814977%	7.8176e-08	1.05538e-05	gene-LOC112778214;gene-LOC112789061;gene-LOC112711801;gene-LOC112737643;novel.100;gene-LOC112783291;gene-LOC112784584;gene-LOC112791431;gene-LOC112791435;gene-LOC112797622;gene-LOC112714626;gene-LOC112714627;gene-LOC112733447;gene-LOC112744321;gene-LOC112790135;gene-LOC112737991;gene-LOC112727890;gene-LOC112737957;gene-LOC112702305;gene-LOC112772842;gene-LOC112773176;gene-LOC114923997;gene-LOC112…	K00276+K00276+K00276+K00276+K00276+K00422+K00422+K00422+K00422+K00422+K00422+K00422+K00422+K00422+K00815+K00815+K01593+K01593+K01742+K01742+K01742+K01742+K01742+K01742+K01742+K01742+K13390+K14455+K14455+K14455+K14976+K14976+K22097
MAPK signaling pathway - plant	ko04016	146 out of 1853 7.87911494873179%	1446 out of 26467 5.46340726187328%	4.25601e-06	0.000574562	gene-LOC112726696;gene-LOC112727539;gene-LOC112758707;gene-LOC112711218;gene-LOC112737765;novel.2861;gene-LOC112764406;gene-LOC112783240;gene-LOC112792315;gene-LOC112706118;gene-LOC112734506;gene-LOC112755345;gene-LOC112764580;gene-LOC112764583;gene-LOC112766335;gene-LOC112771388;gene-LOC112783871;gene-LOC112791763;gene-LOC112705930;gene-LOC112705934;gene-LOC112706470;gene-LOC112712062;gene-LOC11…	K02183+K02183+K13413+K13413+K13413+K13413+K13414+K13414+K13414+K13414+K13414+K13416+K13416+K13416+K13416+K13416+K13416+K13416+K13416+K13416+K13416+K13416+K13416+K13416+K13416+K13416+K13420+K13420+K13420+K13420+K13420+K13420+K13420+K13420+K13420+K13420+K13420+K13422+K13422+K13422+K13422+K13422+K13422+K13422+K13422+K13422+K13422+K13422+K13422+K13422+K13424+K13424+K13424+K13424+K13424+K13424+K13424+…
Plant-pathogen interaction	ko04626	224 out of 1853 12.0885051268214%	2417 out of 26467 9.13212679941059%	6.18957e-06	0.000835591	gene-LOC112764128;gene-LOC112705601;gene-LOC112726696;gene-LOC112727539;gene-LOC112697246;gene-LOC112697247;novel.921;gene-LOC112755681;gene-LOC112758441;gene-LOC112777506;gene-LOC112791581;gene-LOC112695314;gene-LOC112712077;gene-LOC112726494;gene-LOC112697463;gene-LOC112748826;novel.1403;gene-LOC112779495;gene-LOC112755295;gene-LOC112757365;gene-LOC112765252;gene-LOC112784911;gene-LOC112796370;…	K01373+K01373+K02183+K02183+K04079+K04079+K04079+K05391+K05391+K05391+K05391+K05391+K05391+K05391+K05391+K05391+K09487+K12795+K13412+K13412+K13412+K13412+K13412+K13412+K13412+K13412+K13412+K13412+K13412+K13412+K13412+K13413+K13413+K13413+K13413+K13414+K13414+K13414+K13414+K13414+K13416+K13416+K13416+K13416+K13416+K13416+K13416+K13416+K13416+K13416+K13416+K13416+K13416+K13416+K13416+K13420+K13420+…
alpha-Linolenic acid metabolism	ko00592	28 out of 1853 1.51106314085267%	170 out of 26467 0.642309290814977%	1.98088e-05	0.00267419	gene-LOC112758622;gene-LOC112777604;gene-LOC112791475;gene-LOC112695228;gene-LOC112710496;gene-LOC112733497;gene-LOC112734832;gene-LOC112788916;gene-LOC112711266;gene-LOC112717133;gene-LOC112736827;gene-LOC112750538;gene-LOC112802681;gene-LOC112726266;gene-LOC112730423;gene-LOC112758124;gene-LOC112771316;gene-LOC112750755;gene-LOC112756434;gene-LOC112784996;gene-LOC112792553;gene-LOC112714490;gen…	K00454+K00454+K00454+K00454+K00454+K00454+K00454+K01723+K01723+K01723+K01723+K10525+K10525+K10526+K10526+K10527+K10528+K10529+K16818+K16818+K16818+K16818+K16818+K16818+K16818+K18857+K18857+K18857
Starch and sucrose metabolism	ko00500	125 out of 1853 6.74581759309228%	1241 out of 26467 4.68885782294933%	2.35867e-05	0.00318421	gene-LOC112755058;gene-LOC112795705;gene-LOC112719754;gene-LOC112697167;gene-LOC112748215;gene-LOC112749643;gene-LOC112749664;gene-LOC112749714;gene-LOC112750127;gene-LOC112750135;gene-LOC112751479;gene-LOC112751480;gene-LOC112751484;gene-LOC112751487;gene-LOC112751488;gene-LOC112751491;gene-LOC112751493;gene-LOC112751494;gene-LOC112751497;gene-LOC112751538;gene-LOC112751542;gene-LOC112751543;gen…	K00688+K00688+K00688+K00688+K00688+K00695+K00695+K00695+K00695+K00695+K00695+K00695+K00695+K00695+K00695+K00695+K00695+K00695+K00695+K00695+K00695+K00695+K00695+K00695+K00695+K00695+K00695+K00695+K00695+K00695+K00695+K00695+K00695+K00695+K00695+K00695+K00695+K00695+K00695+K00695+K00695+K00695+K00695+K00695+K00695+K00695+K00695+K00695+K00695+K00695+K00695+K00695+K00695+K00695+K00695+K00695+K00695+…
Alanine, aspartate and glutamate metabolism	ko00250	25 out of 1853 1.34916351861846%	160 out of 26467 0.604526391355273%	0.000129275	0.0174522	gene-LOC112801963;gene-LOC112720745;gene-LOC112755343;gene-LOC112697424;gene-LOC112750810;gene-LOC112743801;gene-LOC112750846;gene-LOC112767335;gene-LOC112702564;gene-LOC112795681;gene-LOC112802416;gene-LOC112733757;gene-LOC112740965;gene-LOC112797034;gene-LOC112784742;gene-LOC112792425;gene-LOC112714612;gene-LOC112719966;gene-LOC112719985;gene-LOC112737893;gene-LOC112785287;gene-LOC112716252;gen…	K00261+K00261+K00264+K00264+K00278+K00827+K01580+K01580+K01580+K01580+K01580+K01580+K01580+K01940+K01953+K01953+K01953+K01953+K01953+K01953+K13051+K13051+K14455+K14455+K14455
Cutin, suberine and wax biosynthesis	ko00073	26 out of 1853 1.40313005936319%	170 out of 26467 0.642309290814977%	0.000137105	0.0185092	gene-LOC112772120;gene-LOC112772561;gene-LOC112784722;gene-LOC112784733;gene-LOC112706899;gene-LOC112706901;gene-LOC112737451;gene-LOC112726277;gene-LOC112730504;gene-LOC112755054;gene-LOC112772171;gene-LOC112708132;gene-LOC112697159;gene-LOC112766291;gene-LOC112702875;gene-LOC112792057;gene-LOC112720024;gene-LOC112789198;gene-LOC112737105;gene-LOC112777131;gene-LOC112710121;gene-LOC112730784;gen…	K13356+K13356+K13356+K13356+K13356+K13356+K13356+K15398+K15398+K15400+K15400+K15400+K15400+K15401+K15401+K15401+K15401+K15402+K15402+K15403+K15403+K15404+K15404+K15406+K15406+K17991
Biosynthesis of secondary metabolites	ko01110	498 out of 1853 26.8753372908797%	6189 out of 26467 23.3838364756111%	0.000156736	0.0211594	gene-LOC112796910;gene-LOC112758348;gene-LOC112695997;gene-LOC112751629;gene-LOC112710464;gene-LOC112747624;gene-LOC112726743;gene-LOC112735613;gene-LOC112718423;gene-LOC112777743;gene-LOC112728964;novel.1665;gene-LOC114924943;gene-LOC112734940;gene-LOC112789393;novel.604;gene-LOC112789883;gene-LOC112737755;gene-LOC112727575;gene-LOC112758044;gene-LOC112696397;gene-LOC112740429;gene-LOC112789111;…	K00002+K00006+K00006+K00010+K00021+K00021+K00025+K00025+K00026+K00030+K00030+K00030+K00036+K00036+K00052+K00052+K00053+K00053+K00059+K00083+K00083+K00083+K00121+K00121+K00128+K00161+K00161+K00161+K00161+K00161+K00161+K00162+K00166+K00166+K00218+K00264+K00264+K00276+K00276+K00276+K00276+K00276+K00318+K00422+K00422+K00422+K00422+K00422+K00422+K00422+K00422+K00422+K00430+K00430+K00430+K00430+K00430+…
Plant hormone signal transduction	ko04075	145 out of 1853 7.82514840798705%	1560 out of 26467 5.89413231571391%	0.000257809	0.0348042	gene-LOC112757529;gene-LOC112757971;gene-LOC112791621;gene-LOC112695628;gene-LOC112695653;gene-LOC112733687;gene-LOC112758707;gene-LOC112711218;gene-LOC112737765;novel.2861;gene-LOC112752687;gene-LOC112752745;gene-LOC112756273;gene-LOC112771675;gene-LOC112782665;gene-LOC112784783;gene-LOC112784997;gene-LOC112785138;gene-LOC112790409;gene-LOC112718115;gene-LOC112720424;gene-LOC112720426;gene-LOC11…	K12126+K12126+K12126+K12126+K12126+K12126+K13413+K13413+K13413+K13413+K13415+K13415+K13415+K13415+K13415+K13415+K13415+K13415+K13415+K13415+K13415+K13415+K13415+K13415+K13415+K13416+K13416+K13416+K13416+K13416+K13416+K13416+K13416+K13416+K13416+K13416+K13416+K13416+K13416+K13416+K13422+K13422+K13422+K13422+K13422+K13422+K13422+K13422+K13422+K13422+K13422+K13422+K13422+K13449+K13449+K13449+K13449+…
Tyrosine metabolism	ko00350	29 out of 1853 1.56502968159741%	212 out of 26467 0.800997468545736%	0.000415486	0.0560906	gene-LOC112789111;novel.2371;gene-LOC112778214;gene-LOC112789061;gene-LOC112711801;gene-LOC112737643;novel.100;gene-LOC112783291;gene-LOC112784584;gene-LOC112791431;gene-LOC112791435;gene-LOC112797622;gene-LOC112714626;gene-LOC112714627;gene-LOC112733447;gene-LOC112744321;gene-LOC112790104;gene-LOC112790135;gene-LOC112737991;gene-LOC112727890;gene-LOC112737957;gene-LOC112783066;gene-LOC112797105;…	K00121+K00121+K00276+K00276+K00276+K00276+K00276+K00422+K00422+K00422+K00422+K00422+K00422+K00422+K00422+K00422+K00451+K00815+K00815+K01593+K01593+K02510+K07253+K14455+K14455+K14455+K18857+K18857+K18857
Metabolic pathways	ko01100	859 out of 1853 46.3572584997302%	11296 out of 26467 42.6795632296822%	0.000508229	0.0686109	gene-LOC112796910;gene-LOC112741651;gene-LOC112751629;gene-LOC112797843;gene-LOC112716472;gene-LOC112744548;gene-LOC112764537;gene-LOC112764858;gene-LOC112765451;gene-LOC112703192;gene-LOC112703193;gene-LOC112792229;gene-LOC112706187;gene-LOC112706188;gene-LOC112734413;gene-LOC112710464;gene-LOC112747624;gene-LOC112726743;gene-LOC112735613;gene-LOC112718423;gene-LOC112776951;gene-LOC112790189;nov…	K00002+K00008+K00010+K00012+K00012+K00012+K00020+K00020+K00020+K00020+K00020+K00020+K00020+K00020+K00020+K00021+K00021+K00025+K00025+K00026+K00028+K00029+K00029+K00030+K00030+K00030+K00036+K00036+K00052+K00052+K00053+K00053+K00059+K00078+K00078+K00078+K00079+K00079+K00083+K00083+K00083+K00109+K00109+K00121+K00121+K00128+K00130+K00130+K00161+K00161+K00161+K00161+K00161+K00161+K00162+K00166+K00166+…
Amino sugar and nucleotide sugar metabolism	ko00520	61 out of 1853 3.29195898542903%	572 out of 26467 2.1611818490951%	0.000703804	0.0950135	gene-LOC112797843;gene-LOC112716472;gene-LOC112744548;gene-LOC112772207;gene-LOC112706601;novel.63;gene-LOC112779725;gene-LOC112703126;gene-LOC112788996;gene-LOC112696105;gene-LOC112736898;gene-LOC112695964;gene-LOC112759081;gene-LOC112768994;gene-LOC112777400;gene-LOC112777599;gene-LOC112779873;gene-LOC112779875;gene-LOC112712412;gene-LOC112723398;gene-LOC112723401;gene-LOC112727393;gene-LOC1126…	K00012+K00012+K00012+K00847+K00847+K00847+K00975+K00975+K00975+K00975+K00975+K01097+K01183+K01183+K01183+K01183+K01183+K01183+K01183+K01183+K01183+K01183+K01183+K01209+K01209+K01711+K01711+K01784+K01784+K01810+K01835+K08678+K08678+K08679+K08679+K08679+K10046+K12447+K12447+K12447+K12450+K12450+K13379+K13379+K13379+K13648+K13648+K15920+K15920+K15920+K15920+K15920+K15920+K15920+K15920+K16190+K17497+…
DNA replication	ko03030	49 out of 1853 2.64436049649217%	442 out of 26467 1.67000415611894%	0.000991098	0.133798	gene-LOC112723386;gene-LOC112701047;gene-LOC112757993;gene-LOC112695749;gene-LOC112789160;gene-LOC112736921;gene-LOC112750924;gene-LOC112748623;gene-LOC112782750;gene-LOC112715054;gene-LOC112784756;gene-LOC112736391;gene-LOC112750848;gene-LOC112773275;gene-LOC112707936;gene-LOC112710961;gene-LOC112703157;gene-LOC112723182;gene-LOC112792391;gene-LOC112734603;gene-LOC112796461;gene-LOC112741778;gen…	K02209+K02209+K02210+K02210+K02212+K02212+K02320+K02320+K02321+K02321+K02324+K02324+K02325+K02327+K02327+K02327+K02540+K02540+K02541+K02541+K02542+K02542+K02684+K02685+K02685+K04802+K04802+K04802+K04802+K07466+K07466+K07466+K07466+K07466+K10739+K10739+K10739+K10739+K10740+K10740+K10742+K10742+K10743+K10745+K10745+K10747+K10747+K10754+K10755
Taurine and hypotaurine metabolism	ko00430	7 out of 1853 0.377765785213168%	29 out of 26467 0.109570408433143%	0.00323728	0.437032	gene-LOC112750846;gene-LOC112767335;gene-LOC112702564;gene-LOC112795681;gene-LOC112802416;gene-LOC112733757;gene-LOC112740965	K01580+K01580+K01580+K01580+K01580+K01580+K01580
Benzoxazinoid biosynthesis	ko00402	11 out of 1853 0.593631948192121%	62 out of 26467 0.234253976650168%	0.00354744	0.478904	gene-LOC112751734;gene-LOC112751743;gene-LOC112751751;gene-LOC112771497;gene-LOC112802798;gene-LOC112802800;gene-LOC112802801;gene-LOC112802805;gene-LOC112802808;gene-LOC112804010;gene-LOC112742101	K13229+K13229+K13229+K13229+K13229+K13229+K13229+K13229+K13229+K13229+K13229
Butanoate metabolism	ko00650	12 out of 1853 0.647598488936859%	71 out of 26467 0.268258586163902%	0.00360339	0.486458	gene-LOC112777176;gene-LOC112711919;gene-LOC112750846;gene-LOC112767335;gene-LOC112702564;gene-LOC112795681;gene-LOC112802416;gene-LOC112733757;gene-LOC112740965;gene-LOC112803982;gene-LOC112749753;gene-LOC112801389	K00109+K00109+K01580+K01580+K01580+K01580+K01580+K01580+K01580+K01641+K01913+K01913
Phenylpropanoid biosynthesis	ko00940	72 out of 1853 3.88559093362115%	778 out of 26467 2.93950957796501%	0.00947407	1	gene-LOC112758044;gene-LOC112696397;gene-LOC112740429;gene-LOC112750484;gene-LOC112755077;gene-LOC112755082;gene-LOC112766730;gene-LOC112702311;gene-LOC112771976;gene-LOC112779679;gene-LOC112782699;gene-LOC112784111;gene-LOC112789622;gene-LOC112792259;gene-LOC112796153;gene-LOC112802723;gene-LOC112705729;gene-LOC112707213;gene-LOC112710403;gene-LOC112714871;gene-LOC112714872;gene-LOC112720643;gen…	K00083+K00083+K00083+K00430+K00430+K00430+K00430+K00430+K00430+K00430+K00430+K00430+K00430+K00430+K00430+K00430+K00430+K00430+K00430+K00430+K00430+K00430+K00430+K00430+K00430+K00430+K00430+K00430+K00487+K00487+K01188+K01188+K01188+K01188+K01188+K01188+K01188+K01188+K01188+K01188+K01904+K05349+K05349+K05349+K05350+K05350+K06892+K09753+K09753+K09753+K10775+K10775+K10775+K10775+K10775+K12355+K13065+…
beta-Alanine metabolism	ko00410	20 out of 1853 1.07933081489477%	177 out of 26467 0.66875732043677%	0.0233455	1	gene-LOC112791071;gene-LOC112778214;gene-LOC112789061;gene-LOC112711801;gene-LOC112737643;novel.100;gene-LOC112702116;gene-LOC112750846;gene-LOC112767335;gene-LOC112702564;gene-LOC112795681;gene-LOC112802416;gene-LOC112733757;gene-LOC112740965;gene-LOC112784507;gene-LOC112772066;gene-LOC112707520;gene-LOC112767401;gene-LOC112791693;gene-LOC112733789	K00128+K00276+K00276+K00276+K00276+K00276+K01464+K01580+K01580+K01580+K01580+K01580+K01580+K01580+K05605+K13366+K13366+K17839+K17839+K17839
Carotenoid biosynthesis	ko00906	17 out of 1853 0.917431192660551%	150 out of 26467 0.566743491895568%	0.0336703	1	gene-LOC112778390;gene-LOC112766254;gene-LOC112722734;gene-LOC112728911;gene-LOC112740850;gene-LOC112771106;gene-LOC112703460;gene-LOC112734761;gene-LOC112758123;gene-LOC112758166;gene-LOC112783178;gene-LOC112785268;gene-LOC112797741;gene-LOC112747584;gene-LOC112717123;gene-LOC112751851;gene-LOC112802913	K00514+K09835+K09835+K09837+K09838+K09840+K09840+K09840+K09841+K09841+K09843+K09843+K09843+K09843+K15745+K15746+K15746
Base excision repair	ko03410	18 out of 1853 0.971397733405289%	163 out of 26467 0.615861261193184%	0.036839	1	gene-LOC112784756;gene-LOC112736391;gene-LOC112750848;gene-LOC112773275;gene-LOC112707936;gene-LOC112710961;gene-LOC112750080;gene-LOC112789027;gene-LOC112737068;gene-LOC112756346;gene-LOC112791802;gene-LOC112696051;gene-LOC112720054;gene-LOC112785285;gene-LOC112736438;gene-LOC112754570;gene-LOC112784474;gene-LOC112736370	K02324+K02324+K02325+K02327+K02327+K02327+K03512+K03648+K03648+K04802+K04802+K04802+K04802+K10747+K10747+K10798+K10798+K10798
Cyanoamino acid metabolism	ko00460	26 out of 1853 1.40313005936319%	258 out of 26467 0.974798806060377%	0.0394125	1	gene-LOC112764960;novel.2429;novel.1007;gene-LOC112772668;gene-LOC112783111;gene-LOC112788862;gene-LOC112792322;gene-LOC112792323;gene-LOC112801832;gene-LOC112732491;gene-LOC112734522;gene-LOC112734523;gene-LOC112736768;gene-LOC112765206;gene-LOC112783186;gene-LOC112696961;gene-LOC112705630;gene-LOC112711529;gene-LOC112795530;gene-LOC112740806;gene-LOC112719881;gene-LOC112785287;gene-LOC112716252…	K00600+K00600+K00600+K01188+K01188+K01188+K01188+K01188+K01188+K01188+K01188+K01188+K01188+K05349+K05349+K05349+K05350+K05350+K08248+K08248+K12153+K13051+K13051+K20802+K20802+K20802
Phagosome	ko04145	26 out of 1853 1.40313005936319%	261 out of 26467 0.986133675898288%	0.0443414	1	gene-LOC112695625;novel.265;novel.490;gene-LOC112705600;gene-LOC112733563;gene-LOC112754858;gene-LOC112775554;gene-LOC112792697;gene-LOC112706303;gene-LOC112696982;gene-LOC112734936;gene-LOC112748112;gene-LOC112754306;gene-LOC112767161;gene-LOC112777671;gene-LOC112790905;gene-LOC112705648;gene-LOC112711644;gene-LOC112696384;gene-LOC112727881;gene-LOC112749197;gene-LOC112744288;gene-LOC112766123;g…	K00921+K02147+K02147+K02154+K04392+K07374+K07374+K07374+K07374+K07374+K07374+K07374+K07375+K07375+K07375+K07375+K07375+K07375+K07375+K07375+K07375+K08057+K08488+K08488+K10956+K10956
Arginine and proline metabolism	ko00330	24 out of 1853 1.29519697787372%	238 out of 26467 0.899233007140968%	0.0460269	1	gene-LOC112791071;gene-LOC112782357;gene-LOC112779664;gene-LOC112796936;gene-LOC112798918;gene-LOC112736203;gene-LOC112766422;gene-LOC112776502;gene-LOC112789135;gene-LOC112736946;gene-LOC112743105;gene-LOC112784403;gene-LOC112796906;gene-LOC112727811;gene-LOC112743520;gene-LOC112748454;gene-LOC112772066;gene-LOC112707520;gene-LOC112789912;gene-LOC112720063;gene-LOC112737780;gene-LOC112767401;gen…	K00128+K00318+K00472+K00472+K00472+K00472+K01259+K01426+K01583+K01583+K01583+K10536+K12657+K12657+K12657+K12657+K13366+K13366+K14455+K14455+K14455+K17839+K17839+K17839
Tropane, piperidine and pyridine alkaloid biosynthesis	ko00960	12 out of 1853 0.647598488936859%	102 out of 26467 0.385385574488986%	0.0528844	1	gene-LOC112778214;gene-LOC112789061;gene-LOC112711801;gene-LOC112737643;novel.100;gene-LOC112790135;gene-LOC112737991;gene-LOC112791589;gene-LOC112733637;gene-LOC112789912;gene-LOC112720063;gene-LOC112737780	K00276+K00276+K00276+K00276+K00276+K00815+K00815+K08081+K08081+K14455+K14455+K14455
Glycerophospholipid metabolism	ko00564	39 out of 1853 2.10469508904479%	428 out of 26467 1.61710809687535%	0.0556595	1	gene-LOC112758348;gene-LOC112695997;gene-LOC112707816;gene-LOC112707067;gene-LOC112771010;gene-LOC112750488;gene-LOC112802719;gene-LOC112720152;gene-LOC112775924;gene-LOC112710277;gene-LOC112731709;gene-LOC112790082;gene-LOC112723413;gene-LOC112737941;gene-LOC112700617;gene-LOC112716850;gene-LOC112734611;gene-LOC112749968;gene-LOC112767303;gene-LOC112702485;gene-LOC112791600;gene-LOC112796985;gen…	K00006+K00006+K00894+K00901+K00981+K00993+K00993+K00993+K01114+K01114+K01115+K01126+K01126+K01126+K01126+K01613+K13506+K13508+K13508+K13508+K13508+K13508+K13508+K13508+K13508+K13508+K13508+K13508+K13510+K14156+K16818+K16818+K16818+K16818+K16818+K16818+K16818+K18693+K18693
Phenylalanine metabolism	ko00360	19 out of 1853 1.02536427415003%	186 out of 26467 0.702761929950504%	0.0628919	1	gene-LOC112778214;gene-LOC112789061;gene-LOC112711801;gene-LOC112737643;novel.100;gene-LOC112790135;gene-LOC112737991;gene-LOC112776502;gene-LOC112727890;gene-LOC112737957;gene-LOC112797105;gene-LOC112765227;gene-LOC112765954;gene-LOC112779615;gene-LOC112712613;gene-LOC112728963;gene-LOC112789912;gene-LOC112720063;gene-LOC112737780	K00276+K00276+K00276+K00276+K00276+K00815+K00815+K01426+K01593+K01593+K07253+K10775+K10775+K10775+K10775+K10775+K14455+K14455+K14455
Sphingolipid metabolism	ko00600	21 out of 1853 1.1332973556395%	212 out of 26467 0.800997468545736%	0.0684193	1	gene-LOC112756106;gene-LOC112744829;gene-LOC112750486;gene-LOC112802721;gene-LOC112784376;gene-LOC112715805;gene-LOC112766287;gene-LOC112777673;gene-LOC112786331;gene-LOC112792661;gene-LOC112712596;gene-LOC112715170;gene-LOC112723629;gene-LOC112727629;gene-LOC112745716;novel.1685;novel.2192;novel.2425;gene-LOC112773073;gene-LOC112755969;gene-LOC112695897	K00654+K01634+K04710+K04710+K07407+K07407+K12309+K12309+K12309+K12309+K12309+K12309+K12309+K12309+K12309+K12349+K12349+K12349+K17108+K23451+K23451
Vitamin B6 metabolism	ko00750	6 out of 1853 0.32379924446843%	42 out of 26467 0.158688177730759%	0.0706081	1	gene-LOC112801206;gene-LOC112723671;gene-LOC112696816;gene-LOC112782661;gene-LOC112795619;gene-LOC112776098	K00275+K01733+K01733+K05275+K05275+K13248
Nitrogen metabolism	ko00910	11 out of 1853 0.593631948192121%	96 out of 26467 0.362715834813164%	0.0721382	1	gene-LOC112801963;gene-LOC112720745;gene-LOC112755343;gene-LOC112697424;gene-LOC112772986;gene-LOC112782974;gene-LOC112797457;gene-LOC112715572;gene-LOC112744095;gene-LOC112703260;gene-LOC112702829	K00261+K00261+K00264+K00264+K00284+K00366+K00366+K00366+K00366+K01673+K01725
SNARE interactions in vesicular transport	ko04130	13 out of 1853 0.701565029681597%	124 out of 26467 0.468507953300336%	0.0939532	1	gene-LOC112757628;gene-LOC112712417;gene-LOC112714893;gene-LOC112747890;gene-LOC112766123;gene-LOC112747429;gene-LOC112797813;gene-LOC112744510;novel.2512;gene-LOC112697750;gene-LOC112701899;gene-LOC112767149;gene-LOC112703237	K08486+K08486+K08486+K08486+K08488+K08488+K08493+K08493+K08496+K08498+K08503+K08503+K08505
ABC transporters	ko02010	28 out of 1853 1.51106314085267%	312 out of 26467 1.17882646314278%	0.106126	1	gene-LOC112786365;gene-LOC112710442;gene-LOC112738444;gene-LOC112750460;gene-LOC112773027;gene-LOC112773028;gene-LOC112776495;gene-LOC112789942;gene-LOC112722706;gene-LOC112723063;gene-LOC112744141;gene-LOC112710091;gene-LOC112716931;gene-LOC112701859;gene-LOC112764715;gene-LOC114924105;gene-LOC112734397;gene-LOC112758986;gene-LOC112777181;gene-LOC112795536;gene-LOC112712332;gene-LOC112696454;gen…	K05643+K05643+K05656+K05658+K05658+K05658+K05658+K05658+K05658+K05658+K05658+K05665+K05665+K05666+K05666+K05666+K05677+K05681+K05681+K05681+K05681+K05681+K05681+K05681+K08712+K08712+K08712+K08712
Glycerolipid metabolism	ko00561	34 out of 1853 1.8348623853211%	392 out of 26467 1.48108965882042%	0.115604	1	gene-LOC112796910;gene-LOC112791071;gene-LOC112771268;gene-LOC112775057;gene-LOC112783236;gene-LOC112785062;gene-LOC112787637;gene-LOC112706855;gene-LOC112711012;gene-LOC112714387;gene-LOC112714513;gene-LOC112720410;gene-LOC112733564;gene-LOC112707067;gene-LOC112802393;gene-LOC112716086;gene-LOC112783732;gene-LOC112697606;gene-LOC112784376;gene-LOC112715805;gene-LOC112734611;gene-LOC112749968;gen…	K00002+K00128+K00679+K00679+K00679+K00679+K00679+K00679+K00679+K00679+K00679+K00679+K00679+K00901+K01054+K01054+K03715+K03715+K07407+K07407+K13506+K13508+K13508+K13508+K13508+K13508+K13508+K13508+K13508+K13508+K13508+K13508+K18693+K18693
Monoterpenoid biosynthesis	ko00902	13 out of 1853 0.701565029681597%	129 out of 26467 0.487399403030189%	0.118014	1	gene-LOC112789840;gene-LOC112771293;gene-LOC112772998;gene-LOC112776947;gene-LOC112703426;gene-LOC112755813;gene-LOC112797862;gene-LOC112797863;gene-LOC112744565;gene-LOC112754168;gene-LOC112777166;gene-LOC112728275;gene-LOC112728277	K15095+K18108+K18108+K18108+K18108+K21374+K21374+K21374+K21374+K23810+K23810+K23810+K23810
Diterpenoid biosynthesis	ko00904	18 out of 1853 0.971397733405289%	195 out of 26467 0.736766539464239%	0.14006	1	gene-LOC112791164;novel.1141;gene-LOC112756331;gene-LOC112756333;gene-LOC112695926;gene-LOC112709954;gene-LOC112727565;gene-LOC112737934;gene-LOC112706011;gene-LOC112711704;gene-LOC112728437;gene-LOC112750721;gene-LOC112766514;gene-LOC112766774;gene-LOC112776035;gene-LOC112779474;gene-LOC112802538;gene-LOC112710323	K04120+K04122+K04123+K04123+K04123+K04124+K04124+K04125+K05282+K05282+K05282+K17961+K17961+K17961+K17961+K17961+K17961+K17961
Circadian rhythm - plant	ko04712	28 out of 1853 1.51106314085267%	330 out of 26467 1.24683568217025%	0.168988	1	gene-LOC112795670;gene-LOC112796250;gene-LOC112720208;gene-LOC112737129;gene-LOC112740947;gene-LOC112740948;gene-LOC112741544;gene-LOC112747847;gene-LOC112734192;gene-LOC112751973;gene-LOC112803026;gene-LOC112757529;gene-LOC112757971;gene-LOC112791621;gene-LOC112695628;gene-LOC112695653;gene-LOC112733687;gene-LOC112782919;gene-LOC112715701;gene-LOC112777212;gene-LOC112711613;gene-LOC112726352;gen…	K00660+K00660+K00660+K00660+K00660+K00660+K00660+K03115+K12116+K12124+K12124+K12126+K12126+K12126+K12126+K12126+K12126+K12130+K12130+K12133+K12133+K12133+K12133+K12135+K12135+K12135+K16240+K16240
Fatty acid degradation	ko00071	19 out of 1853 1.02536427415003%	214 out of 26467 0.808554048437677%	0.170602	1	gene-LOC112789111;novel.2371;gene-LOC112791071;gene-LOC112754112;gene-LOC112755412;gene-LOC112776686;gene-LOC112784282;gene-LOC112717131;gene-LOC112777600;gene-LOC112711640;gene-LOC112784511;gene-LOC112758124;gene-LOC112766291;gene-LOC112702875;gene-LOC112792057;gene-LOC112720024;gene-LOC112754406;gene-LOC112771857;gene-LOC112706561	K00121+K00121+K00128+K01897+K01897+K01897+K01897+K01897+K07425+K07425+K07517+K10527+K15401+K15401+K15401+K15401+K18857+K18857+K18857
Autophagy - other	ko04136	12 out of 1853 0.647598488936859%	128 out of 26467 0.483621113084218%	0.18553	1	gene-LOC112785191;gene-LOC112715884;gene-LOC112791143;gene-LOC112733142;gene-LOC112743753;gene-LOC112738024;gene-LOC112779286;gene-LOC112789598;gene-LOC112710597;gene-LOC112722670;gene-LOC112737523;gene-LOC112751361	K08269+K08269+K08331+K08331+K08331+K08333+K08341+K08341+K08341+K08341+K08341+K08343
Thiamine metabolism	ko00730	7 out of 1853 0.377765785213168%	68 out of 26467 0.256923716325991%	0.197118	1	gene-LOC112759071;gene-LOC112696492;gene-LOC112695805;gene-LOC112789941;gene-LOC112747647;gene-LOC112770997;gene-LOC112707438	K00939+K00939+K00949+K03146+K06928+K20896+K20896
Brassinosteroid biosynthesis	ko00905	4 out of 1853 0.215866162978953%	33 out of 26467 0.124683568217025%	0.197365	1	gene-LOC112765910;gene-LOC112797930;gene-LOC112744628;gene-LOC112775291	K09588+K09590+K09590+K20623
Flavone and flavonol biosynthesis	ko00944	5 out of 1853 0.269832703723691%	46 out of 26467 0.173801337514641%	0.217676	1	gene-LOC112786901;gene-LOC112797877;gene-LOC112744583;gene-LOC112779780;gene-LOC112711420	K13264+K13264+K13264+K22794+K22794
Pyrimidine metabolism	ko00240	22 out of 1853 1.18726389638424%	263 out of 26467 0.993690255790229%	0.222125	1	gene-LOC112723479;gene-LOC112699338;gene-LOC112702116;gene-LOC112722250;gene-LOC112795752;gene-LOC112741061;gene-LOC112765015;gene-LOC112772513;gene-LOC112748739;gene-LOC112696371;gene-LOC112791190;gene-LOC112733176;novel.1368;gene-LOC112755086;gene-LOC112697191;gene-LOC112789171;gene-LOC112754913;gene-LOC112754914;gene-LOC112754915;gene-LOC112697026;gene-LOC112716214;gene-LOC112766665	K01081+K01081+K01464+K01493+K01510+K01510+K01520+K01520+K01520+K06966+K10807+K10807+K10807+K10808+K10808+K13998+K14641+K14641+K14641+K14641+K16329+K16904
Glyoxylate and dicarboxylate metabolism	ko00630	23 out of 1853 1.24123043712898%	280 out of 26467 1.05792118487173%	0.242003	1	gene-LOC112726743;gene-LOC112735613;gene-LOC112718423;gene-LOC112772986;gene-LOC112764960;novel.2429;novel.1007;gene-LOC112757045;gene-LOC112723566;gene-LOC112745002;gene-LOC112749753;gene-LOC112801389;gene-LOC112783024;gene-LOC112792529;gene-LOC112734766;gene-LOC112710096;gene-LOC112755820;gene-LOC112701823;gene-LOC112766764;gene-LOC112791324;gene-LOC112733388;gene-LOC112733389;gene-LOC112733390	K00025+K00025+K00026+K00284+K00600+K00600+K00600+K01601+K01602+K01637+K01913+K01913+K11517+K11517+K11517+K15919+K22133+K22133+K22133+K22133+K22133+K22133+K22133
Arachidonic acid metabolism	ko00590	10 out of 1853 0.539665407447383%	111 out of 26467 0.41939018400272%	0.249598	1	gene-LOC112791563;gene-LOC112733602;gene-LOC112804005;gene-LOC112736318;gene-LOC112777600;gene-LOC112711640;gene-LOC112758080;gene-LOC112758083;gene-LOC112703717;gene-LOC112695785	K00079+K00079+K07418+K07418+K07425+K07425+K08726+K08726+K08726+K08726
Carbon fixation in photosynthetic organisms	ko00710	19 out of 1853 1.02536427415003%	231 out of 26467 0.872784977519175%	0.265668	1	gene-LOC112726743;gene-LOC112735613;gene-LOC112718423;gene-LOC112776951;gene-LOC112790189;novel.1757;gene-LOC112757045;gene-LOC112723566;gene-LOC112736939;gene-LOC112765253;gene-LOC112703976;gene-LOC112796245;gene-LOC112733379;gene-LOC112754934;gene-LOC112764375;gene-LOC112697048;gene-LOC112789912;gene-LOC112720063;gene-LOC112737780	K00025+K00025+K00026+K00028+K00029+K00029+K01601+K01602+K01623+K01803+K01803+K01807+K03841+K05298+K05298+K05298+K14455+K14455+K14455
Phenylalanine, tyrosine and tryptophan biosynthesis	ko00400	14 out of 1853 0.755531570426336%	167 out of 26467 0.630974420977066%	0.280952	1	gene-LOC112790135;gene-LOC112737991;gene-LOC112743642;gene-LOC112782552;gene-LOC112715413;gene-LOC112756619;gene-LOC112755792;gene-LOC112797820;gene-LOC112697561;gene-LOC112695482;gene-LOC112789912;gene-LOC112720063;gene-LOC112737780;gene-LOC112742203	K00815+K00815+K00891+K01657+K01657+K01736+K01850+K01850+K01850+K13832+K14455+K14455+K14455+K15227
Isoflavonoid biosynthesis	ko00943	20 out of 1853 1.07933081489477%	247 out of 26467 0.933237616654702%	0.281856	1	gene-LOC112782242;gene-LOC112786326;gene-LOC112786693;gene-LOC112705825;gene-LOC112712112;gene-LOC112715348;gene-LOC112715592;gene-LOC112758599;gene-LOC112772937;gene-LOC112707909;gene-LOC112744659;gene-LOC112744806;gene-LOC112751885;gene-LOC112786901;gene-LOC112797877;gene-LOC112744583;gene-LOC112772305;gene-LOC112728280;gene-LOC112765866;gene-LOC112773162	K13258+K13258+K13258+K13258+K13258+K13258+K13258+K13261+K13262+K13262+K13262+K13262+K13263+K13264+K13264+K13264+K13265+K13265+K13266+K13266
Fatty acid biosynthesis	ko00061	14 out of 1853 0.755531570426336%	169 out of 26467 0.638531000869007%	0.295901	1	gene-LOC112727575;gene-LOC112709732;gene-LOC112754112;gene-LOC112755412;gene-LOC112776686;gene-LOC112784282;gene-LOC112717131;gene-LOC112751357;gene-LOC112758842;gene-LOC112765554;gene-LOC112744550;gene-LOC112697400;gene-LOC112792393;gene-LOC112750051	K00059+K00648+K01897+K01897+K01897+K01897+K01897+K01961+K02160+K02160+K02160+K03921+K09458+K10781
Steroid biosynthesis	ko00100	9 out of 1853 0.485698866702644%	104 out of 26467 0.392942154380927%	0.304378	1	gene-LOC112702775;gene-LOC112738134;gene-LOC112751365;gene-LOC112801996;gene-LOC112743954;gene-LOC114927374;gene-LOC112736795;gene-LOC112782610;gene-LOC112714308	K00559+K01052+K01853+K01853+K01853+K07748+K07748+K09832+K09832
Zeatin biosynthesis	ko00908	8 out of 1853 0.431732325957906%	93 out of 26467 0.351380964975252%	0.326002	1	gene-LOC112764801;gene-LOC112789376;gene-LOC112723639;gene-LOC112697113;gene-LOC112737300;gene-LOC112795845;gene-LOC112741152;gene-LOC112776937	K00279+K00279+K00279+K00279+K00279+K10760+K10760+K13496
Folate biosynthesis	ko00790	8 out of 1853 0.431732325957906%	94 out of 26467 0.355159254921223%	0.336659	1	gene-LOC112791563;gene-LOC112733602;novel.219;gene-LOC112789171;gene-LOC112782818;gene-LOC112714827;gene-LOC112796486;gene-LOC112707431	K00079+K00079+K03639+K13998+K14652+K14652+K15631+K18482
Valine, leucine and isoleucine biosynthesis	ko00290	5 out of 1853 0.269832703723691%	55 out of 26467 0.207805947028375%	0.340801	1	gene-LOC112789393;novel.604;gene-LOC112789883;gene-LOC112737755;gene-LOC112728894	K00052+K00052+K00053+K00053+K01754
Porphyrin and chlorophyll metabolism	ko00860	12 out of 1853 0.647598488936859%	148 out of 26467 0.559186912003627%	0.341963	1	gene-LOC112707379;novel.2739;gene-LOC112755320;gene-LOC112770893;gene-LOC112728676;gene-LOC112750507;gene-LOC112785193;gene-LOC112736431;gene-LOC112756167;gene-LOC112738243;gene-LOC112805413;gene-LOC112722274	K00218+K01599+K01845+K01845+K02492+K04040+K13071+K13071+K21480+K21480+K22013+K22013
Phosphonate and phosphinate metabolism	ko00440	3 out of 1853 0.161899622234215%	30 out of 26467 0.113348698379114%	0.351357	1	gene-LOC112750488;gene-LOC112802719;gene-LOC112720152	K00993+K00993+K00993
Phosphatidylinositol signaling system	ko04070	25 out of 1853 1.34916351861846%	327 out of 26467 1.23550081233234%	0.353141	1	gene-LOC112784662;gene-LOC112714966;gene-LOC112707067;gene-LOC112695625;gene-LOC112771010;gene-LOC112758919;gene-LOC112784934;gene-LOC112707017;gene-LOC112722731;gene-LOC112742110;gene-LOC112726696;gene-LOC112727539;gene-LOC112756067;gene-LOC112702379;gene-LOC112783320;gene-LOC112785208;gene-LOC112735018;gene-LOC112697768;gene-LOC112782955;gene-LOC112795350;gene-LOC112744653;gene-LOC112765082;gen…	K00889+K00889+K00901+K00921+K00981+K01099+K01099+K01099+K01099+K01099+K02183+K02183+K05857+K05857+K05857+K05857+K05857+K05857+K13024+K13024+K13711+K18081+K18081+K20279+K20279
Flavonoid biosynthesis	ko00941	17 out of 1853 0.917431192660551%	219 out of 26467 0.827445498167529%	0.365361	1	gene-LOC112712108;gene-LOC112719871;gene-LOC112795670;gene-LOC112796250;gene-LOC112720208;gene-LOC112737129;gene-LOC112740947;gene-LOC112740948;gene-LOC112741544;gene-LOC112797202;gene-LOC112743853;gene-LOC112772262;gene-LOC112707722;gene-LOC112758260;gene-LOC112792558;gene-LOC112709716;gene-LOC112710267	K00487+K00487+K00660+K00660+K00660+K00660+K00660+K00660+K00660+K01859+K01859+K05278+K05278+K13065+K13065+K13065+K13065
Inositol phosphate metabolism	ko00562	27 out of 1853 1.45709660010793%	357 out of 26467 1.34884951071145%	0.366714	1	gene-LOC112751629;gene-LOC112779482;gene-LOC112790684;gene-LOC112709988;gene-LOC112784662;gene-LOC112714966;gene-LOC112695625;gene-LOC112758919;gene-LOC112784934;gene-LOC112707017;gene-LOC112722731;gene-LOC112742110;gene-LOC112775924;gene-LOC112710277;gene-LOC112765253;gene-LOC112703976;gene-LOC112756067;gene-LOC112702379;gene-LOC112783320;gene-LOC112785208;gene-LOC112735018;gene-LOC112697768;gen…	K00010+K00469+K00469+K00469+K00889+K00889+K00921+K01099+K01099+K01099+K01099+K01099+K01114+K01114+K01803+K01803+K05857+K05857+K05857+K05857+K05857+K05857+K13711+K18081+K18081+K20279+K20279
Stilbenoid, diarylheptanoid and gingerol biosynthesis	ko00945	10 out of 1853 0.539665407447383%	124 out of 26467 0.468507953300336%	0.368975	1	gene-LOC112712108;gene-LOC112719871;gene-LOC112758260;gene-LOC112792558;gene-LOC112709716;gene-LOC112710267;gene-LOC112767136;gene-LOC112789857;gene-LOC112737730;gene-LOC112737731	K00487+K00487+K13065+K13065+K13065+K13065+K16040+K16040+K16040+K16040
Betalain biosynthesis	ko00965	6 out of 1853 0.32379924446843%	71 out of 26467 0.268258586163902%	0.37863	1	gene-LOC112727890;gene-LOC112737957;gene-LOC112751612;gene-LOC112800716;gene-LOC112708251;gene-LOC112740679	K01593+K01593+K15777+K15777+K15777+K15777
Glutathione metabolism	ko00480	24 out of 1853 1.29519697787372%	328 out of 26467 1.23927910227831%	0.441648	1	gene-LOC114924943;gene-LOC112734940;gene-LOC112711395;gene-LOC112701439;gene-LOC112703443;gene-LOC112790080;gene-LOC112791861;gene-LOC112792743;gene-LOC112710296;gene-LOC112727307;gene-LOC112727744;gene-LOC112728511;gene-LOC112732769;gene-LOC112732773;gene-LOC112734982;gene-LOC112737939;gene-LOC112792388;gene-LOC112783266;gene-LOC112791190;gene-LOC112733176;novel.1368;gene-LOC112755086;gene-LOC11…	K00036+K00036+K00383+K00434+K00799+K00799+K00799+K00799+K00799+K00799+K00799+K00799+K00799+K00799+K00799+K00799+K01256+K01469+K10807+K10807+K10807+K10808+K10808+K22596
Peroxisome	ko04146	24 out of 1853 1.29519697787372%	332 out of 26467 1.25439226206219%	0.46586	1	gene-LOC112754112;gene-LOC112755412;gene-LOC112776686;gene-LOC112784282;gene-LOC112717131;gene-LOC112772458;gene-LOC112706839;gene-LOC112734397;gene-LOC112758080;gene-LOC112758083;gene-LOC112703717;gene-LOC112695785;gene-LOC112783024;gene-LOC112792529;gene-LOC112734766;gene-LOC112707367;gene-LOC112772120;gene-LOC112772561;gene-LOC112784722;gene-LOC112784733;gene-LOC112706899;gene-LOC112706901;gen…	K01897+K01897+K01897+K01897+K01897+K04565+K04565+K05677+K08726+K08726+K08726+K08726+K11517+K11517+K11517+K13348+K13356+K13356+K13356+K13356+K13356+K13356+K13356+K17879
Valine, leucine and isoleucine degradation	ko00280	17 out of 1853 0.917431192660551%	237 out of 26467 0.895454717194998%	0.494988	1	gene-LOC112764537;gene-LOC112764858;gene-LOC112765451;gene-LOC112703192;gene-LOC112703193;gene-LOC112792229;gene-LOC112706187;gene-LOC112706188;gene-LOC112734413;gene-LOC112791071;gene-LOC112771329;gene-LOC112703016;gene-LOC112743801;gene-LOC112803982;gene-LOC112784507;gene-LOC112722296;gene-LOC112747783	K00020+K00020+K00020+K00020+K00020+K00020+K00020+K00020+K00020+K00128+K00166+K00166+K00827+K01641+K05605+K05607+K05607
Mismatch repair	ko03430	27 out of 1853 1.45709660010793%	380 out of 26467 1.43575017946877%	0.497134	1	gene-LOC112773275;gene-LOC112707936;gene-LOC112710961;gene-LOC112756346;gene-LOC112791802;gene-LOC112696051;gene-LOC112720054;gene-LOC112750206;gene-LOC112779232;gene-LOC112800919;gene-LOC112710174;novel.24;gene-LOC112708767;gene-LOC112751180;gene-LOC112756471;gene-LOC112695750;gene-LOC112755488;gene-LOC112755634;gene-LOC112709796;gene-LOC112698020;gene-LOC112779592;gene-LOC112712148;gene-LOC1128…	K02327+K02327+K02327+K04802+K04802+K04802+K04802+K07466+K07466+K07466+K07466+K07466+K08735+K08737+K08737+K08737+K10739+K10739+K10739+K10739+K10740+K10740+K10746+K10747+K10747+K10754+K10755
Selenocompound metabolism	ko00450	4 out of 1853 0.215866162978953%	52 out of 26467 0.196471077190464%	0.498409	1	gene-LOC112782319;gene-LOC112716416;gene-LOC112728804;gene-LOC112740450	K01739+K01739+K08247+K08247
C5-Branched dibasic acid metabolism	ko00660	2 out of 1853 0.107933081489477%	25 out of 26467 0.0944572486492613%	0.530597	1	gene-LOC112789393;novel.604	K00052+K00052
Pyruvate metabolism	ko00620	25 out of 1853 1.34916351861846%	358 out of 26467 1.35262780065742%	0.53534	1	gene-LOC112726743;gene-LOC112735613;gene-LOC112718423;gene-LOC112776951;gene-LOC112790189;novel.1757;gene-LOC112791071;gene-LOC112790744;gene-LOC112791853;gene-LOC112801018;gene-LOC112696565;gene-LOC112733985;gene-LOC112744700;gene-LOC112714326;gene-LOC112711102;gene-LOC112720576;gene-LOC112758878;gene-LOC112749753;gene-LOC112801389;gene-LOC112751357;gene-LOC112758842;gene-LOC112765554;gene-LOC11…	K00025+K00025+K00026+K00028+K00029+K00029+K00128+K00161+K00161+K00161+K00161+K00161+K00161+K00162+K00627+K01679+K01759+K01913+K01913+K01961+K02160+K02160+K02160+K18881+K18881
Photosynthesis - antenna proteins	ko00196	3 out of 1853 0.161899622234215%	40 out of 26467 0.151131597838818%	0.53773	1	gene-LOC112726629;gene-LOC112734748;gene-LOC112714873	K08908+K08908+K08917
Protein processing in endoplasmic reticulum	ko04141	70 out of 1853 3.77765785213168%	1007 out of 26467 3.80473797559225%	0.543658	1	gene-LOC112779424;gene-LOC112726621;gene-LOC112744797;gene-LOC112744798;gene-LOC112744799;novel.18;gene-LOC112765011;gene-LOC112775334;gene-LOC112784773;gene-LOC112709713;gene-LOC112714399;gene-LOC112723452;gene-LOC112728762;gene-LOC112729695;gene-LOC112736644;gene-LOC112736675;gene-LOC112744863;gene-LOC112699881;novel.1531;novel.1679;novel.1978;novel.305;gene-LOC112697246;gene-LOC112697247;novel…	K01230+K01230+K01456+K01456+K01456+K03094+K03283+K03283+K03283+K03283+K03283+K03283+K03283+K03283+K03283+K03283+K03283+K03283+K03283+K03283+K03283+K03283+K04079+K04079+K04079+K06689+K07151+K07953+K07953+K07953+K07953+K08057+K08852+K08852+K09487+K10661+K10661+K10661+K10666+K10666+K10956+K10956+K13525+K13993+K13993+K13993+K13993+K13993+K13993+K13993+K13993+K13993+K13993+K13993+K13993+K13993+K13993+…
One carbon pool by folate	ko00670	5 out of 1853 0.269832703723691%	70 out of 26467 0.264480296217932%	0.548004	1	gene-LOC112764960;novel.2429;novel.1007;gene-LOC112751947;gene-LOC112789171	K00600+K00600+K00600+K01934+K13998
Pantothenate and CoA biosynthesis	ko00770	10 out of 1853 0.539665407447383%	144 out of 26467 0.544073752219745%	0.5575	1	gene-LOC112789883;gene-LOC112737755;gene-LOC112791071;gene-LOC112702116;novel.1471;gene-LOC112800731;gene-LOC112722312;gene-LOC112767401;gene-LOC112791693;gene-LOC112733789	K00053+K00053+K00128+K01464+K01922+K02201+K09680+K17839+K17839+K17839
Glycosphingolipid biosynthesis - ganglio series	ko00604	9 out of 1853 0.485698866702644%	131 out of 26467 0.494955982922129%	0.572609	1	gene-LOC112766287;gene-LOC112777673;gene-LOC112786331;gene-LOC112792661;gene-LOC112712596;gene-LOC112715170;gene-LOC112723629;gene-LOC112727629;gene-LOC112745716	K12309+K12309+K12309+K12309+K12309+K12309+K12309+K12309+K12309
Caffeine metabolism	ko00232	1 out of 1853 0.0539665407447383%	12 out of 26467 0.0453394793516454%	0.581546	1	gene-LOC112744064	K00365
Glycosphingolipid biosynthesis - globo and isoglobo series	ko00603	3 out of 1853 0.161899622234215%	43 out of 26467 0.16246646767673%	0.58754	1	gene-LOC112727967;gene-LOC112784376;gene-LOC112715805	K01988+K07407+K07407
Other types of O-glycan biosynthesis	ko00514	5 out of 1853 0.269832703723691%	77 out of 26467 0.290928325839725%	0.633676	1	gene-LOC112696008;gene-LOC112750825;gene-LOC112777483;gene-LOC112712168;gene-LOC112748989	K18134+K20783+K20783+K20783+K20783
Nucleotide excision repair	ko03420	29 out of 1853 1.56502968159741%	436 out of 26467 1.64733441644312%	0.640768	1	gene-LOC112751224;gene-LOC112784756;gene-LOC112736391;gene-LOC112750848;gene-LOC112773275;gene-LOC112707936;gene-LOC112710961;gene-LOC112756346;gene-LOC112791802;gene-LOC112696051;gene-LOC112720054;gene-LOC112750206;gene-LOC112779232;gene-LOC112800919;gene-LOC112710174;novel.24;gene-LOC112755488;gene-LOC112755634;gene-LOC112709796;gene-LOC112698020;gene-LOC112779592;gene-LOC112712148;gene-LOC1127…	K02202+K02324+K02324+K02325+K02327+K02327+K02327+K04802+K04802+K04802+K04802+K07466+K07466+K07466+K07466+K07466+K10739+K10739+K10739+K10739+K10740+K10740+K10747+K10747+K10754+K10755+K10840+K10840+K10848
Nicotinate and nicotinamide metabolism	ko00760	5 out of 1853 0.269832703723691%	79 out of 26467 0.298484905731666%	0.656238	1	gene-LOC112750810;gene-LOC112800569;gene-LOC112748624;gene-LOC112723479;gene-LOC112699338	K00278+K00763+K00763+K01081+K01081
Basal transcription factors	ko03022	10 out of 1853 0.539665407447383%	159 out of 26467 0.600748101409302%	0.682536	1	gene-LOC112751224;gene-LOC112783032;gene-LOC112714395;gene-LOC112790448;gene-LOC112736289;gene-LOC112800690;gene-LOC112797230;gene-LOC112697064;novel.2891;gene-LOC112801491	K02202+K03120+K03120+K03122+K03122+K03124+K03127+K03128+K03130+K03137
Anthocyanin biosynthesis	ko00942	2 out of 1853 0.107933081489477%	33 out of 26467 0.124683568217025%	0.682587	1	gene-LOC112714792;gene-LOC112707232	K12930+K17193
Other glycan degradation	ko00511	14 out of 1853 0.755531570426336%	221 out of 26467 0.83500207805947%	0.689455	1	gene-LOC112784576;gene-LOC112802457;gene-LOC112714492;gene-LOC112714497;gene-LOC112766287;gene-LOC112777673;gene-LOC112786331;gene-LOC112792661;gene-LOC112712596;gene-LOC112715170;gene-LOC112723629;gene-LOC112727629;gene-LOC112745716;gene-LOC112773073	K01206+K01206+K01206+K01206+K12309+K12309+K12309+K12309+K12309+K12309+K12309+K12309+K12309+K17108
Fatty acid metabolism	ko01212	15 out of 1853 0.809498111171074%	240 out of 26467 0.906789587032909%	0.712639	1	gene-LOC112727575;gene-LOC112709732;gene-LOC112754112;gene-LOC112755412;gene-LOC112776686;gene-LOC112784282;gene-LOC112717131;gene-LOC112751357;gene-LOC112758842;gene-LOC112765554;gene-LOC112744550;gene-LOC112697400;gene-LOC112792393;gene-LOC112758124;gene-LOC112750051	K00059+K00648+K01897+K01897+K01897+K01897+K01897+K01961+K02160+K02160+K02160+K03921+K09458+K10527+K10781
Photosynthesis	ko00195	12 out of 1853 0.647598488936859%	194 out of 26467 0.732988249518268%	0.712667	1	gene-LOC112736240;gene-LOC112792125;gene-LOC112720565;gene-LOC112734296;gene-LOC112719671;gene-LOC112764744;gene-LOC112790583;gene-LOC112720204;gene-LOC112754380;gene-LOC112696294;gene-LOC112771801;gene-LOC112703414	K02634+K02639+K02639+K02639+K02641+K02716+K02716+K02716+K02721+K02721+K03541+K03541
Biotin metabolism	ko00780	3 out of 1853 0.161899622234215%	52 out of 26467 0.196471077190464%	0.714983	1	gene-LOC112727575;gene-LOC112792393;gene-LOC112712618	K00059+K09458+K19562
Indole alkaloid biosynthesis	ko00901	3 out of 1853 0.161899622234215%	53 out of 26467 0.200249367136434%	0.727068	1	gene-LOC112727890;gene-LOC112737957;gene-LOC112789577	K01593+K01593+K01757
Arginine biosynthesis	ko00220	7 out of 1853 0.377765785213168%	119 out of 26467 0.449616503570484%	0.735461	1	gene-LOC112801963;gene-LOC112720745;gene-LOC112748065;gene-LOC112797034;gene-LOC112789912;gene-LOC112720063;gene-LOC112737780	K00261+K00261+K01438+K01940+K14455+K14455+K14455
Pentose and glucuronate interconversions	ko00040	52 out of 1853 2.80626011872639%	801 out of 26467 3.02641024672233%	0.736555	1	gene-LOC112796910;gene-LOC112741651;gene-LOC112797843;gene-LOC112716472;gene-LOC112744548;gene-LOC112751998;gene-LOC112803052;gene-LOC112803053;gene-LOC112752260;gene-LOC112755331;gene-LOC112756494;gene-LOC112756559;gene-LOC112756681;gene-LOC112758659;gene-LOC112782499;gene-LOC112789466;gene-LOC112790769;gene-LOC112800684;gene-LOC112802068;gene-LOC112712436;gene-LOC112720178;gene-LOC112728218;gen…	K00002+K00008+K00012+K00012+K00012+K00078+K00078+K00078+K01051+K01051+K01051+K01051+K01051+K01051+K01051+K01051+K01051+K01051+K01051+K01051+K01051+K01051+K01051+K01051+K01051+K01051+K01051+K01051+K01184+K01184+K01184+K01184+K01184+K01184+K01184+K01213+K01213+K01728+K01728+K01728+K01728+K01728+K01728+K01728+K01728+K01728+K01728+K01805+K12447+K12447+K12447+K16190
Glycosphingolipid biosynthesis - lacto and neolacto series	ko00601	1 out of 1853 0.0539665407447383%	19 out of 26467 0.0717875089734386%	0.748313	1	gene-LOC112727967	K01988
Cysteine and methionine metabolism	ko00270	31 out of 1853 1.67296276308689%	493 out of 26467 1.86269694336343%	0.759113	1	gene-LOC112726743;gene-LOC112735613;gene-LOC112718423;gene-LOC112751272;gene-LOC112751621;gene-LOC112801761;gene-LOC112802078;gene-LOC112754196;gene-LOC112758002;gene-LOC112776577;gene-LOC112695610;gene-LOC112790135;gene-LOC112737991;gene-LOC112743801;gene-LOC112795682;novel.2241;gene-LOC112782319;gene-LOC112716416;gene-LOC112751340;gene-LOC112762594;gene-LOC112779756;gene-LOC112802019;gene-LOC11…	K00025+K00025+K00026+K00558+K00558+K00558+K00558+K00789+K00789+K00789+K00789+K00815+K00815+K00827+K01251+K01738+K01739+K01739+K05933+K05933+K05933+K05933+K05933+K08967+K08967+K12524+K14455+K14455+K14455+K20772+K20772
Tryptophan metabolism	ko00380	18 out of 1853 0.971397733405289%	297 out of 26467 1.12215211395322%	0.770152	1	gene-LOC112791071;gene-LOC112776502;gene-LOC112727890;gene-LOC112737957;gene-LOC112790430;gene-LOC112791445;gene-LOC112710329;gene-LOC112733462;gene-LOC112736310;gene-LOC112736311;gene-LOC112750083;gene-LOC112801162;gene-LOC112790407;gene-LOC112715761;gene-LOC112802176;gene-LOC112740898;gene-LOC112744643;gene-LOC112744668	K00128+K01426+K01593+K01593+K07408+K07408+K07408+K07408+K07408+K07408+K11820+K16903+K22450+K22450+K22588+K23947+K23947+K23947
Synthesis and degradation of ketone bodies	ko00072	1 out of 1853 0.0539665407447383%	23 out of 26467 0.0869006687573204%	0.811778	1	gene-LOC112803982	K01641
Glycosaminoglycan degradation	ko00531	9 out of 1853 0.485698866702644%	166 out of 26467 0.627196131031095%	0.829103	1	gene-LOC112766287;gene-LOC112777673;gene-LOC112786331;gene-LOC112792661;gene-LOC112712596;gene-LOC112715170;gene-LOC112723629;gene-LOC112727629;gene-LOC112745716	K12309+K12309+K12309+K12309+K12309+K12309+K12309+K12309+K12309
Purine metabolism	ko00230	30 out of 1853 1.61899622234215%	503 out of 26467 1.90047984282314%	0.843695	1	gene-LOC112744064;gene-LOC112709642;gene-LOC112734898;gene-LOC112800893;gene-LOC112759071;gene-LOC112696492;gene-LOC112723479;gene-LOC112699338;gene-LOC112702776;gene-LOC112723264;gene-LOC112795752;gene-LOC112741061;gene-LOC112722652;gene-LOC112711703;gene-LOC112796493;gene-LOC112747647;gene-LOC112696371;gene-LOC112791190;gene-LOC112733176;novel.1368;gene-LOC112755086;gene-LOC112697191;gene-LOC11…	K00365+K00759+K00856+K00860+K00939+K00939+K01081+K01081+K01488+K01488+K01510+K01510+K01514+K01835+K02083+K06928+K06966+K10807+K10807+K10807+K10808+K10808+K13484+K14641+K14641+K14641+K14641+K18453+K19964+K19964
Spliceosome	ko03040	59 out of 1853 3.18402590393956%	949 out of 26467 3.58559715872596%	0.848583	1	gene-LOC112765011;gene-LOC112775334;gene-LOC112784773;gene-LOC112709713;gene-LOC112714399;gene-LOC112723452;gene-LOC112728762;gene-LOC112729695;gene-LOC112736644;gene-LOC112736675;gene-LOC112744863;gene-LOC112699881;novel.1531;novel.1679;novel.1978;novel.305;gene-LOC112744839;gene-LOC112734098;gene-LOC112756524;gene-LOC112756551;gene-LOC112762431;gene-LOC112762465;gene-LOC112726310;gene-LOC112726…	K03283+K03283+K03283+K03283+K03283+K03283+K03283+K03283+K03283+K03283+K03283+K03283+K03283+K03283+K03283+K03283+K11087+K12741+K12818+K12818+K12818+K12818+K12818+K12818+K12818+K12818+K12818+K12818+K12818+K12818+K12818+K12818+K12818+K12818+K12818+K12819+K12819+K12823+K12831+K12833+K12833+K12835+K12835+K12835+K12842+K12842+K12848+K12854+K12859+K12861+K12874+K12874+K12874+K12874+K12890+K12890+K12891+…
Non-homologous end-joining	ko03450	1 out of 1853 0.0539665407447383%	26 out of 26467 0.0982355385952318%	0.848639	1	gene-LOC112750080	K03512
Propanoate metabolism	ko00640	7 out of 1853 0.377765785213168%	137 out of 26467 0.517625722597952%	0.85213	1	gene-LOC112771329;gene-LOC112703016;gene-LOC112751357;gene-LOC112758842;gene-LOC112765554;gene-LOC112744550;gene-LOC112784507	K00166+K00166+K01961+K02160+K02160+K02160+K05605
Aminoacyl-tRNA biosynthesis	ko00970	14 out of 1853 0.755531570426336%	253 out of 26467 0.955907356330525%	0.852758	1	gene-LOC112751167;gene-LOC112758844;gene-LOC112772514;gene-LOC112789057;gene-LOC112789368;gene-LOC112707644;gene-LOC112728079;gene-LOC112743827;gene-LOC112721216;gene-LOC112715045;gene-LOC112744987;gene-LOC112766023;gene-LOC112707973;gene-LOC112722799	K01870+K01870+K01870+K01870+K01870+K01870+K01870+K01870+K01876+K01880+K01880+K02433+K02433+K02433
Riboflavin metabolism	ko00740	4 out of 1853 0.215866162978953%	86 out of 26467 0.324932935353459%	0.860623	1	gene-LOC112737667;gene-LOC112782818;gene-LOC112714827;gene-LOC112779666	K00793+K14652+K14652+K18453
RNA polymerase	ko03020	10 out of 1853 0.539665407447383%	191 out of 26467 0.721653379680357%	0.867503	1	gene-LOC112771237;gene-LOC112732389;gene-LOC112756214;gene-LOC112789107;gene-LOC112796346;gene-LOC112741666;gene-LOC112777672;gene-LOC112711641;novel.437;novel.1178	K03002+K03009+K03011+K03013+K03017+K03017+K03023+K03023+K03026+K03046
Glycolysis / Gluconeogenesis	ko00010	28 out of 1853 1.51106314085267%	481 out of 26467 1.81735746401179%	0.868913	1	gene-LOC112796910;gene-LOC112789111;novel.2371;gene-LOC112791071;gene-LOC112790744;gene-LOC112791853;gene-LOC112801018;gene-LOC112696565;gene-LOC112733985;gene-LOC112744700;gene-LOC112714326;gene-LOC112711102;gene-LOC112722787;gene-LOC112795956;gene-LOC112722316;gene-LOC112736939;gene-LOC112749705;gene-LOC112801435;gene-LOC112765253;gene-LOC112703976;gene-LOC112746676;gene-LOC112711703;gene-LOC11…	K00002+K00121+K00121+K00128+K00161+K00161+K00161+K00161+K00161+K00161+K00162+K00627+K00850+K00895+K01568+K01623+K01792+K01792+K01803+K01803+K01810+K01835+K01913+K01913+K03841+K18857+K18857+K18857
Terpenoid backbone biosynthesis	ko00900	9 out of 1853 0.485698866702644%	175 out of 26467 0.661200740544829%	0.870792	1	gene-LOC112710464;gene-LOC112747624;gene-LOC112750849;gene-LOC112803982;gene-LOC112736519;gene-LOC112737563;novel.1186;gene-LOC112701951;gene-LOC112765596	K00021+K00021+K00587+K01641+K03526+K12742+K12742+K13789+K13789
Ascorbate and aldarate metabolism	ko00053	17 out of 1853 0.917431192660551%	308 out of 26467 1.1637133033589%	0.874808	1	gene-LOC112797843;gene-LOC112716472;gene-LOC112744548;gene-LOC112791071;gene-LOC112791254;gene-LOC112795565;gene-LOC112733284;gene-LOC112701439;gene-LOC112779482;gene-LOC112790684;gene-LOC112709988;gene-LOC112758272;novel.1607;novel.624;novel.1012;gene-LOC112779231;gene-LOC112728671	K00012+K00012+K00012+K00128+K00423+K00423+K00423+K00434+K00469+K00469+K00469+K10046+K12447+K12447+K12447+K16190+K17744
Ether lipid metabolism	ko00565	7 out of 1853 0.377765785213168%	142 out of 26467 0.536517172327804%	0.875899	1	gene-LOC112750488;gene-LOC112802719;gene-LOC112720152;gene-LOC112775924;gene-LOC112710277;gene-LOC112731709;gene-LOC112797338	K00993+K00993+K00993+K01114+K01114+K01115+K13510
Fatty acid elongation	ko00062	6 out of 1853 0.32379924446843%	126 out of 26467 0.476064533192277%	0.882569	1	gene-LOC112797453;gene-LOC112744087;gene-LOC112775641;gene-LOC112786871;gene-LOC112711163;gene-LOC112726581	K01068+K01068+K15397+K15397+K15397+K15397
Glycosylphosphatidylinositol (GPI)-anchor biosynthesis	ko00563	5 out of 1853 0.269832703723691%	109 out of 26467 0.411833604110779%	0.886588	1	gene-LOC112766785;gene-LOC112773148;gene-LOC112702532;gene-LOC112782742;gene-LOC112727227	K03860+K03860+K03860+K03860+K05284
Sulfur metabolism	ko00920	5 out of 1853 0.269832703723691%	110 out of 26467 0.41561189405675%	0.89117	1	gene-LOC112789586;gene-LOC112800893;novel.2241;gene-LOC112782319;gene-LOC112716416	K00387+K00860+K01738+K01739+K01739
Galactose metabolism	ko00052	26 out of 1853 1.40313005936319%	459 out of 26467 1.73423508520044%	0.892458	1	gene-LOC112722787;gene-LOC112796492;gene-LOC112772599;gene-LOC112775923;gene-LOC112707876;gene-LOC112726722;gene-LOC112726723;gene-LOC112735460;gene-LOC112749730;gene-LOC112722762;gene-LOC112711703;gene-LOC112784376;gene-LOC112715805;gene-LOC112766287;gene-LOC112777673;gene-LOC112786331;gene-LOC112792661;gene-LOC112712596;gene-LOC112715170;gene-LOC112723629;gene-LOC112727629;gene-LOC112745716;nov…	K00850+K01187+K01193+K01193+K01193+K01193+K01193+K01193+K01784+K01784+K01835+K07407+K07407+K12309+K12309+K12309+K12309+K12309+K12309+K12309+K12309+K12309+K12447+K12447+K12447+K18819
Biosynthesis of unsaturated fatty acids	ko01040	3 out of 1853 0.161899622234215%	73 out of 26467 0.275815166055843%	0.893407	1	gene-LOC112797453;gene-LOC112744087;gene-LOC112697400	K01068+K01068+K03921
Homologous recombination	ko03440	30 out of 1853 1.61899622234215%	530 out of 26467 2.00249367136434%	0.907849	1	gene-LOC112773275;gene-LOC112707936;gene-LOC112710961;gene-LOC112790360;gene-LOC112696907;gene-LOC112738287;gene-LOC112750206;gene-LOC112779232;gene-LOC112800919;gene-LOC112710174;novel.24;gene-LOC112795580;gene-LOC112740860;gene-LOC112710527;gene-LOC112755488;gene-LOC112755634;gene-LOC112709796;gene-LOC112698020;gene-LOC112779592;gene-LOC112712148;gene-LOC112779459;gene-LOC112710758;gene-LOC1127…	K02327+K02327+K02327+K03553+K03553+K03553+K07466+K07466+K07466+K07466+K07466+K08775+K08775+K10728+K10739+K10739+K10739+K10739+K10740+K10740+K10901+K10901+K11864+K12173+K12173+K12173+K12173+K12173+K12173+K12173
Limonene and pinene degradation	ko00903	1 out of 1853 0.0539665407447383%	34 out of 26467 0.128461858162995%	0.915367	1	gene-LOC112791071	K00128
Lysine degradation	ko00310	8 out of 1853 0.431732325957906%	178 out of 26467 0.672535610382741%	0.936351	1	gene-LOC112791071;gene-LOC112758866;gene-LOC112695312;gene-LOC112802999;gene-LOC112777406;gene-LOC112748576;gene-LOC112697770;gene-LOC112699474	K00128+K09188+K09188+K11426+K11430+K11430+K11433+K15588
Sulfur relay system	ko04122	1 out of 1853 0.0539665407447383%	43 out of 26467 0.16246646767673%	0.956004	1	novel.219	K03639
N-Glycan biosynthesis	ko00510	13 out of 1853 0.701565029681597%	281 out of 26467 1.0616994748177%	0.960965	1	gene-LOC112792180;gene-LOC112723299;gene-LOC112734357;gene-LOC112785548;gene-LOC112736458;gene-LOC112779424;gene-LOC112726621;gene-LOC112775627;gene-LOC112751502;gene-LOC112738385;gene-LOC112726933;gene-LOC112729143;novel.1540	K00737+K00737+K00737+K00902+K00902+K01230+K01230+K03844+K07151+K07441+K12345+K12345+K12345
Pentose phosphate pathway	ko00030	9 out of 1853 0.485698866702644%	211 out of 26467 0.797219178599766%	0.963517	1	gene-LOC114924943;gene-LOC112734940;gene-LOC112722787;gene-LOC112795956;gene-LOC112736939;gene-LOC112796245;gene-LOC112746676;gene-LOC112711703;gene-LOC112733379	K00036+K00036+K00850+K00895+K01623+K01807+K01810+K01835+K03841
Endocytosis	ko04144	54 out of 1853 2.91419320021587%	966 out of 26467 3.64982808780746%	0.968509	1	gene-LOC112784662;gene-LOC112714966;gene-LOC112731709;gene-LOC112778986;novel.1193;gene-LOC112765011;gene-LOC112775334;gene-LOC112784773;gene-LOC112709713;gene-LOC112714399;gene-LOC112723452;gene-LOC112728762;gene-LOC112729695;gene-LOC112736644;gene-LOC112736675;gene-LOC112744863;gene-LOC112699881;novel.1531;novel.1679;novel.1978;novel.305;gene-LOC112769225;gene-LOC112772246;gene-LOC112707172;gen…	K00889+K00889+K01115+K01528+K01528+K03283+K03283+K03283+K03283+K03283+K03283+K03283+K03283+K03283+K03283+K03283+K03283+K03283+K03283+K03283+K03283+K07904+K07904+K07904+K07937+K12183+K12184+K12192+K12200+K12200+K12200+K12471+K12471+K12472+K12472+K12472+K12472+K12483+K12483+K12486+K12489+K12489+K18442+K19476+K19476+K19476+K19476+K19476+K19476+K19476+K19476+K19476+K19476+K23612
Glucosinolate biosynthesis	ko00966	2 out of 1853 0.107933081489477%	76 out of 26467 0.287150035893754%	0.973125	1	gene-LOC112750083;gene-LOC112719881	K11820+K12153
Proteasome	ko03050	12 out of 1853 0.647598488936859%	280 out of 26467 1.05792118487173%	0.978273	1	gene-LOC112776550;gene-LOC112747720;gene-LOC112755312;gene-LOC112782364;gene-LOC112789694;gene-LOC112717066;gene-LOC112737570;gene-LOC112741352;gene-LOC112750021;gene-LOC112801117;gene-LOC112706386;gene-LOC112697719	K02734+K03029+K03030+K03063+K03063+K03063+K03063+K03063+K06699+K06699+K06699+K06700
Citrate cycle (TCA cycle)	ko00020	16 out of 1853 0.863464651915812%	369 out of 26467 1.3941889900631%	0.987752	1	gene-LOC112726743;gene-LOC112735613;gene-LOC112718423;gene-LOC112777743;gene-LOC112728964;novel.1665;gene-LOC112790744;gene-LOC112791853;gene-LOC112801018;gene-LOC112696565;gene-LOC112733985;gene-LOC112744700;gene-LOC112714326;gene-LOC112711102;gene-LOC112703043;gene-LOC112720576	K00025+K00025+K00026+K00030+K00030+K00030+K00161+K00161+K00161+K00161+K00161+K00161+K00162+K00627+K01648+K01679
Oxidative phosphorylation	ko00190	16 out of 1853 0.863464651915812%	372 out of 26467 1.40552385990101%	0.988956	1	gene-LOC112775929;gene-LOC112727258;gene-LOC112782477;gene-LOC112716360;gene-LOC112697903;gene-LOC114926174;novel.2553;novel.2884;novel.2886;novel.265;novel.490;gene-LOC112705600;gene-LOC112707408;gene-LOC112710354;gene-LOC112710355;novel.1179	K01507+K01507+K01535+K01535+K01535+K02132+K02132+K02132+K02132+K02147+K02147+K02154+K02260+K03946+K03946+K05573
Carbon metabolism	ko01200	56 out of 1853 3.02212628170534%	1061 out of 26467 4.00876563267465%	0.991492	1	gene-LOC112726743;gene-LOC112735613;gene-LOC112718423;gene-LOC112776951;gene-LOC112790189;novel.1757;gene-LOC112777743;gene-LOC112728964;novel.1665;gene-LOC114924943;gene-LOC112734940;gene-LOC112789111;novel.2371;gene-LOC112790744;gene-LOC112791853;gene-LOC112801018;gene-LOC112696565;gene-LOC112733985;gene-LOC112744700;gene-LOC112714326;gene-LOC112801963;gene-LOC112720745;gene-LOC112764960;novel.…	K00025+K00025+K00026+K00028+K00029+K00029+K00030+K00030+K00030+K00036+K00036+K00121+K00121+K00161+K00161+K00161+K00161+K00161+K00161+K00162+K00261+K00261+K00600+K00600+K00600+K00627+K00850+K01601+K01602+K01623+K01637+K01679+K01738+K01754+K01803+K01803+K01807+K01810+K01913+K01913+K01961+K02160+K02160+K02160+K03841+K05298+K05298+K05298+K05605+K11517+K11517+K11517+K14455+K14455+K14455+K15919
Histidine metabolism	ko00340	3 out of 1853 0.161899622234215%	123 out of 26467 0.464729663354366%	0.993088	1	gene-LOC112791071;gene-LOC112712425;gene-LOC112734483	K00128+K01590+K01590
Ubiquinone and other terpenoid-quinone biosynthesis	ko00130	19 out of 1853 1.02536427415003%	442 out of 26467 1.67000415611894%	0.993525	1	gene-LOC112712108;gene-LOC112719871;gene-LOC112790135;gene-LOC112737991;gene-LOC112771695;gene-LOC112765482;gene-LOC112776009;gene-LOC112702876;novel.1216;gene-LOC112749832;gene-LOC112801152;gene-LOC112790139;gene-LOC112795851;gene-LOC112707569;gene-LOC112720158;gene-LOC112720245;gene-LOC112784780;novel.1117;gene-LOC112720366	K00487+K00487+K00815+K00815+K01904+K03809+K03809+K03809+K03809+K05928+K06127+K09833+K09833+K09833+K09833+K09833+K09834+K12502+K14759
Protein export	ko03060	5 out of 1853 0.269832703723691%	173 out of 26467 0.653644160652889%	0.994416	1	gene-LOC112727113;gene-LOC112743866;gene-LOC112703486;gene-LOC112723131;gene-LOC112754661	K03070+K09647+K10956+K10956+K12272
Glycine, serine and threonine metabolism	ko00260	16 out of 1853 0.863464651915812%	405 out of 26467 1.53020742811803%	0.996648	1	gene-LOC112779217;gene-LOC112802574;gene-LOC112778214;gene-LOC112789061;gene-LOC112711801;gene-LOC112737643;novel.100;gene-LOC112764960;novel.2429;novel.1007;gene-LOC112743801;gene-LOC112723671;gene-LOC112696816;gene-LOC112728894;gene-LOC112728950;gene-LOC112710096	K00130+K00130+K00276+K00276+K00276+K00276+K00276+K00600+K00600+K00600+K00827+K01733+K01733+K01754+K12524+K15919
Ribosome biogenesis in eukaryotes	ko03008	16 out of 1853 0.863464651915812%	409 out of 26467 1.54532058790192%	0.997118	1	gene-LOC112747847;gene-LOC112764950;gene-LOC112705914;novel.2314;novel.1085;novel.1099;gene-LOC112751859;gene-LOC112756296;gene-LOC112789289;gene-LOC112715741;gene-LOC112800814;gene-LOC112805329;gene-LOC112749531;gene-LOC112766033;gene-LOC112705681;gene-LOC112730715	K03115+K03539+K03539+K06943+K06943+K06943+K11883+K11883+K14290+K14521+K14561+K14561+K14561+K14564+K14564+K14564
Various types of N-glycan biosynthesis	ko00513	6 out of 1853 0.32379924446843%	242 out of 26467 0.91434616692485%	0.999511	1	gene-LOC112779424;gene-LOC112726621;gene-LOC112720198;gene-LOC112775627;gene-LOC112751502;gene-LOC112738385	K01230+K01230+K03714+K03844+K07151+K07441
Fructose and mannose metabolism	ko00051	14 out of 1853 0.755531570426336%	424 out of 26467 1.60199493709147%	0.999686	1	gene-LOC112741651;gene-LOC112772207;gene-LOC112706601;novel.63;gene-LOC112722787;gene-LOC112795956;gene-LOC112736939;gene-LOC112800797;gene-LOC112749515;gene-LOC112765253;gene-LOC112703976;gene-LOC112705064;gene-LOC112733379;gene-LOC112744052	K00008+K00847+K00847+K00847+K00850+K00895+K01623+K01711+K01711+K01803+K01803+K01805+K03841+K17497
RNA degradation	ko03018	17 out of 1853 0.917431192660551%	488 out of 26467 1.84380549363358%	0.999731	1	gene-LOC112722787;gene-LOC112775116;gene-LOC112786707;gene-LOC112765297;gene-LOC112702171;gene-LOC112758660;gene-LOC112696208;gene-LOC112727873;gene-LOC112712354;gene-LOC112741908;gene-LOC112759145;gene-LOC112766214;gene-LOC112711084;gene-LOC112711451;gene-LOC112727600;gene-LOC112743773;gene-LOC112757643	K00850+K03654+K04043+K04077+K04077+K12585+K12585+K12591+K12603+K12611+K12614+K12614+K12614+K12614+K12614+K12614+K14442
Ubiquitin mediated proteolysis	ko04120	19 out of 1853 1.02536427415003%	532 out of 26467 2.01005025125628%	0.999776	1	novel.18;gene-LOC112712180;novel.2445;gene-LOC112710886;gene-LOC112734539;gene-LOC112736830;gene-LOC112770687;gene-LOC112750882;gene-LOC112751896;gene-LOC112802387;gene-LOC112802965;gene-LOC112706417;gene-LOC112796295;gene-LOC112741607;gene-LOC112791086;gene-LOC112791582;gene-LOC112733630;gene-LOC112743531;gene-LOC112736213	K03094+K03875+K03875+K04506+K04506+K06689+K10144+K10260+K10260+K10260+K10260+K10260+K10589+K10589+K10615+K10615+K10615+K10615+K20217
Biosynthesis of amino acids	ko01230	52 out of 1853 2.80626011872639%	1145 out of 26467 4.32614198813617%	0.999835	1	gene-LOC112777743;gene-LOC112728964;novel.1665;gene-LOC112789393;novel.604;gene-LOC112789883;gene-LOC112737755;gene-LOC112755343;gene-LOC112697424;gene-LOC112764960;novel.2429;novel.1007;gene-LOC112754196;gene-LOC112758002;gene-LOC112776577;gene-LOC112695610;gene-LOC112722787;gene-LOC112743642;gene-LOC112748065;gene-LOC112736939;gene-LOC112782552;gene-LOC112715413;gene-LOC112723671;gene-LOC112696…	K00030+K00030+K00030+K00052+K00052+K00053+K00053+K00264+K00264+K00600+K00600+K00600+K00789+K00789+K00789+K00789+K00850+K00891+K01438+K01623+K01657+K01657+K01733+K01733+K01736+K01738+K01739+K01739+K01754+K01803+K01803+K01807+K01850+K01850+K01850+K01940+K01953+K01953+K01953+K01953+K01953+K01953+K12524+K12657+K12657+K12657+K12657+K13832+K14455+K14455+K14455+K15227
2-Oxocarboxylic acid metabolism	ko01210	13 out of 1853 0.701565029681597%	441 out of 26467 1.66622586617297%	0.999944	1	gene-LOC112777743;gene-LOC112728964;novel.1665;gene-LOC112789393;novel.604;gene-LOC112789883;gene-LOC112737755;gene-LOC112748065;gene-LOC112750083;gene-LOC112719881;gene-LOC112789912;gene-LOC112720063;gene-LOC112737780	K00030+K00030+K00030+K00052+K00052+K00053+K00053+K01438+K11820+K12153+K14455+K14455+K14455
mRNA surveillance pathway	ko03015	19 out of 1853 1.02536427415003%	604 out of 26467 2.28208712736615%	0.999989	1	gene-LOC112758089;gene-LOC112777313;gene-LOC112695551;gene-LOC112711278;gene-LOC112752078;gene-LOC112792559;gene-LOC112803129;gene-LOC112723668;gene-LOC112696849;gene-LOC112749878;gene-LOC112800703;gene-LOC112706153;gene-LOC112749169;gene-LOC112767199;gene-LOC112727922;novel.2704;gene-LOC112750033;gene-LOC112776653;gene-LOC112712139	K06269+K06269+K06269+K06269+K11584+K11584+K11584+K14397+K14397+K14399+K14399+K14399+K14399+K14400+K14400+K14400+K14401+K14404+K14404
Monobactam biosynthesis	ko00261	1 out of 1853 0.0539665407447383%	201 out of 26467 0.759436279140061%	1	1	gene-LOC112728950	K12524
Lysine biosynthesis	ko00300	1 out of 1853 0.0539665407447383%	208 out of 26467 0.785884308761854%	1	1	gene-LOC112728950	K12524
RNA transport	ko03013	22 out of 1853 1.18726389638424%	791 out of 26467 2.98862734726263%	1	1	gene-LOC112710773;gene-LOC112773190;gene-LOC112708169;gene-LOC112751876;gene-LOC112802942;gene-LOC112711594;gene-LOC112749693;gene-LOC112731464;gene-LOC112728486;gene-LOC112699991;gene-LOC112744913;gene-LOC112764950;gene-LOC112705914;gene-LOC112789289;gene-LOC112715238;gene-LOC112715622;gene-LOC112715024;gene-LOC112696443;gene-LOC112744842;gene-LOC112778527;gene-LOC112711826;gene-LOC112742122	K00784+K03113+K03113+K03231+K03231+K03231+K03239+K03239+K03248+K03260+K03262+K03539+K03539+K14290+K14300+K14300+K14308+K14317+K14317+K14319+K14319+K14319
Sesquiterpenoid and triterpenoid biosynthesis	ko00909	6 out of 1853 0.32379924446843%	430 out of 26467 1.6246646767673%	1	1	gene-LOC112800634;gene-LOC112755731;gene-LOC112770650;gene-LOC112771646;gene-LOC112707844;gene-LOC112801982	K15472+K15803+K15803+K15803+K15803+K20659
Ribosome	ko03010	19 out of 1853 1.02536427415003%	994 out of 26467 3.75562020629463%	1	1	gene-LOC112754535;gene-LOC112706793;gene-LOC114924202;gene-LOC114925693;novel.712;gene-LOC112727120;gene-LOC112756107;gene-LOC112715908;gene-LOC112707775;gene-LOC112727977;gene-LOC112794400;gene-LOC112735943;gene-LOC112728937;novel.2887;novel.2893;gene-LOC112769356;gene-LOC112744963;gene-LOC112783331;gene-LOC112740044	K02865+K02870+K02882+K02882+K02883+K02894+K02896+K02899+K02902+K02902+K02913+K02914+K02937+K02950+K02950+K02956+K02993+K02998+K02998
Linoleic acid metabolism	ko00591	17 out of 1853 0.917431192660551%	1091 out of 26467 4.12211433105376%	1	1	gene-LOC112758622;gene-LOC112777604;gene-LOC112791475;gene-LOC112695228;gene-LOC112710496;gene-LOC112733497;gene-LOC112734832;gene-LOC112804005;gene-LOC112736318;gene-LOC112775199;gene-LOC112776097;gene-LOC112776420;gene-LOC112779426;gene-LOC112710190;gene-LOC112710462;gene-LOC112710463;gene-LOC112710465	K00454+K00454+K00454+K00454+K00454+K00454+K00454+K07418+K07418+K15718+K15718+K15718+K15718+K15718+K15718+K15718+K15718

## Sheet: KEGG(Tif15DAP vs. Lps15DAP)
#Kegg_pathway	ko_id	Cluter_frequency	Genome_frequency	P-value	Corrected_P-value	GeneID	KEGG Orthology
Flavonoid biosynthesis	ko00941	75 out of 2681 2.79746363297277%	219 out of 26467 0.827445498167529%	1.62115e-12	2.23718e-10	gene-LOC112796379;gene-LOC112719684;gene-LOC112777310;gene-LOC112794230;gene-LOC112712108;gene-LOC112719871;gene-LOC112782895;gene-LOC112784679;gene-LOC112802037;gene-LOC112715608;gene-LOC112755722;gene-LOC112755723;gene-LOC112790504;gene-LOC112794638;gene-LOC112795670;gene-LOC112796250;gene-LOC112796251;gene-LOC112796253;gene-LOC112796254;gene-LOC112796255;gene-LOC112796256;gene-LOC112796257;gen…	K00475+K00475+K00487+K00487+K00487+K00487+K00588+K00588+K00588+K00588+K00660+K00660+K00660+K00660+K00660+K00660+K00660+K00660+K00660+K00660+K00660+K00660+K00660+K00660+K00660+K00660+K00660+K00660+K00660+K00660+K00660+K00660+K00660+K00660+K00660+K00660+K00660+K00660+K00660+K00660+K00660+K00660+K00660+K00660+K00660+K00660+K00660+K00660+K00660+K00660+K00660+K00660+K00660+K01859+K01859+K01859+K01859+…
MAPK signaling pathway - plant	ko04016	229 out of 2681 8.54158895934353%	1446 out of 26467 5.46340726187328%	1.73683e-12	2.39683e-10	gene-LOC112732439;gene-LOC112771327;gene-LOC112726696;gene-LOC112727539;gene-LOC112758707;gene-LOC112785112;gene-LOC112792319;gene-LOC112792710;gene-LOC112714473;gene-LOC112727064;gene-LOC112734516;gene-LOC112737765;gene-LOC112738980;gene-LOC112751655;gene-LOC112755230;gene-LOC112755345;gene-LOC112755352;gene-LOC112763787;gene-LOC112764580;gene-LOC112766335;gene-LOC112766667;gene-LOC112773160;gen…	K00940+K02183+K02183+K02183+K13413+K13413+K13413+K13413+K13413+K13413+K13413+K13413+K13413+K13416+K13416+K13416+K13416+K13416+K13416+K13416+K13416+K13416+K13416+K13416+K13416+K13416+K13416+K13416+K13416+K13416+K13416+K13416+K13416+K13416+K13416+K13416+K13416+K13416+K13416+K13416+K13420+K13420+K13420+K13420+K13420+K13420+K13420+K13420+K13420+K13420+K13420+K13420+K13420+K13420+K13420+K13420+K13420+…
Phenylpropanoid biosynthesis	ko00940	168 out of 2681 6.26631853785901%	778 out of 26467 2.93950957796501%	2.79499e-12	3.85708e-10	gene-LOC112758044;gene-LOC112782630;gene-LOC112791183;gene-LOC112791325;gene-LOC112791712;gene-LOC112711957;gene-LOC112714787;gene-LOC112696397;gene-LOC112733163;gene-LOC112733818;gene-LOC112740429;gene-LOC112747354;gene-LOC112750484;gene-LOC112754578;gene-LOC112754741;gene-LOC112755082;gene-LOC112755831;gene-LOC112766174;gene-LOC112766730;gene-LOC112702310;gene-LOC112772485;gene-LOC112702699;gen…	K00083+K00083+K00083+K00083+K00083+K00083+K00083+K00083+K00083+K00083+K00083+K00083+K00430+K00430+K00430+K00430+K00430+K00430+K00430+K00430+K00430+K00430+K00430+K00430+K00430+K00430+K00430+K00430+K00430+K00430+K00430+K00430+K00430+K00430+K00430+K00430+K00430+K00430+K00430+K00430+K00430+K00430+K00430+K00430+K00430+K00430+K00430+K00430+K00430+K00430+K00430+K00487+K00487+K00487+K00487+K00588+K00588+…
Circadian rhythm - plant	ko04712	75 out of 2681 2.79746363297277%	330 out of 26467 1.24683568217025%	1.27424e-11	1.75845e-09	gene-LOC112755722;gene-LOC112755723;gene-LOC112790504;gene-LOC112794638;gene-LOC112795670;gene-LOC112796250;gene-LOC112796251;gene-LOC112796253;gene-LOC112796254;gene-LOC112796255;gene-LOC112796256;gene-LOC112796257;gene-LOC112796258;gene-LOC112796259;gene-LOC112796262;gene-LOC112796265;gene-LOC112796266;gene-LOC112796273;gene-LOC112796274;gene-LOC112796275;gene-LOC112796278;gene-LOC112720208;gen…	K00660+K00660+K00660+K00660+K00660+K00660+K00660+K00660+K00660+K00660+K00660+K00660+K00660+K00660+K00660+K00660+K00660+K00660+K00660+K00660+K00660+K00660+K00660+K00660+K00660+K00660+K00660+K00660+K00660+K00660+K00660+K00660+K00660+K00660+K00660+K00660+K00660+K00660+K00660+K00660+K00660+K00660+K00660+K03097+K03097+K03097+K03097+K12116+K12120+K12120+K12124+K12124+K12124+K12126+K12126+K12126+K12126+…
Metabolic pathways	ko01100	1301 out of 2681 48.526669153301%	11296 out of 26467 42.6795632296822%	1.23483e-10	1.70407e-08	gene-LOC112797019;gene-LOC112743638;gene-LOC112796910;gene-LOC112727802;gene-LOC112728268;gene-LOC112748321;gene-LOC112748327;gene-LOC112751706;gene-LOC112802775;gene-LOC112741651;gene-LOC112709782;gene-LOC112722570;gene-LOC112764537;gene-LOC112764858;gene-LOC112765451;gene-LOC112785003;gene-LOC112703192;gene-LOC112703193;gene-LOC112792229;gene-LOC112706187;gene-LOC112714840;gene-LOC112734413;gen…	K00001+K00001+K00002+K00002+K00002+K00002+K00002+K00008+K00008+K00008+K00012+K00012+K00020+K00020+K00020+K00020+K00020+K00020+K00020+K00020+K00020+K00020+K00026+K00026+K00029+K00029+K00029+K00030+K00033+K00033+K00036+K00036+K00052+K00058+K00058+K00059+K00059+K00059+K00059+K00078+K00079+K00079+K00083+K00083+K00083+K00083+K00083+K00083+K00083+K00083+K00083+K00083+K00083+K00083+K00103+K00108+K00108+…
Biosynthesis of secondary metabolites	ko01110	774 out of 2681 28.869824692279%	6189 out of 26467 23.3838364756111%	1.26847e-10	1.75048e-08	gene-LOC112797019;gene-LOC112743638;gene-LOC112796910;gene-LOC112727802;gene-LOC112728268;gene-LOC112748321;gene-LOC112748327;gene-LOC112789683;gene-LOC112715516;novel.2801;novel.1665;gene-LOC112797970;gene-LOC112744673;gene-LOC112796799;gene-LOC112719628;novel.604;gene-LOC112795532;gene-LOC112740807;gene-LOC112754889;gene-LOC112727575;gene-LOC112697007;gene-LOC112744880;gene-LOC112758044;gene-LO…	K00001+K00001+K00002+K00002+K00002+K00002+K00002+K00006+K00026+K00026+K00030+K00033+K00033+K00036+K00036+K00052+K00058+K00058+K00059+K00059+K00059+K00059+K00083+K00083+K00083+K00083+K00083+K00083+K00083+K00083+K00083+K00083+K00083+K00083+K00111+K00121+K00121+K00121+K00121+K00121+K00121+K00128+K00128+K00134+K00134+K00164+K00164+K00166+K00218+K00218+K00228+K00232+K00232+K00276+K00276+K00276+K00276+…
Plant hormone signal transduction	ko04075	213 out of 2681 7.94479671764267%	1560 out of 26467 5.89413231571391%	3.01279e-06	0.000415765	gene-LOC112758544;gene-LOC112800573;gene-LOC112695628;gene-LOC112710631;gene-LOC112723418;gene-LOC112748627;gene-LOC112758707;gene-LOC112785112;gene-LOC112792319;gene-LOC112792710;gene-LOC112714473;gene-LOC112727064;gene-LOC112734516;gene-LOC112737765;gene-LOC112738980;gene-LOC112755327;gene-LOC112758858;gene-LOC112764761;gene-LOC112765600;gene-LOC112766966;gene-LOC112771683;gene-LOC112782665;gen…	K12126+K12126+K12126+K12126+K12126+K12126+K13413+K13413+K13413+K13413+K13413+K13413+K13413+K13413+K13413+K13415+K13415+K13415+K13415+K13415+K13415+K13415+K13415+K13415+K13415+K13415+K13415+K13415+K13415+K13415+K13415+K13415+K13415+K13415+K13415+K13415+K13415+K13415+K13415+K13415+K13415+K13415+K13416+K13416+K13416+K13416+K13416+K13416+K13416+K13416+K13416+K13416+K13416+K13416+K13416+K13416+K13416+…
Plant-pathogen interaction	ko04626	308 out of 2681 11.4882506527415%	2417 out of 26467 9.13212679941059%	8.4084e-06	0.00116036	gene-LOC112764128;gene-LOC112705601;gene-LOC112771327;gene-LOC112726696;gene-LOC112727539;gene-LOC112751856;gene-LOC112755147;gene-LOC112802917;gene-LOC112697246;gene-LOC112790542;gene-LOC112750822;gene-LOC112755681;gene-LOC112758441;gene-LOC112766334;gene-LOC112771543;gene-LOC112772849;gene-LOC112705351;gene-LOC112695314;gene-LOC112706008;gene-LOC112737873;novel.1403;gene-LOC112757365;gene-LOC11…	K01373+K01373+K02183+K02183+K02183+K04079+K04079+K04079+K04079+K04368+K05391+K05391+K05391+K05391+K05391+K05391+K05391+K05391+K05391+K05391+K09487+K13412+K13412+K13413+K13413+K13413+K13413+K13413+K13413+K13413+K13413+K13413+K13416+K13416+K13416+K13416+K13416+K13416+K13416+K13416+K13416+K13416+K13416+K13416+K13416+K13416+K13416+K13416+K13416+K13416+K13416+K13416+K13416+K13416+K13416+K13416+K13416+…
Isoflavonoid biosynthesis	ko00943	47 out of 2681 1.75307720999627%	247 out of 26467 0.933237616654702%	1.66534e-05	0.00229817	gene-LOC112791520;gene-LOC112749888;gene-LOC112749893;gene-LOC112766645;gene-LOC112776333;gene-LOC112782242;gene-LOC112784641;gene-LOC112786326;gene-LOC112786693;gene-LOC112801247;gene-LOC112705825;gene-LOC112711824;gene-LOC112715348;gene-LOC112715350;gene-LOC112715559;gene-LOC112791519;gene-LOC112733553;gene-LOC112789279;gene-LOC112799808;gene-LOC112734659;gene-LOC112737206;gene-LOC112741794;nov…	K13257+K13258+K13258+K13258+K13258+K13258+K13258+K13258+K13258+K13258+K13258+K13258+K13258+K13258+K13258+K13259+K13259+K13260+K13260+K13260+K13260+K13260+K13260+K13261+K13261+K13261+K13261+K13261+K13261+K13262+K13262+K13262+K13262+K13262+K13264+K13264+K13264+K13264+K13264+K13264+K13264+K13264+K13264+K13265+K13266+K13266+K13266
Starch and sucrose metabolism	ko00500	171 out of 2681 6.37821708317792%	1241 out of 26467 4.68885782294933%	1.7412e-05	0.00240286	gene-LOC112749664;gene-LOC112749677;gene-LOC112749706;gene-LOC112750127;gene-LOC112751480;gene-LOC112751484;gene-LOC112751488;gene-LOC112751493;gene-LOC112751497;gene-LOC112751544;gene-LOC112751548;gene-LOC112751549;gene-LOC112758234;gene-LOC112769348;gene-LOC112769350;gene-LOC112769411;gene-LOC112780107;gene-LOC112789103;gene-LOC112791679;gene-LOC112792657;gene-LOC112792658;gene-LOC112801816;gen…	K00695+K00695+K00695+K00695+K00695+K00695+K00695+K00695+K00695+K00695+K00695+K00695+K00695+K00695+K00695+K00695+K00695+K00695+K00695+K00695+K00695+K00695+K00695+K00695+K00695+K00695+K00695+K00695+K00695+K00695+K00695+K00695+K00695+K00695+K00695+K00695+K00700+K00750+K00750+K00844+K00844+K00847+K00847+K00847+K00847+K00963+K00975+K00975+K00975+K00975+K00975+K00975+K00975+K00975+K01087+K01087+K01087+…
Betalain biosynthesis	ko00965	18 out of 2681 0.671391271913465%	71 out of 26467 0.268258586163902%	0.000191912	0.0264839	gene-LOC112750865;gene-LOC112751610;gene-LOC112751612;gene-LOC112765272;gene-LOC112765593;gene-LOC112783874;gene-LOC112703242;gene-LOC112786671;gene-LOC112800716;gene-LOC112801768;gene-LOC112802403;gene-LOC112706220;gene-LOC112706878;gene-LOC112716393;gene-LOC112722750;gene-LOC112740679;gene-LOC112744491;gene-LOC112749233	K15777+K15777+K15777+K15777+K15777+K15777+K15777+K15777+K15777+K15777+K15777+K15777+K15777+K15777+K15777+K15777+K15777+K15777
Monoterpenoid biosynthesis	ko00902	27 out of 2681 1.0070869078702%	129 out of 26467 0.487399403030189%	0.000199985	0.027598	gene-LOC112789840;gene-LOC112726767;gene-LOC112735873;gene-LOC112771293;gene-LOC112772279;gene-LOC112703426;gene-LOC112707463;gene-LOC112776832;gene-LOC112778732;gene-LOC112712387;gene-LOC112696614;gene-LOC112755813;gene-LOC112764410;gene-LOC112784522;gene-LOC112703190;gene-LOC112797862;gene-LOC112744564;gene-LOC112744565;gene-LOC112754168;gene-LOC112754211;gene-LOC112772706;gene-LOC112777166;gen…	K15095+K15095+K15095+K18108+K18108+K18108+K18108+K20618+K20618+K20618+K20618+K21374+K21374+K21374+K21374+K21374+K21374+K21374+K23810+K23810+K23810+K23810+K23810+K23810+K23810+K23810+K23810
Benzoxazinoid biosynthesis	ko00402	16 out of 2681 0.596792241700858%	62 out of 26467 0.234253976650168%	0.000344245	0.0475058	gene-LOC112751743;gene-LOC112751746;gene-LOC112751749;gene-LOC112751752;gene-LOC112771780;gene-LOC112779585;gene-LOC112703537;gene-LOC112703542;gene-LOC112802800;gene-LOC112802801;gene-LOC112804010;gene-LOC112720079;gene-LOC112727007;gene-LOC112727598;gene-LOC112738169;gene-LOC112742101	K13229+K13229+K13229+K13229+K13229+K13229+K13229+K13229+K13229+K13229+K13229+K13229+K13229+K13229+K13229+K13229
ABC transporters	ko02010	51 out of 2681 1.90227527042148%	312 out of 26467 1.17882646314278%	0.000421339	0.0581447	gene-LOC112750622;gene-LOC112750621;gene-LOC112786365;gene-LOC112709421;gene-LOC112722605;gene-LOC112738444;gene-LOC112782572;gene-LOC112756127;gene-LOC112776495;gene-LOC112802082;gene-LOC112707250;gene-LOC112710612;gene-LOC112716328;gene-LOC112723063;gene-LOC112734700;gene-LOC112743553;gene-LOC112744141;gene-LOC112779273;gene-LOC112780023;gene-LOC112782716;gene-LOC112796432;gene-LOC112710091;gen…	K05641+K05643+K05643+K05656+K05656+K05656+K05657+K05658+K05658+K05658+K05658+K05658+K05658+K05658+K05658+K05658+K05658+K05665+K05665+K05665+K05665+K05665+K05665+K05666+K05666+K05666+K05666+K05666+K05666+K05666+K05666+K05666+K05677+K05681+K05681+K05681+K05681+K05681+K05681+K08711+K08712+K08712+K08712+K08712+K08712+K08712+K08712+K08712+K08712+K08712+K08712
Glutathione metabolism	ko00480	53 out of 2681 1.97687430063409%	328 out of 26467 1.23927910227831%	0.000437198	0.0603333	gene-LOC112797970;gene-LOC112744673;gene-LOC112796799;gene-LOC112719628;gene-LOC112775749;gene-LOC112711395;novel.2833;gene-LOC112701439;gene-LOC112733933;gene-LOC112750154;gene-LOC112755726;gene-LOC112755742;gene-LOC112759014;gene-LOC112764662;gene-LOC112769033;gene-LOC112771361;gene-LOC112771389;gene-LOC112777359;gene-LOC112779560;gene-LOC112782547;gene-LOC112703438;gene-LOC112703442;gene-LOC11…	K00033+K00033+K00036+K00036+K00383+K00383+K00383+K00434+K00797+K00799+K00799+K00799+K00799+K00799+K00799+K00799+K00799+K00799+K00799+K00799+K00799+K00799+K00799+K00799+K00799+K00799+K00799+K00799+K00799+K00799+K00799+K00799+K00799+K00799+K00799+K00799+K00799+K00799+K00799+K00799+K01255+K01919+K10807+K10807+K10808+K10808+K11188+K18592+K18592+K18592+K18592+K21888+K21888
Nitrogen metabolism	ko00910	21 out of 2681 0.783289817232376%	96 out of 26467 0.362715834813164%	0.000528864	0.0729833	gene-LOC112754873;gene-LOC112801963;gene-LOC112720745;gene-LOC112772986;novel.348;gene-LOC112783037;gene-LOC112714842;gene-LOC112703260;gene-LOC112791300;gene-LOC112733359;gene-LOC112733913;gene-LOC112785754;gene-LOC112736476;gene-LOC112795826;gene-LOC112705234;gene-LOC112733725;gene-LOC112741136;gene-LOC112791762;gene-LOC112733871;gene-LOC112736465;gene-LOC112764569	K00261+K00261+K00261+K00284+K00284+K00459+K00459+K01673+K01673+K01673+K01673+K01674+K01674+K01915+K01915+K01915+K01915+K02575+K02575+K02575+K10534
Amino sugar and nucleotide sugar metabolism	ko00520	82 out of 2681 3.0585602387169%	572 out of 26467 2.1611818490951%	0.000813062	0.112203	gene-LOC112709782;gene-LOC112722570;gene-LOC112779314;gene-LOC112756440;gene-LOC112695765;gene-LOC112789248;gene-LOC112737171;gene-LOC112772207;gene-LOC112802768;novel.2109;novel.63;gene-LOC114924458;gene-LOC112767302;gene-LOC112779725;gene-LOC112783490;gene-LOC112802394;gene-LOC112714466;gene-LOC112722959;gene-LOC112733752;gene-LOC112747487;gene-LOC112759081;gene-LOC112768994;gene-LOC112777599;g…	K00012+K00012+K00326+K00770+K00770+K00844+K00844+K00847+K00847+K00847+K00847+K00963+K00975+K00975+K00975+K00975+K00975+K00975+K00975+K00975+K01183+K01183+K01183+K01183+K01183+K01183+K01183+K01183+K01183+K01183+K01183+K01183+K01183+K01183+K01183+K01183+K01784+K01784+K01784+K01810+K08678+K08678+K08678+K08678+K08679+K08679+K08679+K08679+K08679+K08679+K12373+K12373+K12446+K12447+K12447+K12447+K12447+…
Zeatin biosynthesis	ko00908	20 out of 2681 0.745990302126072%	93 out of 26467 0.351380964975252%	0.000890876	0.122941	gene-LOC112789376;gene-LOC112723641;gene-LOC112697094;gene-LOC112737300;gene-LOC112697642;gene-LOC112795845;gene-LOC112705443;gene-LOC112741152;gene-LOC112782585;gene-LOC112785790;gene-LOC112715453;gene-LOC112715457;gene-LOC112755619;gene-LOC112696004;gene-LOC112727543;gene-LOC112765469;gene-LOC112702584;gene-LOC112784314;gene-LOC112716410;gene-LOC112696914	K00279+K00279+K00279+K00279+K00279+K10760+K10760+K10760+K13493+K13493+K13493+K13493+K13495+K13495+K13495+K13496+K13496+K13496+K13496+K13496
Cyanoamino acid metabolism	ko00460	41 out of 2681 1.52928011935845%	258 out of 26467 0.974798806060377%	0.00249467	0.344264	gene-LOC112750207;novel.1007;gene-LOC112751533;gene-LOC112755067;gene-LOC112755068;gene-LOC112771239;gene-LOC112772453;gene-LOC112783111;gene-LOC112788861;gene-LOC112789968;gene-LOC112792322;gene-LOC112792323;gene-LOC112792325;gene-LOC112792326;gene-LOC112707730;gene-LOC112696088;gene-LOC112696090;gene-LOC112732491;gene-LOC112734146;gene-LOC112734521;gene-LOC112734523;gene-LOC112734525;gene-LOC11…	K00600+K00600+K01188+K01188+K01188+K01188+K01188+K01188+K01188+K01188+K01188+K01188+K01188+K01188+K01188+K01188+K01188+K01188+K01188+K01188+K01188+K01188+K01188+K05349+K05349+K05350+K05350+K05350+K08248+K08248+K13051+K18592+K18592+K18592+K18592+K20802+K20802+K20802+K20802+K20802+K20802
Stilbenoid, diarylheptanoid and gingerol biosynthesis	ko00945	22 out of 2681 0.82058933233868%	124 out of 26467 0.468507953300336%	0.00647804	0.893969	gene-LOC112777310;gene-LOC112794230;gene-LOC112712108;gene-LOC112719871;gene-LOC112782895;gene-LOC112784679;gene-LOC112802037;gene-LOC112715608;gene-LOC112754637;gene-LOC112754844;gene-LOC112758260;gene-LOC112792557;gene-LOC112709716;gene-LOC112695437;gene-LOC112710267;gene-LOC112716854;gene-LOC112727792;gene-LOC112696962;gene-LOC112748239;gene-LOC112766194;gene-LOC112767136;gene-LOC112789856	K00487+K00487+K00487+K00487+K00588+K00588+K00588+K00588+K09754+K13065+K13065+K13065+K13065+K13065+K13065+K13065+K13065+K13065+K13065+K16040+K16040+K16040
Taurine and hypotaurine metabolism	ko00430	8 out of 2681 0.298396120850429%	29 out of 26467 0.109570408433143%	0.00671709	0.926958	gene-LOC112767335;gene-LOC112702564;gene-LOC112802416;gene-LOC112716373;gene-LOC112751306;gene-LOC112784625;gene-LOC112802049;novel.1944	K01580+K01580+K01580+K10712+K18592+K18592+K18592+K18592
Diterpenoid biosynthesis	ko00904	31 out of 2681 1.15628496829541%	195 out of 26467 0.736766539464239%	0.00772834	1	gene-LOC112696212;gene-LOC112696215;novel.2247;novel.1141;novel.113;gene-LOC112756331;gene-LOC112734534;gene-LOC112734535;gene-LOC112741528;gene-LOC112790076;gene-LOC112796299;gene-LOC112737934;gene-LOC112741609;novel.251;gene-LOC112751696;gene-LOC112802766;gene-LOC112711704;gene-LOC112733062;gene-LOC112707657;gene-LOC112750691;gene-LOC112764176;gene-LOC112766281;gene-LOC112766774;gene-LOC1127794…	K04120+K04120+K04122+K04122+K04122+K04123+K04123+K04123+K04123+K04125+K04125+K04125+K04125+K04125+K05282+K05282+K05282+K05282+K13070+K17961+K17961+K17961+K17961+K17961+K17961+K17961+K17961+K17961+K17961+K17961+K17961
Glycosphingolipid biosynthesis - globo and isoglobo series	ko00603	10 out of 2681 0.372995151063036%	43 out of 26467 0.16246646767673%	0.00942519	1	gene-LOC112773261;gene-LOC112706907;gene-LOC112796998;gene-LOC112727967;gene-LOC112743612;gene-LOC112784955;gene-LOC112792170;gene-LOC112714752;gene-LOC112776129;gene-LOC112712310	K00780+K00780+K01988+K01988+K01988+K07407+K07407+K07407+K12373+K12373
Pyrimidine metabolism	ko00240	39 out of 2681 1.45468108914584%	263 out of 26467 0.993690255790229%	0.00999675	1	gene-LOC112734616;gene-LOC112751958;gene-LOC112732439;gene-LOC112795799;gene-LOC112705002;gene-LOC112741107;gene-LOC112702116;gene-LOC112751344;gene-LOC112802017;gene-LOC112732362;gene-LOC112805317;gene-LOC112773031;gene-LOC112785087;gene-LOC112703432;gene-LOC112795752;gene-LOC112795807;gene-LOC112714542;gene-LOC112741061;gene-LOC112741112;gene-LOC112765015;gene-LOC112772513;gene-LOC112702640;gen…	K00609+K00857+K00940+K01240+K01240+K01240+K01464+K01489+K01489+K01489+K01493+K01510+K01510+K01510+K01510+K01510+K01510+K01510+K01510+K01520+K01520+K01520+K01520+K01937+K01937+K06966+K06966+K06966+K06966+K06966+K06966+K06966+K09903+K10807+K10807+K10808+K10808+K16904+K16904
Butanoate metabolism	ko00650	14 out of 2681 0.522193211488251%	71 out of 26467 0.268258586163902%	0.0109541	1	gene-LOC112767335;gene-LOC112702564;gene-LOC112802416;gene-LOC112702125;gene-LOC112800840;gene-LOC112749547;gene-LOC112742109;gene-LOC112749753;gene-LOC112703390;gene-LOC112801389;gene-LOC112723147;gene-LOC112706530;gene-LOC112726410;gene-LOC112733328	K01580+K01580+K01580+K01640+K01641+K01641+K01653+K01913+K01913+K01913+K01913+K18121+K18121+K18121
Flavone and flavonol biosynthesis	ko00944	10 out of 2681 0.372995151063036%	46 out of 26467 0.173801337514641%	0.0151737	1	gene-LOC112786683;gene-LOC112797053;gene-LOC112797877;gene-LOC112797920;gene-LOC114924131;gene-LOC112716507;gene-LOC112744583;gene-LOC112744584;gene-LOC112744618;gene-LOC112707237	K13264+K13264+K13264+K13264+K13264+K13264+K13264+K13264+K13264+K22794
Arachidonic acid metabolism	ko00590	19 out of 2681 0.708690787019769%	111 out of 26467 0.41939018400272%	0.0156753	1	gene-LOC112791563;gene-LOC112733602;novel.1239;gene-LOC112752086;gene-LOC112790427;gene-LOC112758081;gene-LOC112758084;gene-LOC112789478;gene-LOC112791444;gene-LOC114927801;gene-LOC112695556;gene-LOC112720337;gene-LOC112723102;gene-LOC112733461;gene-LOC112755816;gene-LOC112751306;gene-LOC112784625;gene-LOC112802049;novel.1944	K00079+K00079+K01254+K07418+K07418+K08726+K08726+K08726+K08726+K08726+K08726+K08726+K08726+K08726+K15730+K18592+K18592+K18592+K18592
Aflatoxin biosynthesis	ko00254	3 out of 2681 0.111898545318911%	6 out of 26467 0.0226697396758227%	0.0164104	1	gene-LOC112764263;gene-LOC112706148;gene-LOC112696975	K11262+K11262+K11262
Isoquinoline alkaloid biosynthesis	ko00950	26 out of 2681 0.969787392763894%	170 out of 26467 0.642309290814977%	0.0218083	1	gene-LOC112772978;gene-LOC112778214;gene-LOC112790449;gene-LOC112801170;gene-LOC112705224;gene-LOC112723000;gene-LOC112736288;gene-LOC112791431;gene-LOC112797622;gene-LOC112744321;gene-LOC112767029;gene-LOC112702305;gene-LOC112771968;gene-LOC112773038;gene-LOC112703942;gene-LOC114923997;gene-LOC112707582;gene-LOC112772426;gene-LOC112703508;gene-LOC112733285;gene-LOC112748798;gene-LOC112751695;gen…	K00276+K00276+K00276+K00276+K00276+K00276+K00276+K00422+K00422+K00422+K01742+K01742+K01742+K01742+K01742+K01742+K01742+K14976+K14976+K15849+K21692+K22097+K22097+K22097+K22097+K22097
[truncated: 109 more rows]

## Sheet: KEGG(Tif20DAP vs. Lps20DAP)
#Kegg_pathway	ko_id	Cluter_frequency	Genome_frequency	P-value	Corrected_P-value	GeneID	KEGG Orthology
[truncated: 136 more rows]
