# Supplementary material for: The determination of peanut (Arachis hypogaea L.) pod-sizes during the rapid-growth stage by phytohormones
Source: BMC Plant Biol. 2023 Jul 26;23:371. doi: 10.1186/s12870-023-04382-w (PMC10369843; doi:10.1186/s12870-023-04382-w)
Supplement: Supplementary file 8 — Additional file 8: Table S6. DEGs related to phytohormones. [file 12870_2023_4382_MOESM8_ESM.xlsx]

## Sheet: IAA-10DAP
biosynthesis		ID	Tif-10d-1_fpkm	Tif-10d-2_fpkm	Tif-10d-3_fpkm	Lps-10d-1_fpkm	Lps-10d-2_fpkm	Lps-10d-3_fpkm	log2FoldChange	pvalue	padj	regulated
		gene-LOC112733462	26.23	18.12	14.66	4.97	7.08	5.36	-1.80859	4.94316e-09	1.8053e-07	down
		gene-LOC112736310	1.6	1.28	0.73	0.12	0.05	0.17	-3.44031	2.56686e-07	5.74401e-06	down
		gene-LOC112737957	8.92	3.85	1.14	0.11	0.05	0	-6.47842	3.98041e-07	8.28182e-06	down
		gene-LOC112710329	0	0.03	0.03	0.41	0.89	1.55	5.63139	4.79283e-06	6.7842e-05	up
		gene-LOC112791071	3.57	3.38	2.58	1.04	1.55	1.39	-1.29543	3.73879e-05	0.000385474	down
		gene-LOC112802176	179.16	132.98	83.58	60.84	49.44	68.38	-1.2022	0.000125587	0.00106421	down
		gene-LOC112791445	1.7	1.15	0.38	0.2	0	0.06	-3.63301	0.000195037	0.00152157	down
		gene-LOC112744643	3.46	2.47	3.7	6.89	10.88	5.11	1.22765	0.000599458	0.00377968	up
		gene-LOC112801162	0.2	0.58	0.2	1.25	2.03	0.91	2.08715	0.000753898	0.0045442	up
		gene-LOC112744668	5.26	3.36	5.56	1.51	2.74	1.25	-1.38814	0.000865119	0.00508242	down
		gene-LOC112736311	1.55	1.8	1.71	2.25	3.52	5.65	1.14244	0.00157649	0.00812794	up
		gene-LOC112727890	1.19	0.58	1.15	2.12	1.86	2.92	1.19814	0.00319682	0.0142014	up
		gene-LOC112715761	2.93	2.7	2.21	1.05	1.39	1.37	-1.0768	0.00353893	0.0153838	down
		gene-LOC112776502	0.53	1.53	0.82	1.7	2.32	5.35	1.68538	0.00492505	0.0199634	up
		gene-LOC112790430	0.33	0.99	1.4	1.53	2.21	3.75	1.4695	0.00592225	0.0231206	up
		gene-LOC112750083	0.94	2.25	3.34	5.28	5.31	3.61	1.13966	0.00596935	0.0232738	up
		gene-LOC112740898	0.36	0.07	0.58	1.06	2.31	0.7	2.00749	0.00947647	0.0336005	up
		gene-LOC112790407	6.36	3.71	2.71	2.07	2.34	1.49	-1.16472	0.0114595	0.039021	down
signalling pathway		ID	Tif-10d-1_fpkm	Tif-10d-2_fpkm	Tif-10d-3_fpkm	Lps-10d-1_fpkm	Lps-10d-2_fpkm	Lps-10d-3_fpkm	log2FoldChange	pvalue	padj	regulated
		gene-LOC112765604	0.71	0.78	1.26	2.02	2.94	1.96	1.32079	0.000140381	0.00116623	up
		gene-LOC112771373	0.98	1.62	1.84	3.6	5.66	3.91	1.5649	1.53837e-06	2.61681e-05	up
		gene-LOC112702414	1.23	2.2	3.07	3.47	7.32	3.1	1.10544	0.0107075	0.03697	up
		gene-LOC112784258	0.15	1.03	1.11	4.44	2.64	7.82	2.71714	7.08648e-06	9.43832e-05	up
		gene-LOC112706865	3.59	5.85	5.18	10.24	15.94	10.24	1.30991	1.49711e-06	2.55395e-05	up
		gene-LOC112727974	0.57	1.56	1.69	4.16	4.11	2.88	1.55867	6.13302e-05	0.000583193	up
		gene-LOC112801428	2.4	2.51	1.38	1.18	0.9	0.71	-1.19561	0.00563114	0.0222139	down
		gene-LOC112777485	0.97	1.92	2.68	3.83	2.83	6.97	1.28523	0.00351148	0.0152919	up
		gene-LOC112756443	4.16	1.75	1.54	0.8	0.54	1.23	-1.60787	0.0112832	0.0385472	down
		gene-LOC112707152	2.89	3.44	1.79	0.89	1.16	1	-1.44922	0.00123896	0.00671309	down
		gene-LOC112740997	3.85	2.32	2.02	1.11	1.1	0.94	-1.4233	0.000695418	0.00425978	down
		gene-LOC112727134	4.26	2.69	2.41	1.49	1.48	1.04	-1.26315	0.00135875	0.00722713	down
		gene-LOC112752027	1.14	1.1	1.2	2.14	3.92	1.88	1.1858	0.00142847	0.00753136	up
		gene-LOC112743715	0	0	0	0.91	1.07	1.34	8.5469	6.25987e-12	4.21606e-10	up
		gene-LOC112728970	0.03	0.05	0.06	0.84	1.37	0.17	4.09793	3.57241e-06	5.30656e-05	up
		gene-LOC112712603	0.2	0.96	0.9	2.07	2.13	3.02	1.82536	0.000242463	0.0018174	up
		gene-LOC112737581	0.08	0.18	0.39	2.12	1.99	1.43	3.09827	6.25375e-09	2.22709e-07	up
		gene-LOC112802737	10.54	5.6	3.71	3.25	2.24	0.63	-1.74733	0.00304039	0.013619	down
		gene-LOC112779777	4.24	5.22	4.12	11.63	17.44	6.84	1.3917	0.000768685	0.00461723	up
		novel.2817	0.479552	0.424963	0.718655	1.63875	1.81816	2.24528	1.7611	8.12815e-12	5.37832e-10	up
		gene-LOC112703359	10.58	8.25	9.82	3.15	3.67	4.12	-1.42374	3.82895e-08	1.10142e-06	down
		gene-LOC112734139	4.64	2.83	3.89	0.6	1.25	0.84	-2.11452	4.16505e-08	1.18518e-06	down
		gene-LOC112736986	0.45	0.75	0.33	2.56	1.82	2.18	2.08673	8.03923e-07	1.51124e-05	up
		gene-LOC112726559	7.51	4.46	4.82	0.42	1.35	1.49	-2.42724	1.35019e-06	2.335e-05	down
		gene-LOC112728216	1.47	2.13	2.11	5.6	12.1	4.48	1.953	5.31758e-05	0.00051812	up
		novel.280	0.581661	0.998944	0.424363	0.060403	0.194994	0.187272	-2.25212	0.000334358	0.00236667	down
		gene-LOC112736970	0.53	0.62	0.72	0.19	0.17	0.15	-1.87624	0.00132566	0.00709118	down
		novel.1519	0.170153	0.073729	0.205774	0	0.039532	0.020762	-2.79282	0.0020483	0.00999409	down

## Sheet: IAA-15DAP
biosynthesis		ID	Tif-15d-1_fpkm	Tif-15d-2_fpkm	Tif-15d-3_fpkm	Lps-15d-1_fpkm	Lps-15d-2_fpkm	Lps-15d-3_fpkm	log2FoldChange	pvalue	padj	regulated
		gene-LOC112695941	5.36	5.73	6.77	1.82	2.46	1.24	-1.66057	7.09772e-09	7.68229e-08	down
		gene-LOC112695974	4.96	4.37	6.33	2.84	2.13	1.01	-1.35431	0.000384818	0.00181472	down
		gene-LOC112706053	32.7	32.34	30.8	151.66	103.48	92.15	1.88639	2.05874e-22	1.10712e-20	up
		gene-LOC112709726	35.59	35.32	32.81	2.93	3.31	8.66	-2.77807	2.14977e-14	4.55198e-13	down
		gene-LOC112720754	64.89	52.59	62.9	22.68	28.92	17.85	-1.34901	7.98439e-12	1.25366e-10	down
		gene-LOC112726557	6.08	8.91	6.89	7.88	28.29	11.38	1.15094	0.00418347	0.0149355	up
		gene-LOC112727566	62.44	53.31	59.32	24.44	22.53	30.53	-1.14958	3.97624e-13	7.29319e-12	down
		gene-LOC112734116	0.47	1.5	0.31	8.11	19.75	9.12	4.05521	8.15044e-08	7.57081e-07	up
		gene-LOC112736277	0.11	0.08	0.06	1.08	2.62	3.72	4.94749	2.2706e-12	3.80919e-11	up
		gene-LOC112736309	0.61	0.35	0.95	0.14	0.17	0.12	-2.10283	0.00282667	0.0105972	down
		gene-LOC112736312	0.88	1.14	0.18	7.97	11.4	7.32	3.6296	1.32278e-14	2.88541e-13	up
		gene-LOC112740898	1.86	1.37	1.34	3.14	3.7	2.7	1.08953	0.000295559	0.00143115	up
		gene-LOC112750083	4.95	6.37	5.96	0.88	1.57	1.83	-1.98461	2.24202e-11	3.3489e-10	down
		gene-LOC112758637	8.39	7.87	9.31	22.25	23.09	14.31	1.25193	1.60133e-08	1.6467e-07	up
		gene-LOC112776502	0.33	0.96	0.92	3.46	3.17	0.61	1.75236	0.015567	0.045818	up
		gene-LOC112779907	22.83	22.71	18.84	2.29	3.05	8.16	-2.23184	6.63876e-08	6.24415e-07	down
		gene-LOC112790432	0	0.05	0.06	0.71	0.84	0.97	4.51114	7.70804e-07	6.12464e-06	up
		gene-LOC112792234	2.01	2.25	2.5	2.65	5.35	5.48	1.02487	0.001099	0.00461926	up
		gene-LOC112792615	0.95	1.99	1.06	3.14	6.48	5.99	1.99571	2.24042e-07	1.95025e-06	up
		gene-LOC112801049	1.67	2.04	1.48	0.59	0.6	0.35	-1.71611	3.1847e-05	0.00018868	down
		gene-LOC112801160	3.43	3.15	3.07	1.17	0.84	2.11	-1.20724	0.00154986	0.00624234	down
		gene-LOC112802176	20.98	16.21	16.3	1.47	1.64	0.75	-3.75638	6.77521e-40	1.35013e-37	down
		gene-LOC112802492	25.58	28.12	23.08	51.33	54.57	54.15	1.08813	1.55649e-21	7.58588e-20	up
signalling pathway		ID	Tif-15d-1_fpkm	Tif-15d-2_fpkm	Tif-15d-3_fpkm	Lps-15d-1_fpkm	Lps-15d-2_fpkm	Lps-15d-3_fpkm	log2FoldChange	pvalue	padj	regulated
		gene-LOC112765604	5.05	4.49	7.47	15.72	10.98	12.51	1.2353	2.25984e-07	1.96515e-06	up
		gene-LOC112766186	2.43	2.81	3.29	4.01	9.37	3.72	1.03658	0.00723685	0.0240243	up
		gene-LOC112732455	0.03	0.26	0.28	1.86	2.17	0.6	3.05222	4.59528e-05	0.000263076	up
		gene-LOC112743611	0.65	0.63	1.04	1.93	2.72	1.27	1.38264	0.000539311	0.00245846	up
		gene-LOC112706865	15.27	10.87	11.06	7	6.55	2.65	-1.17202	0.000723326	0.00319121	down
		gene-LOC112715415	0.11	1.96	0.69	0.24	0.12	0.03	-2.75462	0.00666703	0.0223976	down
		gene-LOC112737035	0.48	1.74	1.53	0.32	0.59	0.07	-1.88651	0.012512	0.0381644	down
		gene-LOC112703318	196.86	209.7	153.97	75.97	55.14	82.62	-1.36292	3.50401e-13	6.47718e-12	down
		gene-LOC112709967	1.81	1.92	1.86	0.8	1.01	0.89	-1.02001	0.00240486	0.00918378	down
		gene-LOC112727134	0.64	0.92	0.95	2.54	2.8	1.45	1.47676	0.000237013	0.00117133	up
		gene-LOC112737578	0.54	0.93	0.34	3.78	6.47	2.73	2.8744	8.02991e-09	8.61906e-08	up
		gene-LOC112737584	4.93	5.98	2.93	16.99	8.9	13.36	1.53223	2.95096e-06	2.11325e-05	up
		gene-LOC112740997	0.53	1.12	0.62	2.43	3	1.82	1.71011	6.28321e-05	0.00034971	up
		gene-LOC112756443	1.57	3.25	2.89	1.04	1.12	0.7	-1.3933	0.00588208	0.0200705	down
		gene-LOC112762526	190.25	195.6	157.71	60.29	42.33	65.24	-1.66735	6.81943e-20	2.76177e-18	down
		gene-LOC112771382	8.46	10.64	9.17	1.78	2.4	1.85	-2.1953	1.10851e-21	5.49039e-20	down
		gene-LOC112791702	46.21	51.86	40.94	18.53	17.59	21.79	-1.23514	2.80253e-17	8.46415e-16	down
		gene-LOC112695135	0.5	0.7	0.61	0.07	0.22	0.16	-1.98173	0.00150203	0.00607091	down
		gene-LOC112743555	4.29	4.64	5.84	2.29	2.77	1.68	-1.09761	1.11939e-05	7.24266e-05	down
		gene-LOC112743715	0	0	0	0.59	0.63	0.76	7.93921	4.80811e-10	6.08252e-09	up
		gene-LOC112748183	15.15	13.79	12.84	6.17	6.68	5.83	-1.13408	1.75957e-16	4.82863e-15	down
		gene-LOC112772530	9.72	9.04	7.33	3.51	3.49	3.59	-1.27499	1.50129e-08	1.5532e-07	down
		gene-LOC112796934	2.56	3.98	4.36	1.43	1.42	1.63	-1.25402	2.75858e-06	1.98884e-05	down
		gene-LOC112803082	2.82	2.73	3.23	6.34	6.19	6.97	1.18151	2.13918e-09	2.47421e-08	up
		gene-LOC112735834	0	0	0	1.73	1.74	1.44	7.33696	2.64836e-08	2.63816e-07	up
		gene-LOC112695332	15.54	12.1	11.61	6.8	5.67	4.08	-1.21824	1.5647e-07	1.39508e-06	down
		gene-LOC112737581	2.84	1.72	2.71	0.14	0.25	0.39	-3.22379	1.34259e-11	2.05214e-10	down
		gene-LOC112737627	1.03	0.79	1.07	0.19	0.22	0.54	-1.59028	0.00272666	0.010271	down
		gene-LOC112748445	1.33	2.65	1.92	0.12	0.22	0.59	-2.64492	2.53495e-06	1.84633e-05	down
		gene-LOC112750468	5.07	5.32	3.11	1.09	1.07	0.76	-2.17685	5.40316e-12	8.64931e-11	down
		gene-LOC112789701	1.3	1.29	2.12	0.51	0.03	0.06	-2.92516	0.000338312	0.00161669	down
		gene-LOC112800531	1.51	3.28	1.62	0.12	0.17	0.47	-3.07104	7.14414e-08	6.68558e-07	down
		gene-LOC112802737	1.01	1.48	1.06	0.61	0.64	0.24	-1.21574	0.00922842	0.0295078	down
		gene-LOC112696288	142.57	104.74	102.4	59.88	43.96	55.72	-1.10682	8.96595e-09	9.57558e-08	down
		gene-LOC112710506	11.95	14.23	13.03	6.87	6.15	5.18	-1.07546	1.91724e-07	1.68579e-06	down
		gene-LOC112716191	7.09	7.77	8.04	18.32	16.61	17.27	1.21849	5.69117e-18	1.86262e-16	up
		gene-LOC112726559	4.54	3.21	4.26	14.4	12.89	12.18	1.74575	1.99495e-15	4.83655e-14	up
		gene-LOC112728216	2.07	1.49	2	7.62	5.37	5.08	1.73116	2.90866e-06	2.08541e-05	up
		gene-LOC112732867	6.46	4.02	3.47	1.7	0.75	0.15	-2.38572	0.000286793	0.00139313	down
		gene-LOC112734139	3.3	3.18	3.87	11.89	10.41	9.32	1.64038	3.17545e-19	1.20371e-17	up
		gene-LOC112736957	7.75	9.8	10.27	20.21	14.37	20.56	1.0177	2.62482e-06	1.90302e-05	up
		gene-LOC112736986	0.59	0.76	0.44	2.01	1.59	2.24	1.72937	7.65194e-06	5.0987e-05	up
		gene-LOC112738385	1.63	0.64	1.07	2.84	3.37	1.89	1.30419	0.00631885	0.0213609	up
		gene-LOC112758221	18.9	19.05	19.92	9.2	9.98	7.51	-1.08563	1.85233e-11	2.78437e-10	down
		gene-LOC112759192	0.16	0.08	0.17	2.19	1.38	2.33	3.85299	1.25287e-05	8.04042e-05	up
		gene-LOC112772663	3.51	3.18	2.82	5.46	5.32	9.31	1.10455	0.000560039	0.00254073	up
		gene-LOC112778303	4.14	8.03	6.78	1.44	3.1	2.2	-1.45885	0.000312097	0.00150477	down
		gene-LOC112779777	8.25	8.83	6.23	3.19	0.77	0.49	-2.34949	0.000166608	0.000850183	down
		gene-LOC112789116	0.15	0.21	0.05	0.51	0.51	0.62	2.00944	0.00272661	0.010271	up
		gene-LOC112789123	3.19	5.12	4.01	12.08	9.81	10.36	1.42005	1.2008e-08	1.2616e-07	up
		novel.2817	1.83387	2.04915	1.64282	8.92288	8.71203	3.68683	1.97819	1.41032e-10	1.91417e-09	up
		novel.281	3.3271	5.1473	3.91044	1.12005	2.21825	1.8541	-1.22167	1.94198e-05	0.000120075	down
		novel.282	0.743035	1.08959	1.11953	0.298691	0.117035	0.18533	-2.23418	3.10655e-06	2.21685e-05	down

## Sheet: IAA-20DAP
biosynthesis		ID	Tif-20d-1_fpkm	Tif-20d-2_fpkm	Tif-20d-3_fpkm	Lps-20d-1_fpkm	Lps-20d-2_fpkm	Lps-20d-3_fpkm	log2FoldChange	pvalue	padj	regulated
		gene-LOC112695582	2.6	1.65	3.22	6.75	5.63	5.61	1.33479	1.23445e-06	1.03168e-05	up
		gene-LOC112695855	4.81	5.73	6.25	3.06	2.13	1.44	-1.27992	4.06973e-05	0.000250938	down
		gene-LOC112695974	3.98	2.27	2.13	0.21	0.98	0.22	-2.48313	0.000131475	0.000722128	down
		gene-LOC112705996	25.55	33.64	42.57	14.43	12.11	11.33	-1.36234	1.25424e-09	1.7148e-08	down
		gene-LOC112709726	6.17	7.26	8.03	0.16	0.66	0.41	-4.03054	2.1953e-16	7.19301e-15	down
		gene-LOC112719070	0.77	1.01	0.53	4.05	5.9	5.22	2.77278	3.69142e-08	4.03066e-07	up
		gene-LOC112720319	1.09	0.82	1.13	2.49	4.19	2.93	1.73339	3.68308e-07	3.38293e-06	up
		gene-LOC112720754	41.76	25.64	27.21	14.26	12.39	12.75	-1.20309	8.56418e-08	8.78894e-07	down
		gene-LOC112722318	0.64	1.09	2.41	4.41	2.12	2.95	1.25584	0.0123435	0.0375847	up
		gene-LOC112726557	2.12	3.95	3.15	11.75	8.04	12.78	1.87634	3.70439e-11	6.26855e-10	up
		gene-LOC112727566	71.1	46.01	48.34	28.39	24.04	26.16	-1.01403	7.9625e-07	6.90686e-06	down
		gene-LOC112734116	0.37	0.17	1.75	10.04	8.87	10.52	3.76416	2.60167e-05	0.000167797	up
		gene-LOC112736307	0.03	0	0.06	0.43	1.07	0.94	4.7221	9.00506e-06	6.4204e-05	up
		gene-LOC112736312	4.69	5.26	5.75	55.52	63.31	53.78	3.52184	2.63776e-115	8.44996e-112	up
		gene-LOC112736334	3.99	3.09	4.77	7.35	9	10.51	1.24558	5.31662e-06	3.96509e-05	up
		gene-LOC112737957	0.55	0.37	0.67	0	0.05	0.09	-3.46787	0.000213665	0.00111421	down
		gene-LOC112741227	0.84	0.31	0.77	1.22	1.45	1.92	1.33594	0.00527912	0.0183207	up
		gene-LOC112766625	10.13	7.06	14.28	1.32	2.16	2.02	-2.4426	1.45834e-10	2.28662e-09	down
		gene-LOC112769413	0.1	0	0.2	2.56	4.51	2.62	5.07716	1.54933e-14	4.07077e-13	up
		gene-LOC112779907	6.49	7.11	5.57	0.96	0.62	0.84	-2.9349	3.36174e-14	8.40838e-13	down
		gene-LOC112790407	1.53	1.84	3.33	7.53	5.41	7.45	1.66718	2.73146e-06	2.14909e-05	up
		gene-LOC112790432	0.07	0	0	1.77	1.03	2.23	6.30272	3.29341e-08	3.62663e-07	up
		gene-LOC112801049	6.94	5.4	6.97	7.25	14.98	31.64	1.54301	0.00051588	0.00243278	up
		gene-LOC112801160	4.08	2.48	2.09	0	0	0	-8.6183	9.73862e-12	1.78663e-10	down
		gene-LOC112801162	1.32	1.18	0.86	0	0.03	0.12	-4.4426	1.31587e-06	1.09249e-05	down
		gene-LOC112802176	5.64	4	7.71	0.57	1.03	2.53	-2.01044	0.000103811	0.00058272	down
signalling pathway		ID	Tif-20d-1_fpkm	Tif-20d-2_fpkm	Tif-20d-3_fpkm	Lps-20d-1_fpkm	Lps-20d-2_fpkm	Lps-20d-3_fpkm	log2FoldChange	pvalue	padj	regulated
		gene-LOC112790812	0.27	0.51	0.4	1.37	1.74	1.65	2.07728	9.4523e-08	9.62212e-07	up
		gene-LOC112732455	0.46	0.46	0.29	3.84	4.73	4.06	3.45228	1.48911e-22	9.54063e-21	up
		gene-LOC112727974	4.62	5.95	5.68	1.66	2.21	1.38	-1.55828	2.46295e-09	3.23563e-08	down
		gene-LOC112703088	1.08	1.82	2.46	3.21	3.61	5.74	1.2904	0.00123289	0.00520848	up
		gene-LOC112727134	1.11	1.26	1.28	1.87	2.66	2.97	1.10383	0.000971955	0.00424288	up
		gene-LOC112740997	0.52	0.74	1.43	1.67	2.62	2.77	1.46302	0.0017958	0.00721525	up
		gene-LOC112791702	22.95	30.75	32.27	14.18	11.63	14.15	-1.04496	7.44896e-09	9.13194e-08	down
		gene-LOC112715614	3.09	4.54	3.78	1.47	1.58	1.64	-1.22014	2.60503e-06	2.05818e-05	down
		gene-LOC112728970	0.07	0.13	0.17	0.55	0.8	1.56	3.02069	5.22515e-07	4.67759e-06	up
		gene-LOC112736499	7.29	12.41	8.53	3.52	2.39	2.98	-1.61155	7.59316e-10	1.07011e-08	down
		gene-LOC112743715	0	0	0	0.52	0.44	0.69	7.4847	8.89096e-09	1.07616e-07	up
		gene-LOC112783630	3.02	4.03	4.44	1.44	1.82	1.8	-1.11647	2.20862e-05	0.000144619	down
		gene-LOC112786022	5.31	8.67	5.27	1.94	2.02	2.19	-1.58795	2.12843e-09	2.81571e-08	down
		gene-LOC112803082	6.48	9.24	8.79	21.11	18.38	20.68	1.35514	7.99526e-14	1.90156e-12	up
		gene-LOC112737846	2.39	1.92	1.21	0.37	0.78	0.33	-1.81252	0.000202042	0.00106065	down
		gene-LOC112754781	4.05	4.47	3.56	0.88	1.43	1.28	-1.68593	5.71981e-09	7.13605e-08	down
		gene-LOC112789701	2.28	1.26	0.97	0.09	0.02	0	-5.25762	7.11013e-09	8.74746e-08	down
		gene-LOC112789972	1.26	1.4	1.48	0.16	0.8	0.22	-1.71547	0.00543802	0.0187768	down
		gene-LOC112696288	116.33	137.75	140.04	52.02	61.41	60.09	-1.11986	1.93492e-15	5.75158e-14	down
		gene-LOC112698160	9.58	10.83	7.37	0.3	1.06	0.23	-4.01655	7.98974e-15	2.19047e-13	down
		gene-LOC112703359	2.9	3	2.29	7.67	9.76	8.73	1.74001	5.21395e-11	8.65424e-10	up
		gene-LOC112705631	0.47	0.58	0.85	2.7	2.06	1.78	1.84196	5.78312e-05	0.000344265	up
		gene-LOC112710506	8.65	7.16	10.35	2.28	2.56	2.08	-1.84857	1.26336e-10	1.99821e-09	down
		gene-LOC112715668	20.83	13.06	13.7	26.78	45.61	33.91	1.22587	9.86218e-06	6.97301e-05	up
		gene-LOC112726559	0.74	0.94	1.36	8.15	8.76	7.17	3.05301	2.22054e-21	1.27025e-19	up
		gene-LOC112728216	3.66	3.7	4.04	13.93	14	17.34	2.05108	8.1827e-17	2.82561e-15	up
		gene-LOC112734139	1.22	0.88	1.27	6.28	6.88	5.41	2.53258	3.34245e-23	2.27445e-21	up
		gene-LOC112736957	0.52	0.54	1.25	6.25	5.48	3.34	2.77848	8.44502e-09	1.02714e-07	up
		gene-LOC112756498	13.93	17.83	13.73	1.63	5.43	2.2	-2.21569	4.65508e-07	4.20687e-06	down
		gene-LOC112772663	1.56	1.71	2.15	10.61	11.38	12.48	2.73172	3.15497e-26	2.84391e-24	up
		gene-LOC112778303	2.05	3.26	3.12	1.35	0.82	0.86	-1.42236	0.00239776	0.00927843	down
		gene-LOC112789123	0.53	0.3	1.2	5.38	4.36	2.72	2.68422	1.29542e-06	1.07701e-05	up
		gene-LOC112800803	2.07	4.67	3.39	1.8	0.94	0.8	-1.46766	0.00660121	0.0221789	down
		novel.1675	0.239091	0.422829	0.521923	0.08754	0.167193	0.205459	-1.2635	0.00548553	0.018911	down
		novel.1676	1.05246	1.30227	1.68711	0.333972	0.174792	0.322377	-2.21602	2.52772e-09	3.31131e-08	down
		novel.840	23.9529	14.4595	11.239	3.21555	5.25986	9.65119	-1.38504	0.000607383	0.00281501	down
		novel.2817	4.74946	3.16295	4.05879	11.9216	16.8957	13.5912	1.90055	1.76778e-19	8.16178e-18	up

## Sheet: CKs-10DAP
biosynthesis		ID	Tif-10d-1_fpkm	Tif-10d-2_fpkm	Tif-10d-3_fpkm	Lps-10d-1_fpkm	Lps-10d-2_fpkm	Lps-10d-3_fpkm	log2FoldChange	pvalue	padj	regulated
		gene-LOC112697113	13.64	27.49	25.07	60.91	78.2	69.3	1.65438	5.94699e-12	4.02661e-10	up
		gene-LOC112795845	1.88	3.47	4.22	15.18	10.24	12.46	1.98629	1.42463e-11	8.9689e-10	up
		gene-LOC112723639	5.05	8.96	11.93	15.32	18.67	23.54	1.14799	6.92863e-05	0.000645926	up
		gene-LOC112764801	1.59	1.75	2.37	1.01	0.71	0.9	-1.13018	0.000296592	0.00214112	down
		gene-LOC112776937	3.89	2.35	1.86	0.92	0.52	1.11	-1.7239	0.000464039	0.00307148	down
		gene-LOC112737300	3.46	1.3	1.41	0.62	0.91	0.43	-1.717	0.00197333	0.00970362	down
		gene-LOC112741152	1.48	2.97	5.11	8.2	5.84	7.32	1.17231	0.00295512	0.0133104	up
		gene-LOC112789376	4.17	1.79	1.54	1.14	1.16	0.75	-1.35069	0.00696462	0.026268	down
signalling pathway		ID	Tif-10d-1_fpkm	Tif-10d-2_fpkm	Tif-10d-3_fpkm	Lps-10d-1_fpkm	Lps-10d-2_fpkm	Lps-10d-3_fpkm	log2FoldChange	pvalue	padj	regulated
		gene-LOC112796647	1.63	1.01	0.99	0.19	0.5	0.37	-1.81284	0.000101788	0.000891116	down
		gene-LOC112719643	0.72	0.54	0.65	0.32	0.22	0.15	-1.47744	0.000950051	0.00547137	down
		gene-LOC112717805	0	0	0	1.72	0.54	2.09	6.84949	2.38966e-06	3.79344e-05	up
		gene-LOC112771796	0.73	3.96	5.43	9.85	9.62	8.08	1.4785	0.00483659	0.0196977	up
		gene-LOC112800611	1.13	0.98	1.13	6.38	5.61	3.48	2.2418	9.3875e-11	5.05147e-09	up
		gene-LOC112712721	3.94	5.79	7.11	17.27	11.92	7.64	1.13359	0.000912046	0.0053018	up
		gene-LOC112789843	4.06	4.32	4.5	2.28	1.95	1.95	-1.07714	8.32822e-07	1.5552e-05	down
		gene-LOC112695290	5.13	8.34	9.05	20.45	19.56	12.57	1.22438	1.83176e-05	0.000210225	up

## Sheet: CKs-15DAP
biosynthesis		ID	Tif-15d-1_fpkm	Tif-15d-2_fpkm	Tif-15d-3_fpkm	Lps-15d-1_fpkm	Lps-15d-2_fpkm	Lps-15d-3_fpkm	log2FoldChange	pvalue	padj	regulated
		gene-LOC112696004	6.15	6.2	7.43	3.85	3.1	1.46	-1.19925	0.000390608	0.00183959	down
		gene-LOC112696914	2.84	1.44	3.79	9.39	11.82	6.65	1.81634	3.72143e-07	3.11972e-06	up
		gene-LOC112697094	2.22	16.95	2.83	0.06	0	0.03	-7.84084	2.68842e-08	2.67369e-07	down
		gene-LOC112697642	4.02	4	4.49	1.97	2.52	1.09	-1.12976	0.000408081	0.00191343	down
		gene-LOC112702584	0.09	0.03	0.09	8.03	7.83	11.03	7.08751	2.30173e-32	2.73419e-30	up
		gene-LOC112705443	0.58	0.99	1.1	2.73	1.94	1.96	1.3464	0.000859105	0.00371266	up
		gene-LOC112715453	2.02	2.67	3	22	18.91	14.9	2.89307	4.30608e-38	7.81417e-36	up
		gene-LOC112715457	0.43	0.45	0.54	3.53	2.64	0.86	2.35152	2.7858e-05	0.000167042	up
		gene-LOC112716410	0.71	0.64	0.53	1.35	1.95	1.74	1.45193	0.000149084	0.000769231	up
		gene-LOC112723641	10.53	28.81	11.99	6.17	2.08	7.78	-1.64414	0.0159449	0.0467365	down
		gene-LOC112727543	0.7	0.66	0.37	0.11	0.19	0.09	-2.08451	0.0030296	0.0112669	down
		gene-LOC112737300	1.4	1.11	0.46	4.15	2.62	3.18	1.76482	2.14132e-05	0.000131299	up
		gene-LOC112741152	7.61	9.32	12.03	5.97	5.44	2.73	-1.00043	0.00187326	0.00736904	down
		gene-LOC112755619	5.79	5.71	6.57	3.2	3.19	1.54	-1.15388	0.000128601	0.000672661	down
		gene-LOC112765469	0.08	0.05	0	6.92	6.51	7.72	7.3803	2.57183e-27	2.13793e-25	up
		gene-LOC112782585	1.22	1.09	0.92	12.94	9.88	5.57	3.16452	9.9138e-21	4.37654e-19	up
		gene-LOC112784314	0.63	0.5	0.47	0.2	0.24	0.17	-1.37203	0.0109894	0.0341252	down
		gene-LOC112785790	0.3	0.44	0.29	2	2.43	1.19	2.49505	4.56206e-08	4.40455e-07	up
		gene-LOC112789376	1.58	1.22	0.85	3.42	1.78	2.08	1.02307	0.0074398	0.0245601	up
		gene-LOC112795845	8.14	9.14	10.15	3.55	4.78	3.7	-1.15757	1.99096e-08	2.01913e-07	down
signalling pathway		ID	Tif-15d-1_fpkm	Tif-15d-2_fpkm	Tif-15d-3_fpkm	Lps-15d-1_fpkm	Lps-15d-2_fpkm	Lps-15d-3_fpkm	log2FoldChange	pvalue	padj	regulated
		novel.481	0.0769494	0.0128046	0.0274445	0.289494	0.197608	0.112279	2.27636	0.000737456	0.00324549	up
		gene-LOC112779908	1.82	5.93	1.76	0	0	0	-8.36625	5.09386e-10	6.40223e-09	down
		gene-LOC112705045	39.64	39.21	48.41	22.82	15.02	17.79	-1.16415	1.3443e-09	1.59332e-08	down
		gene-LOC112723023	27.73	31.57	29.94	17.33	11.63	13.6	-1.03827	2.60422e-08	2.59904e-07	down
		gene-LOC112783355	16.49	19.98	19.12	8.11	10.29	7.3	-1.08203	4.47625e-10	5.68632e-09	down
		gene-LOC112800611	0.77	1.93	1.23	0.29	0.3	0.4	-1.9615	0.000358273	0.00170234	down
		gene-LOC112712721	8.94	8.88	7.88	3.18	2.51	4.73	-1.27849	1.04682e-06	8.13443e-06	down
		gene-LOC112715527	29.3	28.14	27.06	13.17	14.83	12.74	-1.02396	1.34952e-16	3.75901e-15	down
		gene-LOC112750103	5.08	4.21	4.11	10.02	12.42	7.37	1.18117	4.06439e-06	2.84607e-05	up
		gene-LOC112733981	1.9	2.15	2.95	8.51	4.91	4.92	1.42385	6.03347e-05	0.000337041	up
		gene-LOC112757960	9.37	10.17	10.99	5.13	3.61	5.86	-1.03679	2.62359e-06	1.90245e-05	down
		gene-LOC112801023	1.92	2.38	1.56	0.48	0.35	0.72	-1.89723	7.28519e-05	0.000400597	down
		gene-LOC112706047	50.68	87.82	66.49	33.48	27.77	35.83	-1.04573	5.76449e-07	4.67262e-06	down

## Sheet: CKs-20DAP
biosynthesis		ID	Tif-20d-1_fpkm	Tif-20d-2_fpkm	Tif-20d-3_fpkm	Lps-20d-1_fpkm	Lps-20d-2_fpkm	Lps-20d-3_fpkm	log2FoldChange	pvalue	padj	regulated
		gene-LOC112705443	6.08	7.73	5.23	0.4	0.48	0.64	-3.59635	6.72311e-22	4.05186e-20	down
		gene-LOC112711628	0.23	0.47	0.71	3.57	3.97	2.38	2.88343	1.90228e-09	2.53912e-08	up
		gene-LOC112715453	2.98	3.35	2.46	1.44	1.1	1.15	-1.19612	7.56463e-05	0.000437662	down
		gene-LOC112734419	0.03	0.09	0.06	0.47	1.19	0.7	3.67674	2.09995e-05	0.000138046	up
		gene-LOC112741152	5.13	5.36	7.18	3.14	1.53	1.56	-1.44812	4.00895e-05	0.000247741	down
		gene-LOC112754776	2.56	1.65	1.69	8.6	7.62	5.21	1.92483	3.70589e-11	6.26855e-10	up
		gene-LOC112765469	0.09	0.03	0.18	0.28	0.74	0.68	2.55984	0.00266806	0.0101713	up
		gene-LOC112776937	1	0.5	0.78	4.33	6.42	3.27	2.69132	2.77881e-10	4.1853e-09	up
		gene-LOC112784141	2.36	2.28	3.45	1.01	0.83	0.73	-1.5846	2.2608e-06	1.80504e-05	down
		gene-LOC112784642	0.82	0.53	0.92	2.33	2.15	2.03	1.58879	2.55985e-08	2.86726e-07	up
		gene-LOC112789376	1.61	2.64	2.37	0.19	0.29	0.8	-2.32205	1.38652e-05	9.49845e-05	down
		gene-LOC112795845	4.32	6.34	7.82	1.44	0.95	1.69	-2.12442	5.71076e-10	8.20086e-09	down
signalling pathway		ID	Tif-20d-1_fpkm	Tif-20d-2_fpkm	Tif-20d-3_fpkm	Lps-20d-1_fpkm	Lps-20d-2_fpkm	Lps-20d-3_fpkm	log2FoldChange	pvalue	padj	regulated
		novel.481	0	0	0.0467858	1.04745	0.609146	0.763849	5.67998	0.00208103	0.00821076	up
		gene-LOC112792053	6.28	5.85	5.43	2.78	2.19	2.87	-1.10488	1.30783e-10	2.06306e-09	down
		gene-LOC112796647	1.46	1.18	1.22	0.56	0.42	0.55	-1.27292	1.94655e-05	0.000129103	down
		gene-LOC112719643	1.29	1	1.7	0.45	0.54	0.47	-1.37182	2.89467e-05	0.000184551	down
		gene-LOC112734215	11.28	11.65	11.26	4.98	3.97	5.13	-1.22204	6.75224e-18	2.62556e-16	down
		gene-LOC112697615	4.29	2.84	3.13	1.29	2.05	1.48	-1.01995	0.000322726	0.00160688	down
		gene-LOC112770802	1.7	0.72	1.02	3.55	5.74	5.73	2.19636	1.63557e-08	1.89046e-07	up
		gene-LOC112706675	4.35	2.42	3.09	4.81	7.64	12.43	1.39893	0.000289866	0.00146144	up
		gene-LOC112771796	7.12	7.24	7.59	2.29	2.8	1.93	-1.57251	4.25107e-13	9.20145e-12	down
		gene-LOC112776973	8.35	9.31	9.18	2.9	3.84	3.23	-1.36146	1.90862e-10	2.94496e-09	down
		gene-LOC112789843	2.02	1.34	2.44	0.99	0.42	0.99	-1.22773	0.00626131	0.0211873	down
		gene-LOC112707156	11.22	10.02	11.59	3.76	5.41	1.6	-1.53582	5.64628e-05	0.000336973	down
		gene-LOC112712721	9.69	12.85	13.31	4.29	4.44	5.08	-1.31572	1.50615e-10	2.35448e-09	down
		gene-LOC112748744	2.19	2.73	2.44	0.89	0.57	0.74	-1.69421	1.33738e-06	1.10969e-05	down
		gene-LOC112757960	6.11	6.35	6.48	1.58	1.62	1.68	-1.89359	1.19381e-16	4.03542e-15	down
		gene-LOC112695290	24.49	13.95	11.02	4.62	9.51	5.83	-1.24204	0.00126587	0.00533304	down
		gene-LOC112695961	3.75	3.65	3.51	0.93	0.91	2.29	-1.35163	0.00100601	0.00437091	down
		gene-LOC112722402	7.22	3.61	4.73	1.37	2.41	1.83	-1.40001	0.000388318	0.00189052	down

## Sheet: GA-10DAP
biosynthesis		ID	Tif-10d-1_fpkm	Tif-10d-2_fpkm	Tif-10d-3_fpkm	Lps-10d-1_fpkm	Lps-10d-2_fpkm	Lps-10d-3_fpkm	log2FoldChange	pvalue	padj	regulated
		gene-LOC112695926	0.82	2.44	1.76	6.29	7.4	7.43	2.07529	8.55561e-10	3.72461e-08	up
		gene-LOC112706011	2.25	9.58	13.06	24.56	27.72	12.56	1.41776	0.00598529	0.0233184	up
		gene-LOC112709954	0.21	0.46	0.18	2.16	2.05	0.69	2.52161	0.000150888	0.00123667	up
		gene-LOC112710323	22.21	9.1	5.64	2.15	3.56	2.98	-2.16763	1.82171e-05	0.000209303	down
		gene-LOC112711704	1.04	1.34	1.93	2.27	4.56	5.94	1.54742	0.000210288	0.00161923	up
		gene-LOC112727565	0.23	0.29	0.32	1.03	1.42	1.02	2.02172	6.06063e-05	0.000577531	up
		gene-LOC112728437	1.54	1.54	1.86	0.69	0.41	0.88	-1.35049	0.000172587	0.00137619	down
		gene-LOC112737934	4.23	1.69	1.01	0.97	0.68	0.53	-1.73534	0.00522314	0.0209118	down
		gene-LOC112750721	8.26	4.19	1.33	0.02	0.11	0.03	-6.52351	2.01023e-13	1.86161e-11	down
		gene-LOC112756331	8.34	8.51	7.61	1.7	2.12	3.14	-1.85036	3.5033e-12	2.49734e-10	down
		gene-LOC112756333	3.53	5.02	5.1	8.89	9.03	13.16	1.16861	3.53824e-07	7.50868e-06	up
		gene-LOC112766514	0.56	0.47	0.52	0.9	2	0.98	1.30065	0.00847394	0.0307801	up
		gene-LOC112766774	0	0	0	15.43	15.51	16.65	11.4171	9.31738e-22	4.29511e-19	up
		gene-LOC112776035	260.61	166.56	130.14	60.09	93.93	61.04	-1.42332	1.86268e-05	0.000212948	down
		gene-LOC112779474	0.47	0.83	1.11	1.98	2.87	2.76	1.65302	6.62535e-06	8.90997e-05	up
		gene-LOC112791164	0.59	0.71	0.11	0.04	0.02	0	-4.48495	0.000263519	0.00194639	down
		gene-LOC112802538	3.86	1.43	0.95	0.36	0.57	0.35	-2.36267	0.000268182	0.00197486	down
		novel.1141	0.878782	0.633606	0.909118	0.554867	0.329966	0.347092	-1.00911	0.00696952	0.0262841	down
signalling pathway		ID	Tif-10d-1_fpkm	Tif-10d-2_fpkm	Tif-10d-3_fpkm	Lps-10d-1_fpkm	Lps-10d-2_fpkm	Lps-10d-3_fpkm	log2FoldChange	pvalue	padj	regulated
		gene-LOC112695628	8.57	8.27	7.93	3.32	3.2	2.83	-1.42957	3.23414e-15	4.23275e-13	down
		gene-LOC112695653	31.6	20.78	23.48	9.74	13.05	11.96	-1.16812	4.06165e-06	5.91579e-05	down
		gene-LOC112706296	8.81	10.05	6.84	28.57	35.54	13.09	1.56817	1.80272e-05	0.000207581	up
		gene-LOC112722827	7.67	8.19	6.36	22.39	31.54	12.14	1.55302	7.02432e-06	9.37058e-05	up
		gene-LOC112728472	10.57	7.73	6.83	2.4	3.29	3.59	-1.48682	4.04917e-07	8.40801e-06	down
		gene-LOC112733687	0.46	1.12	1.78	2.7	5.18	2.41	1.63492	0.00195343	0.00962976	up
		gene-LOC112736647	1.32	1.96	2.73	5.01	4.95	5.16	1.32857	1.22519e-07	3.0529e-06	up
		gene-LOC112736649	4.69	4.64	3.4	12.08	15.39	6.68	1.39989	4.73864e-05	0.000469928	up
		gene-LOC112737838	0.59	0.52	0.29	2.08	2.9	1.43	2.15497	9.26384e-07	1.69855e-05	up
		gene-LOC112741313	9.06	8.48	6.46	33.82	31.26	11.48	1.65005	2.95426e-05	0.000316219	up
		gene-LOC112757529	42.31	31.38	32.29	13.1	18.67	16.25	-1.18029	6.19838e-07	1.21187e-05	down
		gene-LOC112757971	4.04	4.23	4.26	1.77	1.86	2.65	-1.02726	1.55518e-06	2.63999e-05	down
		gene-LOC112764650	7.16	6.07	5.43	18.11	28.21	11.81	1.6134	2.6549e-06	4.14085e-05	up
		gene-LOC112772674	0.67	0.6	0.54	0.23	0.13	0.23	-1.67584	0.000681204	0.00419111	down
		gene-LOC112773169	11.61	8.83	8.71	26.72	36.88	10.42	1.31961	0.00170637	0.00865345	up
		gene-LOC112776716	0.48	0.68	0.95	0.22	0.11	0.36	-1.62183	0.00864244	0.0312719	down
		gene-LOC112788034	4.86	4.78	3.39	12.2	13.99	6.68	1.30914	9.06709e-05	0.00080898	up
		gene-LOC112788890	0.59	0.79	0.68	0.34	0.24	0.18	-1.44734	0.00017045	0.00136296	down
		gene-LOC112788953	0.44	0.34	0.06	0.01	0.02	0.07	-3.18797	0.0036406	0.0157236	down
		gene-LOC112789966	0.1	0.4	0.06	1.38	1.68	0.75	2.77013	6.26873e-05	0.000594055	up
		gene-LOC112791621	0.45	0.57	0.9	2.77	3.82	2.42	2.22448	1.32523e-07	3.26104e-06	up
		gene-LOC112796020	9.14	8.34	7.62	29.32	27.43	11.85	1.42985	3.81703e-05	0.000392004	up
		gene-LOC112802898	4.41	5.91	6.18	11.5	12.78	9.67	1.03235	8.99047e-08	2.31963e-06	up
		gene-LOC114924315	1.15	0.95	1.14	3.86	3.66	1.4	1.44427	0.000926387	0.00536562	up
		gene-LOC114925824	10.6	13.85	12.78	40.24	36.96	19.92	1.37589	1.22599e-06	2.15526e-05	up

## Sheet: GA-15DAP
biosynthesis		ID	Tif-15d-1_fpkm	Tif-15d-2_fpkm	Tif-15d-3_fpkm	Lps-15d-1_fpkm	Lps-15d-2_fpkm	Lps-15d-3_fpkm	log2FoldChange	pvalue	padj	regulated
		gene-LOC112696212	0.07	0.84	2.03	0	0.04	0.02	-5.61708	1.19998e-05	7.7219e-05	down
		gene-LOC112696215	3.13	4.45	3.62	0.19	0.51	0.23	-3.57053	1.49044e-21	7.28899e-20	down
		gene-LOC112705791	0.21	0.29	0.45	1.53	1.37	0.66	1.94943	0.00042986	0.00200562	up
		gene-LOC112707657	122.06	92.74	113.69	18.93	16.67	26.06	-2.38855	5.73476e-33	7.21413e-31	down
		gene-LOC112710320	0.13	0.03	0.03	2.27	3.58	1.17	5.30386	3.98121e-12	6.47022e-11	up
		gene-LOC112710335	0.83	0.51	1.01	2.28	2.3	2.31	1.57951	6.58e-06	4.43502e-05	up
		gene-LOC112711704	1.38	2.36	1.44	0.35	0.31	0.77	-1.83417	0.000349392	0.00166571	down
		gene-LOC112727424	0.32	0.13	0.33	1.6	1.32	0.61	2.22391	0.00022706	0.00112632	up
		gene-LOC112733062	0.04	1.51	4.58	0.04	0.08	0.04	-5.21301	6.20295e-05	0.000345694	down
		gene-LOC112734534	0.29	3.65	5.28	0	0	0	-8.95141	8.46282e-06	5.59965e-05	down
		gene-LOC112734535	0.03	2.9	6.69	0	0	0	-9.14548	0.000864033	0.0037332	down
		gene-LOC112737934	10.24	7.62	5.31	18.42	11.41	33.52	1.47365	9.48933e-05	0.000510241	up
		gene-LOC112741528	14.25	16.75	12.38	0.48	0.86	0.44	-4.56725	2.03776e-60	1.08626e-57	down
		gene-LOC112741609	5.42	3.92	7.44	0.29	0.86	0.27	-3.52679	4.54561e-13	8.26994e-12	down
		gene-LOC112750691	0.28	0.55	0.32	1.97	1.78	1.71	2.26237	2.87295e-08	2.84364e-07	up
		gene-LOC112751696	24.65	24.73	16.19	1.88	2.87	2.23	-3.20425	1.71502e-37	2.98518e-35	down
		gene-LOC112756331	6.86	4.54	6.62	0.45	0.67	0.37	-3.56621	2.96708e-25	2.09836e-23	down
		gene-LOC112764176	0.29	0.41	0.33	1.75	1.41	1.3	2.14011	5.07297e-07	4.15473e-06	up
		gene-LOC112766281	0.32	0.21	0.22	1.17	1.45	1.4	2.45471	1.64116e-07	1.4602e-06	up
		gene-LOC112766774	0	0	0	10.94	13.22	11.05	11.1183	1.34486e-20	5.82841e-19	up
		gene-LOC112779464	1.13	1.38	0.77	3.16	3.97	3.96	1.78288	8.76102e-09	9.36532e-08	up
		gene-LOC112790076	3.71	3.83	3.77	22.36	14.68	11.9	2.1445	5.34344e-16	1.39627e-14	up
		gene-LOC112796299	4.23	2.27	5.2	0	0	0.05	-7.80931	6.73845e-10	8.31725e-09	down
		gene-LOC112802538	2.06	1.77	1.48	0.12	0.25	0.24	-3.1	7.77784e-10	9.53394e-09	down
		gene-LOC112802541	2.81	1.83	1.64	0.76	0.45	0.84	-1.59606	0.00010784	0.000574135	down
		gene-LOC112802542	0.15	0.1	0.37	0.65	0.77	0.97	1.96798	0.00193802	0.00759065	up
		gene-LOC112802766	16.48	16.9	11.27	3.37	2.17	3.71	-2.24457	1.36005e-17	4.25216e-16	down
		novel.113	0.04622	0.045157	0.055167	0.255146	0.270817	0.255934	2.39729	4.81778e-07	3.96095e-06	up
		novel.251	0.622714	0.545419	0.752058	0.105248	0	0.058656	-3.30852	1.41905e-06	1.08218e-05	down
		novel.1141	0.7529	0.95337	0.729761	1.99232	1.41129	3.75456	1.57736	2.35646e-05	0.000143395	up
		novel.2247	0.4055	0.538876	0.427383	0.121275	0.219356	0.258163	-1.16343	0.000213781	0.00106628	down
signalling pathway		ID	Tif-15d-1_fpkm	Tif-15d-2_fpkm	Tif-15d-3_fpkm	Lps-15d-1_fpkm	Lps-15d-2_fpkm	Lps-15d-3_fpkm	log2FoldChange	pvalue	padj	regulated
		gene-LOC112695628	5.99	5.7	5.36	2.42	2.2	2.92	-1.1508	1.17579e-10	1.61072e-09	down
		gene-LOC112702530	0	0.1	0.03	0.92	1.28	0.75	4.62553	6.87226e-08	6.44529e-07	up
		gene-LOC112706574	0.16	0.34	0.22	0.69	0.87	0.93	1.79207	8.57575e-06	5.66909e-05	up
		gene-LOC112707653	52.28	40	36.29	25.86	23.52	11.34	-1.0554	0.000326004	0.00156313	down
		gene-LOC112710631	9.04	8.43	9.69	3.14	3.86	3.44	-1.35013	3.98424e-12	6.47269e-11	down
		gene-LOC112720175	0.36	0.64	0.54	1.97	1.37	1.75	1.76412	3.22842e-07	2.72842e-06	up
		gene-LOC112723418	46.43	43.52	44.08	22.08	23.42	15.75	-1.10073	1.06035e-10	1.45961e-09	down
		gene-LOC112736647	1.35	2	1.43	6.82	7.18	9.24	2.30793	1.17286e-24	7.82731e-23	up
		gene-LOC112741313	28.92	24.68	21.01	12.28	13.31	7.5	-1.14567	1.08881e-06	8.44224e-06	down
		gene-LOC112743909	0.87	1.23	1.87	0.61	0.25	0.22	-1.84336	0.000294849	0.00142836	down
		gene-LOC112748289	1	0.94	1.72	0.48	0.48	0.2	-1.61822	0.00149636	0.00605313	down
		gene-LOC112748389	0.48	0.72	0.46	0.07	0.05	0.03	-3.49897	1.95339e-05	0.000120676	down
		gene-LOC112748627	7.33	7.77	5.97	3.22	2.8	3.51	-1.11892	8.20176e-08	7.61184e-07	down
		gene-LOC112749537	14.95	16.35	16.21	4.4	3.52	4.84	-1.86909	9.37131e-35	1.29333e-32	down
		gene-LOC112752040	2.68	2.02	1.94	0.72	0.72	0.91	-1.47817	3.72753e-05	0.000217307	down
		gene-LOC112758544	1.28	1	1.61	4.77	3.71	3.6	1.66595	3.54583e-06	2.50558e-05	up
		gene-LOC112764650	17.41	13.53	10.08	7.45	7.69	2.26	-1.20988	0.00283377	0.010621	down
		gene-LOC112765245	3.5	4.57	2.48	0.69	0.42	0.38	-2.78634	1.66359e-07	1.47892e-06	down
		gene-LOC112770838	0.39	0.4	0.38	1.27	1.31	1.17	1.7083	1.54902e-08	1.59831e-07	up
		gene-LOC112771932	1.58	2.19	2.5	1.28	0.67	0.86	-1.12346	0.00666775	0.0223983	down
		gene-LOC112796020	26.27	24.05	20.45	12.4	12.89	5.6	-1.16767	5.40482e-05	0.00030492	down
		gene-LOC112797282	1.1	1.43	2.37	0.5	0.54	0.33	-1.81205	1.06016e-05	6.88868e-05	down
		gene-LOC112800456	1.84	1.65	1.63	0.64	0.9	0.37	-1.3874	0.0006307	0.00282761	down
		gene-LOC112800573	6.63	7.99	6.9	2.56	3.01	2.88	-1.32044	5.74792e-12	9.18396e-11	down
		gene-LOC112800820	12.71	12.45	12.49	3.13	3.55	2.57	-1.994	2.26119e-37	3.85713e-35	down
		gene-LOC112801403	4.95	4.31	3.91	2	1.99	2.41	-1.01865	1.91402e-06	1.42573e-05	down
		gene-LOC114924316	0.48	0.41	0.33	7.2	3.66	2.96	3.53199	4.41679e-17	1.29899e-15	up
		gene-LOC114925868	0.44	0.61	0.98	4.81	2.91	1.9	2.27858	2.42483e-07	2.09411e-06	up

## Sheet: GA-20DAP
biosynthesis		ID	Tif-20d-1_fpkm	Tif-20d-2_fpkm	Tif-20d-3_fpkm	Lps-20d-1_fpkm	Lps-20d-2_fpkm	Lps-20d-3_fpkm	log2FoldChange	pvalue	padj	regulated
		gene-LOC112696215	1.07	1.36	0.91	0.08	0.03	0.08	-4.03185	3.84263e-11	6.48668e-10	down
		gene-LOC112706011	4.51	4.4	6.09	0.57	0.68	1.01	-2.66933	8.11234e-15	2.21533e-13	down
		gene-LOC112707657	24.75	18.31	15.44	0.92	1.21	4.73	-3.04102	9.1926e-09	1.10964e-07	down
		gene-LOC112710320	0	0	0	3.21	5.33	2.13	9.39653	1.14474e-13	2.67224e-12	up
		gene-LOC112720124	0.37	0.17	0.18	3.46	4.43	2.39	3.90762	5.66709e-19	2.48427e-17	up
		gene-LOC112727424	0.55	0.12	0.19	0.8	1.02	0.83	1.71161	0.00880015	0.0282867	up
		gene-LOC112741528	2.9	4.04	8.97	0.41	0.32	0.46	-3.68316	4.1397e-14	1.02863e-12	down
		gene-LOC112750721	1.29	0.59	1.29	3.25	3.56	4.86	1.94576	8.96783e-08	9.16929e-07	up
		gene-LOC112750727	0.91	0.78	0.76	2.29	2.44	2.63	1.64802	4.44249e-08	4.78055e-07	up
		gene-LOC112750728	0.14	0.16	0	1.47	1.09	0.35	3.35496	0.000259602	0.0013257	up
		gene-LOC112751696	4.56	8.26	28.78	0.92	1.02	2.25	-3.24017	0.000123791	0.000684179	down
		gene-LOC112764176	0.45	0.38	0.56	2.08	1.56	0.8	1.73725	0.00056221	0.00262657	up
		gene-LOC112764967	6.61	4.05	3.99	7	10.64	12.16	1.08817	0.000379406	0.00185287	up
		gene-LOC112766535	0.09	0	0	2.5	1.42	1.93	6.1065	6.90299e-08	7.18688e-07	up
		gene-LOC112766774	0	0	0	11.3	10.58	11.76	10.8637	8.77201e-20	4.16545e-18	up
		gene-LOC112779361	0.19	0.18	0.15	2.03	2.75	2.86	3.93841	1.92168e-16	6.33136e-15	up
		gene-LOC112779464	2.7	1.17	2.35	4.12	4.59	4.27	1.12745	0.00076594	0.00344466	up
		gene-LOC112791136	0.44	0.61	0.45	0.05	0.04	0.08	-3.13832	5.8291e-05	0.000346394	down
		gene-LOC112802542	0.25	0.31	0.27	0.46	0.81	0.8	1.37877	0.0135244	0.040581	up
		gene-LOC112802766	3.08	4.6	27.32	0.24	0.75	0.53	-4.4344	2.05977e-05	0.000135769	down
		novel.113	0.085516	0.260834	0.192495	0.911371	0.914797	0.694143	2.2798	1.24164e-08	1.46981e-07	up
		novel.251	0.312175	0.370136	0.283398	0.057811	0	0.116307	-2.34617	0.0060778	0.0206536	down
		novel.1141	1.04672	0.959222	0.746102	2.14092	2.31607	1.80664	1.25935	4.70174e-07	4.2441e-06	up
		novel.2005	0	0	0.020508	0.066934	1.12424	0.426703	5.51331	0.00014444	0.000786198	up
		novel.2247	0.369952	0.309081	0.412214	0.095082	0.065055	0.167733	-1.6473	2.08769e-05	0.000137414	down
signalling pathway		ID	Tif-20d-1_fpkm	Tif-20d-2_fpkm	Tif-20d-3_fpkm	Lps-20d-1_fpkm	Lps-20d-2_fpkm	Lps-20d-3_fpkm	log2FoldChange	pvalue	padj	regulated
		gene-LOC112700486	56.5	60.29	54.54	23.72	28.79	26.3	-1.05706	4.9135e-15	1.37793e-13	down
		gene-LOC112701877	19.13	10.32	10.22	32.84	60.6	60.64	2.02146	4.36975e-10	6.39417e-09	up
		gene-LOC112710959	1.09	1.21	0.93	2.46	2.12	2.74	1.23733	6.48384e-09	8.02522e-08	up
		gene-LOC112723418	62.77	64.25	59.98	20.34	20.5	21	-1.53507	3.07858e-48	1.09579e-45	down
		gene-LOC112733687	11.67	4.58	5.47	2.59	2.54	0.69	-1.83221	0.000653623	0.00299814	down
		gene-LOC112733702	64.76	70.92	71.18	32.39	29.55	36.85	-1.00572	3.19385e-16	1.03027e-14	down
		gene-LOC112751620	3.89	3.24	3.21	1.12	1.4	1.12	-1.43813	5.74335e-06	4.2559e-05	down
		gene-LOC112751984	9.73	12.78	13.6	6.21	5.49	5.35	-1.02097	1.31383e-08	1.54867e-07	down
		gene-LOC112754852	14.38	14.1	15.35	4.28	6.02	7.12	-1.26712	4.05245e-09	5.18317e-08	down
		gene-LOC112764650	48.23	26.88	26.9	47.23	82.95	77.45	1.08916	0.000277943	0.0014078	up
		gene-LOC112765392	44.69	48.19	44.76	16.56	13.64	16.09	-1.51393	2.01255e-28	2.07457e-26	down
		gene-LOC112776302	6.12	2.8	3.55	8.64	10.78	8.47	1.226	7.13634e-05	0.000415016	up
		gene-LOC112779460	16.65	17.25	19.38	7.07	4.9	2.81	-1.78666	6.09416e-09	7.57134e-08	down
		gene-LOC112785224	3.48	5.51	5.73	12.8	11.21	6.98	1.13748	9.81603e-05	0.000554666	up
		gene-LOC112789246	3.5	3.08	3.01	1.06	1.53	1.21	-1.26844	2.98993e-06	2.33525e-05	down
		gene-LOC112789966	3.93	1.84	2.67	2.06	7.22	10.28	1.27889	0.0129843	0.0392233	up
		gene-LOC112790810	2.04	1.65	2.58	6.28	9.61	9.68	2.09651	1.95723e-15	5.80962e-14	up
		gene-LOC112791621	9.53	3.53	3.78	0.93	2.47	0.82	-1.91927	0.000683007	0.00311406	down
		gene-LOC112800456	1.51	1.76	1.72	0.52	0.31	1.17	-1.26987	0.0129038	0.0390252	down
		gene-LOC112800820	4.33	3.91	5.24	2.05	1.7	2.15	-1.13187	2.43482e-08	2.73531e-07	down
		gene-LOC114924316	0.72	0.59	0.29	1.98	1.99	1.66	1.87687	2.30078e-06	1.83485e-05	up
