# Supplementary material for: The determination of peanut (Arachis hypogaea L.) pod-sizes during the rapid-growth stage by phytohormones
Source: BMC Plant Biol. 2023 Jul 26;23:371. doi: 10.1186/s12870-023-04382-w (PMC10369843; doi:10.1186/s12870-023-04382-w)
Supplement: Supplementary file 9 — Additional file 9: Table S7. Quantitative analysis of phytohormones. [file 12870_2023_4382_MOESM9_ESM.xlsx]

## Sheet: IAA
Index	Group	N	Mean	SD	SE
IAA	Lps20	3	1.5444	0.15966	0.092182
IAA	Lps15	3	6.377	0.76302	0.44053
IAA	Lps10	3	30.353	0.48371	0.27927
IAA	Tif20	3	2.5345	0.10242	0.059133
IAA	Tif15	3	5.4981	0.21678	0.12516
IAA	Tif10	3	18.812	1.5858	0.91555
IAA-Ala	Lps20	3	0.28029	0.0053312	0.003078
IAA-Ala	Lps15	3	0.33053	0.014974	0.0086454
IAA-Ala	Lps10	3	0.75818	0.0080314	0.004637
IAA-Ala	Tif20	3	0.24019	0.024934	0.014396
IAA-Ala	Tif15	3	0.24018	0.003625	0.0020929
IAA-Ala	Tif10	3	1.9051	0.162	0.093532
IAA-Asp	Lps20	3	9.5641	0.6817	0.39358
IAA-Asp	Lps15	3	122.3	21.55	12.442
IAA-Asp	Lps10	3	113.94	14.877	8.5893
IAA-Asp	Tif20	3	35.417	2.9911	1.7269
IAA-Asp	Tif15	3	207.21	22.027	12.717
IAA-Asp	Tif10	3	38.59	7.0066	4.0453
IAA-Glc	Lps20	3	47.031	2.9042	1.6767
IAA-Glc	Lps15	3	60.19	14.305	8.259
IAA-Glc	Lps10	3	55.609	10.183	5.8793
IAA-Glc	Tif20	3	62.405	12.446	7.1856
IAA-Glc	Tif15	3	57.018	1.0081	0.582
IAA-Glc	Tif10	3	188.91	34.903	20.151
IAA-Glu	Lps20	3	1.4471	0.12512	0.072235
IAA-Glu	Lps15	3	7.1625	0.72663	0.41952
IAA-Glu	Lps10	3	17.784	0.82013	0.4735
IAA-Glu	Tif20	3	2.8077	0.42317	0.24432
IAA-Glu	Tif15	3	5.5503	0.30835	0.17803
IAA-Glu	Tif10	3	22.514	1.686	0.97341
IAA-Phe	Lps20	0	0	0	0
IAA-Phe	Lps15	3	0.06765	0.0097942	0.0056547
IAA-Phe	Lps10	3	0.085737	0.012043	0.0069532
IAA-Phe	Tif20	3	0.02036	0.0015052	0.00086904
IAA-Phe	Tif15	3	0.088697	0.01291	0.0074537
IAA-Phe	Tif10	3	0.066647	0.0075574	0.0043633
IAA-Phe-Me	Lps20	3	0.05207	0.0035029	0.0020224
IAA-Phe-Me	Lps15	3	0.065737	0.0053811	0.0031068
IAA-Phe-Me	Lps10	3	0.1176	0.0052666	0.0030407
IAA-Phe-Me	Tif20	3	0.04468	0.0067288	0.0038849
IAA-Phe-Me	Tif15	3	0.05519	0.0011605	0.00067
IAA-Phe-Me	Tif10	3	0.25074	0.013716	0.0079189
IAM	Lps20	3	3.8935	0.049122	0.02836
IAM	Lps15	3	9.7261	0.32375	0.18692
IAM	Lps10	3	9.6568	0.52726	0.30442
IAM	Tif20	3	5.9431	1.1681	0.67437
IAM	Tif15	3	5.9842	0.24598	0.14202
IAM	Tif10	3	30.198	3.2591	1.8816
ICA	Lps20	3	10.403	0.11419	0.065929
ICA	Lps15	3	10.917	0.23135	0.13357
ICA	Lps10	3	13.156	0.86326	0.4984
ICA	Tif20	3	11.107	0.49626	0.28652
ICA	Tif15	3	11.337	0.28542	0.16479
ICA	Tif10	3	10.846	0.18433	0.10642
ICAld	Lps20	3	0.72397	0.01674	0.0096647
ICAld	Lps15	3	0.71343	0.043882	0.025335
ICAld	Lps10	3	1.6867	0.017986	0.010384
ICAld	Tif20	3	0.88581	0.17364	0.10025
ICAld	Tif15	3	0.92085	0.039209	0.022637
ICAld	Tif10	3	2.2636	0.16419	0.094795
MEIAA	Lps20	3	0.59903	0.0028012	0.0016173
MEIAA	Lps15	3	0.76326	0.01952	0.01127
MEIAA	Lps10	3	2.1908	0.088079	0.050852
MEIAA	Tif20	3	0.53089	0.037754	0.021797
MEIAA	Tif15	3	0.52053	0.0115	0.0066398
MEIAA	Tif10	3	3.1379	0.2328	0.13441
OxIAA	Lps20	3	5.7953	1.0956	0.63252
OxIAA	Lps15	3	6.2155	0.47615	0.27491
OxIAA	Lps10	3	11.971	0.87416	0.5047
OxIAA	Tif20	3	5.4048	0.39537	0.22827
OxIAA	Tif15	3	5.2715	0.53874	0.31104
OxIAA	Tif10	3	12.96	1.0563	0.60987
TRP	Lps20	3	17387	741.46	428.08
TRP	Lps15	3	18103	922.34	532.51
TRP	Lps10	3	15981	328.76	189.81
TRP	Tif20	3	15923	786.89	454.31
TRP	Tif15	3	16940	662.86	382.7
TRP	Tif10	3	15999	654.79	378.04

## Sheet: CKs
Index	Group	N	Mean	SD	SE
cZ	Lps20	3	0.17942	0.015142	0.0087422
cZ	Lps15	3	0.20121	0.0091554	0.0052859
cZ	Lps10	3	0.64175	0.04955	0.028608
cZ	Tif20	3	0.16564	0.012949	0.0074762
cZ	Tif15	3	0.14987	0.0085852	0.0049567
cZ	Tif10	0	0	0	0
cZ9G	Lps20	3	0.24683	0.016571	0.0095673
cZ9G	Lps15	3	0.18667	0.013055	0.0075373
cZ9G	Lps10	3	0.11337	0.0036796	0.0021244
cZ9G	Tif20	3	0.22965	0.016086	0.0092871
cZ9G	Tif15	3	0.20034	0.0084137	0.0048577
cZ9G	Tif10	3	0.11143	0.010105	0.0058342
cZR	Lps20	3	0.25424	0.044106	0.025465
cZR	Lps15	0	0	0	0
cZR	Lps10	0	0	0	0
cZR	Tif20	3	0.32218	0.045026	0.025996
cZR	Tif15	3	0.30526	0.015847	0.0091493
cZR	Tif10	0	0	0	0
cZROG	Lps20	3	0.20174	0.012378	0.0071464
cZROG	Lps15	3	0.45198	0.05188	0.029953
cZROG	Lps10	3	0.2483	0.011215	0.0064752
cZROG	Tif20	3	0.10224	0.0039394	0.0022744
cZROG	Tif15	3	0.51192	0.055061	0.03179
cZROG	Tif10	3	0.2485	0.033629	0.019416
DHZ7G	Lps20	3	15.004	2.6418	1.5252
DHZ7G	Lps15	3	4.8056	0.67227	0.38814
DHZ7G	Lps10	3	0.12045	0.0043421	0.0025069
DHZ7G	Tif20	3	0.83477	0.039088	0.022568
DHZ7G	Tif15	3	2.2755	0.22942	0.13246
DHZ7G	Tif10	3	0.06362	0.00038197	0.00022053
DHZR	Lps20	3	116.19	9.871	5.699
DHZR	Lps15	3	101.34	2.8409	1.6402
DHZR	Lps10	3	9.6155	0.2086	0.12043
DHZR	Tif20	3	6.072	0.52873	0.30526
DHZR	Tif15	3	33.852	1.1579	0.6685
DHZR	Tif10	3	0.57159	0.1046	0.06039
DHZROG	Lps20	3	78.709	5.5329	3.1944
DHZROG	Lps15	3	37.778	4.9877	2.8796
DHZROG	Lps10	3	0.39374	0.017589	0.010155
DHZROG	Tif20	3	5.8916	0.63999	0.3695
DHZROG	Tif15	3	27.921	2.7169	1.5686
DHZROG	Tif10	0	0	0	0
DZ	Lps20	3	7.7934	1.4339	0.82784
DZ	Lps15	3	14.356	1.3725	0.7924
DZ	Lps10	3	0.45103	0.025167	0.01453
DZ	Tif20	3	1.172	0.068396	0.039488
DZ	Tif15	3	3.6192	0.53903	0.31121
DZ	Tif10	0	0	0	0
IP	Lps20	3	0.018807	0.0010786	0.00062272
IP	Lps15	3	0.03617	0.002189	0.0012638
IP	Lps10	3	0.25236	0.013199	0.0076204
IP	Tif20	3	0.01874	0.0024977	0.001442
IP	Tif15	3	0.02892	0.0023646	0.0013652
IP	Tif10	3	0.070497	0.0046253	0.0026704
iP7G	Lps20	3	0.63266	0.018394	0.01062
iP7G	Lps15	3	0.78256	0.01683	0.0097166
iP7G	Lps10	3	0.76109	0.042452	0.02451
iP7G	Tif20	3	0.59246	0.014289	0.0082499
iP7G	Tif15	3	0.60947	0.014105	0.0081434
iP7G	Tif10	3	0.86046	0.047453	0.027397
iP9G	Lps20	3	0.25165	0.0058916	0.0034015
iP9G	Lps15	3	0.23378	0.019145	0.011053
iP9G	Lps10	3	0.54435	0.080019	0.046199
iP9G	Tif20	0	0	0	0
iP9G	Tif15	0	0	0	0
iP9G	Tif10	3	0.47426	0.040405	0.023328
IPR	Lps20	3	0.14531	0.0045935	0.002652
IPR	Lps15	3	0.087623	0.015707	0.0090685
IPR	Lps10	3	0.63222	0.089536	0.051694
IPR	Tif20	3	0.11534	0.022993	0.013275
IPR	Tif15	3	0.11726	0.011106	0.0064123
IPR	Tif10	3	0.27396	0.016329	0.0094273
K9G	Lps20	3	0.39304	0.04801	0.027719
K9G	Lps15	3	0.72256	0.041328	0.023861
K9G	Lps10	3	0.80843	0.075238	0.043438
K9G	Tif20	3	0.5588	0.020352	0.01175
K9G	Tif15	3	0.74783	0.02757	0.015918
K9G	Tif10	3	1.9149	0.35492	0.20491
mT9G	Lps20	3	0.034047	0.002257	0.0013031
mT9G	Lps15	3	0.040683	0.0047178	0.0027238
mT9G	Lps10	3	0.05732	0.0042013	0.0024256
mT9G	Tif20	3	0.034947	0.0032591	0.0018816
mT9G	Tif15	3	0.02768	0.0016763	0.0009678
mT9G	Tif10	3	0.13747	0.01775	0.010248
oTR	Lps20	3	0.16514	0.027248	0.015732
oTR	Lps15	3	0.16917	0.0033375	0.0019269
oTR	Lps10	3	0.14393	0.0054795	0.0031636
oTR	Tif20	3	0.09387	0.0016752	0.00096718
oTR	Tif15	3	0.11762	0.0081562	0.004709
oTR	Tif10	3	0.32649	0.054795	0.031636
tZ	Lps20	3	0.55566	0.081055	0.046797
tZ	Lps15	3	1.9704	0.049028	0.028306
tZ	Lps10	3	3.6933	0.10578	0.061073
tZ	Tif20	3	0.45775	0.051258	0.029594
tZ	Tif15	3	0.98074	0.070671	0.040802
tZ	Tif10	3	3.0227	0.0346	0.019976
tZOG	Lps20	3	0.63109	0.024545	0.014171
tZOG	Lps15	3	0.81651	0.11232	0.064847
tZOG	Lps10	3	0.38896	0.0074422	0.0042968
tZOG	Tif20	3	0.54882	0.024019	0.013867
tZOG	Tif15	3	0.70358	0.01197	0.0069111
tZOG	Tif10	3	0.5374	0.050065	0.028905
tZR	Lps20	3	1.0045	0.0096935	0.0055965
tZR	Lps15	3	6.4333	0.45291	0.26149
tZR	Lps10	3	28.439	3.6351	2.0987
tZR	Tif20	3	1.119	0.17024	0.09829
tZR	Tif15	3	2.2428	0.059203	0.034181
tZR	Tif10	3	13.458	0.75835	0.43783

## Sheet: GAs
Index	Group	N	Mean	SD	SE
GA1	Lps20	3	29.472	2.8039	1.6188
GA1	Lps15	3	32.221	4.8569	2.8041
GA1	Lps10	3	36.134	1.6973	0.97993
GA1	Tif20	3	33.262	6.3192	3.6484
GA1	Tif15	3	39.586	1.3969	0.80651
GA1	Tif10	3	32.62	2.2872	1.3205
GA15	Lps20	3	0.11076	0.017599	0.010161
GA15	Lps15	3	0.23491	0.033598	0.019398
GA15	Lps10	0	0	0	0
GA15	Tif20	3	0.1737	0.018112	0.010457
GA15	Tif15	3	0.53479	0.021508	0.012418
GA15	Tif10	0	0	0	0
GA19	Lps20	3	3.2453	0.035851	0.020698
GA19	Lps15	3	6.7552	0.067393	0.038909
GA19	Lps10	3	5.9434	0.27906	0.16112
GA19	Tif20	3	2.8878	0.32208	0.18595
GA19	Tif15	3	8.544	0.27132	0.15664
GA19	Tif10	3	2.0174	0.17852	0.10307
GA20	Lps20	3	3.204	0.33001	0.19053
GA20	Lps15	3	20.234	0.74669	0.4311
GA20	Lps10	3	8.2112	0.43307	0.25003
GA20	Tif20	3	4.1005	0.2598	0.15
GA20	Tif15	3	5.7378	0.51463	0.29712
GA20	Tif10	3	2.6779	0.20643	0.11918
GA3	Lps20	3	0.88274	0.10405	0.060071
GA3	Lps15	3	5.2683	0.97834	0.56484
GA3	Lps10	3	5.2962	0.53804	0.31064
GA3	Tif20	3	1.0743	0.038773	0.022385
GA3	Tif15	3	2.5834	0.16899	0.097568
GA3	Tif10	3	2.1341	0.30487	0.17602
GA9	Lps20	0	0	0	0
GA9	Lps15	3	0.25356	0.0067658	0.0039063
GA9	Lps10	3	0.91198	0.068331	0.039451
GA9	Tif20	3	0.0729	0.013385	0.0077279
GA9	Tif15	3	0.50172	0.0048351	0.0027915
GA9	Tif10	3	1.1412	0.0054622	0.0031536
