# Supplementary material for: The determination of peanut (Arachis hypogaea L.) pod-sizes during the rapid-growth stage by phytohormones
Source: BMC Plant Biol. 2023 Jul 26;23:371. doi: 10.1186/s12870-023-04382-w (PMC10369843; doi:10.1186/s12870-023-04382-w)
Supplement: Supplementary file 10 — Additional file 10: Table S8. DEGs consistent with the change of phytohormones. [file 12870_2023_4382_MOESM10_ESM.xlsx]

## Sheet: Sheet1
ID	Tif10DAP	Tif15DAP	Tif20DAP	Lps10DAP	Lps15DAP	Lps20DAP
LOC112726559	0.389844	0.0722614	-1.23002	-1.16379	1.20006	0.731649
LOC112734139	0.214458	0.117343	-1.05296	-1.28802	1.28215	0.727033
LOC112734116	-0.100336	-0.944759	-0.94121	-0.457186	1.31433	1.12917
LOC112772663	0.317953	-0.469901	-1.31129	-0.643212	0.649276	1.45717
LOC112792234	-0.214769	-0.954583	-0.778149	-0.0239254	1.8498	0.121625
LOC112802492	-0.931601	0.135385	-0.507299	-0.573856	1.87806	-0.000694138
LOC112792615	-0.221523	0.236595	-0.381951	-0.61489	1.88534	-0.903575
LOC112736277	-0.22199	0.0452743	-1.06402	0.122928	1.8192	-0.701387
LOC112759192	-0.108469	-0.328354	-0.943193	-0.307714	1.9556	-0.267869
LOC112732455	-0.770972	-0.863898	-0.260012	-0.543318	0.816561	1.62164
LOC112743611	-1.25517	-0.615088	-0.125312	-0.384104	1.35037	1.02931
LOC112738385	-1.51405	-0.77195	0.562402	0.0502596	0.393456	1.27988
LOC112752027	-1.57397	-0.182872	0.566067	-0.372426	0.145894	1.41731
novel.2817	-1.49587	-0.430241	0.242225	-0.402913	0.74433	1.34247
LOC112706053	-1.29482	-0.442461	0.316984	-0.772775	1.20886	0.984209
LOC112766186	-1.27483	-0.250609	0.476222	-0.996111	0.997318	1.04801
LOC112803082	-1.26325	-0.22025	0.62672	-0.948944	0.438065	1.36766
LOC112736312	-1.07512	-0.495439	0.39264	-0.930535	0.632432	1.47602
LOC112737584	-1.22804	-0.578719	0.651835	-0.732478	0.488478	1.39892
LOC112740898	-1.79857	-0.150248	0.746582	-0.27677	0.653386	0.825624
LOC112758637	-1.5326	0.183178	0.561494	-0.919024	0.87409	0.832864
LOC112702414	-1.69033	0.344862	0.552891	-0.708098	0.963338	0.53734
LOC112765604	-1.65013	0.204845	0.476843	-0.710718	1.055	0.624165
LOC112744643	-1.8254	-0.477065	0.526647	0.612928	0.817159	0.345732
LOC112771373	-1.86375	0.160755	-0.165549	0.298267	0.510034	1.06024
LOC112790432	-1.8728	0.172088	0.0841474	-0.0807025	0.781394	0.915875
LOC112727974	-1.28222	0.711777	0.27364	-0.131115	1.36844	-0.940521
LOC112790430	-1.56111	1.25685	0.133652	-0.218569	0.843392	-0.454215
LOC112716191	-0.98467	0.336824	0.195632	-1.29751	1.45124	0.298485
LOC112789116	-0.136519	0.259709	0.0680748	-1.81048	1.20991	0.409306
LOC112779777	-0.57044	-0.0876005	1.32686	0.298587	-1.56751	0.600102
LOC112706865	-1.31522	0.292291	1.01257	0.255816	-1.13858	0.89312
LOC112750083	-0.899982	0.204594	1.21131	-0.0182271	-1.37949	0.881795
LOC112736311	-1.65678	0.525042	0.0784649	0.065535	-0.366689	1.35443
LOC112710329	-1.47962	0.251205	0.5475	1.12561	-0.957878	0.513181
LOC112737581	-1.31333	1.07633	0.388962	0.807367	-1.13289	0.173555
LOC112735834	0.466972	-2.0372	0.475872	0.408173	0.302666	0.383517
LOC112737578	1.10695	-1.37719	-0.857325	0.678057	0.764296	-0.314787
LOC112727134	1.20561	-1.40418	-0.661699	-0.475181	0.56912	0.766322
LOC112740997	1.05129	-1.18305	-0.887444	-0.612557	0.839003	0.792759
LOC112728216	-1.06775	-1.10027	-0.223119	0.589973	0.339614	1.46155
LOC112728970	-0.977044	-0.925162	-0.246215	1.15352	-0.309802	1.30471
LOC112776502	-0.355252	-0.739285	-1.23516	1.35569	0.98167	-0.00765704
LOC112736986	-1.21344	-0.954423	-0.332026	1.18899	0.997121	0.313778
LOC112743715	-0.912433	-0.912433	-0.912433	0.96718	0.897371	0.872747
LOC112801162	-0.283749	0.217541	0.741554	0.925255	0.244976	-1.84558
LOC112712603	-1.22408	0.757858	-0.662787	1.52978	-0.384073	-0.0166981
LOC112784258	-0.625224	0.886868	-0.581815	1.48372	-0.0314577	-1.13209
LOC112800611	-0.502829	-0.322128	0.860893	0.96038	-1.61252	0.616205
LOC112771796	-0.622641	0.0910206	0.905012	1.35336	-0.382464	-1.34429
LOC112695290	-0.544369	0.167811	1.09895	1.22672	-1.15269	-0.796422
LOC112712721	-0.410194	0.401059	1.03983	1.09158	-1.3314	-0.790868
LOC112717805	-0.635571	0.994916	-0.635571	1.54737	-0.635571	-0.635571
LOC112741152	-0.743975	1.24314	0.357363	0.697388	-0.0422016	-1.51171
LOC112795845	-0.512928	0.802777	0.309298	1.20609	-0.227085	-1.57815
LOC112705443	-0.883642	-0.090714	1.64796	-0.798548	0.714274	-0.58933
LOC112737300	0.656835	-0.561528	0.365393	-1.25411	1.45316	-0.65975
LOC112789376	0.855953	-0.1881	0.675017	-0.448449	0.812792	-1.70721
LOC112716410	-0.74138	-0.188758	0.16279	-1.33585	1.49432	0.608874
LOC112715457	-1.4291	-0.405565	0.42862	-0.33787	1.57006	0.173861
LOC112785790	-1.47973	-0.509243	0.47955	-0.479786	1.23172	0.75748
LOC112750103	-0.960662	-1.19132	0.00264896	-0.0674828	1.42161	0.795198
LOC112765469	-1.10299	-0.657934	-0.26842	-0.224025	1.71382	0.539547
LOC112696914	-1.20068	0.584235	-0.252047	-0.584373	1.66361	-0.210753
LOC112733981	-0.833466	0.385532	-0.181371	-0.459079	1.83275	-0.744366
LOC112715453	-0.68833	-0.0530726	0.0798929	-0.473285	1.91816	-0.783366
LOC112782585	-0.449014	-0.0398526	-0.21339	-0.710523	1.98084	-0.56806
novel.481	0.158398	-0.243122	-0.7632	-1.30506	0.681213	1.47177
LOC112697113	-1.85968	0.66196	-0.245862	0.228081	0.252635	0.962865
LOC112723639	-1.62202	1.31792	-0.503904	-0.057234	0.450318	0.414925
LOC112758544	-1.36156	-0.439539	0.836649	-0.784412	0.641603	1.10726
novel.113	-0.688954	-0.934125	0.235389	-0.80311	0.569777	1.62102
novel.1141	-0.376694	-0.367636	-0.182908	-1.4002	1.26481	1.06263
LOC112737934	-0.716303	0.244719	0.741847	-1.63715	1.04556	0.321324
LOC112790076	-1.23466	-0.156652	0.757441	-1.05443	1.25668	0.431625
LOC112695926	-2.0378	0.435811	0.446779	0.474313	0.31766	0.363238
LOC112733687	-1.4291	1.26735	0.677676	-0.16565	0.458687	-0.808956
LOC112791621	-1.57088	1.15001	0.72898	0.0665682	0.362115	-0.736792
