# Supplementary material for: The determination of peanut (Arachis hypogaea L.) pod-sizes during the rapid-growth stage by phytohormones
Source: BMC Plant Biol. 2023 Jul 26;23:371. doi: 10.1186/s12870-023-04382-w (PMC10369843; doi:10.1186/s12870-023-04382-w)
Supplement: Supplementary file 11 — Additional file 11: Table S9. DEGs participating in cell division. [file 12870_2023_4382_MOESM11_ESM.xlsx]

## Sheet: 10DAP
ID	Tif-10d-1_fpkm	Tif-10d-2_fpkm	Tif-10d-3_fpkm	Lps-10d-1_fpkm	Lps-10d-2_fpkm	Lps-10d-3_fpkm	log2FoldChange	pvalue	padj	regulated	chr	start	end	strand	gene_name	gene_description	KEGG	KEGG pathway	NR	Swissprot	Tremble	KOG	GO	Pfam
gene-LOC112771353	26.58	12.79	3.8	0.6	0.43	0.26	-5.13331	5.76162e-15	7.07213e-13	down	NC_037635.1	2741602	2744922	+	LOC112771353	protein_coding	K21777 G2/mitotic-specific cyclin-B, other | (RefSeq) G2/mitotic-specific cyclin S13-7-like isoform X1 (A)	--	G2/mitotic-specific cyclin S13-7-like isoform X1 [Arachis ipaensis]	RecName: Full=G2/mitotic-specific cyclin-1;	SubName: Full=G2/mitotic-specific cyclin S13-7-like {ECO:0000313|RefSeq:XP_018851507.1};	Cyclin B and related kinase-activating proteins	GO:0005634,nucleus; GO:0007049,cell cycle; GO:0051301,cell division	PF00134.23:Cyclin, N-terminal domain
gene-LOC112712417	8.72	10.67	9.32	28.62	21.17	24.51	1.35233	6.71854e-14	6.9511e-12	up	NC_037626.1	116611187	116612902	+	LOC112712417	protein_coding	K08486 syntaxin 1B/2/3 | (RefSeq) syntaxin-related protein KNOLLE (A)	ko04130: SNARE interactions in vesicular transport	syntaxin-related protein KNOLLE [Arachis ipaensis]	RecName: Full=Syntaxin-related protein KNOLLE; AltName: Full=Syntaxin-111; Short=AtSYP111;	SubName: Full=Uncharacterized protein {ECO:0000313|EMBL:KRH08461.1, ECO:0000313|EnsemblPlants:GLYMA16G26710.1};	SNARE protein Syntaxin 1 and related proteins	GO:0009504,cell plate; GO:0012505,endomembrane system; GO:0016021,integral component of membrane; GO:0009524,phragmoplast; GO:0005886,plasma membrane; GO:0009506,plasmodesma; GO:0031201,SNARE complex; GO:0005484,SNAP receptor activity; GO:0000149,SNARE binding; GO:0007049,cell cycle; GO:0051301,cell division; GO:0006887,exocytosis; GO:0006886,intracellular protein transport; GO:0048278,vesicle do…	PF00804.25:Syntaxin
gene-LOC112717952	2.51	3.68	3.52	8.27	7.19	8.38	1.28175	3.52414e-13	3.13082e-11	up	NC_037627.1	110419348	110425365	+	LOC112717952	protein_coding	--	--	uncharacterized protein LOC107471325 [Arachis duranensis]	RecName: Full=Centromere protein C {ECO:0000303|PubMed:15329494}; Short=AtCENP-C {ECO:0000303|PubMed:15329494}; Short=CENP-C {ECO:0000303|PubMed:15329494}; Short=CENP-C homolog {ECO:0000303|PubMed:15329494};	SubName: Full=Uncharacterized protein {ECO:0000313|EMBL:KHM98777.1};	--	GO:0000775,chromosome, centromeric region; GO:0000778,condensed nuclear chromosome kinetochore; GO:0000776,kinetochore; GO:0005634,nucleus; GO:0019237,centromeric DNA binding; GO:0051315,attachment of mitotic spindle microtubules to kinetochore; GO:0051455,attachment of spindle microtubules to kinetochore involved in homologous chromosome segregation; GO:0051301,cell division; GO:0051382,kinetoch…	--
gene-LOC112783936	3.28	3.95	4.33	10.5	7.78	9.15	1.23233	1.37404e-11	8.71655e-10	up	NC_037637.1	136782645	136788696	+	LOC112783936	protein_coding	--	--	uncharacterized protein LOC107621369 [Arachis ipaensis]	RecName: Full=Centromere protein C {ECO:0000303|PubMed:15329494}; Short=AtCENP-C {ECO:0000303|PubMed:15329494}; Short=CENP-C {ECO:0000303|PubMed:15329494}; Short=CENP-C homolog {ECO:0000303|PubMed:15329494};	SubName: Full=Uncharacterized protein {ECO:0000313|EMBL:KRH23495.1, ECO:0000313|EnsemblPlants:GLYMA13G43740.3};	--	GO:0000775,chromosome, centromeric region; GO:0000778,condensed nuclear chromosome kinetochore; GO:0000776,kinetochore; GO:0005634,nucleus; GO:0019237,centromeric DNA binding; GO:0051315,attachment of mitotic spindle microtubules to kinetochore; GO:0051455,attachment of spindle microtubules to kinetochore involved in homologous chromosome segregation; GO:0051301,cell division; GO:0051382,kinetoch…	--
gene-LOC112707683	5.56	7.14	6.71	14.34	11.15	14.12	1.01062	2.74217e-10	1.3353e-08	up	NC_037625.1	44449984	44459381	-	LOC112707683	protein_coding	K06674 structural maintenance of chromosome 2 | (RefSeq) LOW QUALITY PROTEIN: structural maintenance of chromosomes protein 2-1-like (A)	--	LOW QUALITY PROTEIN: structural maintenance of chromosomes protein 2-1-like [Arachis duranensis]	RecName: Full=Structural maintenance of chromosomes protein 2-1; Short=AtSMC2-1; AltName: Full=Chromosome-associated protein E-1; Short=AtCAP-E1; AltName: Full=Protein TITAN 3;	RecName: Full=Structural maintenance of chromosomes protein {ECO:0000256|PIRNR:PIRNR005719};	Structural maintenance of chromosome protein 2 (chromosome condensation complex Condensin, subunit E)	GO:0000796,condensin complex; GO:0005634,nucleus; GO:0005524,ATP binding; GO:0005215,transporter activity; GO:0051301,cell division; GO:0030261,chromosome condensation; GO:0051321,meiotic cell cycle	PF02463.19:RecF/RecN/SMC N terminal domain
gene-LOC112784756	0.72	1.09	0.75	2.73	2.49	2.04	1.48825	1.7474e-09	7.03165e-08	up	NC_037620.1	406359	427489	-	LOC112784756	protein_coding	K02324 DNA polymerase epsilon subunit 1 [EC:2.7.7.7] | (RefSeq) DNA polymerase epsilon catalytic subunit A isoform X1 (A)	ko03030: DNA replication; ko03410: Base excision repair; ko03420: Nucleotide excision repair	DNA polymerase epsilon catalytic subunit A isoform X1 [Arachis ipaensis]	RecName: Full=DNA polymerase epsilon catalytic subunit A; EC=2.7.7.7; AltName: Full=DNA polymerase 2 a; Short=AtPOL2a; AltName: Full=DNA polymerase II subunit a; AltName: Full=Protein ABA OVERLY SENSITIVE a; AltName: Full=Protein EARLY IN SHORT DAYS 7; AltName: Full=Protein EMBRYO DEFECTIVE 142; AltName: Full=Protein EMBRYO DEFECTIVE 2284; AltName: Full=Protein EMBRYO DEFECTIVE 529; AltName: Full…	SubName: Full=DNA polymerase epsilon catalytic subunit A {ECO:0000313|RefSeq:XP_004505995.1};	DNA polymerase epsilon, catalytic subunit A	GO:0048046,apoplast; GO:0008622,epsilon DNA polymerase complex; GO:0051539,4 iron, 4 sulfur cluster binding; GO:0003677,DNA binding; GO:0003887,DNA-directed DNA polymerase activity; GO:0000166,nucleotide binding; GO:0008310,single-stranded DNA 3'-5' exodeoxyribonuclease activity; GO:0008270,zinc ion binding; GO:0006287,base-excision repair, gap-filling; GO:0045004,DNA replication proofreading; GO…	PF08490.12:Domain of unknown function (DUF1744)
gene-LOC112714893	13.22	15.96	20.91	35.18	36.95	32.88	1.05946	2.2737e-09	8.95832e-08	up	NC_037627.1	5648986	5650490	+	LOC112714893	protein_coding	K08486 syntaxin 1B/2/3 | (RefSeq) syntaxin-related protein KNOLLE (A)	ko04130: SNARE interactions in vesicular transport	syntaxin-related protein KNOLLE [Arachis ipaensis]	RecName: Full=Syntaxin-related protein KNOLLE; AltName: Full=Syntaxin-111; Short=AtSYP111;	SubName: Full=Uncharacterized protein {ECO:0000313|EMBL:KRH08461.1, ECO:0000313|EnsemblPlants:GLYMA16G26710.1};	SNARE protein Syntaxin 1 and related proteins	GO:0009504,cell plate; GO:0012505,endomembrane system; GO:0016021,integral component of membrane; GO:0009524,phragmoplast; GO:0005886,plasma membrane; GO:0009506,plasmodesma; GO:0031201,SNARE complex; GO:0005484,SNAP receptor activity; GO:0000149,SNARE binding; GO:0007049,cell cycle; GO:0051301,cell division; GO:0006887,exocytosis; GO:0006886,intracellular protein transport; GO:0048278,vesicle do…	PF00804.25:Syntaxin
gene-LOC112803410	4.62	5.83	6.41	17.86	23.74	11.68	1.65603	7.68918e-09	2.67401e-07	up	NC_037618.1	46118762	46124474	-	LOC112803410	protein_coding	K16812 targeting protein for Xklp2 | (RefSeq) protein TPX2 (A)	--	protein TPX2 isoform X1 [Arachis duranensis]	RecName: Full=Protein TPX2; Short=AtTPX2; AltName: Full=Targeting protein for XKLP2;	SubName: Full=protein TPX2-like isoform X1 {ECO:0000313|RefSeq:XP_014507967.1};	--	GO:0009941,chloroplast envelope; GO:0005874,microtubule; GO:0005654,nucleoplasm; GO:0005634,nucleus; GO:0009524,phragmoplast; GO:0005819,spindle; GO:0008017,microtubule binding; GO:0032147,activation of protein kinase activity; GO:0051301,cell division; GO:0000278,mitotic cell cycle; GO:0090307,mitotic spindle assembly; GO:0060236,regulation of mitotic spindle organization; GO:0051225,spindle ass…	PF12214.8:Cell cycle regulated microtubule associated protein
gene-LOC112756383	2.88	3.67	3.5	8.13	5.77	7.58	1.07776	7.85465e-09	2.72242e-07	up	NC_037633.1	9088066	9096163	+	LOC112756383	protein_coding	K06677 condensin complex subunit 1 | (RefSeq) condensin complex subunit 1 (A)	--	condensin complex subunit 1 [Arachis ipaensis]	--	RecName: Full=Condensin complex subunit 1 {ECO:0000256|PIRNR:PIRNR017127};	Chromosome condensation complex Condensin, subunit D2	GO:0005634,nucleus; GO:0051301,cell division; GO:0007076,mitotic chromosome condensation	PF12717.7:non-SMC mitotic condensation complex subunit 1
gene-LOC112736391	2.93	3.79	4.71	8.92	8.19	7.23	1.08576	8.50581e-09	2.93341e-07	up	NC_037630.1	2405883	2427132	-	LOC112736391	protein_coding	K02324 DNA polymerase epsilon subunit 1 [EC:2.7.7.7] | (RefSeq) DNA polymerase epsilon catalytic subunit A isoform X1 (A)	ko03030: DNA replication; ko03410: Base excision repair; ko03420: Nucleotide excision repair	DNA polymerase epsilon catalytic subunit A isoform X1 [Arachis ipaensis]	RecName: Full=DNA polymerase epsilon catalytic subunit A; EC=2.7.7.7; AltName: Full=DNA polymerase 2 a; Short=AtPOL2a; AltName: Full=DNA polymerase II subunit a; AltName: Full=Protein ABA OVERLY SENSITIVE a; AltName: Full=Protein EARLY IN SHORT DAYS 7; AltName: Full=Protein EMBRYO DEFECTIVE 142; AltName: Full=Protein EMBRYO DEFECTIVE 2284; AltName: Full=Protein EMBRYO DEFECTIVE 529; AltName: Full…	SubName: Full=DNA polymerase epsilon catalytic subunit A {ECO:0000313|EMBL:AES88424.2};	DNA polymerase epsilon, catalytic subunit A	GO:0048046,apoplast; GO:0008622,epsilon DNA polymerase complex; GO:0051539,4 iron, 4 sulfur cluster binding; GO:0003677,DNA binding; GO:0003887,DNA-directed DNA polymerase activity; GO:0000166,nucleotide binding; GO:0008310,single-stranded DNA 3'-5' exodeoxyribonuclease activity; GO:0008270,zinc ion binding; GO:0006287,base-excision repair, gap-filling; GO:0045004,DNA replication proofreading; GO…	PF08490.12:Domain of unknown function (DUF1744)
gene-LOC112762406	1.24	1.44	1.77	3.77	4.91	3.25	1.41327	1.41522e-08	4.6305e-07	up	NC_037634.1	40024474	40031241	+	LOC112762406	protein_coding	K14510 serine/threonine-protein kinase CTR1 [EC:2.7.11.1] | (RefSeq) serine/threonine-protein kinase CTR1 isoform X1 (A)	ko04016: MAPK signaling pathway - plant; ko04075: Plant hormone signal transduction	serine/threonine-protein kinase CTR1 [Arachis ipaensis]	RecName: Full=Serine/threonine-protein kinase CTR1 {ECO:0000303|PubMed:8431946}; EC=2.7.11.1 {ECO:0000305}; AltName: Full=Protein CONSTITUTIVE TRIPLE RESPONSE1 {ECO:0000303|PubMed:8431946};	SubName: Full=serine/threonine-protein kinase CTR1 isoform X2 {ECO:0000313|RefSeq:XP_014522439.1};	Tyrosine kinase specific for activated (GTP-bound) p21cdc42Hs	GO:0005789,endoplasmic reticulum membrane; GO:0005524,ATP binding; GO:0004674,protein serine/threonine kinase activity; GO:0004712,protein serine/threonine/tyrosine kinase activity; GO:0004871,NA; GO:0071281,cellular response to iron ion; GO:0009873,ethylene-activated signaling pathway; GO:0009686,gibberellin biosynthetic process; GO:0010105,negative regulation of ethylene-activated signaling pat…	PF14381.6:Ethylene-responsive protein kinase Le-CTR1
gene-LOC112721292	3.76	5.89	6.2	18.12	25.46	11.53	1.79959	1.91966e-08	6.03029e-07	up	NC_037628.1	55184981	55190627	+	LOC112721292	protein_coding	K16812 targeting protein for Xklp2 | (RefSeq) protein TPX2 (A)	--	protein TPX2 isoform X1 [Arachis ipaensis]	RecName: Full=Protein TPX2; Short=AtTPX2; AltName: Full=Targeting protein for XKLP2;	SubName: Full=protein TPX2-like isoform X1 {ECO:0000313|RefSeq:XP_014507967.1};	--	GO:0009941,chloroplast envelope; GO:0005874,microtubule; GO:0005654,nucleoplasm; GO:0005634,nucleus; GO:0009524,phragmoplast; GO:0005819,spindle; GO:0008017,microtubule binding; GO:0032147,activation of protein kinase activity; GO:0051301,cell division; GO:0000278,mitotic cell cycle; GO:0090307,mitotic spindle assembly; GO:0060236,regulation of mitotic spindle organization; GO:0051225,spindle ass…	PF12214.8:Cell cycle regulated microtubule associated protein
gene-LOC112737494	2.16	3.77	3.4	7.4	6.56	8.69	1.26732	2.06456e-08	6.43053e-07	up	NC_037630.1	16921383	16926136	+	LOC112737494	protein_coding	K06676 condensin complex subunit 2 | (RefSeq) condensin complex subunit 2 isoform X1 (A)	--	condensin complex subunit 2 isoform X1 [Arachis ipaensis]	RecName: Full=Condensin complex subunit 2; AltName: Full=Chromosome-associated protein H; Short=AtCAP-H; AltName: Full=Non-SMC condensin I complex subunit H; AltName: Full=Protein EMBRYO DEFECTIVE 2795;	RecName: Full=Condensin complex subunit 2 {ECO:0000256|PIRNR:PIRNR017126};	Chromosome condensation complex Condensin, subunit H	GO:0000793,condensed chromosome; GO:0005737,cytoplasm; GO:0000799,nuclear condensin complex; GO:0003682,chromatin binding; GO:0072587,DNA topoisomerase (ATP-hydrolyzing) activator activity; GO:0044547,DNA topoisomerase binding; GO:0051301,cell division; GO:0007076,mitotic chromosome condensation	PF05786.14:Condensin complex subunit 2
gene-LOC112789571	1.8	3.04	3.09	6.26	5.63	6.83	1.23171	3.79688e-08	1.09544e-06	up	NC_037620.1	13116153	13121014	+	LOC112789571	protein_coding	K06676 condensin complex subunit 2 | (RefSeq) condensin complex subunit 2 (A)	--	condensin complex subunit 2 [Arachis duranensis]	RecName: Full=Condensin complex subunit 2; AltName: Full=Chromosome-associated protein H; Short=AtCAP-H; AltName: Full=Non-SMC condensin I complex subunit H; AltName: Full=Protein EMBRYO DEFECTIVE 2795;	RecName: Full=Condensin complex subunit 2 {ECO:0000256|PIRNR:PIRNR017126};	Chromosome condensation complex Condensin, subunit H	GO:0000793,condensed chromosome; GO:0005737,cytoplasm; GO:0000799,nuclear condensin complex; GO:0003682,chromatin binding; GO:0072587,DNA topoisomerase (ATP-hydrolyzing) activator activity; GO:0044547,DNA topoisomerase binding; GO:0051301,cell division; GO:0007076,mitotic chromosome condensation	PF05786.14:Condensin complex subunit 2
novel.2445	2.27971	0.830577	0.30473	0	0	0	-8.02657	5.69119e-08	1.54932e-06	down	NC_037635.1	2737931	2738343	.	--	--	K03875 F-box and leucine-rich repeat protein 1 (S-phase kinase-associated protein 2) | (RefSeq) F-box protein SKP2A-like (A)	ko04120: Ubiquitin mediated proteolysis	PREDICTED: F-box protein SKP2A [Glycine max]	RecName: Full=F-box protein SKP2A; AltName: Full=FBL5-like protein; Short=AtFBL5; AltName: Full=SKP2-like protein 1; Short=AtSKP2;1;	SubName: Full=Uncharacterized protein {ECO:0000313|EMBL:KRH53355.1, ECO:0000313|EnsemblPlants:GLYMA06G12640.4};	Leucine rich repeat proteins, some proteins contain F-box	GO:0005634,nucleus; GO:0019005,SCF ubiquitin ligase complex; GO:0004842,ubiquitin-protein transferase activity; GO:0009734,auxin-activated signaling pathway; GO:0071365,cellular response to auxin stimulus; GO:0010311,lateral root formation; GO:0051781,positive regulation of cell division; GO:0016567,protein ubiquitination; GO:0031146,SCF-dependent proteasomal ubiquitin-dependent protein catabolic…	--
gene-LOC112749169	1.72	1.8	1.05	0.17	0.12	0.13	-3.4911	7.90983e-08	2.06782e-06	down	NC_037632.1	10906578	10909132	+	LOC112749169	protein_coding	K14399 polyribonucleotide 5'-hydroxyl-kinase [EC:2.7.1.78] | (RefSeq) Clp1-domain-containing protein (A)	ko03015: mRNA surveillance pathway	random slug protein 5 [Arachis ipaensis]	RecName: Full=Patellin-6;	SubName: Full=Uncharacterized protein {ECO:0000313|EMBL:OIV92714.1};	Phosphatidylinositol transfer protein PDR16 and related proteins	GO:0005737,cytoplasm; GO:0005886,plasma membrane; GO:0008289,lipid binding; GO:0007049,cell cycle; GO:0051301,cell division	PF00650.20:CRAL/TRIO domain
gene-LOC112750239	1.1	1.49	1.54	4.04	3.77	3.47	1.4379	8.03368e-08	2.09755e-06	up	NC_037632.1	46221988	46228850	-	LOC112750239	protein_coding	K02180 cell cycle arrest protein BUB3 | (RefSeq) mitotic checkpoint protein BUB3.3 (A)	--	mitotic checkpoint protein BUB3.3 [Arachis duranensis]	RecName: Full=Mitotic checkpoint protein BUB3.3; AltName: Full=Protein BUDDING UNINHIBITED BY BENZYMIDAZOL 3.3;	SubName: Full=Uncharacterized protein {ECO:0000313|EMBL:KRH74956.1, ECO:0000313|EnsemblPlants:GLYMA01G06610.1};	Mitotic spindle checkpoint protein BUB3, WD repeat superfamily	GO:1990298,bub1-bub3 complex; GO:0000777,condensed chromosome kinetochore; GO:0080008,Cul4-RING E3 ubiquitin ligase complex; GO:0000776,kinetochore; GO:0033597,mitotic checkpoint complex; GO:0009524,phragmoplast; GO:0005819,spindle; GO:0043130,ubiquitin binding; GO:0051301,cell division; GO:0007059,chromosome segregation; GO:0051321,meiotic cell cycle; GO:0007094,mitotic spindle assembly checkpoi…	PF00400.32:WD domain, G-beta repeat
gene-LOC112695821	0.42	0.78	0.94	2.35	2.36	3.78	1.98251	2.16425e-07	4.9608e-06	up	NC_037623.1	8559003	8562360	+	LOC112695821	protein_coding	K06632 wee1-like protein kinase [EC:2.7.11.1] | (RefSeq) wee1-like protein kinase (A)	--	wee1-like protein kinase [Arachis duranensis]	RecName: Full=Wee1-like protein kinase; EC=2.7.10.2; AltName: Full=Wee1-At;	SubName: Full=Uncharacterized protein {ECO:0000313|EMBL:KRH68152.1, ECO:0000313|EnsemblPlants:GLYMA03G37010.1};	Cyclin-dependent kinase WEE1	GO:0005634,nucleus; GO:0005524,ATP binding; GO:0046872,metal ion binding; GO:0004715,non-membrane spanning protein tyrosine kinase activity; GO:0004672,protein kinase activity; GO:0007050,cell cycle arrest; GO:0051301,cell division; GO:0000076,DNA replication checkpoint	PF00069.25:Protein kinase domain
gene-LOC112727873	7.9	7.97	7.37	3.43	3.7	4.19	-1.06681	2.40165e-07	5.42995e-06	down	NC_037629.1	100286851	100289065	+	LOC112727873	protein_coding	K12591 exosome complex exonuclease RRP6 [EC:3.1.13.-] | (RefSeq) protein RRP6-like 2 (A)	ko03018: RNA degradation	dynamin-related protein 12A-like isoform X1 [Arachis ipaensis]	RecName: Full=Dynamin-related protein 12A; AltName: Full=Phragmoplastin; AltName: Full=Soybean dynamin-like protein 12A; Short=SDL12A;	SubName: Full=Dynamin-related protein 1B {ECO:0000313|EMBL:KYP54620.1}; EC=3.6.5.5 {ECO:0000313|EMBL:KYP54620.1};	Vacuolar sorting protein VPS1, dynamin, and related proteins	GO:0005737,cytoplasm; GO:0005874,microtubule; GO:0009524,phragmoplast; GO:0005525,GTP binding; GO:0003924,GTPase activity; GO:0008017,microtubule binding; GO:0007049,cell cycle; GO:0051301,cell division; GO:0000266,mitochondrial fission	PF00350.23:Dynamin family
gene-LOC112723693	1.51	2.04	1.86	10.79	8.39	3.46	2.06323	2.68406e-07	5.95488e-06	up	NC_037628.1	149227571	149232349	+	LOC112723693	protein_coding	K15082 DNA repair protein RAD7 | (RefSeq) uncharacterized protein LOC107457829 (A)	--	uncharacterized protein LOC107457829 [Arachis duranensis]	RecName: Full=F-box protein SKP2A; AltName: Full=FBL5-like protein; Short=AtFBL5; AltName: Full=SKP2-like protein 1; Short=AtSKP2;1;	SubName: Full=F-box/LRR-repeat protein 13 {ECO:0000313|EMBL:KYP46861.1};	Leucine rich repeat proteins, some proteins contain F-box	GO:0005634,nucleus; GO:0019005,SCF ubiquitin ligase complex; GO:0004842,ubiquitin-protein transferase activity; GO:0009734,auxin-activated signaling pathway; GO:0071365,cellular response to auxin stimulus; GO:0010311,lateral root formation; GO:0051781,positive regulation of cell division; GO:0016567,protein ubiquitination; GO:0031146,SCF-dependent proteasomal ubiquitin-dependent protein catabolic…	PF12799.7:Leucine Rich repeats (2 copies)
gene-LOC112754661	4.96	6.03	5.38	12.62	10.77	9.84	1.00464	3.52121e-07	7.47635e-06	up	NC_037633.1	112542272	112548221	+	LOC112754661	protein_coding	K12272 signal recognition particle receptor subunit beta | (RefSeq) signal recognition particle receptor subunit beta isoform X1 (A)	ko03060: Protein export	signal recognition particle receptor subunit beta isoform X1 [Arachis ipaensis]	RecName: Full=ADP-ribosylation factor-like protein 8c {ECO:0000303|PubMed:22174675}; Short=AtARL8c {ECO:0000303|PubMed:22174675}; AltName: Full=ADP-ribosylation factor-like A1A {ECO:0000303|PubMed:12644670}; Short=AtARLA1A {ECO:0000303|PubMed:12644670};	SubName: Full=Signal recognition particle receptor subunit beta {ECO:0000313|EMBL:KYP66149.1};	Signal recognition particle receptor, beta subunit (small G protein superfamily)	GO:0031902,late endosome membrane; GO:0005765,lysosomal membrane; GO:0005819,spindle; GO:0005525,GTP binding; GO:0007049,cell cycle; GO:0051301,cell division; GO:0007059,chromosome segregation; GO:0051607,defense response to virus; GO:0007264,small GTPase mediated signal transduction	PF09439.10:Signal recognition particle receptor beta subunit
gene-LOC112771736	2.48	3.97	4.52	7.36	8.64	7.95	1.12279	4.67978e-07	9.48483e-06	up	NC_037635.1	128232950	128242911	-	LOC112771736	protein_coding	K06627 cyclin-A | (RefSeq) cyclin-A2-1 (A)	--	cyclin-A2-1 [Arachis duranensis]	RecName: Full=Cyclin-A2-1; AltName: Full=Cyc3a-At; AltName: Full=Cyclin-3a; AltName: Full=G2/mitotic-specific cyclin-A2-1; Short=CycA2;1;	SubName: Full=Cyclin-A2-2 {ECO:0000313|EMBL:KHN16490.1};	G2/Mitotic-specific cyclin A	GO:0005634,nucleus; GO:0007049,cell cycle; GO:0051301,cell division	PF00134.23:Cyclin, N-terminal domain
gene-LOC112783696	12.52	9.97	8.64	4.53	4.8	4.54	-1.20382	1.2376e-06	2.17381e-05	down	NC_037637.1	123445356	123448006	-	LOC112783696	protein_coding	K06883 uncharacterized protein | (RefSeq) hypothetical protein (A)	--	GPN-loop GTPase 3 [Cajanus cajan]	RecName: Full=GPN-loop GTPase QQT1 {ECO:0000305}; EC=3.6.5.- {ECO:0000305}; AltName: Full=Protein EMBRYO DEFECTIVE 1705 {ECO:0000303|PubMed:17419841}; AltName: Full=Protein QUATRE QUART 1 {ECO:0000303|PubMed:17419841};	SubName: Full=GPN-loop GTPase 3 {ECO:0000313|EMBL:KYP61752.1};	Putative transcription factor FET5	GO:0005737,cytoplasm; GO:0005874,microtubule; GO:0003924,GTPase activity; GO:0051301,cell division; GO:0009658,chloroplast organization; GO:0032502,developmental process; GO:0009793,embryo development ending in seed dormancy; GO:0044376,NA; GO:1990022,NA; GO:1902182,shoot apical meristem development	PF03029.17:Conserved hypothetical ATP binding protein
gene-LOC112742122	5.34	9.5	11.97	20.28	18.71	25.3	1.26088	1.26632e-06	2.21489e-05	up	NC_037619.1	29174904	29179677	+	LOC112742122	protein_coding	K14319 Ran GTPase-activating protein 1 | (RefSeq) RAN GTPase-activating protein 1 (A)	ko03013: RNA transport	RAN GTPase-activating protein 1 [Arachis duranensis]	RecName: Full=RAN GTPase-activating protein 1; Short=AtRanGAP1; Short=RanGAP1;	SubName: Full=RAN GTPase-activating protein 1 {ECO:0000313|EMBL:KHN18880.1};	Ran GTPase-activating protein	GO:0032153,cell division site; GO:0009504,cell plate; GO:0009507,chloroplast; GO:0005635,nuclear envelope; GO:0031965,nuclear membrane; GO:0009524,phragmoplast; GO:0005886,plasma membrane; GO:0005819,spindle; GO:0005096,GTPase activator activity; GO:0000911,cytokinesis by cell plate formation; GO:0006606,protein import into nucleus	PF13943.6:WPP domain
gene-LOC112783744	3.62	6.2	7.75	14.14	11.38	15.36	1.21715	1.73128e-06	2.87518e-05	up	NC_037637.1	139518862	139524411	-	LOC112783744	protein_coding	K23408 cell division cycle-associated protein 7 | (RefSeq) hypothetical protein (A)	--	uncharacterized protein LOC107623511 isoform X1 [Arachis ipaensis]	--	SubName: Full=Cell division cycle-associated 7-like protein {ECO:0000313|EMBL:KHN47657.1};	--	GO:0051301,cell division	PF10497.9:Zinc-finger domain of monoamine-oxidase A repressor R1
gene-LOC112706458	1.65	3.24	3.95	7.72	6.92	10.55	1.50871	1.85727e-06	3.05772e-05	up	NC_037625.1	18472225	18474316	-	LOC112706458	protein_coding	K06627 cyclin-A | (RefSeq) putative cyclin-A3-1 (A)	--	putative cyclin-A3-1 [Arachis duranensis]	RecName: Full=Putative cyclin-A3-1; AltName: Full=G2/mitotic-specific cyclin-A3-1; Short=CycA3;1;	SubName: Full=Mitotic cyclin a1-type {ECO:0000313|EMBL:BAA09464.1};	G2/Mitotic-specific cyclin A	GO:0005634,nucleus; GO:0007049,cell cycle; GO:0051301,cell division	PF00134.23:Cyclin, N-terminal domain
gene-LOC112764667	7.28	13.01	14.48	24.47	22.29	26.78	1.07871	1.94459e-06	3.17502e-05	up	NC_037634.1	405856	409807	+	LOC112764667	protein_coding	K10638 E3 ubiquitin-protein ligase UHRF1 [EC:2.3.2.27] | (RefSeq) E3 ubiquitin-protein ligase ORTHRUS 2 (A)	--	E3 ubiquitin-protein ligase ORTHRUS 2 [Arachis ipaensis]	RecName: Full=E3 ubiquitin-protein ligase ORTHRUS 2; EC=2.3.2.27; AltName: Full=Protein VARIANT IN METHYLATION 1; AltName: Full=RING-type E3 ubiquitin transferase ORTHRUS 2 {ECO:0000305};	SubName: Full=Uncharacterized protein {ECO:0000313|EMBL:KRH74060.1};	--	GO:0010369,chromocenter; GO:0005720,nuclear heterochromatin; GO:0005634,nucleus; GO:0003682,chromatin binding; GO:0010385,double-stranded methylated DNA binding; GO:0042393,histone binding; GO:0046872,metal ion binding; GO:0008327,methyl-CpG binding; GO:0010428,methyl-CpNpG binding; GO:0010429,methyl-CpNpN binding; GO:0061630,ubiquitin protein ligase activity; GO:0004842,ubiquitin-protein transfe…	PF02182.17:SAD/SRA domain
gene-LOC112727390	3.09	5.13	5.91	11.05	8.48	11.4	1.12653	2.05418e-06	3.33296e-05	up	NC_037629.1	54858548	54862555	-	LOC112727390	protein_coding	--	--	KIN14B-interacting protein At4g14310 [Arachis duranensis]	RecName: Full=KIN14B-interacting protein At4g14310;	SubName: Full=Uncharacterized protein {ECO:0000313|EMBL:KRH31682.1, ECO:0000313|EnsemblPlants:GLYMA10G00710.2};	--	GO:0005618,cell wall; GO:0005737,cytoplasm; GO:0007049,cell cycle; GO:0051301,cell division	--
gene-LOC112767013	1.68	3.9	5.01	9.8	10.55	10.57	1.55388	2.95986e-06	4.51632e-05	up	NC_037634.1	134582828	134584868	+	LOC112767013	protein_coding	K06627 cyclin-A | (RefSeq) putative cyclin-A3-1 (A)	--	putative cyclin-A3-1 [Arachis ipaensis]	RecName: Full=Putative cyclin-A3-1; AltName: Full=G2/mitotic-specific cyclin-A3-1; Short=CycA3;1;	SubName: Full=Mitotic cyclin a1-type {ECO:0000313|EMBL:BAA09464.1};	G2/Mitotic-specific cyclin A	GO:0005634,nucleus; GO:0007049,cell cycle; GO:0051301,cell division	PF00134.23:Cyclin, N-terminal domain
gene-LOC112716698	3.02	6.01	6.97	13.21	10.55	14.96	1.27526	5.22888e-06	7.32182e-05	up	NC_037627.1	112935669	112941290	-	LOC112716698	protein_coding	K23408 cell division cycle-associated protein 7 | (RefSeq) hypothetical protein (A)	--	uncharacterized protein LOC107623511 isoform X2 [Arachis ipaensis]	--	SubName: Full=Cell division cycle-associated 7-like protein {ECO:0000313|EMBL:KHN47657.1};	--	GO:0051301,cell division	PF10497.9:Zinc-finger domain of monoamine-oxidase A repressor R1
gene-LOC112791139	0.77	1.5	1.99	3.84	3.08	4.04	1.36409	8.96929e-06	0.000115278	up	NC_037620.1	121348699	121357211	-	LOC112791139	protein_coding	--	--	protein TONSOKU isoform X1 [Arachis duranensis]	RecName: Full=Protein TONSOKU; AltName: Full=Protein BRUSHY 1; AltName: Full=Protein MGOUN 3;	SubName: Full=Uncharacterized protein {ECO:0000313|EMBL:KRH43394.1, ECO:0000313|EnsemblPlants:GLYMA08G15560.1};	FOG: TPR repeat	GO:0016020,membrane; GO:0005654,nucleoplasm; GO:0005634,nucleus; GO:0051301,cell division; GO:0016569,covalent chromatin modification; GO:0000086,G2/M transition of mitotic cell cycle; GO:0009933,meristem structural organization; GO:0009934,regulation of meristem structural organization	PF13424.6:Tetratricopeptide repeat
gene-LOC112741008	1.39	2.49	1.67	4.07	4.01	4.25	1.13963	1.0444e-05	0.000131104	up	NC_037631.1	3841860	3847566	+	LOC112741008	protein_coding	K02178 checkpoint serine/threonine-protein kinase [EC:2.7.11.1] | (RefSeq) mitotic checkpoint serine/threonine-protein kinase BUB1 (A)	--	mitotic checkpoint serine/threonine-protein kinase BUB1 [Arachis duranensis]	RecName: Full=Mitotic checkpoint serine/threonine-protein kinase BUB1; Short=AtBUB1; EC=2.7.11.1; AltName: Full=Protein BUDDING UNINHIBITED BY BENZYMIDAZOL 1;	SubName: Full=Uncharacterized protein {ECO:0000313|EMBL:KRH55929.1, ECO:0000313|EnsemblPlants:GLYMA06G44493.1};	Mitotic checkpoint serine/threonine protein kinase	GO:0000778,condensed nuclear chromosome kinetochore; GO:0005524,ATP binding; GO:0004672,protein kinase activity; GO:0004674,protein serine/threonine kinase activity; GO:0051301,cell division; GO:0051754,meiotic sister chromatid cohesion, centromeric; GO:0007094,mitotic spindle assembly checkpoint	PF08311.12:Mad3/BUB1 homology region 1
gene-LOC112749586	5.26	5.26	4.85	11.81	17.36	8.11	1.26072	3.35143e-05	0.000352729	up	NC_037632.1	14488744	14495712	-	LOC112749586	protein_coding	K15292 syntaxin-binding protein 1 | (RefSeq) SNARE-interacting protein KEULE isoform X1 (A)	--	SNARE-interacting protein KEULE isoform X1 [Arachis ipaensis]	RecName: Full=SNARE-interacting protein KEULE;	SubName: Full=SNARE-interacting KEULE-like protein {ECO:0000313|EMBL:AES90999.1};	Vesicle trafficking protein Sec1	GO:0005856,cytoskeleton; GO:0005829,cytosol; GO:0019898,extrinsic component of membrane; GO:0009524,phragmoplast; GO:0005886,plasma membrane; GO:0005773,vacuole; GO:0007049,cell cycle; GO:0051301,cell division; GO:0015031,protein transport; GO:0006904,vesicle docking involved in exocytosis	PF00995.23:Sec1 family
gene-LOC112751224	9.64	5.62	3.31	1.65	2.3	1.64	-1.79172	7.20026e-05	0.000666052	down	NC_037632.1	148635074	148637365	-	LOC112751224	protein_coding	K02202 cyclin-dependent kinase 7 [EC:2.7.11.22 2.7.11.23] | (RefSeq) CDKD; hypothetical protein (A)	ko03022: Basal transcription factors; ko03420: Nucleotide excision repair	cyclin-dependent kinase F-1 [Arachis ipaensis]	RecName: Full=Cyclin-dependent kinase F-1; Short=CDKF;1; EC=2.7.11.22; EC=2.7.11.23; AltName: Full=CDK-activating kinase 1-At; Short=CAK1-At;	SubName: Full=Uncharacterized protein {ECO:0000313|EMBL:ACU19808.1};	Protein kinase PCTAIRE and related kinases	GO:0005737,cytoplasm; GO:0005829,cytosol; GO:0005634,nucleus; GO:0005524,ATP binding; GO:0004693,cyclin-dependent protein serine/threonine kinase activity; GO:0004674,protein serine/threonine kinase activity; GO:0008353,RNA polymerase II CTD heptapeptide repeat kinase activity; GO:0007049,cell cycle; GO:0051301,cell division; GO:0010078,maintenance of root meristem identity; GO:0006468,protein ph…	PF00069.25:Protein kinase domain
gene-LOC112791434	2.05	1.53	1.15	0.51	0.3	0.28	-2.13752	7.30406e-05	0.000673851	down	NC_037620.1	127326020	127331052	+	LOC112791434	protein_coding	--	--	AUGMIN subunit 7 isoform X3 [Arachis duranensis]	RecName: Full=AUGMIN subunit 7 {ECO:0000303|PubMed:22505726};	SubName: Full=Uncharacterized protein {ECO:0000313|EMBL:OIW01554.1};	--	GO:0009524,phragmoplast; GO:0005876,spindle microtubule; GO:0051011,microtubule minus-end binding; GO:0007049,cell cycle; GO:0051301,cell division	PF06694.11:Plant nuclear matrix protein 1 (NMP1)
gene-LOC112733135	0.78	1.6	2.15	4.11	2.75	4.7	1.35624	0.000105873	0.000921431	up	NC_037630.1	124719063	124727392	-	LOC112733135	protein_coding	--	--	protein TONSOKU isoform X1 [Arachis ipaensis]	RecName: Full=Protein TONSOKU; AltName: Full=Protein BRUSHY 1; AltName: Full=Protein MGOUN 3;	SubName: Full=Uncharacterized protein {ECO:0000313|EMBL:KRH43394.1, ECO:0000313|EnsemblPlants:GLYMA08G15560.1};	FOG: TPR repeat	GO:0016020,membrane; GO:0005654,nucleoplasm; GO:0005634,nucleus; GO:0051301,cell division; GO:0016569,covalent chromatin modification; GO:0000086,G2/M transition of mitotic cell cycle; GO:0009933,meristem structural organization; GO:0009934,regulation of meristem structural organization	PF13424.6:Tetratricopeptide repeat
gene-LOC112702830	2.19	7.27	10.26	19.11	17.03	22.1	1.58206	0.000156478	0.00127393	up	NC_037624.1	24037032	24042895	+	LOC112702830	protein_coding	K02213 cell division control protein 6 | (RefSeq) cell division control protein 6 homolog B isoform X1 (A)	--	cell division control protein 6 homolog B isoform X1 [Arachis duranensis]	RecName: Full=Cell division control protein 6 homolog B {ECO:0000305}; Short=AtCDC6b {ECO:0000303|PubMed:11752380};	RecName: Full=Cell division control protein {ECO:0000256|PIRNR:PIRNR001767};	Pre-initiation complex, subunit CDC6, AAA+ superfamily ATPase	GO:0005634,nucleus; GO:0007049,cell cycle; GO:0051301,cell division; GO:0006270,DNA replication initiation	PF13401.6:AAA domain
gene-LOC112737113	6.74	6.93	6.04	16.8	16.24	8.95	1.07138	0.000157235	0.00127834	up	NC_037630.1	10299232	10302171	+	LOC112737113	protein_coding	K12183 ESCRT-I complex subunit TSG101 | (RefSeq) protein ELC-like (A)	ko04144: Endocytosis	protein ELC-like [Arachis ipaensis]	RecName: Full=Protein ELC {ECO:0000303|PubMed:17090720}; Short=AtELC {ECO:0000303|PubMed:17090720}; AltName: Full=ESCRT-I complex subunit VPS23 homolog 1 {ECO:0000303|PubMed:17090720}; AltName: Full=Protein VACUOLAR PROTEIN SORTING 23A {ECO:0000303|PubMed:25438943}; AltName: Full=Vacuolar protein-sorting-associated protein 23 homolog 1 {ECO:0000303|PubMed:16488176};	SubName: Full=protein ELC-like {ECO:0000313|RefSeq:XP_018849371.1};	Vacuolar sorting protein/ubiquitin receptor VPS23	GO:0005769,early endosome; GO:0000813,ESCRT I complex; GO:0005770,late endosome; GO:0043234,NA; GO:0043130,ubiquitin binding; GO:0051301,cell division; GO:0006464,cellular protein modification process; GO:0015031,protein transport; GO:0010091,trichome branching	PF05743.13:UEV domain
gene-LOC112766437	6.58	3.6	2.57	1.56	1.39	1.58	-1.5561	0.00016832	0.00135047	down	NC_037634.1	110337568	110341440	+	LOC112766437	protein_coding	K06620 transcription factor E2F3 | (RefSeq) transcription factor E2FC-like isoform X1 (A)	--	transcription factor E2FC-like isoform X1 [Arachis ipaensis]	RecName: Full=Transcription factor E2FC; AltName: Full=E2F transcription factor-2; Short=AtE2F2;	SubName: Full=Transcription factor E2F4 {ECO:0000313|EMBL:KYP64767.1};	Transcription factor E2F/dimerization partner (TDP)	GO:0005737,cytoplasm; GO:0005730,nucleolus; GO:0005634,nucleus; GO:0005667,transcription factor complex; GO:0003677,DNA binding; GO:0003700,DNA-binding transcription factor activity; GO:0046982,protein heterodimerization activity; GO:0043565,sequence-specific DNA binding; GO:0044212,transcription regulatory region DNA binding; GO:0051301,cell division; GO:0000902,cell morphogenesis; GO:0042023,DN…	PF16421.5:E2F transcription factor CC-MB domain
gene-LOC112712603	0.2	0.96	0.9	2.07	2.13	3.02	1.82536	0.000242463	0.0018174	up	NC_037626.1	118836832	118839196	-	LOC112712603	protein_coding	K14486 auxin response factor | (RefSeq) auxin response factor 3 (A)	ko04075: Plant hormone signal transduction	auxin response factor 16 [Arachis duranensis]	RecName: Full=Auxin response factor 16;	RecName: Full=Auxin response factor {ECO:0000256|RuleBase:RU004561};	--	GO:0005634,nucleus; GO:0003677,DNA binding; GO:0003700,DNA-binding transcription factor activity; GO:0035198,miRNA binding; GO:0009734,auxin-activated signaling pathway; GO:0051301,cell division; GO:0007389,pattern specification process; GO:0009733,response to auxin; GO:0048829,root cap development; GO:0006351,transcription, DNA-templated	PF06507.13:Auxin response factor
gene-LOC112766595	1.85	6.84	10.1	18.99	15.5	24.59	1.67284	0.000253738	0.00188759	up	NC_037634.1	32998118	33003845	+	LOC112766595	protein_coding	K02213 cell division control protein 6 | (RefSeq) cell division control protein 6 homolog B isoform X1 (A)	--	cell division control protein 6 homolog B isoform X1 [Arachis duranensis]	RecName: Full=Cell division control protein 6 homolog B {ECO:0000305}; Short=AtCDC6b {ECO:0000303|PubMed:11752380};	RecName: Full=Cell division control protein {ECO:0000256|PIRNR:PIRNR001767};	Pre-initiation complex, subunit CDC6, AAA+ superfamily ATPase	GO:0005634,nucleus; GO:0007049,cell cycle; GO:0051301,cell division; GO:0006270,DNA replication initiation	PF13401.6:AAA domain
gene-LOC112785285	2.3	5.46	6.77	10.62	9.51	12.91	1.19251	0.000280335	0.00204655	up	NC_037620.1	920569	927336	+	LOC112785285	protein_coding	K10747 DNA ligase 1 [EC:6.5.1.1 6.5.1.6 6.5.1.7] | (RefSeq) DNA ligase 1 (A)	ko03030: DNA replication; ko03410: Base excision repair; ko03420: Nucleotide excision repair; ko03430: Mismatch repair	DNA ligase 1 [Arachis duranensis]	RecName: Full=DNA ligase 1; Short=AtLIG1; EC=6.5.1.1 {ECO:0000255|PROSITE-ProRule:PRU10135}; AltName: Full=DNA ligase I; AltName: Full=Polydeoxyribonucleotide synthase [ATP] 1; Flags: Precursor;	RecName: Full=DNA ligase {ECO:0000256|RuleBase:RU000617}; EC=6.5.1.1 {ECO:0000256|RuleBase:RU000617};	ATP-dependent DNA ligase I	GO:0005739,mitochondrion; GO:0005730,nucleolus; GO:0005634,nucleus; GO:0005524,ATP binding; GO:0003677,DNA binding; GO:0003910,DNA ligase (ATP) activity; GO:0046872,metal ion binding; GO:0007049,cell cycle; GO:0051301,cell division; GO:0071897,DNA biosynthetic process; GO:0080111,DNA demethylation; GO:0051103,DNA ligation involved in DNA repair; GO:0006310,DNA recombination; GO:0006260,DNA replic…	PF01068.21:ATP dependent DNA ligase domain
gene-LOC112784586	5.46	14.83	21.87	34.66	34.66	37.3	1.35702	0.000308075	0.00220979	up	NC_037637.1	103963136	103967403	-	LOC112784586	protein_coding	--	--	mini-chromosome maintenance complex-binding protein [Arachis ipaensis]	RecName: Full=Mini-chromosome maintenance complex-binding protein; Short=MCM-BP; Short=MCM-binding protein; AltName: Full=Protein E2F TARGET GENE 1;	SubName: Full=Uncharacterized protein {ECO:0000313|EMBL:OIV98065.1};	Conserved membrane protein	GO:0009941,chloroplast envelope; GO:0042555,MCM complex; GO:0000790,nuclear chromatin; GO:0005634,nucleus; GO:0003682,chromatin binding; GO:0051301,cell division; GO:0006260,DNA replication; GO:0006261,DNA-dependent DNA replication; GO:0006301,postreplication repair; GO:0007062,sister chromatid cohesion	PF09739.9:Mini-chromosome maintenance replisome factor
gene-LOC112791836	1.22	3.18	3.33	7.44	6.18	4.88	1.2713	0.000471181	0.0031125	up	NC_037620.1	133595704	133599871	-	LOC112791836	protein_coding	K18810 cyclin D1/2/4, plant | (RefSeq) cyclin-D1-1 (A)	--	cyclin-D1-1 [Arachis duranensis]	RecName: Full=Cyclin-D1-1; AltName: Full=Cyclin-delta-1; Short=Cyclin-d1; AltName: Full=G1/S-specific cyclin-D1-1; Short=CycD1;1;	SubName: Full=Cyclin-D1-1 {ECO:0000313|EMBL:KYP77169.1};	G1/S-specific cyclin D	GO:0005634,nucleus; GO:0007049,cell cycle; GO:0051301,cell division	PF00134.23:Cyclin, N-terminal domain
gene-LOC112736438	2.67	5.42	7.25	10.33	9	11.78	1.02496	0.000774772	0.00464774	up	NC_037630.1	2842519	2849335	+	LOC112736438	protein_coding	K10747 DNA ligase 1 [EC:6.5.1.1 6.5.1.6 6.5.1.7] | (RefSeq) DNA ligase 1 isoform X1 (A)	ko03030: DNA replication; ko03410: Base excision repair; ko03420: Nucleotide excision repair; ko03430: Mismatch repair	DNA ligase 1 isoform X3 [Arachis ipaensis]	RecName: Full=DNA ligase 1; Short=AtLIG1; EC=6.5.1.1 {ECO:0000255|PROSITE-ProRule:PRU10135}; AltName: Full=DNA ligase I; AltName: Full=Polydeoxyribonucleotide synthase [ATP] 1; Flags: Precursor;	RecName: Full=DNA ligase {ECO:0000256|RuleBase:RU000617}; EC=6.5.1.1 {ECO:0000256|RuleBase:RU000617};	ATP-dependent DNA ligase I	GO:0005739,mitochondrion; GO:0005730,nucleolus; GO:0005634,nucleus; GO:0005524,ATP binding; GO:0003677,DNA binding; GO:0003910,DNA ligase (ATP) activity; GO:0046872,metal ion binding; GO:0007049,cell cycle; GO:0051301,cell division; GO:0071897,DNA biosynthetic process; GO:0080111,DNA demethylation; GO:0051103,DNA ligation involved in DNA repair; GO:0006310,DNA recombination; GO:0006260,DNA replic…	PF01068.21:ATP dependent DNA ligase domain
gene-LOC112755335	1.22	3.53	4.6	7.61	7.09	7.17	1.24363	0.00107565	0.0060282	up	NC_037633.1	140214236	140221907	-	LOC112755335	protein_coding	K06670 cohesin complex subunit SCC1 | (RefSeq) sister chromatid cohesion 1 protein 3 isoform X1 (A)	--	sister chromatid cohesion 1 protein 3 isoform X1 [Arachis ipaensis]	RecName: Full=Sister chromatid cohesion 1 protein 3; AltName: Full=SCC1 homolog 3; Short=AtRAD21-2;	SubName: Full=Uncharacterized protein {ECO:0000313|EMBL:OIV89632.1};	Sister chromatid cohesion complex Cohesin, subunit RAD21/SCC1	GO:0000798,nuclear cohesin complex; GO:0005730,nucleolus; GO:0005634,nucleus; GO:0003682,chromatin binding; GO:0051301,cell division; GO:0006302,double-strand break repair; GO:0009561,megagametogenesis; GO:0000278,mitotic cell cycle; GO:0009555,pollen development; GO:0007062,sister chromatid cohesion	PF04825.13:N terminus of Rad21 / Rec8 like protein
gene-LOC112750848	4.49	7.34	13.2	16.52	16.95	17.29	1.02949	0.00132054	0.00707013	up	NC_037632.1	137370039	137374194	+	LOC112750848	protein_coding	K02325 DNA polymerase epsilon subunit 2 [EC:2.7.7.7] | (RefSeq) DNA polymerase epsilon subunit B (A)	ko03030: DNA replication; ko03410: Base excision repair; ko03420: Nucleotide excision repair	DNA polymerase epsilon subunit B [Arachis ipaensis]	RecName: Full=DNA polymerase epsilon subunit B; EC=2.7.7.7; AltName: Full=DNA polymerase II subunit 2 {ECO:0000305}; Short=AtDPB2 {ECO:0000303|PubMed:16212602}; AltName: Full=Protein CYCLOPS 2 {ECO:0000303|PubMed:16212602};	RecName: Full=DNA polymerase epsilon subunit {ECO:0000256|PIRNR:PIRNR000799}; EC=2.7.7.7 {ECO:0000256|PIRNR:PIRNR000799}; AltName: Full=DNA polymerase II subunit 2 {ECO:0000256|PIRNR:PIRNR000799};	DNA polymerase epsilon, subunit B	GO:0008622,epsilon DNA polymerase complex; GO:0003677,DNA binding; GO:0070182,DNA polymerase binding; GO:0003887,DNA-directed DNA polymerase activity; GO:0007049,cell cycle; GO:0006261,DNA-dependent DNA replication; GO:0009793,embryo development ending in seed dormancy; GO:0042276,error-prone translesion synthesis; GO:0051781,positive regulation of cell division	PF04042.16:DNA polymerase alpha/epsilon subunit B
gene-LOC112747313	0.17	0.52	0.31	0.91	0.5	5.1	2.66173	0.00149647	0.00780427	up	NC_037632.1	158212	161133	-	LOC112747313	protein_coding	K18810 cyclin D1/2/4, plant | (RefSeq) cyclin-D4-1 isoform X1 (A)	--	cyclin-D4-1 isoform X1 [Arachis duranensis]	RecName: Full=Cyclin-D4-1; AltName: Full=G1/S-specific cyclin-D4-1; Short=CycD4;1;	SubName: Full=cyclin-D4-1 isoform X1 {ECO:0000313|RefSeq:XP_004489764.1};	G1/S-specific cyclin D	GO:0005634,nucleus; GO:0007049,cell cycle; GO:0051301,cell division	PF00134.23:Cyclin, N-terminal domain
gene-LOC112715987	0.42	0.23	0.79	1.14	1.97	1.71	1.72668	0.00181431	0.00908097	up	NC_037627.1	95121275	95123740	+	LOC112715987	protein_coding	--	--	protein POLAR LOCALIZATION DURING ASYMMETRIC DIVISION AND REDISTRIBUTION [Arachis duranensis]	RecName: Full=Protein POLAR LOCALIZATION DURING ASYMMETRIC DIVISION AND REDISTRIBUTION;	SubName: Full=Uncharacterized protein {ECO:0000313|EMBL:KRH61666.1};	--	GO:0005938,cell cortex; GO:0071944,cell periphery; GO:0005737,cytoplasm; GO:0008356,asymmetric cell division	--
gene-LOC112738367	77.91	62.98	36.19	28.63	34.5	13.19	-1.25277	0.00255798	0.0118988	down	NC_037630.1	52671704	52672715	-	LOC112738367	protein_coding	K09286 EREBP-like factor | (RefSeq) ethylene-responsive transcription factor TINY-like (A)	--	ethylene-responsive transcription factor ERF017 [Arachis ipaensis]	RecName: Full=Ethylene-responsive transcription factor ERF018;	SubName: Full=TINY transcription factor {ECO:0000313|EMBL:CAW30731.1};	--	GO:0005634,nucleus; GO:0003677,DNA binding; GO:0003700,DNA-binding transcription factor activity; GO:0051301,cell division; GO:0002213,defense response to insect; GO:0009873,ethylene-activated signaling pathway; GO:0010087,phloem or xylem histogenesis; GO:0009611,response to wounding; GO:0006351,transcription, DNA-templated	PF00847.20:AP2 domain
gene-LOC112795706	0.96	2.06	2.3	3.74	2.65	4.62	1.04738	0.00306569	0.0137102	up	NC_037621.1	2581038	2586696	+	LOC112795706	protein_coding	K02178 checkpoint serine/threonine-protein kinase [EC:2.7.11.1] | (RefSeq) mitotic checkpoint serine/threonine-protein kinase BUB1 (A)	--	mitotic checkpoint serine/threonine-protein kinase BUB1 [Arachis duranensis]	RecName: Full=Mitotic checkpoint serine/threonine-protein kinase BUB1; Short=AtBUB1; EC=2.7.11.1; AltName: Full=Protein BUDDING UNINHIBITED BY BENZYMIDAZOL 1;	SubName: Full=Uncharacterized protein {ECO:0000313|EMBL:KRH55929.1, ECO:0000313|EnsemblPlants:GLYMA06G44493.1};	Mitotic checkpoint serine/threonine protein kinase	GO:0000778,condensed nuclear chromosome kinetochore; GO:0005524,ATP binding; GO:0004672,protein kinase activity; GO:0004674,protein serine/threonine kinase activity; GO:0051301,cell division; GO:0051754,meiotic sister chromatid cohesion, centromeric; GO:0007094,mitotic spindle assembly checkpoint	PF08311.12:Mad3/BUB1 homology region 1
gene-LOC112697415	2.01	5.5	7.93	10.55	10.05	12.86	1.13043	0.00329028	0.0145251	up	NC_037623.1	107304547	107312041	+	LOC112697415	protein_coding	K06670 cohesin complex subunit SCC1 | (RefSeq) sister chromatid cohesion 1 protein 3 isoform X1 (A)	--	sister chromatid cohesion 1 protein 3 isoform X1 [Arachis duranensis]	RecName: Full=Sister chromatid cohesion 1 protein 3; AltName: Full=SCC1 homolog 3; Short=AtRAD21-2;	SubName: Full=Uncharacterized protein {ECO:0000313|EMBL:OIV89632.1};	Sister chromatid cohesion complex Cohesin, subunit RAD21/SCC1	GO:0000798,nuclear cohesin complex; GO:0005730,nucleolus; GO:0005634,nucleus; GO:0003682,chromatin binding; GO:0051301,cell division; GO:0006302,double-strand break repair; GO:0009561,megagametogenesis; GO:0000278,mitotic cell cycle; GO:0009555,pollen development; GO:0007062,sister chromatid cohesion	PF04825.13:N terminus of Rad21 / Rec8 like protein
gene-LOC112758760	0.65	1	1.25	1.66	1.72	2.72	1.05931	0.00362631	0.0156815	up	NC_037633.1	11198594	11202181	-	LOC112758760	protein_coding	K06632 wee1-like protein kinase [EC:2.7.11.1] | (RefSeq) wee1-like protein kinase (A)	--	wee1-like protein kinase [Arachis ipaensis]	RecName: Full=Wee1-like protein kinase; EC=2.7.10.2; AltName: Full=Wee1-At;	SubName: Full=Uncharacterized protein {ECO:0000313|EMBL:KRH68152.1, ECO:0000313|EnsemblPlants:GLYMA03G37010.1};	Cyclin-dependent kinase WEE1	GO:0005634,nucleus; GO:0005524,ATP binding; GO:0046872,metal ion binding; GO:0004715,non-membrane spanning protein tyrosine kinase activity; GO:0004672,protein kinase activity; GO:0007050,cell cycle arrest; GO:0051301,cell division; GO:0000076,DNA replication checkpoint	PF00069.25:Protein kinase domain
gene-LOC112788964	6.46	4.58	3.86	2.66	2.01	2.96	-1.01174	0.00368988	0.0158869	down	NC_037620.1	4692567	4696540	-	LOC112788964	protein_coding	K02206 cyclin-dependent kinase 2 [EC:2.7.11.22] | (RefSeq) hypothetical protein (A)	--	uncharacterized protein LOC107473774 [Arachis duranensis]	RecName: Full=Cell division control protein 2 homolog; EC=2.7.11.22; EC=2.7.11.23; AltName: Full=p34cdc2;	SubName: Full=Uncharacterized protein {ECO:0000313|EnsemblPlants:GLYMA05G25320.5};	Protein kinase PCTAIRE and related kinases	GO:0005524,ATP binding; GO:0004693,cyclin-dependent protein serine/threonine kinase activity; GO:0008353,RNA polymerase II CTD heptapeptide repeat kinase activity; GO:0007049,cell cycle; GO:0051301,cell division	--
gene-LOC112715800	4.07	15.57	22.77	34.67	30.7	35.1	1.26982	0.00451695	0.0186522	up	NC_037627.1	82704261	82708532	-	LOC112715800	protein_coding	--	--	mini-chromosome maintenance complex-binding protein isoform X2 [Arachis duranensis]	RecName: Full=Mini-chromosome maintenance complex-binding protein; Short=MCM-BP; Short=MCM-binding protein; AltName: Full=Protein E2F TARGET GENE 1;	SubName: Full=Uncharacterized protein {ECO:0000313|EMBL:OIV98065.1};	Conserved membrane protein	GO:0009941,chloroplast envelope; GO:0042555,MCM complex; GO:0000790,nuclear chromatin; GO:0005634,nucleus; GO:0003682,chromatin binding; GO:0051301,cell division; GO:0006260,DNA replication; GO:0006261,DNA-dependent DNA replication; GO:0006301,postreplication repair; GO:0007062,sister chromatid cohesion	PF09739.9:Mini-chromosome maintenance replisome factor
gene-LOC112776716	0.48	0.68	0.95	0.22	0.11	0.36	-1.62183	0.00864244	0.0312719	down	NC_037636.1	147763892	147765826	+	LOC112776716	protein_coding	K14494 DELLA protein | (RefSeq) DELLA protein GAI1-like (A)	ko04075: Plant hormone signal transduction	scarecrow-like protein 18 [Arachis ipaensis]	RecName: Full=Protein SCARECROW; Short=AtSCR; AltName: Full=GRAS family protein 20; Short=AtGRAS-20; AltName: Full=Protein SHOOT GRAVITROPISM 1;	SubName: Full=Protein SCARECROW {ECO:0000313|EMBL:KYP74740.1};	--	GO:0005634,nucleus; GO:0003700,DNA-binding transcription factor activity; GO:0043565,sequence-specific DNA binding; GO:0008356,asymmetric cell division; GO:0090610,bundle sheath cell fate specification; GO:0009630,gravitropism; GO:0048366,leaf development; GO:0051457,maintenance of protein location in nucleus; GO:0009956,radial pattern formation; GO:0006351,transcription, DNA-templated	PF03514.14:GRAS domain family
gene-LOC112727206	1.74	1	1.31	0.68	0.48	0.4	-1.40586	0.0134659	0.0442373	down	NC_037629.1	26526338	26528648	+	LOC112727206	protein_coding	--	--	protein MIS12 homolog isoform X1 [Arachis duranensis]	RecName: Full=Protein MIS12 homolog {ECO:0000305}; AltName: Full=Protein MINICHROMOSOME INSTABILITY 12; Short=AtMIS12; Short=Protein MIS12-LIKE;	SubName: Full=Uncharacterized protein {ECO:0000313|EMBL:BAT76462.1};	--	GO:0000775,chromosome, centromeric region; GO:0000818,nuclear MIS12/MIND complex; GO:0005634,nucleus; GO:0051301,cell division; GO:0051382,kinetochore assembly; GO:0051321,meiotic cell cycle; GO:0000070,mitotic sister chromatid segregation; GO:0034501,protein localization to kinetochore	PF05859.12:Mis12 protein

## Sheet: 15DAP
ID	Tif-15d-1_fpkm	Tif-15d-2_fpkm	Tif-15d-3_fpkm	Lps-15d-1_fpkm	Lps-15d-2_fpkm	Lps-15d-3_fpkm	log2FoldChange	pvalue	padj	regulated	chr	start	end	strand	gene_name	gene_description	KEGG	KEGG pathway	NR	Swissprot	Tremble	KOG	GO	Pfam
gene-LOC112695956	2.83	3.64	3.54	0.55	0.41	1.24	-2.16099	7.95709e-09	8.54736e-08	down	NC_037623.1	10571217	10579185	-	LOC112695956	protein_coding	K06677 condensin complex subunit 1 | (RefSeq) condensin complex subunit 1 (A)	--	condensin complex subunit 1 [Arachis duranensis]	--	RecName: Full=Condensin complex subunit 1 {ECO:0000256|PIRNR:PIRNR017127};	Chromosome condensation complex Condensin, subunit D2	GO:0005634,nucleus; GO:0051301,cell division; GO:0007076,mitotic chromosome condensation	PF12717.7:non-SMC mitotic condensation complex subunit 1
gene-LOC112696080	4.42	5.96	7.49	1.17	1.34	1.39	-2.16179	3.23986e-12	5.34069e-11	down	NC_037623.1	12679270	12681402	+	LOC112696080	protein_coding	--	--	protein POLYCHOME [Arachis duranensis]	RecName: Full=Protein POLYCHOME; AltName: Full=Protein UV-B-INSENSITIVE 4;	SubName: Full=protein POLYCHOME-like {ECO:0000313|RefSeq:XP_018808537.1};	--	GO:0005634,nucleus; GO:0051301,cell division; GO:0006952,defense response; GO:0042023,DNA endoreduplication; GO:0009960,endosperm development; GO:0009561,megagametogenesis; GO:1904667,negative regulation of ubiquitin protein ligase activity; GO:1900426,positive regulation of defense response to bacterium; GO:0051783,regulation of nuclear division; GO:0010224,response to UV-B; GO:0010091,trichome …	--
gene-LOC112696430	57.46	68.72	67.11	14.17	10.16	5.93	-2.6426	1.20067e-22	6.6068e-21	down	NC_037623.1	20451369	20453346	-	LOC112696430	protein_coding	K07760 cyclin-dependent kinase [EC:2.7.11.22] | (RefSeq) cell division control protein 2 homolog D (A)	--	cell division control protein 2 homolog D [Arachis duranensis]	RecName: Full=Cell division control protein 2 homolog D; EC=2.7.11.22; EC=2.7.11.23;	SubName: Full=Uncharacterized protein {ECO:0000313|EMBL:BAT82906.1};	Protein kinase PCTAIRE and related kinases	GO:0005524,ATP binding; GO:0004693,cyclin-dependent protein serine/threonine kinase activity; GO:0008353,RNA polymerase II CTD heptapeptide repeat kinase activity; GO:0007049,cell cycle; GO:0051301,cell division	PF00069.25:Protein kinase domain
gene-LOC112697415	6.69	5.66	7.2	1.65	2.97	3.71	-1.20666	3.11059e-05	0.000184725	down	NC_037623.1	107304547	107312041	+	LOC112697415	protein_coding	K06670 cohesin complex subunit SCC1 | (RefSeq) sister chromatid cohesion 1 protein 3 isoform X1 (A)	--	sister chromatid cohesion 1 protein 3 isoform X1 [Arachis duranensis]	RecName: Full=Sister chromatid cohesion 1 protein 3; AltName: Full=SCC1 homolog 3; Short=AtRAD21-2;	SubName: Full=Uncharacterized protein {ECO:0000313|EMBL:OIV89632.1};	Sister chromatid cohesion complex Cohesin, subunit RAD21/SCC1	GO:0000798,nuclear cohesin complex; GO:0005730,nucleolus; GO:0005634,nucleus; GO:0003682,chromatin binding; GO:0051301,cell division; GO:0006302,double-strand break repair; GO:0009561,megagametogenesis; GO:0000278,mitotic cell cycle; GO:0009555,pollen development; GO:0007062,sister chromatid cohesion	PF04825.13:N terminus of Rad21 / Rec8 like protein
gene-LOC112697608	3	3.15	3.54	1.31	1.1	1.25	-1.37201	3.35471e-07	2.82579e-06	down	NC_037623.1	110428269	110431649	+	LOC112697608	protein_coding	K15289 solute carrier family 35, member F5 | (RefSeq) thiamine-repressible mitochondrial transport protein THI74-like isoform X1 (A)	--	uncharacterized protein LOC107605449 isoform X2 [Arachis ipaensis]	--	SubName: Full=uncharacterized protein LOC101511028 {ECO:0000313|RefSeq:XP_004498821.1};	--	GO:0000940,condensed chromosome outer kinetochore; GO:0005876,spindle microtubule; GO:0008017,microtubule binding; GO:0051301,cell division; GO:0007059,chromosome segregation	PF16740.5:Spindle and kinetochore-associated protein 2
gene-LOC112697644	3.9	5.14	4.6	1.12	0.49	1.84	-1.95596	4.22351e-07	3.50753e-06	down	NC_037623.1	111085463	111093607	+	LOC112697644	protein_coding	K20718 LRR receptor-like serine/threonine-protein kinase ERECTA [EC:2.7.11.1] | (RefSeq) LRR receptor-like serine/threonine-protein kinase ERECTA isoform X1 (A)	ko04016: MAPK signaling pathway - plant	LRR receptor-like serine/threonine-protein kinase ERECTA isoform X1 [Arachis duranensis]	RecName: Full=LRR receptor-like serine/threonine-protein kinase ERECTA {ECO:0000303|PubMed:8624444}; EC=2.7.11.1; AltName: Full=Protein QUANTITATIVE RESISTANCE TO PLECTOSPHAERELLA 1; AltName: Full=Protein QUANTITATIVE RESISTANCE TO RALSTONIA SOLANACEARUM 1; AltName: Full=Protein TRANSPIRATION EFFICIENCY 1; Flags: Precursor;	SubName: Full=LRR receptor-like serine/threonine-protein kinase ERL1 {ECO:0000313|EMBL:KYP72461.1};	--	GO:0016021,integral component of membrane; GO:0005739,mitochondrion; GO:0005886,plasma membrane; GO:0005524,ATP binding; GO:0042277,peptide binding; GO:0004674,protein serine/threonine kinase activity; GO:0019199,transmembrane receptor protein kinase activity; GO:0070370,cellular heat acclimation; GO:0042742,defense response to bacterium; GO:0050832,defense response to fungus; GO:0048281,inflores…	PF00069.25:Protein kinase domain
gene-LOC112697785	2.33	2.82	3.05	0.76	1.41	1.5	-1.1351	0.000710305	0.00314134	down	NC_037623.1	112902010	112905195	+	LOC112697785	protein_coding	K06627 cyclin-A | (RefSeq) putative cyclin-A3-1 isoform X1 (A)	--	putative cyclin-A3-1 isoform X1 [Arachis ipaensis]	RecName: Full=Cyclin-A3-4; AltName: Full=G2/mitotic-specific cyclin-A3-4; Short=CycA3;4;	SubName: Full=Uncharacterized protein {ECO:0000313|EMBL:KRH15427.1, ECO:0000313|EnsemblPlants:GLYMA14G09610.1};	G2/Mitotic-specific cyclin A	GO:0005634,nucleus; GO:0007049,cell cycle; GO:0051301,cell division	PF00134.23:Cyclin, N-terminal domain
gene-LOC112702129	9.43	11.37	9.26	2.28	1.39	0.83	-2.70265	4.40027e-17	1.29503e-15	down	NC_037624.1	4244981	4247881	+	LOC112702129	protein_coding	K21777 G2/mitotic-specific cyclin-B, other | (RefSeq) G2/mitotic-specific cyclin S13-7 (A)	--	G2/mitotic-specific cyclin S13-7 [Arachis duranensis]	RecName: Full=Cyclin-B1-4; AltName: Full=G2/mitotic-specific cyclin-B1-4; Short=CycB1;4;	SubName: Full=G2/mitotic-specific cyclin-1 {ECO:0000313|EMBL:KHN11018.1};	Cyclin B and related kinase-activating proteins	GO:0005634,nucleus; GO:0007049,cell cycle; GO:0051301,cell division	PF00134.23:Cyclin, N-terminal domain
gene-LOC112702496	15.83	17.23	15.41	2.77	1.87	1.61	-2.92164	1.72163e-40	3.6167e-38	down	NC_037624.1	11858639	11861813	+	LOC112702496	protein_coding	K03364 cell division cycle 20-like protein 1, cofactor of APC complex | (RefSeq) protein FIZZY-RELATED 3 (A)	ko04120: Ubiquitin mediated proteolysis	protein FIZZY-RELATED 3 [Arachis ipaensis]	RecName: Full=Protein FIZZY-RELATED 3; AltName: Full=Cell cycle switch protein CCS52B;	SubName: Full=Uncharacterized protein {ECO:0000313|EMBL:ESW35409.1};	Anaphase promoting complex, Cdc20, Cdh1, and Ama1 subunits	GO:0010997,anaphase-promoting complex binding; GO:0097027,ubiquitin-protein transferase activator activity; GO:0007049,cell cycle; GO:0051301,cell division; GO:1904668,positive regulation of ubiquitin protein ligase activity; GO:0016567,protein ubiquitination	PF00400.32:WD domain, G-beta repeat
gene-LOC112702830	9.88	10.07	12.77	2.12	2.97	4.91	-1.68413	1.15853e-08	1.22049e-07	down	NC_037624.1	24037032	24042895	+	LOC112702830	protein_coding	K02213 cell division control protein 6 | (RefSeq) cell division control protein 6 homolog B isoform X1 (A)	--	cell division control protein 6 homolog B isoform X1 [Arachis duranensis]	RecName: Full=Cell division control protein 6 homolog B {ECO:0000305}; Short=AtCDC6b {ECO:0000303|PubMed:11752380};	RecName: Full=Cell division control protein {ECO:0000256|PIRNR:PIRNR001767};	Pre-initiation complex, subunit CDC6, AAA+ superfamily ATPase	GO:0005634,nucleus; GO:0007049,cell cycle; GO:0051301,cell division; GO:0006270,DNA replication initiation	PF13401.6:AAA domain
gene-LOC112703246	1.75	1.95	0.97	0.06	0.19	0.06	-3.8671	4.14396e-09	4.62737e-08	down	NC_037624.1	63090627	63095188	-	LOC112703246	protein_coding	K18810 cyclin D1/2/4, plant | (RefSeq) cyclin-D2-1 (A)	--	cyclin-D2-1 [Arachis duranensis]	RecName: Full=Cyclin-D4-1; AltName: Full=G1/S-specific cyclin-D4-1; Short=CycD4;1;	SubName: Full=Uncharacterized protein {ECO:0000313|EMBL:KRH72435.1, ECO:0000313|EnsemblPlants:GLYMA02G37560.1};	G1/S-specific cyclin D	GO:0005634,nucleus; GO:0007049,cell cycle; GO:0051301,cell division	PF00134.23:Cyclin, N-terminal domain
gene-LOC112703283	2.07	3.18	1.84	0.67	0.2	0.19	-2.70677	2.26931e-07	1.97218e-06	down	NC_037624.1	65337014	65345183	+	LOC112703283	protein_coding	K21777 G2/mitotic-specific cyclin-B, other | (RefSeq) putative cyclin-B3-1 isoform X1 (A)	--	putative cyclin-B3-1 isoform X1 [Arachis duranensis]	RecName: Full=Putative cyclin-B3-1; AltName: Full=G2/mitotic-specific cyclin-B3-1; Short=CycB3;1;	SubName: Full=putative cyclin-B3-1 isoform X1 {ECO:0000313|RefSeq:XP_004510050.1};	Cyclin B and related kinase-activating proteins	GO:0005634,nucleus; GO:0007049,cell cycle; GO:0051301,cell division	PF00134.23:Cyclin, N-terminal domain
gene-LOC112703709	0.11	1.91	1.39	0	0	0.03	-6.89763	4.30905e-06	3.00555e-05	down	NC_037624.1	80276431	80281476	-	LOC112703709	protein_coding	K06627 cyclin-A | (RefSeq) cyclin-A2-4 (A)	--	cyclin-A2-4 [Arachis ipaensis]	RecName: Full=Cyclin-A2-4; AltName: Full=G2/mitotic-specific cyclin-A2-4; Short=CycA2;4;	SubName: Full=Uncharacterized protein {ECO:0000313|EMBL:AFK37644.1};	G2/Mitotic-specific cyclin A	GO:0005634,nucleus; GO:0007049,cell cycle; GO:0051301,cell division; GO:0008283,cell proliferation; GO:0010374,stomatal complex development	PF00134.23:Cyclin, N-terminal domain
gene-LOC112706034	9.64	14.23	11.9	2.17	1.65	1.41	-2.73919	2.55162e-31	2.80448e-29	down	NC_037625.1	10194662	10198427	-	LOC112706034	protein_coding	K06627 cyclin-A | (RefSeq) cyclin-A1-1 isoform X1 (A)	--	cyclin-A1-1 isoform X1 [Arachis ipaensis]	RecName: Full=Cyclin-A1-1; AltName: Full=G2/mitotic-specific cyclin-A1-1; Short=CycA1;1;	SubName: Full=Cyclin-A1-1 {ECO:0000313|EMBL:KYP69949.1};	G2/Mitotic-specific cyclin A	GO:0005737,cytoplasm; GO:0005634,nucleus; GO:0007049,cell cycle; GO:0051301,cell division	PF00134.23:Cyclin, N-terminal domain
gene-LOC112706322	20.23	22.88	23.46	5.36	4.16	3.42	-2.33014	8.6679e-32	9.80485e-30	down	NC_037625.1	16309084	16311777	+	LOC112706322	protein_coding	K08850 aurora kinase, other [EC:2.7.11.1] | (RefSeq) serine/threonine-protein kinase Aurora-2 (A)	--	serine/threonine-protein kinase Aurora-2 [Arachis duranensis]	RecName: Full=Serine/threonine-protein kinase Aurora-1; Short=AtAur1; EC=2.7.11.1; AltName: Full=Aurora-like kinase 1;	SubName: Full=serine/threonine-protein kinase Aurora-1 isoform X2 {ECO:0000313|RefSeq:XP_004501089.1};	Serine/threonine protein kinase	GO:0009504,cell plate; GO:0032133,chromosome passenger complex; GO:0000780,condensed nuclear chromosome, centromeric region; GO:0005874,microtubule; GO:0031965,nuclear membrane; GO:0005730,nucleolus; GO:0005634,nucleus; GO:0009524,phragmoplast; GO:0005819,spindle; GO:0005876,spindle microtubule; GO:0051233,spindle midzone; GO:0000922,spindle pole; GO:0005524,ATP binding; GO:0035175,histone kinase…	PF00069.25:Protein kinase domain
gene-LOC112706458	3.68	3.41	3.88	1.11	0.91	1.43	-1.64269	3.54224e-08	3.46148e-07	down	NC_037625.1	18472225	18474316	-	LOC112706458	protein_coding	K06627 cyclin-A | (RefSeq) putative cyclin-A3-1 (A)	--	putative cyclin-A3-1 [Arachis duranensis]	RecName: Full=Putative cyclin-A3-1; AltName: Full=G2/mitotic-specific cyclin-A3-1; Short=CycA3;1;	SubName: Full=Mitotic cyclin a1-type {ECO:0000313|EMBL:BAA09464.1};	G2/Mitotic-specific cyclin A	GO:0005634,nucleus; GO:0007049,cell cycle; GO:0051301,cell division	PF00134.23:Cyclin, N-terminal domain
gene-LOC112706459	8.49	9.4	10.06	2.06	1.38	4.26	-1.83662	9.24371e-07	7.25429e-06	down	NC_037625.1	18480421	18482506	+	LOC112706459	protein_coding	K06627 cyclin-A | (RefSeq) putative cyclin-A3-1 (A)	--	putative cyclin-A3-1 [Arachis duranensis]	RecName: Full=Putative cyclin-A3-1; AltName: Full=G2/mitotic-specific cyclin-A3-1; Short=CycA3;1;	SubName: Full=Putative cyclin-A3-1 {ECO:0000313|EMBL:KYP70464.1};	G2/Mitotic-specific cyclin A	GO:0005634,nucleus; GO:0007049,cell cycle; GO:0051301,cell division	PF00134.23:Cyclin, N-terminal domain
gene-LOC112707143	0.54	1.34	1.07	0.03	0.09	0.13	-3.53133	4.92173e-06	3.39788e-05	down	NC_037625.1	34210224	34214033	-	LOC112707143	protein_coding	K16812 targeting protein for Xklp2 | (RefSeq) protein TPX2 isoform X3 (A)	--	protein TPX2 isoform X3 [Arachis duranensis]	RecName: Full=Protein TPX2; Short=AtTPX2; AltName: Full=Targeting protein for XKLP2;	SubName: Full=Targeting protein for XKLP2, putative isoform 1 {ECO:0000313|EMBL:EOX99470.1};	--	GO:0009941,chloroplast envelope; GO:0005874,microtubule; GO:0005654,nucleoplasm; GO:0005634,nucleus; GO:0009524,phragmoplast; GO:0005819,spindle; GO:0008017,microtubule binding; GO:0032147,activation of protein kinase activity; GO:0051301,cell division; GO:0000278,mitotic cell cycle; GO:0090307,mitotic spindle assembly; GO:0060236,regulation of mitotic spindle organization; GO:0051225,spindle ass…	PF12214.8:Cell cycle regulated microtubule associated protein
gene-LOC112707683	5.51	6.4	6.53	1.87	1.93	2.78	-1.45819	5.20384e-13	9.41926e-12	down	NC_037625.1	44449984	44459381	-	LOC112707683	protein_coding	K06674 structural maintenance of chromosome 2 | (RefSeq) LOW QUALITY PROTEIN: structural maintenance of chromosomes protein 2-1-like (A)	--	LOW QUALITY PROTEIN: structural maintenance of chromosomes protein 2-1-like [Arachis duranensis]	RecName: Full=Structural maintenance of chromosomes protein 2-1; Short=AtSMC2-1; AltName: Full=Chromosome-associated protein E-1; Short=AtCAP-E1; AltName: Full=Protein TITAN 3;	RecName: Full=Structural maintenance of chromosomes protein {ECO:0000256|PIRNR:PIRNR005719};	Structural maintenance of chromosome protein 2 (chromosome condensation complex Condensin, subunit E)	GO:0000796,condensin complex; GO:0005634,nucleus; GO:0005524,ATP binding; GO:0005215,transporter activity; GO:0051301,cell division; GO:0030261,chromosome condensation; GO:0051321,meiotic cell cycle	PF02463.19:RecF/RecN/SMC N terminal domain
gene-LOC112708041	10.09	11.3	11.84	3.08	3.21	3.36	-1.75528	1.83332e-16	5.02132e-15	down	NC_037625.1	48929911	48933499	-	LOC112708041	protein_coding	K11253 histone H3 | (RefSeq) histone H3-like centromeric protein HTR12 isoform X1 (A)	--	histone H3-like centromeric protein HTR12 isoform X1 [Arachis duranensis]	RecName: Full=Histone H3-like centromeric protein HTR12; AltName: Full=Centromeric histone CENH3;	SubName: Full=Uncharacterized protein {ECO:0000313|EMBL:OIW04633.1};	Histones H3 and H4	GO:0000785,chromatin; GO:0000775,chromosome, centromeric region; GO:0000777,condensed chromosome kinetochore; GO:0000786,nucleosome; GO:0005634,nucleus; GO:0031492,nucleosomal DNA binding; GO:0046982,protein heterodimerization activity; GO:0051301,cell division; GO:0034508,centromere complex assembly; GO:0009567,double fertilization forming a zygote and endosperm; GO:0051321,meiotic cell cycle; G…	PF00125.24:Core histone H2A/H2B/H3/H4
gene-LOC112709821	2.19	2.18	2.92	0.7	0.3	0.58	-2.17499	1.35146e-08	1.40877e-07	down	NC_037626.1	1602913	1608280	+	LOC112709821	protein_coding	K06627 cyclin-A | (RefSeq) cyclin-A2-4 isoform X1 (A)	--	cyclin-A2-4 isoform X1 [Arachis duranensis]	RecName: Full=Cyclin-A2-4; AltName: Full=G2/mitotic-specific cyclin-A2-4; Short=CycA2;4;	SubName: Full=cyclin-A2-4 {ECO:0000313|RefSeq:XP_014515066.1, ECO:0000313|RefSeq:XP_014515067.1};	G2/Mitotic-specific cyclin A	GO:0005634,nucleus; GO:0007049,cell cycle; GO:0051301,cell division; GO:0008283,cell proliferation; GO:0010374,stomatal complex development	PF00134.23:Cyclin, N-terminal domain
gene-LOC112710396	6.17	9.52	7.33	2.84	3.02	2.54	-1.42125	1.05454e-09	1.26929e-08	down	NC_037618.1	111508187	111512455	-	LOC112710396	protein_coding	K10436 microtubule-associated protein, RP/EB family | (RefSeq) microtubule-associated protein RP/EB family member 1B (A)	--	microtubule-associated protein RP/EB family member 1B [Arachis duranensis]	RecName: Full=Microtubule-associated protein RP/EB family member 1B; AltName: Full=APC-binding protein EB1B; AltName: Full=End-binding protein 1; Short=AtEB1; AltName: Full=End-binding protein 1B; Short=AtEB1B; AltName: Full=Protein ATEB1 homolog 2; Short=ATEB1H2;	SubName: Full=Microtubule-associated protein RP/EB family member 3 {ECO:0000313|EMBL:KYP55525.1};	Microtubule-binding protein involved in cell cycle control	GO:0010005,cortical microtubule, transverse to long axis; GO:0005874,microtubule; GO:0005815,microtubule organizing center; GO:0005634,nucleus; GO:0009524,phragmoplast; GO:0005819,spindle; GO:0000922,spindle pole; GO:0008017,microtubule binding; GO:0007049,cell cycle; GO:0051301,cell division; GO:0009958,positive gravitropism; GO:0009652,thigmotropism	PF03271.17:EB1-like C-terminal motif
gene-LOC112711894	1.61	1.77	1.69	0.61	0.77	0.25	-1.60431	0.000470708	0.00217857	down	NC_037626.1	111845767	111847849	-	LOC112711894	protein_coding	K18810 cyclin D1/2/4, plant | (RefSeq) cyclin-D4-1 isoform X1 (A)	--	cyclin-D4-1 isoform X1 [Arachis duranensis]	RecName: Full=Cyclin-D4-1; AltName: Full=G1/S-specific cyclin-D4-1; Short=CycD4;1;	SubName: Full=Uncharacterized protein {ECO:0000313|EMBL:KRG91131.1, ECO:0000313|EnsemblPlants:GLYMA20G27180.1};	G1/S-specific cyclin D	GO:0005634,nucleus; GO:0007049,cell cycle; GO:0051301,cell division	PF00134.23:Cyclin, N-terminal domain
gene-LOC112711899	6.43	5.08	4.18	2.34	1.63	3.04	-1.14158	0.00032389	0.00155474	down	NC_037626.1	111859323	111862833	-	LOC112711899	protein_coding	K07955 ADP-ribosylation factor-like protein 8 | (RefSeq) ADP-ribosylation factor-like protein 8b (A)	--	ADP-ribosylation factor-like protein 8b [Arachis duranensis]	RecName: Full=ADP-ribosylation factor-like protein 8a {ECO:0000303|PubMed:22174675}; Short=AtARL8a {ECO:0000303|PubMed:22174675}; AltName: Full=ADP-ribosylation factor-like A1C {ECO:0000303|PubMed:12644670}; Short=AtARLA1C {ECO:0000303|PubMed:12644670};	SubName: Full=Uncharacterized protein {ECO:0000313|EMBL:GAY48729.1};	GTP-binding ADP-ribosylation factor-like protein	GO:0005737,cytoplasm; GO:0005829,cytosol; GO:0005794,Golgi apparatus; GO:0031902,late endosome membrane; GO:0005765,lysosomal membrane; GO:0005634,nucleus; GO:0005886,plasma membrane; GO:0009506,plasmodesma; GO:0005819,spindle; GO:0005774,vacuolar membrane; GO:0005773,vacuole; GO:0005525,GTP binding; GO:0007049,cell cycle; GO:0051301,cell division; GO:0007059,chromosome segregation; GO:0051607,de…	PF00025.21:ADP-ribosylation factor family
gene-LOC112711976	23.57	25.74	32.84	8.68	8.47	8.57	-1.64527	2.34161e-23	1.37925e-21	down	NC_037626.1	112443718	112445670	-	LOC112711976	protein_coding	K14505 cyclin D3, plant | (RefSeq) cyclin-D3-1 (A)	ko04075: Plant hormone signal transduction	cyclin-D3-1 [Arachis duranensis]	RecName: Full=Cyclin-D3-1; AltName: Full=Cyclin-delta-3; Short=Cyclin-d3; AltName: Full=G1/S-specific cyclin-D3-1; Short=CycD3;1;	SubName: Full=Uncharacterized protein {ECO:0000313|EMBL:ESW15033.1};	G1/S-specific cyclin D	GO:0005634,nucleus; GO:0051301,cell division; GO:0000082,G1/S transition of mitotic cell cycle; GO:0010444,guard mother cell differentiation; GO:0009735,response to cytokinin; GO:0009744,response to sucrose; GO:0048316,seed development	PF00134.23:Cyclin, N-terminal domain
gene-LOC112712046	12.56	11.55	12.44	4.59	5.1	5.48	-1.2412	1.04216e-18	3.73471e-17	down	NC_037626.1	113092442	113095360	-	LOC112712046	protein_coding	K00924 kinase [EC:2.7.1.-] | (RefSeq) receptor protein kinase CLAVATA1-like (A)	--	receptor protein kinase-like protein ZAR1 [Arachis duranensis]	RecName: Full=Receptor protein kinase-like protein ZAR1 {ECO:0000303|PubMed:27014878}; EC=2.7.11.1 {ECO:0000305}; AltName: Full=Protein ZYGOTIC ARREST 1 {ECO:0000303|PubMed:27014878}; Flags: Precursor;	SubName: Full=LRR receptor-like kinase {ECO:0000313|EMBL:KEH44189.1};	--	GO:0009507,chloroplast; GO:0009570,chloroplast stroma; GO:0016021,integral component of membrane; GO:0009505,plant-type cell wall; GO:0005886,plasma membrane; GO:0090406,pollen tube; GO:0005524,ATP binding; GO:0016301,kinase activity; GO:0004674,protein serine/threonine kinase activity; GO:0046777,protein autophosphorylation; GO:0010070,zygote asymmetric cell division; GO:0010069,zygote asymmetri…	PF00069.25:Protein kinase domain
gene-LOC112712417	8.83	8.56	9.29	2.41	2.29	1.14	-2.15733	2.07056e-14	4.39517e-13	down	NC_037626.1	116611187	116612902	+	LOC112712417	protein_coding	K08486 syntaxin 1B/2/3 | (RefSeq) syntaxin-related protein KNOLLE (A)	ko04130: SNARE interactions in vesicular transport	syntaxin-related protein KNOLLE [Arachis ipaensis]	RecName: Full=Syntaxin-related protein KNOLLE; AltName: Full=Syntaxin-111; Short=AtSYP111;	SubName: Full=Uncharacterized protein {ECO:0000313|EMBL:KRH08461.1, ECO:0000313|EnsemblPlants:GLYMA16G26710.1};	SNARE protein Syntaxin 1 and related proteins	GO:0009504,cell plate; GO:0012505,endomembrane system; GO:0016021,integral component of membrane; GO:0009524,phragmoplast; GO:0005886,plasma membrane; GO:0009506,plasmodesma; GO:0031201,SNARE complex; GO:0005484,SNAP receptor activity; GO:0000149,SNARE binding; GO:0007049,cell cycle; GO:0051301,cell division; GO:0006887,exocytosis; GO:0006886,intracellular protein transport; GO:0048278,vesicle do…	PF00804.25:Syntaxin
gene-LOC112714679	9.98	12.16	11.99	1.48	1.52	1.86	-2.78385	1.20408e-43	3.05643e-41	down	NC_037627.1	3308262	3310642	+	LOC112714679	protein_coding	K18812 cyclin D6, plant | (RefSeq) putative cyclin-D6-1 (A)	--	putative cyclin-D6-1 [Arachis duranensis]	RecName: Full=Putative cyclin-D6-1; AltName: Full=G1/S-specific cyclin-D6-1; Short=CycD6;1;	SubName: Full=Uncharacterized protein {ECO:0000313|EMBL:KRH10729.1, ECO:0000313|EnsemblPlants:GLYMA15G07171.1};	G1/S-specific cyclin D	GO:0005634,nucleus; GO:0007049,cell cycle; GO:0051301,cell division; GO:0051726,regulation of cell cycle	PF00134.23:Cyclin, N-terminal domain
gene-LOC112714893	15.62	18.85	18.6	2.55	1.72	0.68	-3.38301	2.37006e-21	1.13182e-19	down	NC_037627.1	5648986	5650490	+	LOC112714893	protein_coding	K08486 syntaxin 1B/2/3 | (RefSeq) syntaxin-related protein KNOLLE (A)	ko04130: SNARE interactions in vesicular transport	syntaxin-related protein KNOLLE [Arachis ipaensis]	RecName: Full=Syntaxin-related protein KNOLLE; AltName: Full=Syntaxin-111; Short=AtSYP111;	SubName: Full=Uncharacterized protein {ECO:0000313|EMBL:KRH08461.1, ECO:0000313|EnsemblPlants:GLYMA16G26710.1};	SNARE protein Syntaxin 1 and related proteins	GO:0009504,cell plate; GO:0012505,endomembrane system; GO:0016021,integral component of membrane; GO:0009524,phragmoplast; GO:0005886,plasma membrane; GO:0009506,plasmodesma; GO:0031201,SNARE complex; GO:0005484,SNAP receptor activity; GO:0000149,SNARE binding; GO:0007049,cell cycle; GO:0051301,cell division; GO:0006887,exocytosis; GO:0006886,intracellular protein transport; GO:0048278,vesicle do…	PF00804.25:Syntaxin
gene-LOC112715065	6.06	7.67	7.47	1.04	0.68	0.69	-3.09869	2.6841e-20	1.13106e-18	down	NC_037627.1	8351033	8353144	+	LOC112715065	protein_coding	K02537 mitotic spindle assembly checkpoint protein MAD2 | (RefSeq) mitotic spindle checkpoint protein MAD2 (A)	--	mitotic spindle checkpoint protein MAD2 [Arachis duranensis]	RecName: Full=Mitotic spindle checkpoint protein MAD2 {ECO:0000303|PubMed:19710914}; AltName: Full=Mitotic arrest deficient protein 2;	SubName: Full=Mitotic spindle checkpoint protein MAD2 {ECO:0000313|EMBL:KYP34162.1};	Spindle assembly checkpoint protein	GO:0010369,chromocenter; GO:0000777,condensed chromosome kinetochore; GO:0005737,cytoplasm; GO:0000776,kinetochore; GO:0005828,kinetochore microtubule; GO:0005635,nuclear envelope; GO:0005634,nucleus; GO:0005876,spindle microtubule; GO:0051301,cell division; GO:0007094,mitotic spindle assembly checkpoint; GO:0007346,regulation of mitotic cell cycle	PF02301.18:HORMA domain
gene-LOC112715800	17.96	19.39	23.3	8.13	8.24	12.06	-1.06537	8.17723e-08	7.59238e-07	down	NC_037627.1	82704261	82708532	-	LOC112715800	protein_coding	--	--	mini-chromosome maintenance complex-binding protein isoform X2 [Arachis duranensis]	RecName: Full=Mini-chromosome maintenance complex-binding protein; Short=MCM-BP; Short=MCM-binding protein; AltName: Full=Protein E2F TARGET GENE 1;	SubName: Full=Uncharacterized protein {ECO:0000313|EMBL:OIV98065.1};	Conserved membrane protein	GO:0009941,chloroplast envelope; GO:0042555,MCM complex; GO:0000790,nuclear chromatin; GO:0005634,nucleus; GO:0003682,chromatin binding; GO:0051301,cell division; GO:0006260,DNA replication; GO:0006261,DNA-dependent DNA replication; GO:0006301,postreplication repair; GO:0007062,sister chromatid cohesion	PF09739.9:Mini-chromosome maintenance replisome factor
gene-LOC112716260	2.58	1.94	2.33	4.74	4.67	5.12	1.11248	2.19813e-07	1.91579e-06	up	NC_037627.1	104828715	104835477	-	LOC112716260	protein_coding	K13525 transitional endoplasmic reticulum ATPase | (RefSeq) cell division cycle protein 48 homolog (A)	ko04141: Protein processing in endoplasmic reticulum	cell division control protein 48 homolog B isoform X1 [Arachis duranensis]	RecName: Full=Cell division control protein 48 homolog B; Short=AtCDC48b;	SubName: Full=Cell division control protein 48 isogeny B {ECO:0000313|EMBL:KYP65712.1};	AAA+-type ATPase	GO:0005856,cytoskeleton; GO:0005634,nucleus; GO:0009524,phragmoplast; GO:0005524,ATP binding; GO:0007049,cell cycle; GO:0051301,cell division; GO:0015031,protein transport	PF00004.29:ATPase family associated with various cellular activities (AAA)
gene-LOC112716394	5.16	5.94	6.64	1.53	1.75	2.17	-1.67475	1.018e-17	3.23493e-16	down	NC_037627.1	108498456	108507844	+	LOC112716394	protein_coding	K06675 structural maintenance of chromosome 4 | (RefSeq) structural maintenance of chromosomes protein 4 (A)	--	structural maintenance of chromosomes protein 4 [Arachis duranensis]	RecName: Full=Structural maintenance of chromosomes protein 4; Short=AtSMC4; Short=SMC protein 4; Short=SMC-4; AltName: Full=Chromosome-associated protein C; Short=AtCAP-C;	RecName: Full=Structural maintenance of chromosomes protein {ECO:0000256|PIRNR:PIRNR005719};	Structural maintenance of chromosome protein 4 (chromosome condensation complex Condensin, subunit C)	GO:0005694,chromosome; GO:0005634,nucleus; GO:0005524,ATP binding; GO:0051301,cell division; GO:0009793,embryo development ending in seed dormancy; GO:0051321,meiotic cell cycle; GO:0007076,mitotic chromosome condensation; GO:0000070,mitotic sister chromatid segregation	PF02463.19:RecF/RecN/SMC N terminal domain
gene-LOC112716474	2.78	3.11	3.11	1.3	0.94	0.16	-1.87586	0.000756822	0.00332283	down	NC_037627.1	109703802	109706740	+	LOC112716474	protein_coding	K16812 targeting protein for Xklp2 | (RefSeq) protein TPX2 (A)	--	uncharacterized protein LOC107471260 [Arachis duranensis]	RecName: Full=Protein TPX2; Short=AtTPX2; AltName: Full=Targeting protein for XKLP2;	SubName: Full=TPX2 protein family {ECO:0000313|EMBL:OMO73256.1};	--	GO:0009941,chloroplast envelope; GO:0005874,microtubule; GO:0005654,nucleoplasm; GO:0005634,nucleus; GO:0009524,phragmoplast; GO:0005819,spindle; GO:0008017,microtubule binding; GO:0032147,activation of protein kinase activity; GO:0051301,cell division; GO:0000278,mitotic cell cycle; GO:0090307,mitotic spindle assembly; GO:0060236,regulation of mitotic spindle organization; GO:0051225,spindle ass…	PF06886.11:Targeting protein for Xklp2 (TPX2)
gene-LOC112716588	4.88	4.96	5.89	0.92	0.53	2.34	-2.03149	2.4386e-05	0.000147965	down	NC_037627.1	111440425	111442652	-	LOC112716588	protein_coding	K11268 N-acetyltransferase [EC:2.3.1.-] | (RefSeq) protein CHROMOSOME TRANSMISSION FIDELITY 7 (A)	--	protein CHROMOSOME TRANSMISSION FIDELITY 7 [Arachis duranensis]	RecName: Full=Protein CHROMOSOME TRANSMISSION FIDELITY 7; EC=2.3.1.-; AltName: Full=Cohesion establishment factor CTF7; AltName: Full=Protein ESTABLISHMENT OF COHESION 1;	SubName: Full=Uncharacterized protein {ECO:0000313|EMBL:OIV95834.1};	Protein involved in establishing cohesion between sister chromatids during DNA replication	GO:0005737,cytoplasm; GO:0005634,nucleus; GO:0016407,acetyltransferase activity; GO:0046872,metal ion binding; GO:0048653,anther development; GO:0051301,cell division; GO:0080186,developmental vegetative growth; GO:0000724,double-strand break repair via homologous recombination; GO:0009793,embryo development ending in seed dormancy; GO:0009553,embryo sac development; GO:0034089,establishment of m…	PF13880.6:ESCO1/2 acetyl-transferase
gene-LOC112716615	18.49	23.98	22.5	4.91	2.55	1.86	-2.76615	1.53407e-18	5.38438e-17	down	NC_037627.1	111829400	111832066	-	LOC112716615	protein_coding	K21777 G2/mitotic-specific cyclin-B, other | (RefSeq) G2/mitotic-specific cyclin S13-7 (A)	--	G2/mitotic-specific cyclin S13-7 [Arachis duranensis]	RecName: Full=G2/mitotic-specific cyclin S13-6; AltName: Full=B-like cyclin;	SubName: Full=Mitotic cyclin {ECO:0000313|EMBL:CAA99990.1};	Cyclin B and related kinase-activating proteins	GO:0005634,nucleus; GO:0007049,cell cycle; GO:0051301,cell division	PF00134.23:Cyclin, N-terminal domain
gene-LOC112716698	5.05	6.22	6.56	1.78	1.17	2.46	-1.69512	1.55837e-09	1.83432e-08	down	NC_037627.1	112935669	112941290	-	LOC112716698	protein_coding	K23408 cell division cycle-associated protein 7 | (RefSeq) hypothetical protein (A)	--	uncharacterized protein LOC107623511 isoform X2 [Arachis ipaensis]	--	SubName: Full=Cell division cycle-associated 7-like protein {ECO:0000313|EMBL:KHN47657.1};	--	GO:0051301,cell division	PF10497.9:Zinc-finger domain of monoamine-oxidase A repressor R1
gene-LOC112717952	3.48	3.63	4.17	0.9	0.94	0.9	-2.01443	1.28899e-20	5.59767e-19	down	NC_037627.1	110419348	110425365	+	LOC112717952	protein_coding	--	--	uncharacterized protein LOC107471325 [Arachis duranensis]	RecName: Full=Centromere protein C {ECO:0000303|PubMed:15329494}; Short=AtCENP-C {ECO:0000303|PubMed:15329494}; Short=CENP-C {ECO:0000303|PubMed:15329494}; Short=CENP-C homolog {ECO:0000303|PubMed:15329494};	SubName: Full=Uncharacterized protein {ECO:0000313|EMBL:KHM98777.1};	--	GO:0000775,chromosome, centromeric region; GO:0000778,condensed nuclear chromosome kinetochore; GO:0000776,kinetochore; GO:0005634,nucleus; GO:0019237,centromeric DNA binding; GO:0051315,attachment of mitotic spindle microtubules to kinetochore; GO:0051455,attachment of spindle microtubules to kinetochore involved in homologous chromosome segregation; GO:0051301,cell division; GO:0051382,kinetoch…	--
gene-LOC112719639	9.12	10.47	10.54	1.94	0.94	0.73	-3.02585	1.88256e-20	8.03621e-19	down	NC_037628.1	277540	279990	-	LOC112719639	protein_coding	K14152 phosphoribosyl-ATP pyrophosphohydrolase / phosphoribosyl-AMP cyclohydrolase / histidinol dehydrogenase [EC:3.6.1.31 3.5.4.19 1.1.1.23] | (RefSeq) uncharacterized protein LOC111783531 (A)	ko00340: Histidine metabolism; ko01230: Biosynthesis of amino acids	protein POLLENLESS 3-LIKE 2 [Arachis ipaensis]	RecName: Full=Protein POLLENLESS 3-LIKE 2 {ECO:0000303|Ref.5};	SubName: Full=Uncharacterized protein {ECO:0000313|EMBL:KHN04727.1};	--	GO:0005634,nucleus; GO:0007049,cell cycle; GO:0051301,cell division	PF14559.6:Tetratricopeptide repeat
gene-LOC112720131	6	8.24	8.38	2.64	2.4	2.24	-1.60228	9.65872e-13	1.68603e-11	down	NC_037628.1	8308658	8310708	-	LOC112720131	protein_coding	K03363 cell division cycle 20, cofactor of APC complex | (RefSeq) cell division cycle 20.2, cofactor of APC complex (A)	ko04120: Ubiquitin mediated proteolysis	cell division cycle 20.2, cofactor of APC complex [Arachis ipaensis]	RecName: Full=Cell division cycle 20.1, cofactor of APC complex; Short=AtCDC20.1;	SubName: Full=Anaphase promoting complex, Cdc20, Cdh1, and Ama1 subunits {ECO:0000313|EMBL:PIN02786.1};	Anaphase promoting complex, Cdc20, Cdh1, and Ama1 subunits	GO:0033597,mitotic checkpoint complex; GO:0005634,nucleus; GO:0010997,anaphase-promoting complex binding; GO:0019900,kinase binding; GO:0097027,ubiquitin-protein transferase activator activity; GO:0007049,cell cycle; GO:0051301,cell division; GO:1904668,positive regulation of ubiquitin protein ligase activity; GO:0016567,protein ubiquitination	PF00400.32:WD domain, G-beta repeat
gene-LOC112720531	14.17	16.07	17.65	4.4	2.19	1.89	-2.46283	3.13166e-15	7.37843e-14	down	NC_037628.1	21852569	21854888	-	LOC112720531	protein_coding	K10436 microtubule-associated protein, RP/EB family | (RefSeq) microtubule-associated protein RP/EB family member 1C (A)	--	microtubule-associated protein RP/EB family member 1C [Arachis ipaensis]	RecName: Full=Microtubule-associated protein RP/EB family member 1C; AltName: Full=APC-binding protein EB1C; AltName: Full=End-binding protein 1C; Short=AtEB1C; AltName: Full=Protein ATEB1 homolog 1; Short=AtEB1H1;	SubName: Full=Microtubule-associated protein RP/EB family member 1 {ECO:0000313|EMBL:KYP52438.1};	Microtubule-binding protein involved in cell cycle control	GO:0005618,cell wall; GO:0005874,microtubule; GO:0005730,nucleolus; GO:0005634,nucleus; GO:0009524,phragmoplast; GO:0005819,spindle; GO:0008017,microtubule binding; GO:0007049,cell cycle; GO:0051301,cell division; GO:0030865,cortical cytoskeleton organization; GO:0009652,thigmotropism	PF03271.17:EB1-like C-terminal motif
gene-LOC112720691	1.58	2.26	2.13	0.09	0.18	0.1	-4.01043	2.40034e-16	6.52406e-15	down	NC_037628.1	36930449	36936651	+	LOC112720691	protein_coding	K17065 dynamin 1-like protein [EC:3.6.5.5] | (RefSeq) dynamin GTPase (A)	--	dynamin-related protein 1E-like [Arachis ipaensis]	RecName: Full=Dynamin-related protein 1E; AltName: Full=Dynamin-like protein 4; AltName: Full=Dynamin-like protein DLP2; AltName: Full=Dynamin-like protein E;	SubName: Full=Dynamin-related protein 1E {ECO:0000313|EMBL:KYP37013.1};	Vacuolar sorting protein VPS1, dynamin, and related proteins	GO:0005874,microtubule; GO:0005739,mitochondrion; GO:0009524,phragmoplast; GO:0005886,plasma membrane; GO:0009506,plasmodesma; GO:0005774,vacuolar membrane; GO:0005773,vacuole; GO:0005525,GTP binding; GO:0003924,GTPase activity; GO:0008017,microtubule binding; GO:0007049,cell cycle; GO:0051301,cell division; GO:0050832,defense response to fungus; GO:0000266,mitochondrial fission; GO:0046686,respo…	PF01031.20:Dynamin central region
gene-LOC112721292	6.39	7.06	5.45	1.6	1.38	1.28	-2.11837	4.71439e-21	2.15483e-19	down	NC_037628.1	55184981	55190627	+	LOC112721292	protein_coding	K16812 targeting protein for Xklp2 | (RefSeq) protein TPX2 (A)	--	protein TPX2 isoform X1 [Arachis ipaensis]	RecName: Full=Protein TPX2; Short=AtTPX2; AltName: Full=Targeting protein for XKLP2;	SubName: Full=protein TPX2-like isoform X1 {ECO:0000313|RefSeq:XP_014507967.1};	--	GO:0009941,chloroplast envelope; GO:0005874,microtubule; GO:0005654,nucleoplasm; GO:0005634,nucleus; GO:0009524,phragmoplast; GO:0005819,spindle; GO:0008017,microtubule binding; GO:0032147,activation of protein kinase activity; GO:0051301,cell division; GO:0000278,mitotic cell cycle; GO:0090307,mitotic spindle assembly; GO:0060236,regulation of mitotic spindle organization; GO:0051225,spindle ass…	PF12214.8:Cell cycle regulated microtubule associated protein
gene-LOC112722477	8.62	14.1	9.94	5.34	4.88	3.99	-1.16693	2.78253e-06	2.00395e-05	down	NC_037628.1	123406751	123410584	+	LOC112722477	protein_coding	K10436 microtubule-associated protein, RP/EB family | (RefSeq) microtubule-associated protein RP/EB family member 1A (A)	--	microtubule-associated protein RP/EB family member 1A [Arachis ipaensis]	RecName: Full=Microtubule-associated protein RP/EB family member 1B; AltName: Full=APC-binding protein EB1B; AltName: Full=End-binding protein 1; Short=AtEB1; AltName: Full=End-binding protein 1B; Short=AtEB1B; AltName: Full=Protein ATEB1 homolog 2; Short=ATEB1H2;	SubName: Full=Microtubule-associated protein RP/EB family member 3 {ECO:0000313|EMBL:KYP55525.1};	Microtubule-binding protein involved in cell cycle control	GO:0010005,cortical microtubule, transverse to long axis; GO:0005874,microtubule; GO:0005815,microtubule organizing center; GO:0005634,nucleus; GO:0009524,phragmoplast; GO:0005819,spindle; GO:0000922,spindle pole; GO:0008017,microtubule binding; GO:0007049,cell cycle; GO:0051301,cell division; GO:0009958,positive gravitropism; GO:0009652,thigmotropism	PF03271.17:EB1-like C-terminal motif
gene-LOC112722539	3.31	4	3.93	7.96	6.81	7.98	1.04767	8.3878e-07	6.62772e-06	up	NC_037628.1	126023549	126025126	-	LOC112722539	protein_coding	K01855 tRNA pseudouridine38/39 synthase [EC:5.4.99.45] | (RefSeq) pus4; tRNA pseudouridine synthase mitochondrial precursor (A)	--	uncharacterized protein LOC107634005 [Arachis ipaensis]	RecName: Full=Protein EMBRYO DEFECTIVE 514 {ECO:0000303|PubMed:15341625}; AltName: Full=Protein DOMINO 1 {ECO:0000303|PubMed:15341625};	SubName: Full=Uncharacterized protein {ECO:0000313|EMBL:KYP55541.1};	--	GO:0005634,nucleus; GO:0009793,embryo development ending in seed dormancy; GO:0017126,nucleologenesis; GO:0051302,regulation of cell division	PF11523.8:Protein of unknown function (DUF3223)
gene-LOC112723456	11.5	12	10.74	5.27	3.94	6.21	-1.1231	1.265e-09	1.50477e-08	down	NC_037628.1	146952177	146957529	-	LOC112723456	protein_coding	K13172 serine/arginine repetitive matrix protein 2 | (RefSeq) uncharacterized protein LOC111493922 isoform X1 (A)	--	AUGMIN subunit 8 [Arachis ipaensis]	RecName: Full=AUGMIN subunit 8 {ECO:0000303|PubMed:22505726}; AltName: Full=QWRF motif-containing protein 8 {ECO:0000303|PubMed:20978221}; AltName: Full=ROP1 enhancer 2 {ECO:0000303|PubMed:23735294};	SubName: Full=Uncharacterized protein {ECO:0000313|EMBL:KRH03019.1, ECO:0000313|EnsemblPlants:GLYMA17G07980.2};	--	GO:0005874,microtubule; GO:0007049,cell cycle; GO:0051301,cell division	PF04484.12:QWRF family
gene-LOC112726484	7.46	12.23	10.74	4.93	4.97	4.13	-1.08334	2.45995e-05	0.000149097	down	NC_037629.1	4458366	4461910	-	LOC112726484	protein_coding	K11253 histone H3 | (RefSeq) histone H3-like centromeric protein HTR12 (A)	--	histone H3-like centromeric protein HTR12 [Arachis ipaensis]	RecName: Full=Histone H3-like centromeric protein HTR12; AltName: Full=Centromeric histone CENH3;	SubName: Full=Uncharacterized protein {ECO:0000313|EMBL:OIW04633.1};	Histones H3 and H4	GO:0000785,chromatin; GO:0000775,chromosome, centromeric region; GO:0000777,condensed chromosome kinetochore; GO:0000786,nucleosome; GO:0005634,nucleus; GO:0031492,nucleosomal DNA binding; GO:0046982,protein heterodimerization activity; GO:0051301,cell division; GO:0034508,centromere complex assembly; GO:0009567,double fertilization forming a zygote and endosperm; GO:0051321,meiotic cell cycle; G…	PF00125.24:Core histone H2A/H2B/H3/H4
gene-LOC112727764	4.87	5.62	5.84	0.83	0.95	1.46	-2.30913	2.87538e-16	7.72474e-15	down	NC_037629.1	95784971	95787867	-	LOC112727764	protein_coding	K09422 transcription factor MYB, plant | (RefSeq) transcription factor AS1 (A)	--	transcription factor AS1 [Arachis ipaensis]	RecName: Full=Transcription factor AS1 {ECO:0000303|PubMed:11140682}; AltName: Full=Myb-related protein 91 {ECO:0000303|PubMed:9839469}; Short=AtMYB91 {ECO:0000303|PubMed:9839469}; AltName: Full=Protein ASYMMETRIC LEAVES 1 {ECO:0000303|PubMed:11140682}; AltName: Full=Protein PHANTASTICA {ECO:0000303|PubMed:10102816}; Short=AtPHAN {ECO:0000303|PubMed:10102816};	SubName: Full=Transcription factor AS1 {ECO:0000313|EMBL:KHN48368.1};	Transcription factor, Myb superfamily	GO:0000793,condensed chromosome; GO:0005730,nucleolus; GO:0005634,nucleus; GO:0003677,DNA binding; GO:0003700,DNA-binding transcription factor activity; GO:0042803,protein homodimerization activity; GO:0000981,DNA-binding transcription factor activity, RNA polymerase II-specific; GO:0043565,sequence-specific DNA binding; GO:0001135,RNA polymerase II transcription regulator recruiting activity; GO…	PF00249.31:Myb-like DNA-binding domain
gene-LOC112728086	12.42	11.77	12.66	1.71	5.15	1.61	-2.09094	1.92506e-07	1.69231e-06	down	NC_037629.1	106732660	106737205	+	LOC112728086	protein_coding	K19996 phosphatidylinositol transfer protein SFH5 | (RefSeq) patellin-3 (A)	--	patellin-6 [Arachis ipaensis]	RecName: Full=Patellin-6;	SubName: Full=Patellin-6 {ECO:0000313|EMBL:KYP45294.1};	Phosphatidylinositol transfer protein SEC14 and related proteins	GO:0005737,cytoplasm; GO:0005886,plasma membrane; GO:0008289,lipid binding; GO:0007049,cell cycle; GO:0051301,cell division	PF00650.20:CRAL/TRIO domain
gene-LOC112728197	3.79	4.04	3.29	0.62	0.29	1.75	-2.04891	0.000284733	0.00138407	down	NC_037629.1	109922330	109925952	+	LOC112728197	protein_coding	K08341 GABA(A) receptor-associated protein | (RefSeq) autophagy-related protein 8D-like (A)	ko04136: Autophagy - other	spindle and kinetochore-associated protein 1 homolog [Arachis ipaensis]	RecName: Full=Spindle and kinetochore-associated protein 1 homolog;	SubName: Full=Uncharacterized protein {ECO:0000313|EMBL:BAT97671.1};	Uncharacterized conserved protein	GO:0008017,microtubule binding; GO:0051301,cell division; GO:0007059,chromosome segregation	PF07160.12:Spindle and kinetochore-associated protein 1
gene-LOC112728470	1.85	3.16	1.88	0.29	0.73	0.29	-2.36567	1.02415e-06	7.9728e-06	down	NC_037629.1	114799061	114801527	+	LOC112728470	protein_coding	K20718 LRR receptor-like serine/threonine-protein kinase ERECTA [EC:2.7.11.1] | (RefSeq) LRR receptor-like serine/threonine-protein kinase ERECTA (A)	ko04016: MAPK signaling pathway - plant	probable leucine-rich repeat receptor-like protein kinase At1g35710 [Arachis duranensis]	RecName: Full=LRR receptor-like serine/threonine-protein kinase ERECTA {ECO:0000303|PubMed:8624444}; EC=2.7.11.1; AltName: Full=Protein QUANTITATIVE RESISTANCE TO PLECTOSPHAERELLA 1; AltName: Full=Protein QUANTITATIVE RESISTANCE TO RALSTONIA SOLANACEARUM 1; AltName: Full=Protein TRANSPIRATION EFFICIENCY 1; Flags: Precursor;	SubName: Full=Uncharacterized protein {ECO:0000313|EMBL:KRH31956.1, ECO:0000313|EnsemblPlants:GLYMA10G02810.2};	FOG: Leucine rich repeat	GO:0016021,integral component of membrane; GO:0005739,mitochondrion; GO:0005886,plasma membrane; GO:0005524,ATP binding; GO:0042277,peptide binding; GO:0004674,protein serine/threonine kinase activity; GO:0019199,transmembrane receptor protein kinase activity; GO:0070370,cellular heat acclimation; GO:0042742,defense response to bacterium; GO:0050832,defense response to fungus; GO:0048281,inflores…	PF13855.6:Leucine rich repeat
gene-LOC112728655	8.39	10.8	11.82	1.91	0.91	0.94	-3.00887	6.40495e-24	4.04052e-22	down	NC_037629.1	117212859	117217961	+	LOC112728655	protein_coding	K10405 kinesin family member C1 | (RefSeq) kinesin-like protein KIN-14C isoform X1 (A)	--	kinesin-like protein KIN-14C isoform X1 [Arachis ipaensis]	RecName: Full=Kinesin-like protein KIN-14C {ECO:0000305}; AltName: Full=AtKIN14a {ECO:0000303|PubMed:18088313}; AltName: Full=Kinesin-like protein KatA {ECO:0000303|PubMed:8492804, ECO:0000303|PubMed:8597656};	RecName: Full=Kinesin-like protein {ECO:0000256|RuleBase:RU000394}; Flags: Fragment;	Kinesin (KAR3 subfamily)	GO:0000777,condensed chromosome kinetochore; GO:0005737,cytoplasm; GO:0005874,microtubule; GO:0005872,minus-end kinesin complex; GO:0005634,nucleus; GO:0009524,phragmoplast; GO:0005819,spindle; GO:0005524,ATP binding; GO:0008569,ATP-dependent microtubule motor activity, minus-end-directed; GO:0008017,microtubule binding; GO:0009971,anastral spindle assembly involved in male meiosis; GO:0051301,ce…	PF00225.23:Kinesin motor domain
gene-LOC112730699	4.58	6.47	5.34	12.24	14.94	11.22	1.25985	2.78084e-11	4.10627e-10	up	NC_037619.1	575089	582433	-	LOC112730699	protein_coding	K17065 dynamin 1-like protein [EC:3.6.5.5] | (RefSeq) dynamin GTPase (A)	--	dynamin-related protein 1E [Arachis duranensis]	RecName: Full=Dynamin-related protein 1E; AltName: Full=Dynamin-like protein 4; AltName: Full=Dynamin-like protein DLP2; AltName: Full=Dynamin-like protein E;	SubName: Full=dynamin-related protein 1E {ECO:0000313|RefSeq:XP_014515072.1, ECO:0000313|RefSeq:XP_014515073.1};	Vacuolar sorting protein VPS1, dynamin, and related proteins	GO:0005874,microtubule; GO:0005739,mitochondrion; GO:0009524,phragmoplast; GO:0005886,plasma membrane; GO:0009506,plasmodesma; GO:0005774,vacuolar membrane; GO:0005773,vacuole; GO:0005525,GTP binding; GO:0003924,GTPase activity; GO:0008017,microtubule binding; GO:0007049,cell cycle; GO:0051301,cell division; GO:0050832,defense response to fungus; GO:0000266,mitochondrial fission; GO:0046686,respo…	PF01031.20:Dynamin central region
gene-LOC112732981	45.42	41.01	39.45	10.5	6.92	8.07	-2.27652	4.17467e-37	6.95425e-35	down	NC_037630.1	120357417	120360641	-	LOC112732981	protein_coding	K19996 phosphatidylinositol transfer protein SFH5 | (RefSeq) patellin-3-like (A)	--	patellin-3 [Arachis ipaensis]	RecName: Full=Patellin-3;	SubName: Full=Uncharacterized protein {ECO:0000313|EMBL:KRH41016.1, ECO:0000313|EnsemblPlants:GLYMA08G00780.1};	Phosphatidylinositol transfer protein SEC14 and related proteins	GO:0005737,cytoplasm; GO:0005886,plasma membrane; GO:0008289,lipid binding; GO:0007049,cell cycle; GO:0051301,cell division	PF00650.20:CRAL/TRIO domain
gene-LOC112733135	2.07	2.2	2.05	0.55	0.55	0.91	-1.6348	1.58447e-09	1.86399e-08	down	NC_037630.1	124719063	124727392	-	LOC112733135	protein_coding	--	--	protein TONSOKU isoform X1 [Arachis ipaensis]	RecName: Full=Protein TONSOKU; AltName: Full=Protein BRUSHY 1; AltName: Full=Protein MGOUN 3;	SubName: Full=Uncharacterized protein {ECO:0000313|EMBL:KRH43394.1, ECO:0000313|EnsemblPlants:GLYMA08G15560.1};	FOG: TPR repeat	GO:0016020,membrane; GO:0005654,nucleoplasm; GO:0005634,nucleus; GO:0051301,cell division; GO:0016569,covalent chromatin modification; GO:0000086,G2/M transition of mitotic cell cycle; GO:0009933,meristem structural organization; GO:0009934,regulation of meristem structural organization	PF13424.6:Tetratricopeptide repeat
gene-LOC112733381	2.04	2.08	2.01	3.48	3.79	5.26	1.05765	2.29765e-06	1.68704e-05	up	NC_037630.1	129270178	129277508	+	LOC112733381	protein_coding	K17065 dynamin 1-like protein [EC:3.6.5.5] | (RefSeq) dynamin-related protein 3A isoform X1 (A)	--	dynamin-related protein 3A isoform X1 [Arachis ipaensis]	RecName: Full=Dynamin-related protein 3A; AltName: Full=Dynamin-like protein 2; AltName: Full=Dynamin-like protein 2a;	SubName: Full=Uncharacterized protein {ECO:0000313|EMBL:KRH49843.1, ECO:0000313|EnsemblPlants:GLYMA07G30150.2};	Vacuolar sorting protein VPS1, dynamin, and related proteins	GO:0005739,mitochondrion; GO:0005777,peroxisome; GO:0005525,GTP binding; GO:0003924,GTPase activity; GO:0042802,identical protein binding; GO:0008017,microtubule binding; GO:0007049,cell cycle; GO:0051301,cell division; GO:0007031,peroxisome organization	PF01031.20:Dynamin central region
gene-LOC112733664	2.88	3.16	3.26	0.76	0.85	0.35	-2.20494	2.92354e-10	3.80453e-09	down	NC_037630.1	132534987	132537731	+	LOC112733664	protein_coding	K03364 cell division cycle 20-like protein 1, cofactor of APC complex | (RefSeq) protein FIZZY-RELATED 3 isoform X1 (A)	ko04120: Ubiquitin mediated proteolysis	protein FIZZY-RELATED 3 isoform X2 [Arachis ipaensis]	RecName: Full=Protein FIZZY-RELATED 3; AltName: Full=Cell cycle switch protein CCS52B;	SubName: Full=Uncharacterized protein {ECO:0000313|EMBL:ESW35409.1};	Anaphase promoting complex, Cdc20, Cdh1, and Ama1 subunits	GO:0010997,anaphase-promoting complex binding; GO:0097027,ubiquitin-protein transferase activator activity; GO:0007049,cell cycle; GO:0051301,cell division; GO:1904668,positive regulation of ubiquitin protein ligase activity; GO:0016567,protein ubiquitination	PF00400.32:WD domain, G-beta repeat
gene-LOC112733754	0	0	0	2.77	3.09	1.33	7.61126	1.36707e-08	1.42331e-07	up	NC_037630.1	133713784	133718400	+	LOC112733754	protein_coding	K16812 targeting protein for Xklp2 | (RefSeq) protein TPX2-like isoform X1 (A)	--	uncharacterized protein LOC107631420 isoform X1 [Arachis ipaensis]	RecName: Full=Protein TPX2; Short=AtTPX2; AltName: Full=Targeting protein for XKLP2;	SubName: Full=uncharacterized protein LOC106757225 isoform X1 {ECO:0000313|RefSeq:XP_014495335.1};	--	GO:0009941,chloroplast envelope; GO:0005874,microtubule; GO:0005654,nucleoplasm; GO:0005634,nucleus; GO:0009524,phragmoplast; GO:0005819,spindle; GO:0008017,microtubule binding; GO:0032147,activation of protein kinase activity; GO:0051301,cell division; GO:0000278,mitotic cell cycle; GO:0090307,mitotic spindle assembly; GO:0060236,regulation of mitotic spindle organization; GO:0051225,spindle ass…	PF06886.11:Targeting protein for Xklp2 (TPX2)
gene-LOC112734017	1.25	5.09	1.93	0.9	1.17	0.37	-1.71646	0.00308533	0.0114542	down	NC_037630.1	136785797	136790483	+	LOC112734017	protein_coding	K02178 checkpoint serine/threonine-protein kinase [EC:2.7.11.1] | (RefSeq) mitotic checkpoint serine/threonine-protein kinase BUB1 (A)	--	mitotic checkpoint serine/threonine-protein kinase BUB1 [Arachis duranensis]	RecName: Full=Mitotic checkpoint serine/threonine-protein kinase BUB1; Short=AtBUB1; EC=2.7.11.1; AltName: Full=Protein BUDDING UNINHIBITED BY BENZYMIDAZOL 1;	SubName: Full=Uncharacterized protein {ECO:0000313|EMBL:OIW06008.1};	Mitotic checkpoint serine/threonine protein kinase	GO:0000778,condensed nuclear chromosome kinetochore; GO:0005524,ATP binding; GO:0004672,protein kinase activity; GO:0004674,protein serine/threonine kinase activity; GO:0051301,cell division; GO:0051754,meiotic sister chromatid cohesion, centromeric; GO:0007094,mitotic spindle assembly checkpoint	PF00069.25:Protein kinase domain
gene-LOC112734084	0.6	0.62	1.02	0.06	0.03	0.28	-2.56402	0.00192607	0.0075487	down	NC_037630.1	137702206	137704060	+	LOC112734084	protein_coding	K00521 ferric-chelate reductase [EC:1.16.1.7] | (RefSeq) ferric reduction oxidase 7, chloroplastic-like (A)	--	putative NAC domain-containing protein 94 isoform X1 [Arachis ipaensis]	RecName: Full=Protein FEZ; AltName: Full=NAC domain-containing protein 9; Short=ANAC009;	SubName: Full=Putative NAC domain-containing protein 9 {ECO:0000313|EMBL:KYP65911.1};	--	GO:0005634,nucleus; GO:0003677,DNA binding; GO:0003700,DNA-binding transcription factor activity; GO:0045770,positive regulation of asymmetric cell division; GO:0009733,response to auxin; GO:0048829,root cap development; GO:0048103,somatic stem cell division; GO:0006351,transcription, DNA-templated	PF02365.15:No apical meristem (NAM) protein
gene-LOC112734663	0.75	0.98	0.68	0.35	0.46	0.35	-1.00767	0.00273112	0.0102851	down	NC_037630.1	143018374	143023048	+	LOC112734663	protein_coding	K13420 LRR receptor-like serine/threonine-protein kinase FLS2 [EC:2.7.11.1] | (RefSeq) LRR receptor-like serine/threonine-protein kinase FLS2 (A)	ko04016: MAPK signaling pathway - plant; ko04626: Plant-pathogen interaction	LRR receptor-like serine/threonine-protein kinase GSO1 [Arachis duranensis]	RecName: Full=LRR receptor-like serine/threonine-protein kinase GSO1 {ECO:0000303|PubMed:18088309}; EC=2.7.11.1 {ECO:0000255|PROSITE-ProRule:PRU00159}; AltName: Full=Protein GASSHO 1 {ECO:0000303|PubMed:18088309}; AltName: Full=Protein SCHENGEN 3 {ECO:0000303|PubMed:25233277}; Flags: Precursor;	SubName: Full=Uncharacterized protein {ECO:0000313|EMBL:KRH58543.1, ECO:0000313|EnsemblPlants:GLYMA05G26520.1};	--	GO:0048226,Casparian strip; GO:0016021,integral component of membrane; GO:0005886,plasma membrane; GO:0005524,ATP binding; GO:0004674,protein serine/threonine kinase activity; GO:0071555,cell wall organization; GO:0009793,embryo development ending in seed dormancy; GO:0035987,endodermal cell differentiation; GO:0045184,establishment of protein localization; GO:0090558,plant epidermis development;…	PF13855.6:Leucine rich repeat
gene-LOC112736429	54.55	61.66	62.76	21.59	23.41	21.51	-1.39809	2.27022e-30	2.38457e-28	down	NC_037630.1	2774302	2775667	+	LOC112736429	protein_coding	K02219 cyclin-dependent kinase regulatory subunit CKS1 | (RefSeq) cyclin-dependent kinases regulatory subunit 1 (A)	--	cyclin-dependent kinases regulatory subunit 1 [Arachis duranensis]	RecName: Full=Cyclin-dependent kinases regulatory subunit 1;	RecName: Full=Cyclin-dependent kinases regulatory subunit {ECO:0000256|RuleBase:RU311113};	Cyclin-dependent protein kinase CDC28, regulatory subunit CKS1, and related proteins	GO:0000307,cyclin-dependent protein kinase holoenzyme complex; GO:0019005,SCF ubiquitin ligase complex; GO:0061575,cyclin-dependent protein serine/threonine kinase activator activity; GO:0042393,histone binding; GO:0019901,protein kinase binding; GO:0043130,ubiquitin binding; GO:0007049,cell cycle; GO:0051301,cell division; GO:0045737,positive regulation of cyclin-dependent protein serine/threoni…	PF01111.19:Cyclin-dependent kinase regulatory subunit
gene-LOC112736441	3.81	5.03	5.54	1.1	0.33	0.49	-2.87097	9.22474e-10	1.11854e-08	down	NC_037630.1	2868764	2870268	-	LOC112736441	protein_coding	--	--	shugoshin-1 [Arachis ipaensis]	RecName: Full=Shugoshin-1; AltName: Full=ZmSGO1;	SubName: Full=Uncharacterized protein {ECO:0000313|EMBL:ESW04323.1};	--	GO:0000775,chromosome, centromeric region; GO:0005634,nucleus; GO:0051301,cell division; GO:0045132,meiotic chromosome segregation	PF07557.11:Shugoshin C terminus
gene-LOC112736677	6.73	8.42	8.03	1.88	1.14	0.63	-2.62854	1.84637e-14	3.94877e-13	down	NC_037630.1	5063650	5066614	-	LOC112736677	protein_coding	K21777 G2/mitotic-specific cyclin-B, other | (RefSeq) G2/mitotic-specific cyclin S13-7 (A)	--	G2/mitotic-specific cyclin S13-7 [Arachis ipaensis]	RecName: Full=Cyclin-B1-4; AltName: Full=G2/mitotic-specific cyclin-B1-4; Short=CycB1;4;	SubName: Full=G2/mitotic-specific cyclin-1 {ECO:0000313|EMBL:KHN11018.1};	Cyclin B and related kinase-activating proteins	GO:0005634,nucleus; GO:0007049,cell cycle; GO:0051301,cell division	PF00134.23:Cyclin, N-terminal domain
gene-LOC112737494	3.49	3.62	3.94	1.27	1.04	1.11	-1.66335	1.32477e-13	2.56212e-12	down	NC_037630.1	16921383	16926136	+	LOC112737494	protein_coding	K06676 condensin complex subunit 2 | (RefSeq) condensin complex subunit 2 isoform X1 (A)	--	condensin complex subunit 2 isoform X1 [Arachis ipaensis]	RecName: Full=Condensin complex subunit 2; AltName: Full=Chromosome-associated protein H; Short=AtCAP-H; AltName: Full=Non-SMC condensin I complex subunit H; AltName: Full=Protein EMBRYO DEFECTIVE 2795;	RecName: Full=Condensin complex subunit 2 {ECO:0000256|PIRNR:PIRNR017126};	Chromosome condensation complex Condensin, subunit H	GO:0000793,condensed chromosome; GO:0005737,cytoplasm; GO:0000799,nuclear condensin complex; GO:0003682,chromatin binding; GO:0072587,DNA topoisomerase (ATP-hydrolyzing) activator activity; GO:0044547,DNA topoisomerase binding; GO:0051301,cell division; GO:0007076,mitotic chromosome condensation	PF05786.14:Condensin complex subunit 2
gene-LOC112737692	4.11	4.17	3.98	0.84	0.62	0.75	-2.44501	7.04411e-24	4.41759e-22	down	NC_037630.1	22938761	22943565	+	LOC112737692	protein_coding	K16812 targeting protein for Xklp2 | (RefSeq) protein TPX2 (A)	--	protein TPX2 [Arachis duranensis]	RecName: Full=Protein TPX2; Short=AtTPX2; AltName: Full=Targeting protein for XKLP2;	SubName: Full=Uncharacterized protein {ECO:0000313|EMBL:OIW06007.1};	--	GO:0009941,chloroplast envelope; GO:0005874,microtubule; GO:0005654,nucleoplasm; GO:0005634,nucleus; GO:0009524,phragmoplast; GO:0005819,spindle; GO:0008017,microtubule binding; GO:0032147,activation of protein kinase activity; GO:0051301,cell division; GO:0000278,mitotic cell cycle; GO:0090307,mitotic spindle assembly; GO:0060236,regulation of mitotic spindle organization; GO:0051225,spindle ass…	PF12214.8:Cell cycle regulated microtubule associated protein
gene-LOC112738367	51.35	39.48	38.03	14.38	14.8	5.52	-1.86468	2.03493e-08	2.06078e-07	down	NC_037630.1	52671704	52672715	-	LOC112738367	protein_coding	K09286 EREBP-like factor | (RefSeq) ethylene-responsive transcription factor TINY-like (A)	--	ethylene-responsive transcription factor ERF017 [Arachis ipaensis]	RecName: Full=Ethylene-responsive transcription factor ERF018;	SubName: Full=TINY transcription factor {ECO:0000313|EMBL:CAW30731.1};	--	GO:0005634,nucleus; GO:0003677,DNA binding; GO:0003700,DNA-binding transcription factor activity; GO:0051301,cell division; GO:0002213,defense response to insect; GO:0009873,ethylene-activated signaling pathway; GO:0010087,phloem or xylem histogenesis; GO:0009611,response to wounding; GO:0006351,transcription, DNA-templated	PF00847.20:AP2 domain
gene-LOC112741008	1.23	1.75	1.56	0.61	0.24	0.76	-1.47049	0.00130937	0.00538356	down	NC_037631.1	3841860	3847566	+	LOC112741008	protein_coding	K02178 checkpoint serine/threonine-protein kinase [EC:2.7.11.1] | (RefSeq) mitotic checkpoint serine/threonine-protein kinase BUB1 (A)	--	mitotic checkpoint serine/threonine-protein kinase BUB1 [Arachis duranensis]	RecName: Full=Mitotic checkpoint serine/threonine-protein kinase BUB1; Short=AtBUB1; EC=2.7.11.1; AltName: Full=Protein BUDDING UNINHIBITED BY BENZYMIDAZOL 1;	SubName: Full=Uncharacterized protein {ECO:0000313|EMBL:KRH55929.1, ECO:0000313|EnsemblPlants:GLYMA06G44493.1};	Mitotic checkpoint serine/threonine protein kinase	GO:0000778,condensed nuclear chromosome kinetochore; GO:0005524,ATP binding; GO:0004672,protein kinase activity; GO:0004674,protein serine/threonine kinase activity; GO:0051301,cell division; GO:0051754,meiotic sister chromatid cohesion, centromeric; GO:0007094,mitotic spindle assembly checkpoint	PF08311.12:Mad3/BUB1 homology region 1
gene-LOC112741388	3.58	3.18	3.69	1.11	0.56	0.95	-1.96849	2.60099e-10	3.40871e-09	down	NC_037631.1	8927807	8931030	-	LOC112741388	protein_coding	K13172 serine/arginine repetitive matrix protein 2 | (RefSeq) uncharacterized protein LOC111450450 isoform X1 (A)	--	protein ENDOSPERM DEFECTIVE 1-like [Arachis ipaensis]	RecName: Full=Protein ENDOSPERM DEFECTIVE 1; AltName: Full=Protein EMBRYO DEFECTIVE 3116; AltName: Full=QWRF motif-containing protein 5;	SubName: Full=Uncharacterized protein {ECO:0000313|EMBL:KRH11689.1, ECO:0000313|EnsemblPlants:GLYMA15G13020.2};	--	GO:0005737,cytoplasm; GO:0005880,nuclear microtubule; GO:0005634,nucleus; GO:0051301,cell division; GO:0010342,endosperm cellularization; GO:0009960,endosperm development; GO:0000226,microtubule cytoskeleton organization; GO:0048316,seed development	PF04484.12:QWRF family
gene-LOC112741520	35.09	36.47	38.84	7.09	4.48	3.54	-2.8368	5.12683e-33	6.46845e-31	down	NC_037631.1	11868846	11870993	-	LOC112741520	protein_coding	K19996 phosphatidylinositol transfer protein SFH5 | (RefSeq) patellin-4 (A)	--	patellin-4 [Arachis ipaensis]	RecName: Full=Patellin-4;	SubName: Full=Uncharacterized protein {ECO:0000313|EMBL:BAT87715.1};	Phosphatidylinositol transfer protein SEC14 and related proteins	GO:0005829,cytosol; GO:0005634,nucleus; GO:0005886,plasma membrane; GO:0008289,lipid binding; GO:0007049,cell cycle; GO:0051301,cell division	PF00650.20:CRAL/TRIO domain
gene-LOC112743363	4.61	6.04	6.28	1.07	1.05	0.22	-2.81511	3.099e-10	4.01814e-09	down	NC_037631.1	138230402	138233221	+	LOC112743363	protein_coding	K16812 targeting protein for Xklp2 | (RefSeq) protein TPX2-like isoform X1 (A)	--	titin homolog [Arachis ipaensis]	RecName: Full=Protein TPX2; Short=AtTPX2; AltName: Full=Targeting protein for XKLP2;	SubName: Full=Uncharacterized protein {ECO:0000313|EMBL:KRH01263.1, ECO:0000313|EnsemblPlants:GLYMA18G50010.1};	--	GO:0009941,chloroplast envelope; GO:0005874,microtubule; GO:0005654,nucleoplasm; GO:0005634,nucleus; GO:0009524,phragmoplast; GO:0005819,spindle; GO:0008017,microtubule binding; GO:0032147,activation of protein kinase activity; GO:0051301,cell division; GO:0000278,mitotic cell cycle; GO:0090307,mitotic spindle assembly; GO:0060236,regulation of mitotic spindle organization; GO:0051225,spindle ass…	PF06886.11:Targeting protein for Xklp2 (TPX2)
gene-LOC112744337	16	12.69	13.29	3.69	3.4	4.38	-1.84824	2.58026e-15	6.16556e-14	down	NC_037631.1	134442593	134444612	-	LOC112744337	protein_coding	K01255 leucyl aminopeptidase [EC:3.4.11.1] | (RefSeq) leucyl aminopeptidase (A)	ko00480: Glutathione metabolism	cyclin-U4-1 [Arachis ipaensis]	RecName: Full=Cyclin-U4-1; Short=CycU4;1; AltName: Full=Cyclin-P4.1; Short=CycP4;1;	SubName: Full=Cyclin-U4-1 {ECO:0000313|EMBL:KHN22156.1};	Cyclin	GO:0019901,protein kinase binding; GO:0007049,cell cycle; GO:0051301,cell division; GO:0000079,regulation of cyclin-dependent protein serine/threonine kinase activity	PF08613.11:Cyclin
gene-LOC112747918	4.21	4.2	4.34	0.91	0.39	0.8	-2.57372	3.67244e-14	7.57673e-13	down	NC_037619.1	80763763	80766688	-	LOC112747918	protein_coding	K09422 transcription factor MYB, plant | (RefSeq) transcription factor AS1 (A)	--	transcription factor AS1 [Arachis duranensis]	RecName: Full=Transcription factor AS1 {ECO:0000303|PubMed:11140682}; AltName: Full=Myb-related protein 91 {ECO:0000303|PubMed:9839469}; Short=AtMYB91 {ECO:0000303|PubMed:9839469}; AltName: Full=Protein ASYMMETRIC LEAVES 1 {ECO:0000303|PubMed:11140682}; AltName: Full=Protein PHANTASTICA {ECO:0000303|PubMed:10102816}; Short=AtPHAN {ECO:0000303|PubMed:10102816};	SubName: Full=Transcription factor AS1 {ECO:0000313|EMBL:KHN48368.1};	Transcription factor, Myb superfamily	GO:0000793,condensed chromosome; GO:0005730,nucleolus; GO:0005634,nucleus; GO:0003677,DNA binding; GO:0003700,DNA-binding transcription factor activity; GO:0042803,protein homodimerization activity; GO:0000981,DNA-binding transcription factor activity, RNA polymerase II-specific; GO:0043565,sequence-specific DNA binding; GO:0001135,RNA polymerase II transcription regulator recruiting activity; GO…	PF00249.31:Myb-like DNA-binding domain
gene-LOC112748289	1	0.94	1.72	0.48	0.48	0.2	-1.61822	0.00149636	0.00605313	down	NC_037632.1	6796876	6799019	-	LOC112748289	protein_coding	K14494 DELLA protein | (RefSeq) DELLA protein GAI-like (A)	ko04075: Plant hormone signal transduction	protein SHORT-ROOT [Arachis ipaensis]	RecName: Full=Protein SHORT-ROOT; Short=AtSHR; AltName: Full=GRAS family protein 26; Short=AtGRAS-26; AltName: Full=Protein SHOOT GRAVITROPISM 7;	SubName: Full=Uncharacterized protein {ECO:0000313|EMBL:OIV94690.1};	--	GO:0005769,early endosome; GO:0005770,late endosome; GO:0005634,nucleus; GO:0055037,recycling endosome; GO:0003700,DNA-binding transcription factor activity; GO:0043565,sequence-specific DNA binding; GO:0008356,asymmetric cell division; GO:0055072,iron ion homeostasis; GO:0048366,leaf development; GO:0045930,negative regulation of mitotic cell cycle; GO:0009956,radial pattern formation; GO:003235…	PF03514.14:GRAS domain family
gene-LOC112749553	3.97	4.62	5.71	2.44	1.99	2.11	-1.09622	2.44322e-06	1.78478e-05	down	NC_037632.1	13630488	13635301	-	LOC112749553	protein_coding	K03364 cell division cycle 20-like protein 1, cofactor of APC complex | (RefSeq) protein FIZZY-RELATED 2 (A)	ko04120: Ubiquitin mediated proteolysis	protein FIZZY-RELATED 2 [Arachis ipaensis]	RecName: Full=Protein FIZZY-RELATED 2; AltName: Full=Cell cycle switch protein CCS52A1;	SubName: Full=protein FIZZY-RELATED 1-like {ECO:0000313|RefSeq:XP_004515787.1};	Anaphase promoting complex, Cdc20, Cdh1, and Ama1 subunits	GO:0005634,nucleus; GO:0010997,anaphase-promoting complex binding; GO:0097027,ubiquitin-protein transferase activator activity; GO:0051301,cell division; GO:0042023,DNA endoreduplication; GO:0009825,multidimensional cell growth; GO:1904668,positive regulation of ubiquitin protein ligase activity; GO:0016567,protein ubiquitination; GO:0010091,trichome branching	PF00400.32:WD domain, G-beta repeat
gene-LOC112749567	2.54	3.22	2.68	0.43	0.46	0.63	-2.44468	2.74241e-13	5.13614e-12	down	NC_037632.1	13991337	13996412	-	LOC112749567	protein_coding	K16812 targeting protein for Xklp2 | (RefSeq) protein TPX2 (A)	--	protein TPX2 isoform X1 [Arachis ipaensis]	RecName: Full=Protein TPX2; Short=AtTPX2; AltName: Full=Targeting protein for XKLP2;	SubName: Full=Uncharacterized protein {ECO:0000313|EMBL:KRH77444.1, ECO:0000313|EnsemblPlants:GLYMA01G42300.3};	--	GO:0009941,chloroplast envelope; GO:0005874,microtubule; GO:0005654,nucleoplasm; GO:0005634,nucleus; GO:0009524,phragmoplast; GO:0005819,spindle; GO:0008017,microtubule binding; GO:0032147,activation of protein kinase activity; GO:0051301,cell division; GO:0000278,mitotic cell cycle; GO:0090307,mitotic spindle assembly; GO:0060236,regulation of mitotic spindle organization; GO:0051225,spindle ass…	PF12214.8:Cell cycle regulated microtubule associated protein
gene-LOC112749788	4.16	4.35	4.89	0.6	0.88	0.37	-2.81774	1.08542e-17	3.43381e-16	down	NC_037632.1	18396481	18398765	-	LOC112749788	protein_coding	K03363 cell division cycle 20, cofactor of APC complex | (RefSeq) cell division cycle 20.2, cofactor of APC complex (A)	ko04120: Ubiquitin mediated proteolysis	cell division cycle 20.2, cofactor of APC complex [Arachis ipaensis]	RecName: Full=Cell division cycle 20.1, cofactor of APC complex; Short=AtCDC20.1;	SubName: Full=Uncharacterized protein {ECO:0000313|EMBL:KRH77717.1, ECO:0000313|EnsemblPlants:GLYMA01G43980.1};	Anaphase promoting complex, Cdc20, Cdh1, and Ama1 subunits	GO:0033597,mitotic checkpoint complex; GO:0005634,nucleus; GO:0010997,anaphase-promoting complex binding; GO:0019900,kinase binding; GO:0097027,ubiquitin-protein transferase activator activity; GO:0007049,cell cycle; GO:0051301,cell division; GO:1904668,positive regulation of ubiquitin protein ligase activity; GO:0016567,protein ubiquitination	PF00400.32:WD domain, G-beta repeat
gene-LOC112750228	3.11	3.92	4.96	0.67	0.89	0.3	-2.65368	1.20014e-12	2.07039e-11	down	NC_037632.1	43630694	43636062	-	LOC112750228	protein_coding	K16812 targeting protein for Xklp2 | (RefSeq) protein TPX2 isoform X1 (A)	--	protein TPX2 isoform X1 [Arachis ipaensis]	RecName: Full=Protein TPX2; Short=AtTPX2; AltName: Full=Targeting protein for XKLP2;	SubName: Full=Uncharacterized protein {ECO:0000313|EMBL:OIW06007.1};	--	GO:0009941,chloroplast envelope; GO:0005874,microtubule; GO:0005654,nucleoplasm; GO:0005634,nucleus; GO:0009524,phragmoplast; GO:0005819,spindle; GO:0008017,microtubule binding; GO:0032147,activation of protein kinase activity; GO:0051301,cell division; GO:0000278,mitotic cell cycle; GO:0090307,mitotic spindle assembly; GO:0060236,regulation of mitotic spindle organization; GO:0051225,spindle ass…	PF12214.8:Cell cycle regulated microtubule associated protein
gene-LOC112751171	16.07	16.08	15.5	8.15	6.32	8.45	-1.02784	6.61742e-11	9.36919e-10	down	NC_037619.1	92123924	92127914	+	LOC112751171	protein_coding	K19996 phosphatidylinositol transfer protein SFH5 | (RefSeq) patellin-3 (A)	--	patellin-6 [Arachis ipaensis]	RecName: Full=Patellin-6;	SubName: Full=Patellin-6 {ECO:0000313|EMBL:KYP45294.1};	Phosphatidylinositol transfer protein SEC14 and related proteins	GO:0005737,cytoplasm; GO:0005886,plasma membrane; GO:0008289,lipid binding; GO:0007049,cell cycle; GO:0051301,cell division	PF00650.20:CRAL/TRIO domain
gene-LOC112752039	2.7	4.91	5.12	0.84	0.33	0.88	-2.60336	2.28668e-08	2.2961e-07	down	NC_037619.1	94182336	94185954	+	LOC112752039	protein_coding	K08341 GABA(A) receptor-associated protein | (RefSeq) autophagy-related protein 8D-like (A)	ko04136: Autophagy - other	spindle and kinetochore-associated protein 1 homolog [Arachis duranensis]	RecName: Full=Spindle and kinetochore-associated protein 1 homolog;	SubName: Full=Uncharacterized protein {ECO:0000313|EMBL:BAT97671.1};	Uncharacterized conserved protein	GO:0008017,microtubule binding; GO:0051301,cell division; GO:0007059,chromosome segregation	PF07160.12:Spindle and kinetochore-associated protein 1
gene-LOC112752040	2.68	2.02	1.94	0.72	0.72	0.91	-1.47817	3.72753e-05	0.000217307	down	NC_037632.1	160382120	160383776	-	LOC112752040	protein_coding	K14494 DELLA protein | (RefSeq) DELLA protein GAIP-B-like (A)	ko04075: Plant hormone signal transduction	scarecrow-like protein 21 [Arachis ipaensis]	RecName: Full=Protein SCARECROW; Short=AtSCR; AltName: Full=GRAS family protein 20; Short=AtGRAS-20; AltName: Full=Protein SHOOT GRAVITROPISM 1;	SubName: Full=Uncharacterized protein {ECO:0000313|EnsemblPlants:GLYMA10G35920.2};	--	GO:0005634,nucleus; GO:0003700,DNA-binding transcription factor activity; GO:0043565,sequence-specific DNA binding; GO:0008356,asymmetric cell division; GO:0090610,bundle sheath cell fate specification; GO:0009630,gravitropism; GO:0048366,leaf development; GO:0051457,maintenance of protein location in nucleus; GO:0009956,radial pattern formation; GO:0006351,transcription, DNA-templated	PF03514.14:GRAS domain family
gene-LOC112754661	4.75	5.41	6.25	11.63	13.61	12.02	1.21403	5.25909e-12	8.42501e-11	up	NC_037633.1	112542272	112548221	+	LOC112754661	protein_coding	K12272 signal recognition particle receptor subunit beta | (RefSeq) signal recognition particle receptor subunit beta isoform X1 (A)	ko03060: Protein export	signal recognition particle receptor subunit beta isoform X1 [Arachis ipaensis]	RecName: Full=ADP-ribosylation factor-like protein 8c {ECO:0000303|PubMed:22174675}; Short=AtARL8c {ECO:0000303|PubMed:22174675}; AltName: Full=ADP-ribosylation factor-like A1A {ECO:0000303|PubMed:12644670}; Short=AtARLA1A {ECO:0000303|PubMed:12644670};	SubName: Full=Signal recognition particle receptor subunit beta {ECO:0000313|EMBL:KYP66149.1};	Signal recognition particle receptor, beta subunit (small G protein superfamily)	GO:0031902,late endosome membrane; GO:0005765,lysosomal membrane; GO:0005819,spindle; GO:0005525,GTP binding; GO:0007049,cell cycle; GO:0051301,cell division; GO:0007059,chromosome segregation; GO:0051607,defense response to virus; GO:0007264,small GTPase mediated signal transduction	PF09439.10:Signal recognition particle receptor beta subunit
gene-LOC112755335	2.68	3.17	4.42	1.14	1.32	2.03	-1.16616	0.000131688	0.000687374	down	NC_037633.1	140214236	140221907	-	LOC112755335	protein_coding	K06670 cohesin complex subunit SCC1 | (RefSeq) sister chromatid cohesion 1 protein 3 isoform X1 (A)	--	sister chromatid cohesion 1 protein 3 isoform X1 [Arachis ipaensis]	RecName: Full=Sister chromatid cohesion 1 protein 3; AltName: Full=SCC1 homolog 3; Short=AtRAD21-2;	SubName: Full=Uncharacterized protein {ECO:0000313|EMBL:OIV89632.1};	Sister chromatid cohesion complex Cohesin, subunit RAD21/SCC1	GO:0000798,nuclear cohesin complex; GO:0005730,nucleolus; GO:0005634,nucleus; GO:0003682,chromatin binding; GO:0051301,cell division; GO:0006302,double-strand break repair; GO:0009561,megagametogenesis; GO:0000278,mitotic cell cycle; GO:0009555,pollen development; GO:0007062,sister chromatid cohesion	PF04825.13:N terminus of Rad21 / Rec8 like protein
gene-LOC112755394	3.47	4.69	3.35	1.15	1.58	1.15	-1.53863	1.04795e-07	9.57575e-07	down	NC_037619.1	98080252	98082599	+	LOC112755394	protein_coding	K20718 LRR receptor-like serine/threonine-protein kinase ERECTA [EC:2.7.11.1] | (RefSeq) LRR receptor-like serine/threonine-protein kinase ERECTA (A)	ko04016: MAPK signaling pathway - plant	probable leucine-rich repeat receptor-like protein kinase At1g35710 [Arachis duranensis]	RecName: Full=LRR receptor-like serine/threonine-protein kinase ERECTA {ECO:0000303|PubMed:8624444}; EC=2.7.11.1; AltName: Full=Protein QUANTITATIVE RESISTANCE TO PLECTOSPHAERELLA 1; AltName: Full=Protein QUANTITATIVE RESISTANCE TO RALSTONIA SOLANACEARUM 1; AltName: Full=Protein TRANSPIRATION EFFICIENCY 1; Flags: Precursor;	SubName: Full=DNA-damage-repair/toleration protein DRT100-like {ECO:0000313|RefSeq:XP_014512385.1};	FOG: Leucine rich repeat	GO:0016021,integral component of membrane; GO:0005739,mitochondrion; GO:0005886,plasma membrane; GO:0005524,ATP binding; GO:0042277,peptide binding; GO:0004674,protein serine/threonine kinase activity; GO:0019199,transmembrane receptor protein kinase activity; GO:0070370,cellular heat acclimation; GO:0042742,defense response to bacterium; GO:0050832,defense response to fungus; GO:0048281,inflores…	PF13855.6:Leucine rich repeat
gene-LOC112755837	1.54	1.73	2.1	0.63	0.5	0.52	-1.66853	2.65388e-06	1.92147e-05	down	NC_037633.1	149001125	149004432	+	LOC112755837	protein_coding	K15289 solute carrier family 35, member F5 | (RefSeq) thiamine-repressible mitochondrial transport protein THI74-like isoform X1 (A)	--	uncharacterized protein LOC107605449 isoform X1 [Arachis ipaensis]	--	SubName: Full=uncharacterized protein LOC101511028 {ECO:0000313|RefSeq:XP_004498821.1};	--	GO:0000940,condensed chromosome outer kinetochore; GO:0005876,spindle microtubule; GO:0008017,microtubule binding; GO:0051301,cell division; GO:0007059,chromosome segregation	PF16740.5:Spindle and kinetochore-associated protein 2
gene-LOC112755885	6.98	8.14	5.59	1.97	1.51	2.37	-1.79667	1.6141e-15	3.96733e-14	down	NC_037633.1	149727876	149736107	+	LOC112755885	protein_coding	K20718 LRR receptor-like serine/threonine-protein kinase ERECTA [EC:2.7.11.1] | (RefSeq) LRR receptor-like serine/threonine-protein kinase ERECTA isoform X1 (A)	ko04016: MAPK signaling pathway - plant	LRR receptor-like serine/threonine-protein kinase ERECTA isoform X1 [Arachis ipaensis]	RecName: Full=LRR receptor-like serine/threonine-protein kinase ERECTA {ECO:0000303|PubMed:8624444}; EC=2.7.11.1; AltName: Full=Protein QUANTITATIVE RESISTANCE TO PLECTOSPHAERELLA 1; AltName: Full=Protein QUANTITATIVE RESISTANCE TO RALSTONIA SOLANACEARUM 1; AltName: Full=Protein TRANSPIRATION EFFICIENCY 1; Flags: Precursor;	SubName: Full=LRR receptor-like serine/threonine-protein kinase ERL1 {ECO:0000313|EMBL:KYP72461.1};	--	GO:0016021,integral component of membrane; GO:0005739,mitochondrion; GO:0005886,plasma membrane; GO:0005524,ATP binding; GO:0042277,peptide binding; GO:0004674,protein serine/threonine kinase activity; GO:0019199,transmembrane receptor protein kinase activity; GO:0070370,cellular heat acclimation; GO:0042742,defense response to bacterium; GO:0050832,defense response to fungus; GO:0048281,inflores…	PF00069.25:Protein kinase domain
gene-LOC112756383	3.54	3.65	3.98	0.81	0.85	0.79	-2.16131	8.64306e-31	9.26088e-29	down	NC_037633.1	9088066	9096163	+	LOC112756383	protein_coding	K06677 condensin complex subunit 1 | (RefSeq) condensin complex subunit 1 (A)	--	condensin complex subunit 1 [Arachis ipaensis]	--	RecName: Full=Condensin complex subunit 1 {ECO:0000256|PIRNR:PIRNR017127};	Chromosome condensation complex Condensin, subunit D2	GO:0005634,nucleus; GO:0051301,cell division; GO:0007076,mitotic chromosome condensation	PF12717.7:non-SMC mitotic condensation complex subunit 1
gene-LOC112758184	5.45	4.78	7.91	1.38	0.61	0.9	-2.62055	4.21429e-12	6.82561e-11	down	NC_037633.1	7208527	7210665	-	LOC112758184	protein_coding	--	--	protein POLYCHOME [Arachis ipaensis]	RecName: Full=Protein POLYCHOME; AltName: Full=Protein UV-B-INSENSITIVE 4;	SubName: Full=protein POLYCHOME-like {ECO:0000313|RefSeq:XP_018808537.1};	--	GO:0005634,nucleus; GO:0051301,cell division; GO:0006952,defense response; GO:0042023,DNA endoreduplication; GO:0009960,endosperm development; GO:0009561,megagametogenesis; GO:1904667,negative regulation of ubiquitin protein ligase activity; GO:1900426,positive regulation of defense response to bacterium; GO:0051783,regulation of nuclear division; GO:0010224,response to UV-B; GO:0010091,trichome …	--
gene-LOC112758731	1.87	2.07	2.47	0.92	0.53	0.31	-1.82448	3.94421e-05	0.000228751	down	NC_037633.1	6283638	6285393	+	LOC112758731	protein_coding	K20718 LRR receptor-like serine/threonine-protein kinase ERECTA [EC:2.7.11.1] | (RefSeq) LRR receptor-like serine/threonine-protein kinase ERECTA isoform X4 (A)	ko04016: MAPK signaling pathway - plant	LRR receptor-like serine/threonine-protein kinase ERL1 [Arachis ipaensis]	RecName: Full=LRR receptor-like serine/threonine-protein kinase ERECTA {ECO:0000303|PubMed:8624444}; EC=2.7.11.1; AltName: Full=Protein QUANTITATIVE RESISTANCE TO PLECTOSPHAERELLA 1; AltName: Full=Protein QUANTITATIVE RESISTANCE TO RALSTONIA SOLANACEARUM 1; AltName: Full=Protein TRANSPIRATION EFFICIENCY 1; Flags: Precursor;	SubName: Full=DNA-damage-repair/toleration protein DRT100 {ECO:0000313|EMBL:KHN45393.1}; EC=1.3.1.74 {ECO:0000313|EMBL:KHN45393.1}; EC=2.7.11.1 {ECO:0000313|EMBL:KHN45393.1};	FOG: Leucine rich repeat	GO:0016021,integral component of membrane; GO:0005739,mitochondrion; GO:0005886,plasma membrane; GO:0005524,ATP binding; GO:0042277,peptide binding; GO:0004674,protein serine/threonine kinase activity; GO:0019199,transmembrane receptor protein kinase activity; GO:0070370,cellular heat acclimation; GO:0042742,defense response to bacterium; GO:0050832,defense response to fungus; GO:0048281,inflores…	PF12799.7:Leucine Rich repeats (2 copies)
gene-LOC112758760	1.3	1.17	1.69	0.54	0.22	0.66	-1.52397	0.00156864	0.00630842	down	NC_037633.1	11198594	11202181	-	LOC112758760	protein_coding	K06632 wee1-like protein kinase [EC:2.7.11.1] | (RefSeq) wee1-like protein kinase (A)	--	wee1-like protein kinase [Arachis ipaensis]	RecName: Full=Wee1-like protein kinase; EC=2.7.10.2; AltName: Full=Wee1-At;	SubName: Full=Uncharacterized protein {ECO:0000313|EMBL:KRH68152.1, ECO:0000313|EnsemblPlants:GLYMA03G37010.1};	Cyclin-dependent kinase WEE1	GO:0005634,nucleus; GO:0005524,ATP binding; GO:0046872,metal ion binding; GO:0004715,non-membrane spanning protein tyrosine kinase activity; GO:0004672,protein kinase activity; GO:0007050,cell cycle arrest; GO:0051301,cell division; GO:0000076,DNA replication checkpoint	PF00069.25:Protein kinase domain
gene-LOC112763250	21.45	25.88	23.71	5.64	3.48	2.51	-2.57644	3.54704e-21	1.65315e-19	down	NC_037634.1	132784102	132786825	+	LOC112763250	protein_coding	K08850 aurora kinase, other [EC:2.7.11.1] | (RefSeq) serine/threonine-protein kinase Aurora-2 (A)	--	serine/threonine-protein kinase Aurora-2 [Arachis ipaensis]	RecName: Full=Serine/threonine-protein kinase Aurora-1; Short=AtAur1; EC=2.7.11.1; AltName: Full=Aurora-like kinase 1;	SubName: Full=serine/threonine-protein kinase Aurora-1 isoform X2 {ECO:0000313|RefSeq:XP_004501089.1};	Serine/threonine protein kinase	GO:0009504,cell plate; GO:0032133,chromosome passenger complex; GO:0000780,condensed nuclear chromosome, centromeric region; GO:0005874,microtubule; GO:0031965,nuclear membrane; GO:0005730,nucleolus; GO:0005634,nucleus; GO:0009524,phragmoplast; GO:0005819,spindle; GO:0005876,spindle microtubule; GO:0051233,spindle midzone; GO:0000922,spindle pole; GO:0005524,ATP binding; GO:0035175,histone kinase…	PF00069.25:Protein kinase domain
gene-LOC112764239	8.39	9.07	10.02	1.17	0.72	0.88	-3.28209	2.33973e-43	5.83495e-41	down	NC_037634.1	126461903	126465535	-	LOC112764239	protein_coding	K06627 cyclin-A | (RefSeq) cyclin-A1-1 isoform X1 (A)	--	cyclin-A1-1 isoform X1 [Arachis ipaensis]	RecName: Full=Cyclin-A1-1; AltName: Full=G2/mitotic-specific cyclin-A1-1; Short=CycA1;1;	SubName: Full=Cyclin-A1-1 {ECO:0000313|EMBL:KYP69949.1};	G2/Mitotic-specific cyclin A	GO:0005737,cytoplasm; GO:0005634,nucleus; GO:0007049,cell cycle; GO:0051301,cell division	PF00134.23:Cyclin, N-terminal domain
gene-LOC112764304	0.29	0.46	0.74	0	0	0.02	-6.02176	1.00309e-05	6.5458e-05	down	NC_037634.1	5134174	5137352	+	LOC112764304	protein_coding	K10875 DNA repair and recombination protein RAD54 and RAD54-like protein [EC:3.6.4.-] | (RefSeq) DNA repair and recombination RAD54-like protein (A)	ko03440: Homologous recombination	DNA repair and recombination protein RAD54-like [Arachis ipaensis]	RecName: Full=DNA repair and recombination protein RAD54; Short=OsRad54; EC=3.6.4.-;	SubName: Full=DNA repair and recombination RAD54-like protein {ECO:0000313|EMBL:KEH27310.1};	DNA repair protein, SNF2 family	GO:0005634,nucleus; GO:0005524,ATP binding; GO:0003677,DNA binding; GO:0004386,helicase activity; GO:0007049,cell cycle; GO:0051301,cell division; GO:0071480,cellular response to gamma radiation; GO:0071248,cellular response to metal ion; GO:0045003,double-strand break repair via synthesis-dependent strand annealing; GO:0051701,interaction with host	PF00176.23:SNF2 family N-terminal domain
gene-LOC112766595	9.3	8.93	11.31	1.85	2.97	3.69	-1.76871	1.36255e-11	2.0819e-10	down	NC_037634.1	32998118	33003845	+	LOC112766595	protein_coding	K02213 cell division control protein 6 | (RefSeq) cell division control protein 6 homolog B isoform X1 (A)	--	cell division control protein 6 homolog B isoform X1 [Arachis duranensis]	RecName: Full=Cell division control protein 6 homolog B {ECO:0000305}; Short=AtCDC6b {ECO:0000303|PubMed:11752380};	RecName: Full=Cell division control protein {ECO:0000256|PIRNR:PIRNR001767};	Pre-initiation complex, subunit CDC6, AAA+ superfamily ATPase	GO:0005634,nucleus; GO:0007049,cell cycle; GO:0051301,cell division; GO:0006270,DNA replication initiation	PF13401.6:AAA domain
gene-LOC112766598	6.05	6.77	6.72	1.26	1.06	2.69	-1.94243	3.36909e-08	3.30287e-07	down	NC_037634.1	134576966	134579273	-	LOC112766598	protein_coding	K06627 cyclin-A | (RefSeq) putative cyclin-A3-1 (A)	--	putative cyclin-A3-1 [Arachis ipaensis]	RecName: Full=Putative cyclin-A3-1; AltName: Full=G2/mitotic-specific cyclin-A3-1; Short=CycA3;1;	SubName: Full=Putative cyclin-A3-1 {ECO:0000313|EMBL:KYP70464.1};	G2/Mitotic-specific cyclin A	GO:0005634,nucleus; GO:0007049,cell cycle; GO:0051301,cell division	PF00134.23:Cyclin, N-terminal domain
gene-LOC112766841	2.25	2.28	3.18	0.59	0.12	0.33	-2.86639	2.85538e-09	3.2593e-08	down	NC_037634.1	38788407	38796610	-	LOC112766841	protein_coding	K21777 G2/mitotic-specific cyclin-B, other | (RefSeq) putative cyclin-B3-1 isoform X1 (A)	--	putative cyclin-B3-1 isoform X1 [Arachis ipaensis]	RecName: Full=Putative cyclin-B3-1; AltName: Full=G2/mitotic-specific cyclin-B3-1; Short=CycB3;1;	SubName: Full=putative cyclin-B3-1 isoform X1 {ECO:0000313|RefSeq:XP_004510050.1};	Cyclin B and related kinase-activating proteins	GO:0005634,nucleus; GO:0007049,cell cycle; GO:0051301,cell division	PF00134.23:Cyclin, N-terminal domain
gene-LOC112767013	4.55	3.62	4.15	0.98	1.02	1.93	-1.62654	2.6274e-06	1.90456e-05	down	NC_037634.1	134582828	134584868	+	LOC112767013	protein_coding	K06627 cyclin-A | (RefSeq) putative cyclin-A3-1 (A)	--	putative cyclin-A3-1 [Arachis ipaensis]	RecName: Full=Putative cyclin-A3-1; AltName: Full=G2/mitotic-specific cyclin-A3-1; Short=CycA3;1;	SubName: Full=Mitotic cyclin a1-type {ECO:0000313|EMBL:BAA09464.1};	G2/Mitotic-specific cyclin A	GO:0005634,nucleus; GO:0007049,cell cycle; GO:0051301,cell division	PF00134.23:Cyclin, N-terminal domain
gene-LOC112767372	14.36	17.37	15.49	2.81	1.97	1.71	-2.82916	3.3089e-39	6.38499e-37	down	NC_037634.1	14383182	14386334	+	LOC112767372	protein_coding	K03364 cell division cycle 20-like protein 1, cofactor of APC complex | (RefSeq) protein FIZZY-RELATED 3 (A)	ko04120: Ubiquitin mediated proteolysis	protein FIZZY-RELATED 3 [Arachis ipaensis]	RecName: Full=Protein FIZZY-RELATED 3; AltName: Full=Cell cycle switch protein CCS52B;	SubName: Full=Uncharacterized protein {ECO:0000313|EMBL:ESW35409.1};	Anaphase promoting complex, Cdc20, Cdh1, and Ama1 subunits	GO:0010997,anaphase-promoting complex binding; GO:0097027,ubiquitin-protein transferase activator activity; GO:0007049,cell cycle; GO:0051301,cell division; GO:1904668,positive regulation of ubiquitin protein ligase activity; GO:0016567,protein ubiquitination	PF00400.32:WD domain, G-beta repeat
gene-LOC112770921	6.6	7.28	6.91	2.61	2.74	4.28	-1.08446	5.30351e-07	4.32609e-06	down	NC_037635.1	124645636	124657151	-	LOC112770921	protein_coding	K06674 structural maintenance of chromosome 2 | (RefSeq) structural maintenance of chromosomes protein 2-1 (A)	--	structural maintenance of chromosomes protein 2-1 [Arachis ipaensis]	RecName: Full=Structural maintenance of chromosomes protein 2-1; Short=AtSMC2-1; AltName: Full=Chromosome-associated protein E-1; Short=AtCAP-E1; AltName: Full=Protein TITAN 3;	RecName: Full=Structural maintenance of chromosomes protein {ECO:0000256|PIRNR:PIRNR005719};	Structural maintenance of chromosome protein 2 (chromosome condensation complex Condensin, subunit E)	GO:0000796,condensin complex; GO:0005634,nucleus; GO:0005524,ATP binding; GO:0005215,transporter activity; GO:0051301,cell division; GO:0030261,chromosome condensation; GO:0051321,meiotic cell cycle	PF02463.19:RecF/RecN/SMC N terminal domain
gene-LOC112771218	0.81	1.42	1.12	0.36	0.27	0.13	-2.09802	0.000154946	0.000796586	down	NC_037635.1	11488973	11492772	-	LOC112771218	protein_coding	K16812 targeting protein for Xklp2 | (RefSeq) protein TPX2-like isoform X1 (A)	--	protein TPX2-like isoform X5 [Arachis ipaensis]	RecName: Full=Protein TPX2; Short=AtTPX2; AltName: Full=Targeting protein for XKLP2;	SubName: Full=Targeting protein for XKLP2, putative isoform 3 {ECO:0000313|EMBL:EOX99471.1};	--	GO:0009941,chloroplast envelope; GO:0005874,microtubule; GO:0005654,nucleoplasm; GO:0005634,nucleus; GO:0009524,phragmoplast; GO:0005819,spindle; GO:0008017,microtubule binding; GO:0032147,activation of protein kinase activity; GO:0051301,cell division; GO:0000278,mitotic cell cycle; GO:0090307,mitotic spindle assembly; GO:0060236,regulation of mitotic spindle organization; GO:0051225,spindle ass…	PF12214.8:Cell cycle regulated microtubule associated protein
gene-LOC112771736	5.91	5.27	5.19	2.51	1.84	2.69	-1.19196	3.19183e-08	3.13919e-07	down	NC_037635.1	128232950	128242911	-	LOC112771736	protein_coding	K06627 cyclin-A | (RefSeq) cyclin-A2-1 (A)	--	cyclin-A2-1 [Arachis duranensis]	RecName: Full=Cyclin-A2-1; AltName: Full=Cyc3a-At; AltName: Full=Cyclin-3a; AltName: Full=G2/mitotic-specific cyclin-A2-1; Short=CycA2;1;	SubName: Full=Cyclin-A2-2 {ECO:0000313|EMBL:KHN16490.1};	G2/Mitotic-specific cyclin A	GO:0005634,nucleus; GO:0007049,cell cycle; GO:0051301,cell division	PF00134.23:Cyclin, N-terminal domain
gene-LOC112776239	12.38	10.89	9.18	5.62	3.13	6.43	-1.07098	0.000395529	0.00186009	down	NC_037636.1	156393767	156396021	+	LOC112776239	protein_coding	K07955 ADP-ribosylation factor-like protein 8 | (RefSeq) ADP-ribosylation factor-like protein 8b (A)	--	ADP-ribosylation factor-like protein 8b [Arachis duranensis]	RecName: Full=ADP-ribosylation factor-like protein 8a {ECO:0000303|PubMed:22174675}; Short=AtARL8a {ECO:0000303|PubMed:22174675}; AltName: Full=ADP-ribosylation factor-like A1C {ECO:0000303|PubMed:12644670}; Short=AtARLA1C {ECO:0000303|PubMed:12644670};	SubName: Full=Uncharacterized protein {ECO:0000313|EMBL:GAY48729.1};	GTP-binding ADP-ribosylation factor-like protein	GO:0005737,cytoplasm; GO:0005829,cytosol; GO:0005794,Golgi apparatus; GO:0031902,late endosome membrane; GO:0005765,lysosomal membrane; GO:0005634,nucleus; GO:0005886,plasma membrane; GO:0009506,plasmodesma; GO:0005819,spindle; GO:0005774,vacuolar membrane; GO:0005773,vacuole; GO:0005525,GTP binding; GO:0007049,cell cycle; GO:0051301,cell division; GO:0007059,chromosome segregation; GO:0051607,de…	PF00025.21:ADP-ribosylation factor family
gene-LOC112776261	14.31	15.43	19.51	5.11	5.54	3.8	-1.73585	1.26123e-16	3.52921e-15	down	NC_037636.1	155886328	155888273	+	LOC112776261	protein_coding	K14505 cyclin D3, plant | (RefSeq) cyclin-D3-1 (A)	ko04075: Plant hormone signal transduction	cyclin-D3-1 [Arachis ipaensis]	RecName: Full=Cyclin-D3-1; AltName: Full=Cyclin-delta-3; Short=Cyclin-d3; AltName: Full=G1/S-specific cyclin-D3-1; Short=CycD3;1;	SubName: Full=cyclin-D3-1 {ECO:0000313|RefSeq:XP_014514931.1};	G1/S-specific cyclin D	GO:0005634,nucleus; GO:0051301,cell division; GO:0000082,G1/S transition of mitotic cell cycle; GO:0010444,guard mother cell differentiation; GO:0009735,response to cytokinin; GO:0009744,response to sucrose; GO:0048316,seed development	PF00134.23:Cyclin, N-terminal domain
gene-LOC112776526	2.63	2.93	2.77	7.5	6.94	5.05	1.25807	2.27543e-09	2.62614e-08	up	NC_037636.1	12098723	12109212	+	LOC112776526	protein_coding	K17065 dynamin 1-like protein [EC:3.6.5.5] | (RefSeq) dynamin GTPase (A)	--	dynamin-related protein 1E [Arachis ipaensis]	RecName: Full=Dynamin-related protein 1E; AltName: Full=Dynamin-like protein 4; AltName: Full=Dynamin-like protein DLP2; AltName: Full=Dynamin-like protein E;	SubName: Full=Dynamin-related protein 1E {ECO:0000313|EMBL:KYP56256.1}; EC=3.6.5.5 {ECO:0000313|EMBL:KYP56256.1};	Vacuolar sorting protein VPS1, dynamin, and related proteins	GO:0005874,microtubule; GO:0005739,mitochondrion; GO:0009524,phragmoplast; GO:0005886,plasma membrane; GO:0009506,plasmodesma; GO:0005774,vacuolar membrane; GO:0005773,vacuole; GO:0005525,GTP binding; GO:0003924,GTPase activity; GO:0008017,microtubule binding; GO:0007049,cell cycle; GO:0051301,cell division; GO:0050832,defense response to fungus; GO:0000266,mitochondrial fission; GO:0046686,respo…	PF01031.20:Dynamin central region
gene-LOC112779475	3.03	2.9	3.12	0.59	0.25	0.44	-2.79401	3.22247e-15	7.584e-14	down	NC_037636.1	2177390	2182867	+	LOC112779475	protein_coding	K06627 cyclin-A | (RefSeq) cyclin-A2-4 isoform X1 (A)	--	cyclin-A2-4 isoform X1 [Arachis ipaensis]	RecName: Full=Cyclin-A2-4; AltName: Full=G2/mitotic-specific cyclin-A2-4; Short=CycA2;4;	SubName: Full=cyclin-A2-4 {ECO:0000313|RefSeq:XP_014515066.1, ECO:0000313|RefSeq:XP_014515067.1};	G2/Mitotic-specific cyclin A	GO:0005634,nucleus; GO:0007049,cell cycle; GO:0051301,cell division; GO:0008283,cell proliferation; GO:0010374,stomatal complex development	PF00134.23:Cyclin, N-terminal domain
gene-LOC112780065	2.9	3.59	3.16	1.17	1.28	1.61	-1.2218	1.91297e-07	1.68273e-06	down	NC_037636.1	155313793	155316674	+	LOC112780065	protein_coding	K00924 kinase [EC:2.7.1.-] | (RefSeq) receptor protein kinase CLAVATA1-like (A)	--	receptor protein kinase-like protein ZAR1 [Arachis ipaensis]	RecName: Full=Receptor protein kinase-like protein ZAR1 {ECO:0000303|PubMed:27014878}; EC=2.7.11.1 {ECO:0000305}; AltName: Full=Protein ZYGOTIC ARREST 1 {ECO:0000303|PubMed:27014878}; Flags: Precursor;	SubName: Full=Uncharacterized protein {ECO:0000313|EMBL:KRH35896.1, ECO:0000313|EnsemblPlants:GLYMA10G41650.1};	--	GO:0009507,chloroplast; GO:0009570,chloroplast stroma; GO:0016021,integral component of membrane; GO:0009505,plant-type cell wall; GO:0005886,plasma membrane; GO:0090406,pollen tube; GO:0005524,ATP binding; GO:0016301,kinase activity; GO:0004674,protein serine/threonine kinase activity; GO:0046777,protein autophosphorylation; GO:0010070,zygote asymmetric cell division; GO:0010069,zygote asymmetri…	PF00069.25:Protein kinase domain
gene-LOC112782741	4.95	5.07	5.95	1.61	1.2	2.61	-1.53415	4.00786e-08	3.89951e-07	down	NC_037637.1	133826112	133835513	+	LOC112782741	protein_coding	K06675 structural maintenance of chromosome 4 | (RefSeq) structural maintenance of chromosomes protein 4 (A)	--	structural maintenance of chromosomes protein 4 [Arachis ipaensis]	RecName: Full=Structural maintenance of chromosomes protein 4; Short=AtSMC4; Short=SMC protein 4; Short=SMC-4; AltName: Full=Chromosome-associated protein C; Short=AtCAP-C;	RecName: Full=Structural maintenance of chromosomes protein {ECO:0000256|PIRNR:PIRNR005719};	Structural maintenance of chromosome protein 4 (chromosome condensation complex Condensin, subunit C)	GO:0005694,chromosome; GO:0005634,nucleus; GO:0005524,ATP binding; GO:0051301,cell division; GO:0009793,embryo development ending in seed dormancy; GO:0051321,meiotic cell cycle; GO:0007076,mitotic chromosome condensation; GO:0000070,mitotic sister chromatid segregation	PF02463.19:RecF/RecN/SMC N terminal domain
gene-LOC112782936	1.8	2.04	1.99	0.81	0.29	0.51	-1.82252	1.90305e-05	0.000117873	down	NC_037637.1	135588490	135591343	+	LOC112782936	protein_coding	K16812 targeting protein for Xklp2 | (RefSeq) protein TPX2 isoform X1 (A)	--	uncharacterized protein LOC107621597 [Arachis ipaensis]	RecName: Full=Protein TPX2; Short=AtTPX2; AltName: Full=Targeting protein for XKLP2;	SubName: Full=protein TPX2 {ECO:0000313|RefSeq:XP_010259341.1};	--	GO:0009941,chloroplast envelope; GO:0005874,microtubule; GO:0005654,nucleoplasm; GO:0005634,nucleus; GO:0009524,phragmoplast; GO:0005819,spindle; GO:0008017,microtubule binding; GO:0032147,activation of protein kinase activity; GO:0051301,cell division; GO:0000278,mitotic cell cycle; GO:0090307,mitotic spindle assembly; GO:0060236,regulation of mitotic spindle organization; GO:0051225,spindle ass…	PF06886.11:Targeting protein for Xklp2 (TPX2)
gene-LOC112783613	11.35	13.48	15.04	2.32	1.99	3.12	-2.39888	4.10061e-27	3.32453e-25	down	NC_037637.1	5732301	5734498	+	LOC112783613	protein_coding	K18812 cyclin D6, plant | (RefSeq) putative cyclin-D6-1 (A)	--	putative cyclin-D6-1 [Arachis ipaensis]	RecName: Full=Putative cyclin-D6-1; AltName: Full=G1/S-specific cyclin-D6-1; Short=CycD6;1;	SubName: Full=Uncharacterized protein {ECO:0000313|EMBL:KRH10729.1, ECO:0000313|EnsemblPlants:GLYMA15G07171.1};	G1/S-specific cyclin D	GO:0005634,nucleus; GO:0007049,cell cycle; GO:0051301,cell division; GO:0051726,regulation of cell cycle	PF00134.23:Cyclin, N-terminal domain
gene-LOC112783744	5.53	5.74	7.1	1.74	1.49	2.84	-1.57509	6.90014e-09	7.48554e-08	down	NC_037637.1	139518862	139524411	-	LOC112783744	protein_coding	K23408 cell division cycle-associated protein 7 | (RefSeq) hypothetical protein (A)	--	uncharacterized protein LOC107623511 isoform X1 [Arachis ipaensis]	--	SubName: Full=Cell division cycle-associated 7-like protein {ECO:0000313|EMBL:KHN47657.1};	--	GO:0051301,cell division	PF10497.9:Zinc-finger domain of monoamine-oxidase A repressor R1
gene-LOC112783936	4.11	4.25	4.78	0.98	0.89	1.33	-2.01132	4.74376e-19	1.76525e-17	down	NC_037637.1	136782645	136788696	+	LOC112783936	protein_coding	--	--	uncharacterized protein LOC107621369 [Arachis ipaensis]	RecName: Full=Centromere protein C {ECO:0000303|PubMed:15329494}; Short=AtCENP-C {ECO:0000303|PubMed:15329494}; Short=CENP-C {ECO:0000303|PubMed:15329494}; Short=CENP-C homolog {ECO:0000303|PubMed:15329494};	SubName: Full=Uncharacterized protein {ECO:0000313|EMBL:KRH23495.1, ECO:0000313|EnsemblPlants:GLYMA13G43740.3};	--	GO:0000775,chromosome, centromeric region; GO:0000778,condensed nuclear chromosome kinetochore; GO:0000776,kinetochore; GO:0005634,nucleus; GO:0019237,centromeric DNA binding; GO:0051315,attachment of mitotic spindle microtubules to kinetochore; GO:0051455,attachment of spindle microtubules to kinetochore involved in homologous chromosome segregation; GO:0051301,cell division; GO:0051382,kinetoch…	--
gene-LOC112783972	37.32	42.68	44.2	8.04	4.72	3.72	-2.88165	4.13667e-29	4.05536e-27	down	NC_037637.1	138347386	138350789	-	LOC112783972	protein_coding	K21777 G2/mitotic-specific cyclin-B, other | (RefSeq) G2/mitotic-specific cyclin S13-7 (A)	--	G2/mitotic-specific cyclin S13-7 [Arachis ipaensis]	RecName: Full=G2/mitotic-specific cyclin S13-6; AltName: Full=B-like cyclin;	SubName: Full=Mitotic cyclin {ECO:0000313|EMBL:CAA99990.1};	Cyclin B and related kinase-activating proteins	GO:0005634,nucleus; GO:0007049,cell cycle; GO:0051301,cell division	PF00134.23:Cyclin, N-terminal domain
gene-LOC112784586	15.27	16.13	19.18	3.63	5.42	8.35	-1.51296	5.48727e-08	5.23149e-07	down	NC_037637.1	103963136	103967403	-	LOC112784586	protein_coding	--	--	mini-chromosome maintenance complex-binding protein [Arachis ipaensis]	RecName: Full=Mini-chromosome maintenance complex-binding protein; Short=MCM-BP; Short=MCM-binding protein; AltName: Full=Protein E2F TARGET GENE 1;	SubName: Full=Uncharacterized protein {ECO:0000313|EMBL:OIV98065.1};	Conserved membrane protein	GO:0009941,chloroplast envelope; GO:0042555,MCM complex; GO:0000790,nuclear chromatin; GO:0005634,nucleus; GO:0003682,chromatin binding; GO:0051301,cell division; GO:0006260,DNA replication; GO:0006261,DNA-dependent DNA replication; GO:0006301,postreplication repair; GO:0007062,sister chromatid cohesion	PF09739.9:Mini-chromosome maintenance replisome factor
gene-LOC112784606	14.6	16.05	19.2	3.07	1.62	1.33	-3.01138	1.52806e-23	9.30914e-22	down	NC_037637.1	10767607	10769133	+	LOC112784606	protein_coding	K08486 syntaxin 1B/2/3 | (RefSeq) syntaxin-related protein KNOLLE (A)	ko04130: SNARE interactions in vesicular transport	syntaxin-related protein KNOLLE [Arachis ipaensis]	RecName: Full=Syntaxin-related protein KNOLLE; AltName: Full=Syntaxin-111; Short=AtSYP111;	SubName: Full=Uncharacterized protein {ECO:0000313|EMBL:KRH08461.1, ECO:0000313|EnsemblPlants:GLYMA16G26710.1};	SNARE protein Syntaxin 1 and related proteins	GO:0009504,cell plate; GO:0012505,endomembrane system; GO:0016021,integral component of membrane; GO:0009524,phragmoplast; GO:0005886,plasma membrane; GO:0009506,plasmodesma; GO:0031201,SNARE complex; GO:0005484,SNAP receptor activity; GO:0000149,SNARE binding; GO:0007049,cell cycle; GO:0051301,cell division; GO:0006887,exocytosis; GO:0006886,intracellular protein transport; GO:0048278,vesicle do…	PF00804.25:Syntaxin
gene-LOC112784799	6.27	7.83	10.09	2.4	1.45	0.85	-2.32651	1.43824e-10	1.94958e-09	down	NC_037637.1	827546	831024	+	LOC112784799	protein_coding	K21777 G2/mitotic-specific cyclin-B, other | (RefSeq) G2/mitotic-specific cyclin-2 isoform X1 (A)	--	G2/mitotic-specific cyclin-2 isoform X1 [Arachis duranensis]	RecName: Full=G2/mitotic-specific cyclin-2; AltName: Full=B-like cyclin; AltName: Full=CycMs2;	SubName: Full=Uncharacterized protein {ECO:0000313|EMBL:KRH76553.1, ECO:0000313|EnsemblPlants:GLYMA01G36430.2};	Cyclin B and related kinase-activating proteins	GO:0005634,nucleus; GO:0007049,cell cycle; GO:0051301,cell division	PF00134.23:Cyclin, N-terminal domain
gene-LOC112784807	35.03	25.61	13.27	6.51	8.41	2.62	-2.04928	2.65129e-06	1.91992e-05	down	NC_037637.1	49222769	49223823	+	LOC112784807	protein_coding	K09286 EREBP-like factor | (RefSeq) ethylene-responsive transcription factor RAP2-12-like (A)	--	ethylene-responsive transcription factor ERF109 [Arachis ipaensis]	RecName: Full=Ethylene-responsive transcription factor ERF109;	SubName: Full=ethylene-responsive transcription factor ERF109-like {ECO:0000313|RefSeq:XP_014507910.1};	--	GO:0005634,nucleus; GO:0003677,DNA binding; GO:0003700,DNA-binding transcription factor activity; GO:0051301,cell division; GO:0050832,defense response to fungus; GO:0009873,ethylene-activated signaling pathway; GO:0010087,phloem or xylem histogenesis; GO:0010200,response to chitin; GO:0006351,transcription, DNA-templated	PF00847.20:AP2 domain
gene-LOC112785171	57.63	66.62	63.55	25.65	31.2	30.55	-1.07442	7.17195e-16	1.84802e-14	down	NC_037620.1	747278	748620	+	LOC112785171	protein_coding	K02219 cyclin-dependent kinase regulatory subunit CKS1 | (RefSeq) cyclin-dependent kinases regulatory subunit 1 (A)	--	cyclin-dependent kinases regulatory subunit 1 [Arachis duranensis]	RecName: Full=Cyclin-dependent kinases regulatory subunit 1;	RecName: Full=Cyclin-dependent kinases regulatory subunit {ECO:0000256|RuleBase:RU311113};	Cyclin-dependent protein kinase CDC28, regulatory subunit CKS1, and related proteins	GO:0000307,cyclin-dependent protein kinase holoenzyme complex; GO:0019005,SCF ubiquitin ligase complex; GO:0061575,cyclin-dependent protein serine/threonine kinase activator activity; GO:0042393,histone binding; GO:0019901,protein kinase binding; GO:0043130,ubiquitin binding; GO:0007049,cell cycle; GO:0051301,cell division; GO:0045737,positive regulation of cyclin-dependent protein serine/threoni…	PF01111.19:Cyclin-dependent kinase regulatory subunit
gene-LOC112785179	5.69	7.62	5.95	1.4	1.15	0.4	-2.65866	7.99174e-11	1.11961e-09	down	NC_037637.1	14972732	14974855	+	LOC112785179	protein_coding	K02537 mitotic spindle assembly checkpoint protein MAD2 | (RefSeq) mitotic spindle checkpoint protein MAD2 (A)	--	mitotic spindle checkpoint protein MAD2 [Arachis duranensis]	RecName: Full=Mitotic spindle checkpoint protein MAD2 {ECO:0000303|PubMed:19710914}; AltName: Full=Mitotic arrest deficient protein 2;	SubName: Full=Mitotic spindle checkpoint protein MAD2 {ECO:0000313|EMBL:KYP34162.1};	Spindle assembly checkpoint protein	GO:0010369,chromocenter; GO:0000777,condensed chromosome kinetochore; GO:0005737,cytoplasm; GO:0000776,kinetochore; GO:0005828,kinetochore microtubule; GO:0005635,nuclear envelope; GO:0005634,nucleus; GO:0005876,spindle microtubule; GO:0051301,cell division; GO:0007094,mitotic spindle assembly checkpoint; GO:0007346,regulation of mitotic cell cycle	PF02301.18:HORMA domain
gene-LOC112785411	4.34	6.07	5.62	2.07	0.22	1.21	-2.15968	0.00023786	0.00117525	down	NC_037620.1	943967	945479	-	LOC112785411	protein_coding	--	--	SHUGOSHIN 2 [Arachis duranensis]	RecName: Full=Shugoshin-1; AltName: Full=ZmSGO1;	SubName: Full=Uncharacterized protein {ECO:0000313|EMBL:ESW04323.1};	--	GO:0000775,chromosome, centromeric region; GO:0005634,nucleus; GO:0051301,cell division; GO:0045132,meiotic chromosome segregation	PF07557.11:Shugoshin C terminus
gene-LOC112786846	1.75	1.45	1.51	0.21	0.3	0.51	-2.19112	3.76535e-05	0.000219303	down	NC_037637.1	138036525	138039175	-	LOC112786846	protein_coding	K11268 N-acetyltransferase [EC:2.3.1.-] | (RefSeq) protein CHROMOSOME TRANSMISSION FIDELITY 7 (A)	--	protein CHROMOSOME TRANSMISSION FIDELITY 7 [Arachis ipaensis]	RecName: Full=Protein CHROMOSOME TRANSMISSION FIDELITY 7; EC=2.3.1.-; AltName: Full=Cohesion establishment factor CTF7; AltName: Full=Protein ESTABLISHMENT OF COHESION 1;	SubName: Full=Uncharacterized protein {ECO:0000313|EMBL:OIV95834.1};	Protein involved in establishing cohesion between sister chromatids during DNA replication	GO:0005737,cytoplasm; GO:0005634,nucleus; GO:0016407,acetyltransferase activity; GO:0046872,metal ion binding; GO:0048653,anther development; GO:0051301,cell division; GO:0080186,developmental vegetative growth; GO:0000724,double-strand break repair via homologous recombination; GO:0009793,embryo development ending in seed dormancy; GO:0009553,embryo sac development; GO:0034089,establishment of m…	PF13880.6:ESCO1/2 acetyl-transferase
gene-LOC112789571	2.85	3.49	3.4	0.73	0.69	0.88	-2.04937	2.2507e-15	5.41653e-14	down	NC_037620.1	13116153	13121014	+	LOC112789571	protein_coding	K06676 condensin complex subunit 2 | (RefSeq) condensin complex subunit 2 (A)	--	condensin complex subunit 2 [Arachis duranensis]	RecName: Full=Condensin complex subunit 2; AltName: Full=Chromosome-associated protein H; Short=AtCAP-H; AltName: Full=Non-SMC condensin I complex subunit H; AltName: Full=Protein EMBRYO DEFECTIVE 2795;	RecName: Full=Condensin complex subunit 2 {ECO:0000256|PIRNR:PIRNR017126};	Chromosome condensation complex Condensin, subunit H	GO:0000793,condensed chromosome; GO:0005737,cytoplasm; GO:0000799,nuclear condensin complex; GO:0003682,chromatin binding; GO:0072587,DNA topoisomerase (ATP-hydrolyzing) activator activity; GO:0044547,DNA topoisomerase binding; GO:0051301,cell division; GO:0007076,mitotic chromosome condensation	PF05786.14:Condensin complex subunit 2
gene-LOC112789818	4.14	4.78	4.55	0.68	0.67	0.43	-2.88125	3.33426e-27	2.72394e-25	down	NC_037620.1	21777114	21781799	+	LOC112789818	protein_coding	K16812 targeting protein for Xklp2 | (RefSeq) protein TPX2 (A)	--	protein TPX2 [Arachis duranensis]	RecName: Full=Protein TPX2; Short=AtTPX2; AltName: Full=Targeting protein for XKLP2;	SubName: Full=Uncharacterized protein {ECO:0000313|EMBL:OIW06007.1};	--	GO:0009941,chloroplast envelope; GO:0005874,microtubule; GO:0005654,nucleoplasm; GO:0005634,nucleus; GO:0009524,phragmoplast; GO:0005819,spindle; GO:0008017,microtubule binding; GO:0032147,activation of protein kinase activity; GO:0051301,cell division; GO:0000278,mitotic cell cycle; GO:0090307,mitotic spindle assembly; GO:0060236,regulation of mitotic spindle organization; GO:0051225,spindle ass…	PF12214.8:Cell cycle regulated microtubule associated protein
gene-LOC112790142	5.26	5.87	5.83	2.4	2.67	2.39	-1.15481	7.12275e-13	1.26457e-11	down	NC_037620.1	31541748	31545192	+	LOC112790142	protein_coding	K00924 kinase [EC:2.7.1.-] | (RefSeq) receptor protein kinase CLAVATA1-like (A)	--	leucine-rich repeat receptor-like protein kinase TDR isoform X1 [Arachis duranensis]	RecName: Full=Leucine-rich repeat receptor-like protein kinase TDR; EC=2.7.11.1; AltName: Full=Protein PHLOEM INTERCALATED WITH XYLEM {ECO:0000303|PubMed:17570668}; AltName: Full=Tracheary element differentiation inhibitory factor receptor {ECO:0000303|PubMed:18812507}; Short=AtTDR {ECO:0000303|PubMed:18812507}; Short=TDIF receptor {ECO:0000303|PubMed:18812507}; Flags: Precursor;	SubName: Full=Leucine-rich repeat receptor-like protein kinase TDR {ECO:0000313|EMBL:KHN20425.1}; EC=2.7.1.- {ECO:0000313|EMBL:KHN20425.1};	--	GO:0016021,integral component of membrane; GO:0005886,plasma membrane; GO:0005524,ATP binding; GO:0004674,protein serine/threonine kinase activity; GO:0051301,cell division; GO:0010087,phloem or xylem histogenesis; GO:0010067,procambium histogenesis; GO:0010223,secondary shoot formation; GO:0010089,xylem development	PF13855.6:Leucine rich repeat
gene-LOC112790548	77.73	57.43	52.26	20.21	22.79	7.91	-1.85362	6.331e-08	5.98505e-07	down	NC_037620.1	51005078	51006057	-	LOC112790548	protein_coding	K09286 EREBP-like factor | (RefSeq) ethylene-responsive transcription factor TINY-like (A)	--	ethylene-responsive transcription factor ERF017 [Arachis duranensis]	RecName: Full=Ethylene-responsive transcription factor ERF018;	SubName: Full=TINY transcription factor {ECO:0000313|EMBL:CAW30731.1};	--	GO:0005634,nucleus; GO:0003677,DNA binding; GO:0003700,DNA-binding transcription factor activity; GO:0051301,cell division; GO:0002213,defense response to insect; GO:0009873,ethylene-activated signaling pathway; GO:0010087,phloem or xylem histogenesis; GO:0009611,response to wounding; GO:0006351,transcription, DNA-templated	PF00847.20:AP2 domain
gene-LOC112791037	56.77	46.7	52.31	15.87	10.4	11.67	-2.00955	2.8329e-27	2.33222e-25	down	NC_037620.1	117696071	117699848	-	LOC112791037	protein_coding	K19996 phosphatidylinositol transfer protein SFH5 | (RefSeq) patellin-3-like (A)	--	patellin-3 [Arachis duranensis]	RecName: Full=Patellin-3;	SubName: Full=Uncharacterized protein {ECO:0000313|EMBL:OIW18242.1};	Phosphatidylinositol transfer protein SEC14 and related proteins	GO:0005737,cytoplasm; GO:0005886,plasma membrane; GO:0008289,lipid binding; GO:0007049,cell cycle; GO:0051301,cell division	PF00650.20:CRAL/TRIO domain
gene-LOC112791093	4.71	5.93	5.01	1.42	0.84	0.92	-2.26504	4.72409e-15	1.09133e-13	down	NC_037618.1	3934128	3936190	+	LOC112791093	protein_coding	K03363 cell division cycle 20, cofactor of APC complex | (RefSeq) cell division cycle 20.2, cofactor of APC complex-like (A)	ko04120: Ubiquitin mediated proteolysis	cell division cycle 20.2, cofactor of APC complex-like [Arachis duranensis]	RecName: Full=Cell division cycle 20.1, cofactor of APC complex; Short=AtCDC20.1;	SubName: Full=Anaphase-promoting complex subunit cdc20 {ECO:0000313|EMBL:KHN22585.1};	Anaphase promoting complex, Cdc20, Cdh1, and Ama1 subunits	GO:0033597,mitotic checkpoint complex; GO:0005634,nucleus; GO:0010997,anaphase-promoting complex binding; GO:0019900,kinase binding; GO:0097027,ubiquitin-protein transferase activator activity; GO:0007049,cell cycle; GO:0051301,cell division; GO:1904668,positive regulation of ubiquitin protein ligase activity; GO:0016567,protein ubiquitination	PF00400.32:WD domain, G-beta repeat
gene-LOC112791139	1.86	1.79	2.19	0.54	0.51	0.97	-1.50697	9.49938e-07	7.43836e-06	down	NC_037620.1	121348699	121357211	-	LOC112791139	protein_coding	--	--	protein TONSOKU isoform X1 [Arachis duranensis]	RecName: Full=Protein TONSOKU; AltName: Full=Protein BRUSHY 1; AltName: Full=Protein MGOUN 3;	SubName: Full=Uncharacterized protein {ECO:0000313|EMBL:KRH43394.1, ECO:0000313|EnsemblPlants:GLYMA08G15560.1};	FOG: TPR repeat	GO:0016020,membrane; GO:0005654,nucleoplasm; GO:0005634,nucleus; GO:0051301,cell division; GO:0016569,covalent chromatin modification; GO:0000086,G2/M transition of mitotic cell cycle; GO:0009933,meristem structural organization; GO:0009934,regulation of meristem structural organization	PF13424.6:Tetratricopeptide repeat
gene-LOC112791353	7.82	9.6	9.68	2.38	1.4	1.13	-2.43068	1.39815e-18	4.9317e-17	down	NC_037620.1	126100947	126105967	-	LOC112791353	protein_coding	K10405 kinesin family member C1 | (RefSeq) kinesin-like protein KIN-14C isoform X1 (A)	--	kinesin-like protein KIN-14C isoform X1 [Arachis duranensis]	RecName: Full=Kinesin-like protein KIN-14C {ECO:0000305}; AltName: Full=AtKIN14a {ECO:0000303|PubMed:18088313}; AltName: Full=Kinesin-like protein KatA {ECO:0000303|PubMed:8492804, ECO:0000303|PubMed:8597656};	RecName: Full=Kinesin-like protein {ECO:0000256|RuleBase:RU000394};	Kinesin (KAR3 subfamily)	GO:0000777,condensed chromosome kinetochore; GO:0005737,cytoplasm; GO:0005874,microtubule; GO:0005872,minus-end kinesin complex; GO:0005634,nucleus; GO:0009524,phragmoplast; GO:0005819,spindle; GO:0005524,ATP binding; GO:0008569,ATP-dependent microtubule motor activity, minus-end-directed; GO:0008017,microtubule binding; GO:0009971,anastral spindle assembly involved in male meiosis; GO:0051301,ce…	PF00225.23:Kinesin motor domain
gene-LOC112791605	4.72	5.85	5.21	1.61	1.18	0.36	-2.28506	1.22165e-07	1.10586e-06	down	NC_037620.1	130148576	130151105	+	LOC112791605	protein_coding	K03364 cell division cycle 20-like protein 1, cofactor of APC complex | (RefSeq) protein FIZZY-RELATED 3-like isoform X1 (A)	ko04120: Ubiquitin mediated proteolysis	protein FIZZY-RELATED 3-like isoform X1 [Arachis duranensis]	RecName: Full=Protein FIZZY-RELATED 3; AltName: Full=Cell cycle switch protein CCS52B;	SubName: Full=Uncharacterized protein {ECO:0000313|EMBL:ESW35409.1};	Anaphase promoting complex, Cdc20, Cdh1, and Ama1 subunits	GO:0010997,anaphase-promoting complex binding; GO:0097027,ubiquitin-protein transferase activator activity; GO:0007049,cell cycle; GO:0051301,cell division; GO:1904668,positive regulation of ubiquitin protein ligase activity; GO:0016567,protein ubiquitination	PF00400.32:WD domain, G-beta repeat
gene-LOC112791673	0	0	0	3.1	2.6	2.46	7.81247	1.1294e-09	1.35367e-08	up	NC_037620.1	131219508	131223202	+	LOC112791673	protein_coding	K16812 targeting protein for Xklp2 | (RefSeq) protein TPX2-like isoform X1 (A)	--	uncharacterized protein LOC107481023 isoform X1 [Arachis duranensis]	RecName: Full=Protein TPX2; Short=AtTPX2; AltName: Full=Targeting protein for XKLP2;	SubName: Full=uncharacterized protein LOC106757225 isoform X1 {ECO:0000313|RefSeq:XP_014495335.1};	--	GO:0009941,chloroplast envelope; GO:0005874,microtubule; GO:0005654,nucleoplasm; GO:0005634,nucleus; GO:0009524,phragmoplast; GO:0005819,spindle; GO:0008017,microtubule binding; GO:0032147,activation of protein kinase activity; GO:0051301,cell division; GO:0000278,mitotic cell cycle; GO:0090307,mitotic spindle assembly; GO:0060236,regulation of mitotic spindle organization; GO:0051225,spindle ass…	PF06886.11:Targeting protein for Xklp2 (TPX2)
gene-LOC112792442	2.36	2.39	1.78	1.05	0.91	0.97	-1.13185	9.20685e-07	7.22669e-06	down	NC_037620.1	140007144	140011832	+	LOC112792442	protein_coding	K13420 LRR receptor-like serine/threonine-protein kinase FLS2 [EC:2.7.11.1] | (RefSeq) LRR receptor-like serine/threonine-protein kinase FLS2 (A)	ko04016: MAPK signaling pathway - plant; ko04626: Plant-pathogen interaction	LRR receptor-like serine/threonine-protein kinase GSO1 [Arachis duranensis]	RecName: Full=LRR receptor-like serine/threonine-protein kinase GSO1 {ECO:0000303|PubMed:18088309}; EC=2.7.11.1 {ECO:0000255|PROSITE-ProRule:PRU00159}; AltName: Full=Protein GASSHO 1 {ECO:0000303|PubMed:18088309}; AltName: Full=Protein SCHENGEN 3 {ECO:0000303|PubMed:25233277}; Flags: Precursor;	SubName: Full=Uncharacterized protein {ECO:0000313|EMBL:KRH58543.1, ECO:0000313|EnsemblPlants:GLYMA05G26520.1};	--	GO:0048226,Casparian strip; GO:0016021,integral component of membrane; GO:0005886,plasma membrane; GO:0005524,ATP binding; GO:0004674,protein serine/threonine kinase activity; GO:0071555,cell wall organization; GO:0009793,embryo development ending in seed dormancy; GO:0035987,endodermal cell differentiation; GO:0045184,establishment of protein localization; GO:0090558,plant epidermis development;…	PF13855.6:Leucine rich repeat
gene-LOC112795706	1.12	1.92	1.71	0.34	0.17	0.48	-2.23411	2.61493e-06	1.89714e-05	down	NC_037621.1	2581038	2586696	+	LOC112795706	protein_coding	K02178 checkpoint serine/threonine-protein kinase [EC:2.7.11.1] | (RefSeq) mitotic checkpoint serine/threonine-protein kinase BUB1 (A)	--	mitotic checkpoint serine/threonine-protein kinase BUB1 [Arachis duranensis]	RecName: Full=Mitotic checkpoint serine/threonine-protein kinase BUB1; Short=AtBUB1; EC=2.7.11.1; AltName: Full=Protein BUDDING UNINHIBITED BY BENZYMIDAZOL 1;	SubName: Full=Uncharacterized protein {ECO:0000313|EMBL:KRH55929.1, ECO:0000313|EnsemblPlants:GLYMA06G44493.1};	Mitotic checkpoint serine/threonine protein kinase	GO:0000778,condensed nuclear chromosome kinetochore; GO:0005524,ATP binding; GO:0004672,protein kinase activity; GO:0004674,protein serine/threonine kinase activity; GO:0051301,cell division; GO:0051754,meiotic sister chromatid cohesion, centromeric; GO:0007094,mitotic spindle assembly checkpoint	PF08311.12:Mad3/BUB1 homology region 1
gene-LOC112796096	3.02	2.9	2.25	0.69	0.7	0.42	-2.13971	6.45626e-10	7.9944e-09	down	NC_037621.1	7465644	7468692	-	LOC112796096	protein_coding	K13172 serine/arginine repetitive matrix protein 2 | (RefSeq) uncharacterized protein LOC111450450 isoform X1 (A)	--	protein ENDOSPERM DEFECTIVE 1-like [Arachis duranensis]	RecName: Full=Protein ENDOSPERM DEFECTIVE 1; AltName: Full=Protein EMBRYO DEFECTIVE 3116; AltName: Full=QWRF motif-containing protein 5;	SubName: Full=Uncharacterized protein {ECO:0000313|EMBL:KRH11689.1, ECO:0000313|EnsemblPlants:GLYMA15G13020.2};	--	GO:0005737,cytoplasm; GO:0005880,nuclear microtubule; GO:0005634,nucleus; GO:0051301,cell division; GO:0010342,endosperm cellularization; GO:0009960,endosperm development; GO:0000226,microtubule cytoskeleton organization; GO:0048316,seed development	PF04484.12:QWRF family
gene-LOC112796223	31.12	31.77	35.64	7.22	4.39	3.45	-2.67772	2.42533e-26	1.88394e-24	down	NC_037621.1	10463209	10465302	-	LOC112796223	protein_coding	K19996 phosphatidylinositol transfer protein SFH5 | (RefSeq) patellin-3 (A)	--	patellin-4 [Arachis ipaensis]	RecName: Full=Patellin-4;	SubName: Full=Uncharacterized protein {ECO:0000313|EMBL:BAT87715.1};	Phosphatidylinositol transfer protein SEC14 and related proteins	GO:0005829,cytosol; GO:0005634,nucleus; GO:0005886,plasma membrane; GO:0008289,lipid binding; GO:0007049,cell cycle; GO:0051301,cell division	PF00650.20:CRAL/TRIO domain
gene-LOC112796683	9.46	11.31	13.7	1.82	1.17	0.52	-3.2592	2.14171e-19	8.25053e-18	down	NC_037618.1	11415188	11417634	+	LOC112796683	protein_coding	K14152 phosphoribosyl-ATP pyrophosphohydrolase / phosphoribosyl-AMP cyclohydrolase / histidinol dehydrogenase [EC:3.6.1.31 3.5.4.19 1.1.1.23] | (RefSeq) uncharacterized protein LOC111783531 (A)	ko00340: Histidine metabolism; ko01230: Biosynthesis of amino acids	protein POLLENLESS 3-LIKE 2 [Arachis duranensis]	RecName: Full=Protein POLLENLESS 3-LIKE 2 {ECO:0000303|Ref.5};	SubName: Full=Uncharacterized protein {ECO:0000313|EMBL:KHN04727.1};	--	GO:0005634,nucleus; GO:0007049,cell cycle; GO:0051301,cell division	PF14559.6:Tetratricopeptide repeat
gene-LOC112797143	5.92	7.22	8.47	1.78	0.79	1.14	-2.50819	3.11105e-15	7.3461e-14	down	NC_037618.1	12054154	12057683	-	LOC112797143	protein_coding	K21777 G2/mitotic-specific cyclin-B, other | (RefSeq) G2/mitotic-specific cyclin-2 isoform X1 (A)	--	G2/mitotic-specific cyclin-2 isoform X1 [Arachis duranensis]	RecName: Full=G2/mitotic-specific cyclin-2; AltName: Full=B-like cyclin; AltName: Full=CycMs2;	SubName: Full=Uncharacterized protein {ECO:0000313|EMBL:KRH76553.1, ECO:0000313|EnsemblPlants:GLYMA01G36430.2};	Cyclin B and related kinase-activating proteins	GO:0005634,nucleus; GO:0007049,cell cycle; GO:0051301,cell division	PF00134.23:Cyclin, N-terminal domain
gene-LOC112797846	4.7	5.83	4.7	0.75	0.58	0.34	-3.14936	9.5001e-23	5.27515e-21	down	NC_037621.1	123988021	123990878	+	LOC112797846	protein_coding	K16812 targeting protein for Xklp2 | (RefSeq) protein TPX2-like isoform X1 (A)	--	titin homolog [Arachis duranensis]	RecName: Full=Protein TPX2; Short=AtTPX2; AltName: Full=Targeting protein for XKLP2;	SubName: Full=Uncharacterized protein {ECO:0000313|EMBL:KHN17280.1};	--	GO:0009941,chloroplast envelope; GO:0005874,microtubule; GO:0005654,nucleoplasm; GO:0005634,nucleus; GO:0009524,phragmoplast; GO:0005819,spindle; GO:0008017,microtubule binding; GO:0032147,activation of protein kinase activity; GO:0051301,cell division; GO:0000278,mitotic cell cycle; GO:0090307,mitotic spindle assembly; GO:0060236,regulation of mitotic spindle organization; GO:0051225,spindle ass…	PF06886.11:Targeting protein for Xklp2 (TPX2)
gene-LOC112799653	11.88	14.85	15.49	3.38	2.21	1.61	-2.5136	4.98788e-19	1.85447e-17	down	NC_037618.1	17110231	17112477	-	LOC112799653	protein_coding	K10436 microtubule-associated protein, RP/EB family | (RefSeq) microtubule-associated protein RP/EB family member 1C (A)	--	microtubule-associated protein RP/EB family member 1C [Arachis duranensis]	RecName: Full=Microtubule-associated protein RP/EB family member 1C; AltName: Full=APC-binding protein EB1C; AltName: Full=End-binding protein 1C; Short=AtEB1C; AltName: Full=Protein ATEB1 homolog 1; Short=AtEB1H1;	SubName: Full=Microtubule-associated protein RP/EB family member 1 {ECO:0000313|EMBL:KYP52438.1};	Microtubule-binding protein involved in cell cycle control	GO:0005618,cell wall; GO:0005874,microtubule; GO:0005730,nucleolus; GO:0005634,nucleus; GO:0009524,phragmoplast; GO:0005819,spindle; GO:0008017,microtubule binding; GO:0007049,cell cycle; GO:0051301,cell division; GO:0030865,cortical cytoskeleton organization; GO:0009652,thigmotropism	PF03271.17:EB1-like C-terminal motif
gene-LOC112800456	1.84	1.65	1.63	0.64	0.9	0.37	-1.3874	0.0006307	0.00282761	down	NC_037618.1	21358302	21360796	+	LOC112800456	protein_coding	K14494 DELLA protein | (RefSeq) DELLA protein GAI-like (A)	ko04075: Plant hormone signal transduction	protein SHORT-ROOT-like [Arachis duranensis]	RecName: Full=Protein SHORT-ROOT; Short=AtSHR; AltName: Full=GRAS family protein 26; Short=AtGRAS-26; AltName: Full=Protein SHOOT GRAVITROPISM 7;	SubName: Full=Uncharacterized protein {ECO:0000313|EMBL:KRH28353.1, ECO:0000313|EnsemblPlants:GLYMA11G05110.1};	--	GO:0005769,early endosome; GO:0005770,late endosome; GO:0005634,nucleus; GO:0055037,recycling endosome; GO:0003700,DNA-binding transcription factor activity; GO:0043565,sequence-specific DNA binding; GO:0008356,asymmetric cell division; GO:0055072,iron ion homeostasis; GO:0048366,leaf development; GO:0045930,negative regulation of mitotic cell cycle; GO:0009956,radial pattern formation; GO:003235…	PF03514.14:GRAS domain family
gene-LOC112800597	0.97	0.95	1.32	0.14	0.58	0.16	-1.84424	0.00518803	0.0179873	down	NC_037618.1	21720565	21722768	+	LOC112800597	protein_coding	K18810 cyclin D1/2/4, plant | (RefSeq) cyclin-D1-1 (A)	--	cyclin-D1-1 [Arachis duranensis]	RecName: Full=Cyclin-D1-1; AltName: Full=Cyclin-delta-1; Short=Cyclin-d1; AltName: Full=G1/S-specific cyclin-D1-1; Short=CycD1;1;	SubName: Full=Cyclin-D1-1 {ECO:0000313|EMBL:KHN23256.1};	G1/S-specific cyclin D	GO:0005634,nucleus; GO:0007049,cell cycle; GO:0051301,cell division	PF00134.23:Cyclin, N-terminal domain
gene-LOC112800856	2.63	3.44	2.44	0.33	0.3	0.31	-3.14998	2.18218e-16	5.9349e-15	down	NC_037622.1	13093651	13098717	-	LOC112800856	protein_coding	K16812 targeting protein for Xklp2 | (RefSeq) protein TPX2 (A)	--	protein TPX2 isoform X1 [Arachis duranensis]	RecName: Full=Protein TPX2; Short=AtTPX2; AltName: Full=Targeting protein for XKLP2;	SubName: Full=Uncharacterized protein {ECO:0000313|EMBL:KRH77443.1};	--	GO:0009941,chloroplast envelope; GO:0005874,microtubule; GO:0005654,nucleoplasm; GO:0005634,nucleus; GO:0009524,phragmoplast; GO:0005819,spindle; GO:0008017,microtubule binding; GO:0032147,activation of protein kinase activity; GO:0051301,cell division; GO:0000278,mitotic cell cycle; GO:0090307,mitotic spindle assembly; GO:0060236,regulation of mitotic spindle organization; GO:0051225,spindle ass…	PF12214.8:Cell cycle regulated microtubule associated protein
gene-LOC112801295	1.9	2.43	2.28	0.58	0.54	0.57	-1.93432	2.42749e-10	3.201e-09	down	NC_037618.1	31046258	31052620	+	LOC112801295	protein_coding	K17065 dynamin 1-like protein [EC:3.6.5.5] | (RefSeq) dynamin GTPase (A)	--	dynamin-related protein 1E-like [Arachis ipaensis]	RecName: Full=Dynamin-related protein 1E; AltName: Full=Dynamin-like protein 4; AltName: Full=Dynamin-like protein DLP2; AltName: Full=Dynamin-like protein E;	SubName: Full=Dynamin-related protein 1E {ECO:0000313|EMBL:KYP37013.1};	Vacuolar sorting protein VPS1, dynamin, and related proteins	GO:0005874,microtubule; GO:0005739,mitochondrion; GO:0009524,phragmoplast; GO:0005886,plasma membrane; GO:0009506,plasmodesma; GO:0005774,vacuolar membrane; GO:0005773,vacuole; GO:0005525,GTP binding; GO:0003924,GTPase activity; GO:0008017,microtubule binding; GO:0007049,cell cycle; GO:0051301,cell division; GO:0050832,defense response to fungus; GO:0000266,mitochondrial fission; GO:0046686,respo…	PF01031.20:Dynamin central region
gene-LOC112801355	8.88	8.77	10.86	1.35	0.93	0.7	-3.21807	3.47296e-33	4.46098e-31	down	NC_037622.1	39229780	39231966	+	LOC112801355	protein_coding	K03363 cell division cycle 20, cofactor of APC complex | (RefSeq) cell division cycle 20.2, cofactor of APC complex (A)	ko04120: Ubiquitin mediated proteolysis	cell division cycle 20.2, cofactor of APC complex [Arachis duranensis]	RecName: Full=Cell division cycle 20.1, cofactor of APC complex; Short=AtCDC20.1;	SubName: Full=Uncharacterized protein {ECO:0000313|EMBL:KRH77717.1, ECO:0000313|EnsemblPlants:GLYMA01G43980.1};	Anaphase promoting complex, Cdc20, Cdh1, and Ama1 subunits	GO:0033597,mitotic checkpoint complex; GO:0005634,nucleus; GO:0010997,anaphase-promoting complex binding; GO:0019900,kinase binding; GO:0097027,ubiquitin-protein transferase activator activity; GO:0007049,cell cycle; GO:0051301,cell division; GO:1904668,positive regulation of ubiquitin protein ligase activity; GO:0016567,protein ubiquitination	PF00400.32:WD domain, G-beta repeat
gene-LOC112801536	4.33	5.43	5.92	1.47	1.19	0.61	-2.2238	1.40857e-12	2.4153e-11	down	NC_037622.1	44841339	44845984	-	LOC112801536	protein_coding	K16812 targeting protein for Xklp2 | (RefSeq) protein TPX2-like (A)	--	protein TPX2-like [Arachis duranensis]	RecName: Full=Protein TPX2; Short=AtTPX2; AltName: Full=Targeting protein for XKLP2;	SubName: Full=Uncharacterized protein {ECO:0000313|EMBL:OIW06007.1};	--	GO:0009941,chloroplast envelope; GO:0005874,microtubule; GO:0005654,nucleoplasm; GO:0005634,nucleus; GO:0009524,phragmoplast; GO:0005819,spindle; GO:0008017,microtubule binding; GO:0032147,activation of protein kinase activity; GO:0051301,cell division; GO:0000278,mitotic cell cycle; GO:0090307,mitotic spindle assembly; GO:0060236,regulation of mitotic spindle organization; GO:0051225,spindle ass…	PF12214.8:Cell cycle regulated microtubule associated protein
gene-LOC112803410	6.16	5.7	4.04	1.26	1.19	1.5	-1.98361	1.06543e-13	2.08228e-12	down	NC_037618.1	46118762	46124474	-	LOC112803410	protein_coding	K16812 targeting protein for Xklp2 | (RefSeq) protein TPX2 (A)	--	protein TPX2 isoform X1 [Arachis duranensis]	RecName: Full=Protein TPX2; Short=AtTPX2; AltName: Full=Targeting protein for XKLP2;	SubName: Full=protein TPX2-like isoform X1 {ECO:0000313|RefSeq:XP_014507967.1};	--	GO:0009941,chloroplast envelope; GO:0005874,microtubule; GO:0005654,nucleoplasm; GO:0005634,nucleus; GO:0009524,phragmoplast; GO:0005819,spindle; GO:0008017,microtubule binding; GO:0032147,activation of protein kinase activity; GO:0051301,cell division; GO:0000278,mitotic cell cycle; GO:0090307,mitotic spindle assembly; GO:0060236,regulation of mitotic spindle organization; GO:0051225,spindle ass…	PF12214.8:Cell cycle regulated microtubule associated protein
novel.336	0.890562	0.593604	0.602747	0.069975	0.14187	0.039392	-3.01278	2.01061e-09	2.3344e-08	down	NC_037620.1	24405036	24406326	-	--	--	--	--	LOW QUALITY PROTEIN: AUGMIN subunit 5 [Arachis duranensis]	RecName: Full=AUGMIN subunit 5 {ECO:0000303|PubMed:22505726};	SubName: Full=Genomic DNA, chromosome 5, TAC clone:K15E6 {ECO:0000313|EMBL:KGN53776.1};	--	GO:0070652,HAUS complex; GO:0009524,phragmoplast; GO:0005876,spindle microtubule; GO:0051011,microtubule minus-end binding; GO:0051301,cell division; GO:0051225,spindle assembly	PF14817.6:HAUS augmin-like complex subunit 5

## Sheet: 20DAP
ID	Tif-20d-1_fpkm	Tif-20d-2_fpkm	Tif-20d-3_fpkm	Lps-20d-1_fpkm	Lps-20d-2_fpkm	Lps-20d-3_fpkm	log2FoldChange	pvalue	padj	regulated	chr	start	end	strand	gene_name	gene_description	KEGG	KEGG pathway	NR	Swissprot	Tremble	KOG	GO	Pfam
gene-LOC112695956	1.46	1.62	1.44	0.54	0.32	0.64	-1.54102	1.08041e-06	9.14137e-06	down	NC_037623.1	10571217	10579185	-	LOC112695956	protein_coding	K06677 condensin complex subunit 1 | (RefSeq) condensin complex subunit 1 (A)	--	condensin complex subunit 1 [Arachis duranensis]	--	RecName: Full=Condensin complex subunit 1 {ECO:0000256|PIRNR:PIRNR017127};	Chromosome condensation complex Condensin, subunit D2	GO:0005634,nucleus; GO:0051301,cell division; GO:0007076,mitotic chromosome condensation	PF12717.7:non-SMC mitotic condensation complex subunit 1
gene-LOC112696080	3.63	1.73	2.1	0.8	0.37	0.87	-1.81827	0.000311594	0.00155797	down	NC_037623.1	12679270	12681402	+	LOC112696080	protein_coding	--	--	protein POLYCHOME [Arachis duranensis]	RecName: Full=Protein POLYCHOME; AltName: Full=Protein UV-B-INSENSITIVE 4;	SubName: Full=protein POLYCHOME-like {ECO:0000313|RefSeq:XP_018808537.1};	--	GO:0005634,nucleus; GO:0051301,cell division; GO:0006952,defense response; GO:0042023,DNA endoreduplication; GO:0009960,endosperm development; GO:0009561,megagametogenesis; GO:1904667,negative regulation of ubiquitin protein ligase activity; GO:1900426,positive regulation of defense response to bacterium; GO:0051783,regulation of nuclear division; GO:0010224,response to UV-B; GO:0010091,trichome …	--
gene-LOC112696430	14.07	8.97	15.32	5.18	3.42	6.35	-1.30119	1.59064e-05	0.000107431	down	NC_037623.1	20451369	20453346	-	LOC112696430	protein_coding	K07760 cyclin-dependent kinase [EC:2.7.11.22] | (RefSeq) cell division control protein 2 homolog D (A)	--	cell division control protein 2 homolog D [Arachis duranensis]	RecName: Full=Cell division control protein 2 homolog D; EC=2.7.11.22; EC=2.7.11.23;	SubName: Full=Uncharacterized protein {ECO:0000313|EMBL:BAT82906.1};	Protein kinase PCTAIRE and related kinases	GO:0005524,ATP binding; GO:0004693,cyclin-dependent protein serine/threonine kinase activity; GO:0008353,RNA polymerase II CTD heptapeptide repeat kinase activity; GO:0007049,cell cycle; GO:0051301,cell division	PF00069.25:Protein kinase domain
gene-LOC112696507	41.67	40.51	36.39	16	20.15	17.8	-1.07257	8.41263e-13	1.7526e-11	down	NC_037623.1	28443647	28446057	+	LOC112696507	protein_coding	K12309 beta-galactosidase [EC:3.2.1.23] | (Kazusa) Lj3g3v0323160.1; - (A)	ko00052: Galactose metabolism; ko00511: Other glycan degradation; ko00531: Glycosaminoglycan degradation; ko00600: Sphingolipid metabolism; ko00604: Glycosphingolipid biosynthesis - ganglio series	zinc finger protein JACKDAW [Arachis duranensis]	RecName: Full=Zinc finger protein JACKDAW; AltName: Full=ID1-like zinc finger protein 3 {ECO:0000303|Ref.2}; AltName: Full=Protein indeterminate-domain 10 {ECO:0000303|PubMed:16784536};	SubName: Full=Uncharacterized protein {ECO:0000313|EMBL:KRH67672.1, ECO:0000313|EnsemblPlants:GLYMA03G33700.1};	FOG: Zn-finger	GO:0005634,nucleus; GO:0003677,DNA binding; GO:0003700,DNA-binding transcription factor activity; GO:0046872,metal ion binding; GO:0008356,asymmetric cell division; GO:0051302,regulation of cell division; GO:0045604,regulation of epidermal cell differentiation; GO:0010075,regulation of meristem growth; GO:0006355,regulation of transcription, DNA-templated; GO:0048364,root development; GO:0006351,…	PF00096.26:Zinc finger, C2H2 type
gene-LOC112697415	2.52	2.29	2.02	0.62	0.08	0.54	-2.41041	1.39204e-05	9.52855e-05	down	NC_037623.1	107304547	107312041	+	LOC112697415	protein_coding	K06670 cohesin complex subunit SCC1 | (RefSeq) sister chromatid cohesion 1 protein 3 isoform X1 (A)	--	sister chromatid cohesion 1 protein 3 isoform X1 [Arachis duranensis]	RecName: Full=Sister chromatid cohesion 1 protein 3; AltName: Full=SCC1 homolog 3; Short=AtRAD21-2;	SubName: Full=Uncharacterized protein {ECO:0000313|EMBL:OIV89632.1};	Sister chromatid cohesion complex Cohesin, subunit RAD21/SCC1	GO:0000798,nuclear cohesin complex; GO:0005730,nucleolus; GO:0005634,nucleus; GO:0003682,chromatin binding; GO:0051301,cell division; GO:0006302,double-strand break repair; GO:0009561,megagametogenesis; GO:0000278,mitotic cell cycle; GO:0009555,pollen development; GO:0007062,sister chromatid cohesion	PF04825.13:N terminus of Rad21 / Rec8 like protein
gene-LOC112697608	1.32	0.96	1.45	0.5	0.51	0.59	-1.15979	0.00612926	0.0208115	down	NC_037623.1	110428269	110431649	+	LOC112697608	protein_coding	K15289 solute carrier family 35, member F5 | (RefSeq) thiamine-repressible mitochondrial transport protein THI74-like isoform X1 (A)	--	uncharacterized protein LOC107605449 isoform X2 [Arachis ipaensis]	--	SubName: Full=uncharacterized protein LOC101511028 {ECO:0000313|RefSeq:XP_004498821.1};	--	GO:0000940,condensed chromosome outer kinetochore; GO:0005876,spindle microtubule; GO:0008017,microtubule binding; GO:0051301,cell division; GO:0007059,chromosome segregation	PF16740.5:Spindle and kinetochore-associated protein 2
gene-LOC112697644	1.66	1.83	2.17	0.87	0.46	1.09	-1.16933	0.00053113	0.00249706	down	NC_037623.1	111085463	111093607	+	LOC112697644	protein_coding	K20718 LRR receptor-like serine/threonine-protein kinase ERECTA [EC:2.7.11.1] | (RefSeq) LRR receptor-like serine/threonine-protein kinase ERECTA isoform X1 (A)	ko04016: MAPK signaling pathway - plant	LRR receptor-like serine/threonine-protein kinase ERECTA isoform X1 [Arachis duranensis]	RecName: Full=LRR receptor-like serine/threonine-protein kinase ERECTA {ECO:0000303|PubMed:8624444}; EC=2.7.11.1; AltName: Full=Protein QUANTITATIVE RESISTANCE TO PLECTOSPHAERELLA 1; AltName: Full=Protein QUANTITATIVE RESISTANCE TO RALSTONIA SOLANACEARUM 1; AltName: Full=Protein TRANSPIRATION EFFICIENCY 1; Flags: Precursor;	SubName: Full=LRR receptor-like serine/threonine-protein kinase ERL1 {ECO:0000313|EMBL:KYP72461.1};	--	GO:0016021,integral component of membrane; GO:0005739,mitochondrion; GO:0005886,plasma membrane; GO:0005524,ATP binding; GO:0042277,peptide binding; GO:0004674,protein serine/threonine kinase activity; GO:0019199,transmembrane receptor protein kinase activity; GO:0070370,cellular heat acclimation; GO:0042742,defense response to bacterium; GO:0050832,defense response to fungus; GO:0048281,inflores…	PF00069.25:Protein kinase domain
gene-LOC112702129	2.52	1.9	2.72	0.44	1.04	0.85	-1.53785	0.000127534	0.000702905	down	NC_037624.1	4244981	4247881	+	LOC112702129	protein_coding	K21777 G2/mitotic-specific cyclin-B, other | (RefSeq) G2/mitotic-specific cyclin S13-7 (A)	--	G2/mitotic-specific cyclin S13-7 [Arachis duranensis]	RecName: Full=Cyclin-B1-4; AltName: Full=G2/mitotic-specific cyclin-B1-4; Short=CycB1;4;	SubName: Full=G2/mitotic-specific cyclin-1 {ECO:0000313|EMBL:KHN11018.1};	Cyclin B and related kinase-activating proteins	GO:0005634,nucleus; GO:0007049,cell cycle; GO:0051301,cell division	PF00134.23:Cyclin, N-terminal domain
gene-LOC112702496	4.67	2.79	4.38	0.84	1.25	1.81	-1.53563	3.36056e-05	0.000211023	down	NC_037624.1	11858639	11861813	+	LOC112702496	protein_coding	K03364 cell division cycle 20-like protein 1, cofactor of APC complex | (RefSeq) protein FIZZY-RELATED 3 (A)	ko04120: Ubiquitin mediated proteolysis	protein FIZZY-RELATED 3 [Arachis ipaensis]	RecName: Full=Protein FIZZY-RELATED 3; AltName: Full=Cell cycle switch protein CCS52B;	SubName: Full=Uncharacterized protein {ECO:0000313|EMBL:ESW35409.1};	Anaphase promoting complex, Cdc20, Cdh1, and Ama1 subunits	GO:0010997,anaphase-promoting complex binding; GO:0097027,ubiquitin-protein transferase activator activity; GO:0007049,cell cycle; GO:0051301,cell division; GO:1904668,positive regulation of ubiquitin protein ligase activity; GO:0016567,protein ubiquitination	PF00400.32:WD domain, G-beta repeat
gene-LOC112702830	5.27	4.21	2.71	0.59	0.27	1.14	-2.56898	1.88716e-07	1.82684e-06	down	NC_037624.1	24037032	24042895	+	LOC112702830	protein_coding	K02213 cell division control protein 6 | (RefSeq) cell division control protein 6 homolog B isoform X1 (A)	--	cell division control protein 6 homolog B isoform X1 [Arachis duranensis]	RecName: Full=Cell division control protein 6 homolog B {ECO:0000305}; Short=AtCDC6b {ECO:0000303|PubMed:11752380};	RecName: Full=Cell division control protein {ECO:0000256|PIRNR:PIRNR001767};	Pre-initiation complex, subunit CDC6, AAA+ superfamily ATPase	GO:0005634,nucleus; GO:0007049,cell cycle; GO:0051301,cell division; GO:0006270,DNA replication initiation	PF13401.6:AAA domain
gene-LOC112703246	1.32	1.15	1.08	0	0.23	0.28	-2.71911	0.000157175	0.000848969	down	NC_037624.1	63090627	63095188	-	LOC112703246	protein_coding	K18810 cyclin D1/2/4, plant | (RefSeq) cyclin-D2-1 (A)	--	cyclin-D2-1 [Arachis duranensis]	RecName: Full=Cyclin-D4-1; AltName: Full=G1/S-specific cyclin-D4-1; Short=CycD4;1;	SubName: Full=Uncharacterized protein {ECO:0000313|EMBL:KRH72435.1, ECO:0000313|EnsemblPlants:GLYMA02G37560.1};	G1/S-specific cyclin D	GO:0005634,nucleus; GO:0007049,cell cycle; GO:0051301,cell division	PF00134.23:Cyclin, N-terminal domain
gene-LOC112706034	3.57	1.78	3.7	0.7	0.81	1.06	-1.75583	4.88155e-06	3.66821e-05	down	NC_037625.1	10194662	10198427	-	LOC112706034	protein_coding	K06627 cyclin-A | (RefSeq) cyclin-A1-1 isoform X1 (A)	--	cyclin-A1-1 isoform X1 [Arachis ipaensis]	RecName: Full=Cyclin-A1-1; AltName: Full=G2/mitotic-specific cyclin-A1-1; Short=CycA1;1;	SubName: Full=Cyclin-A1-1 {ECO:0000313|EMBL:KYP69949.1};	G2/Mitotic-specific cyclin A	GO:0005737,cytoplasm; GO:0005634,nucleus; GO:0007049,cell cycle; GO:0051301,cell division	PF00134.23:Cyclin, N-terminal domain
gene-LOC112706253	2.07	1.12	1.5	0.87	0.4	0.79	-1.13071	0.00422387	0.0151171	down	NC_037625.1	14790450	14797825	-	LOC112706253	protein_coding	K14510 serine/threonine-protein kinase CTR1 [EC:2.7.11.1] | (RefSeq) serine/threonine-protein kinase CTR1 (A)	ko04016: MAPK signaling pathway - plant; ko04075: Plant hormone signal transduction	serine/threonine-protein kinase CTR1 [Arachis duranensis]	RecName: Full=Serine/threonine-protein kinase CTR1 {ECO:0000303|PubMed:8431946}; EC=2.7.11.1 {ECO:0000305}; AltName: Full=Protein CONSTITUTIVE TRIPLE RESPONSE1 {ECO:0000303|PubMed:8431946};	SubName: Full=Uncharacterized protein {ECO:0000313|EMBL:KRH62249.1, ECO:0000313|EnsemblPlants:GLYMA04G10270.1};	Tyrosine kinase specific for activated (GTP-bound) p21cdc42Hs	GO:0005789,endoplasmic reticulum membrane; GO:0005524,ATP binding; GO:0004674,protein serine/threonine kinase activity; GO:0004712,protein serine/threonine/tyrosine kinase activity; GO:0004871,NA; GO:0071281,cellular response to iron ion; GO:0009873,ethylene-activated signaling pathway; GO:0009686,gibberellin biosynthetic process; GO:0010105,negative regulation of ethylene-activated signaling pat…	PF14381.6:Ethylene-responsive protein kinase Le-CTR1
gene-LOC112706322	5.6	4.24	6.21	2.54	1.79	2.4	-1.19561	2.84619e-05	0.00018185	down	NC_037625.1	16309084	16311777	+	LOC112706322	protein_coding	K08850 aurora kinase, other [EC:2.7.11.1] | (RefSeq) serine/threonine-protein kinase Aurora-2 (A)	--	serine/threonine-protein kinase Aurora-2 [Arachis duranensis]	RecName: Full=Serine/threonine-protein kinase Aurora-1; Short=AtAur1; EC=2.7.11.1; AltName: Full=Aurora-like kinase 1;	SubName: Full=serine/threonine-protein kinase Aurora-1 isoform X2 {ECO:0000313|RefSeq:XP_004501089.1};	Serine/threonine protein kinase	GO:0009504,cell plate; GO:0032133,chromosome passenger complex; GO:0000780,condensed nuclear chromosome, centromeric region; GO:0005874,microtubule; GO:0031965,nuclear membrane; GO:0005730,nucleolus; GO:0005634,nucleus; GO:0009524,phragmoplast; GO:0005819,spindle; GO:0005876,spindle microtubule; GO:0051233,spindle midzone; GO:0000922,spindle pole; GO:0005524,ATP binding; GO:0035175,histone kinase…	PF00069.25:Protein kinase domain
gene-LOC112706458	2.74	2.44	2.1	0.5	0.32	0.28	-2.67499	5.54021e-10	7.97518e-09	down	NC_037625.1	18472225	18474316	-	LOC112706458	protein_coding	K06627 cyclin-A | (RefSeq) putative cyclin-A3-1 (A)	--	putative cyclin-A3-1 [Arachis duranensis]	RecName: Full=Putative cyclin-A3-1; AltName: Full=G2/mitotic-specific cyclin-A3-1; Short=CycA3;1;	SubName: Full=Mitotic cyclin a1-type {ECO:0000313|EMBL:BAA09464.1};	G2/Mitotic-specific cyclin A	GO:0005634,nucleus; GO:0007049,cell cycle; GO:0051301,cell division	PF00134.23:Cyclin, N-terminal domain
gene-LOC112706459	4.33	3.85	2.65	0.18	0.07	0.09	-4.94151	6.46161e-15	1.78919e-13	down	NC_037625.1	18480421	18482506	+	LOC112706459	protein_coding	K06627 cyclin-A | (RefSeq) putative cyclin-A3-1 (A)	--	putative cyclin-A3-1 [Arachis duranensis]	RecName: Full=Putative cyclin-A3-1; AltName: Full=G2/mitotic-specific cyclin-A3-1; Short=CycA3;1;	SubName: Full=Putative cyclin-A3-1 {ECO:0000313|EMBL:KYP70464.1};	G2/Mitotic-specific cyclin A	GO:0005634,nucleus; GO:0007049,cell cycle; GO:0051301,cell division	PF00134.23:Cyclin, N-terminal domain
gene-LOC112707683	3.23	2.87	2.83	1.33	0.82	1.3	-1.31954	1.49278e-07	1.47036e-06	down	NC_037625.1	44449984	44459381	-	LOC112707683	protein_coding	K06674 structural maintenance of chromosome 2 | (RefSeq) LOW QUALITY PROTEIN: structural maintenance of chromosomes protein 2-1-like (A)	--	LOW QUALITY PROTEIN: structural maintenance of chromosomes protein 2-1-like [Arachis duranensis]	RecName: Full=Structural maintenance of chromosomes protein 2-1; Short=AtSMC2-1; AltName: Full=Chromosome-associated protein E-1; Short=AtCAP-E1; AltName: Full=Protein TITAN 3;	RecName: Full=Structural maintenance of chromosomes protein {ECO:0000256|PIRNR:PIRNR005719};	Structural maintenance of chromosome protein 2 (chromosome condensation complex Condensin, subunit E)	GO:0000796,condensin complex; GO:0005634,nucleus; GO:0005524,ATP binding; GO:0005215,transporter activity; GO:0051301,cell division; GO:0030261,chromosome condensation; GO:0051321,meiotic cell cycle	PF02463.19:RecF/RecN/SMC N terminal domain
gene-LOC112708041	4.99	3.46	4.25	1.57	0.96	1.75	-1.51819	4.21397e-05	0.000258989	down	NC_037625.1	48929911	48933499	-	LOC112708041	protein_coding	K11253 histone H3 | (RefSeq) histone H3-like centromeric protein HTR12 isoform X1 (A)	--	histone H3-like centromeric protein HTR12 isoform X1 [Arachis duranensis]	RecName: Full=Histone H3-like centromeric protein HTR12; AltName: Full=Centromeric histone CENH3;	SubName: Full=Uncharacterized protein {ECO:0000313|EMBL:OIW04633.1};	Histones H3 and H4	GO:0000785,chromatin; GO:0000775,chromosome, centromeric region; GO:0000777,condensed chromosome kinetochore; GO:0000786,nucleosome; GO:0005634,nucleus; GO:0031492,nucleosomal DNA binding; GO:0046982,protein heterodimerization activity; GO:0051301,cell division; GO:0034508,centromere complex assembly; GO:0009567,double fertilization forming a zygote and endosperm; GO:0051321,meiotic cell cycle; G…	PF00125.24:Core histone H2A/H2B/H3/H4
gene-LOC112709821	1.74	0.63	0.85	0.41	0.28	0.43	-1.47791	0.00765903	0.0251298	down	NC_037626.1	1602913	1608280	+	LOC112709821	protein_coding	K06627 cyclin-A | (RefSeq) cyclin-A2-4 isoform X1 (A)	--	cyclin-A2-4 isoform X1 [Arachis duranensis]	RecName: Full=Cyclin-A2-4; AltName: Full=G2/mitotic-specific cyclin-A2-4; Short=CycA2;4;	SubName: Full=cyclin-A2-4 {ECO:0000313|RefSeq:XP_014515066.1, ECO:0000313|RefSeq:XP_014515067.1};	G2/Mitotic-specific cyclin A	GO:0005634,nucleus; GO:0007049,cell cycle; GO:0051301,cell division; GO:0008283,cell proliferation; GO:0010374,stomatal complex development	PF00134.23:Cyclin, N-terminal domain
gene-LOC112711976	7.33	7.14	7.15	2.36	1.51	2.38	-1.73918	4.35698e-13	9.4258e-12	down	NC_037626.1	112443718	112445670	-	LOC112711976	protein_coding	K14505 cyclin D3, plant | (RefSeq) cyclin-D3-1 (A)	ko04075: Plant hormone signal transduction	cyclin-D3-1 [Arachis duranensis]	RecName: Full=Cyclin-D3-1; AltName: Full=Cyclin-delta-3; Short=Cyclin-d3; AltName: Full=G1/S-specific cyclin-D3-1; Short=CycD3;1;	SubName: Full=Uncharacterized protein {ECO:0000313|EMBL:ESW15033.1};	G1/S-specific cyclin D	GO:0005634,nucleus; GO:0051301,cell division; GO:0000082,G1/S transition of mitotic cell cycle; GO:0010444,guard mother cell differentiation; GO:0009735,response to cytokinin; GO:0009744,response to sucrose; GO:0048316,seed development	PF00134.23:Cyclin, N-terminal domain
gene-LOC112712046	7.3	7.97	7.32	3.66	2.16	2.98	-1.30591	4.06225e-09	5.19093e-08	down	NC_037626.1	113092442	113095360	-	LOC112712046	protein_coding	K00924 kinase [EC:2.7.1.-] | (RefSeq) receptor protein kinase CLAVATA1-like (A)	--	receptor protein kinase-like protein ZAR1 [Arachis duranensis]	RecName: Full=Receptor protein kinase-like protein ZAR1 {ECO:0000303|PubMed:27014878}; EC=2.7.11.1 {ECO:0000305}; AltName: Full=Protein ZYGOTIC ARREST 1 {ECO:0000303|PubMed:27014878}; Flags: Precursor;	SubName: Full=LRR receptor-like kinase {ECO:0000313|EMBL:KEH44189.1};	--	GO:0009507,chloroplast; GO:0009570,chloroplast stroma; GO:0016021,integral component of membrane; GO:0009505,plant-type cell wall; GO:0005886,plasma membrane; GO:0090406,pollen tube; GO:0005524,ATP binding; GO:0016301,kinase activity; GO:0004674,protein serine/threonine kinase activity; GO:0046777,protein autophosphorylation; GO:0010070,zygote asymmetric cell division; GO:0010069,zygote asymmetri…	PF00069.25:Protein kinase domain
gene-LOC112714679	4.64	4.2	4.27	0.7	0.7	0.67	-2.59901	5.88047e-21	3.21803e-19	down	NC_037627.1	3308262	3310642	+	LOC112714679	protein_coding	K18812 cyclin D6, plant | (RefSeq) putative cyclin-D6-1 (A)	--	putative cyclin-D6-1 [Arachis duranensis]	RecName: Full=Putative cyclin-D6-1; AltName: Full=G1/S-specific cyclin-D6-1; Short=CycD6;1;	SubName: Full=Uncharacterized protein {ECO:0000313|EMBL:KRH10729.1, ECO:0000313|EnsemblPlants:GLYMA15G07171.1};	G1/S-specific cyclin D	GO:0005634,nucleus; GO:0007049,cell cycle; GO:0051301,cell division; GO:0051726,regulation of cell cycle	PF00134.23:Cyclin, N-terminal domain
gene-LOC112715800	10.83	12.18	10.73	1.59	0.94	2.13	-2.80856	9.17202e-24	6.55178e-22	down	NC_037627.1	82704261	82708532	-	LOC112715800	protein_coding	--	--	mini-chromosome maintenance complex-binding protein isoform X2 [Arachis duranensis]	RecName: Full=Mini-chromosome maintenance complex-binding protein; Short=MCM-BP; Short=MCM-binding protein; AltName: Full=Protein E2F TARGET GENE 1;	SubName: Full=Uncharacterized protein {ECO:0000313|EMBL:OIV98065.1};	Conserved membrane protein	GO:0009941,chloroplast envelope; GO:0042555,MCM complex; GO:0000790,nuclear chromatin; GO:0005634,nucleus; GO:0003682,chromatin binding; GO:0051301,cell division; GO:0006260,DNA replication; GO:0006261,DNA-dependent DNA replication; GO:0006301,postreplication repair; GO:0007062,sister chromatid cohesion	PF09739.9:Mini-chromosome maintenance replisome factor
gene-LOC112716588	2.09	1.78	1.81	0.39	0.16	0.4	-2.55197	1.39387e-06	1.15288e-05	down	NC_037627.1	111440425	111442652	-	LOC112716588	protein_coding	K11268 N-acetyltransferase [EC:2.3.1.-] | (RefSeq) protein CHROMOSOME TRANSMISSION FIDELITY 7 (A)	--	protein CHROMOSOME TRANSMISSION FIDELITY 7 [Arachis duranensis]	RecName: Full=Protein CHROMOSOME TRANSMISSION FIDELITY 7; EC=2.3.1.-; AltName: Full=Cohesion establishment factor CTF7; AltName: Full=Protein ESTABLISHMENT OF COHESION 1;	SubName: Full=Uncharacterized protein {ECO:0000313|EMBL:OIV95834.1};	Protein involved in establishing cohesion between sister chromatids during DNA replication	GO:0005737,cytoplasm; GO:0005634,nucleus; GO:0016407,acetyltransferase activity; GO:0046872,metal ion binding; GO:0048653,anther development; GO:0051301,cell division; GO:0080186,developmental vegetative growth; GO:0000724,double-strand break repair via homologous recombination; GO:0009793,embryo development ending in seed dormancy; GO:0009553,embryo sac development; GO:0034089,establishment of m…	PF13880.6:ESCO1/2 acetyl-transferase
gene-LOC112716615	5.2	4.46	5.3	1.84	1.16	2.64	-1.35788	2.66926e-05	0.000171704	down	NC_037627.1	111829400	111832066	-	LOC112716615	protein_coding	K21777 G2/mitotic-specific cyclin-B, other | (RefSeq) G2/mitotic-specific cyclin S13-7 (A)	--	G2/mitotic-specific cyclin S13-7 [Arachis duranensis]	RecName: Full=G2/mitotic-specific cyclin S13-6; AltName: Full=B-like cyclin;	SubName: Full=Mitotic cyclin {ECO:0000313|EMBL:CAA99990.1};	Cyclin B and related kinase-activating proteins	GO:0005634,nucleus; GO:0007049,cell cycle; GO:0051301,cell division	PF00134.23:Cyclin, N-terminal domain
gene-LOC112716698	3.49	1.68	2.07	0.61	0.61	0.57	-1.95407	2.74611e-07	2.58095e-06	down	NC_037627.1	112935669	112941290	-	LOC112716698	protein_coding	K23408 cell division cycle-associated protein 7 | (RefSeq) hypothetical protein (A)	--	uncharacterized protein LOC107623511 isoform X2 [Arachis ipaensis]	--	SubName: Full=Cell division cycle-associated 7-like protein {ECO:0000313|EMBL:KHN47657.1};	--	GO:0051301,cell division	PF10497.9:Zinc-finger domain of monoamine-oxidase A repressor R1
gene-LOC112717952	1.63	1.08	1.42	0.3	0.36	0.58	-1.68482	1.36665e-05	9.36702e-05	down	NC_037627.1	110419348	110425365	+	LOC112717952	protein_coding	--	--	uncharacterized protein LOC107471325 [Arachis duranensis]	RecName: Full=Centromere protein C {ECO:0000303|PubMed:15329494}; Short=AtCENP-C {ECO:0000303|PubMed:15329494}; Short=CENP-C {ECO:0000303|PubMed:15329494}; Short=CENP-C homolog {ECO:0000303|PubMed:15329494};	SubName: Full=Uncharacterized protein {ECO:0000313|EMBL:KHM98777.1};	--	GO:0000775,chromosome, centromeric region; GO:0000778,condensed nuclear chromosome kinetochore; GO:0000776,kinetochore; GO:0005634,nucleus; GO:0019237,centromeric DNA binding; GO:0051315,attachment of mitotic spindle microtubules to kinetochore; GO:0051455,attachment of spindle microtubules to kinetochore involved in homologous chromosome segregation; GO:0051301,cell division; GO:0051382,kinetoch…	--
gene-LOC112719639	2.94	1.39	1.83	0.63	0.58	0.44	-1.83453	2.59343e-05	0.00016737	down	NC_037628.1	277540	279990	-	LOC112719639	protein_coding	K14152 phosphoribosyl-ATP pyrophosphohydrolase / phosphoribosyl-AMP cyclohydrolase / histidinol dehydrogenase [EC:3.6.1.31 3.5.4.19 1.1.1.23] | (RefSeq) uncharacterized protein LOC111783531 (A)	ko00340: Histidine metabolism; ko01230: Biosynthesis of amino acids	protein POLLENLESS 3-LIKE 2 [Arachis ipaensis]	RecName: Full=Protein POLLENLESS 3-LIKE 2 {ECO:0000303|Ref.5};	SubName: Full=Uncharacterized protein {ECO:0000313|EMBL:KHN04727.1};	--	GO:0005634,nucleus; GO:0007049,cell cycle; GO:0051301,cell division	PF14559.6:Tetratricopeptide repeat
gene-LOC112720131	3.47	2.55	2.76	8.71	7.39	7.17	1.46846	1.11022e-11	2.02077e-10	up	NC_037628.1	8308658	8310708	-	LOC112720131	protein_coding	K03363 cell division cycle 20, cofactor of APC complex | (RefSeq) cell division cycle 20.2, cofactor of APC complex (A)	ko04120: Ubiquitin mediated proteolysis	cell division cycle 20.2, cofactor of APC complex [Arachis ipaensis]	RecName: Full=Cell division cycle 20.1, cofactor of APC complex; Short=AtCDC20.1;	SubName: Full=Anaphase promoting complex, Cdc20, Cdh1, and Ama1 subunits {ECO:0000313|EMBL:PIN02786.1};	Anaphase promoting complex, Cdc20, Cdh1, and Ama1 subunits	GO:0033597,mitotic checkpoint complex; GO:0005634,nucleus; GO:0010997,anaphase-promoting complex binding; GO:0019900,kinase binding; GO:0097027,ubiquitin-protein transferase activator activity; GO:0007049,cell cycle; GO:0051301,cell division; GO:1904668,positive regulation of ubiquitin protein ligase activity; GO:0016567,protein ubiquitination	PF00400.32:WD domain, G-beta repeat
gene-LOC112720531	4.2	2.92	3.6	1.34	0.85	2.03	-1.29675	0.00109928	0.00471292	down	NC_037628.1	21852569	21854888	-	LOC112720531	protein_coding	K10436 microtubule-associated protein, RP/EB family | (RefSeq) microtubule-associated protein RP/EB family member 1C (A)	--	microtubule-associated protein RP/EB family member 1C [Arachis ipaensis]	RecName: Full=Microtubule-associated protein RP/EB family member 1C; AltName: Full=APC-binding protein EB1C; AltName: Full=End-binding protein 1C; Short=AtEB1C; AltName: Full=Protein ATEB1 homolog 1; Short=AtEB1H1;	SubName: Full=Microtubule-associated protein RP/EB family member 1 {ECO:0000313|EMBL:KYP52438.1};	Microtubule-binding protein involved in cell cycle control	GO:0005618,cell wall; GO:0005874,microtubule; GO:0005730,nucleolus; GO:0005634,nucleus; GO:0009524,phragmoplast; GO:0005819,spindle; GO:0008017,microtubule binding; GO:0007049,cell cycle; GO:0051301,cell division; GO:0030865,cortical cytoskeleton organization; GO:0009652,thigmotropism	PF03271.17:EB1-like C-terminal motif
gene-LOC112723275	3.31	2.52	1.53	0.07	0.23	0.25	-3.66794	2.48375e-10	3.77341e-09	down	NC_037628.1	145001075	145003392	+	LOC112723275	protein_coding	K09533 DnaJ homolog subfamily C member 13 | (RefSeq) dnaJ homolog subfamily C GRV2 isoform X1 (A)	--	dnaJ homolog subfamily C GRV2-like [Arachis ipaensis]	RecName: Full=DnaJ homolog subfamily C GRV2; AltName: Full=Protein GRAVITROPISM DEFECTIVE 2; AltName: Full=Protein GREEN FLUORESCENT SEED 2; AltName: Full=Protein KATAMARI2;	SubName: Full=dnaJ homolog subfamily C GRV2 isoform X1 {ECO:0000313|RefSeq:XP_014508560.1};	Endocytosis protein RME-8, contains DnaJ domain	GO:0005829,cytosol; GO:0005783,endoplasmic reticulum; GO:0010008,endosome membrane; GO:0005794,Golgi apparatus; GO:0043231,intracellular membrane-bounded organelle; GO:0005770,late endosome; GO:0031902,late endosome membrane; GO:0005802,trans-Golgi network; GO:0005774,vacuolar membrane; GO:0005773,vacuole; GO:0009660,amyloplast organization; GO:0051301,cell division; GO:0045022,early endosome to …	--
gene-LOC112723456	8.42	13.44	11.98	4.97	4.88	5.5	-1.07873	1.5766e-07	1.54816e-06	down	NC_037628.1	146952177	146957529	-	LOC112723456	protein_coding	K13172 serine/arginine repetitive matrix protein 2 | (RefSeq) uncharacterized protein LOC111493922 isoform X1 (A)	--	AUGMIN subunit 8 [Arachis ipaensis]	RecName: Full=AUGMIN subunit 8 {ECO:0000303|PubMed:22505726}; AltName: Full=QWRF motif-containing protein 8 {ECO:0000303|PubMed:20978221}; AltName: Full=ROP1 enhancer 2 {ECO:0000303|PubMed:23735294};	SubName: Full=Uncharacterized protein {ECO:0000313|EMBL:KRH03019.1, ECO:0000313|EnsemblPlants:GLYMA17G07980.2};	--	GO:0005874,microtubule; GO:0007049,cell cycle; GO:0051301,cell division	PF04484.12:QWRF family
gene-LOC112727390	3.16	2.36	2.24	1.34	0.94	1.35	-1.04052	0.000185674	0.000985271	down	NC_037629.1	54858548	54862555	-	LOC112727390	protein_coding	--	--	KIN14B-interacting protein At4g14310 [Arachis duranensis]	RecName: Full=KIN14B-interacting protein At4g14310;	SubName: Full=Uncharacterized protein {ECO:0000313|EMBL:KRH31682.1, ECO:0000313|EnsemblPlants:GLYMA10G00710.2};	--	GO:0005618,cell wall; GO:0005737,cytoplasm; GO:0007049,cell cycle; GO:0051301,cell division	--
gene-LOC112728086	7.31	5.11	5.55	4.18	2.21	1.94	-1.05159	0.0017859	0.00718101	down	NC_037629.1	106732660	106737205	+	LOC112728086	protein_coding	K19996 phosphatidylinositol transfer protein SFH5 | (RefSeq) patellin-3 (A)	--	patellin-6 [Arachis ipaensis]	RecName: Full=Patellin-6;	SubName: Full=Patellin-6 {ECO:0000313|EMBL:KYP45294.1};	Phosphatidylinositol transfer protein SEC14 and related proteins	GO:0005737,cytoplasm; GO:0005886,plasma membrane; GO:0008289,lipid binding; GO:0007049,cell cycle; GO:0051301,cell division	PF00650.20:CRAL/TRIO domain
gene-LOC112728176	3.5	5.03	3.56	1.62	0.66	1.09	-1.7936	6.78561e-06	4.95505e-05	down	NC_037629.1	108997651	108999680	+	LOC112728176	protein_coding	K01255 leucyl aminopeptidase [EC:3.4.11.1] | (RefSeq) leucyl aminopeptidase (A)	ko00480: Glutathione metabolism	cyclin-U2-1 [Arachis ipaensis]	RecName: Full=Cyclin-U2-1; Short=CycU2;1; AltName: Full=Cyclin-P3.1; Short=CycP3;1;	SubName: Full=Uncharacterized protein {ECO:0000313|EMBL:BAT97622.1};	Cyclin	GO:0019901,protein kinase binding; GO:0007049,cell cycle; GO:0051301,cell division; GO:0000079,regulation of cyclin-dependent protein serine/threonine kinase activity	PF08613.11:Cyclin
gene-LOC112728470	0.48	0.62	0.8	0.03	0.08	0.16	-2.7263	0.000476376	0.0022678	down	NC_037629.1	114799061	114801527	+	LOC112728470	protein_coding	K20718 LRR receptor-like serine/threonine-protein kinase ERECTA [EC:2.7.11.1] | (RefSeq) LRR receptor-like serine/threonine-protein kinase ERECTA (A)	ko04016: MAPK signaling pathway - plant	probable leucine-rich repeat receptor-like protein kinase At1g35710 [Arachis duranensis]	RecName: Full=LRR receptor-like serine/threonine-protein kinase ERECTA {ECO:0000303|PubMed:8624444}; EC=2.7.11.1; AltName: Full=Protein QUANTITATIVE RESISTANCE TO PLECTOSPHAERELLA 1; AltName: Full=Protein QUANTITATIVE RESISTANCE TO RALSTONIA SOLANACEARUM 1; AltName: Full=Protein TRANSPIRATION EFFICIENCY 1; Flags: Precursor;	SubName: Full=Uncharacterized protein {ECO:0000313|EMBL:KRH31956.1, ECO:0000313|EnsemblPlants:GLYMA10G02810.2};	FOG: Leucine rich repeat	GO:0016021,integral component of membrane; GO:0005739,mitochondrion; GO:0005886,plasma membrane; GO:0005524,ATP binding; GO:0042277,peptide binding; GO:0004674,protein serine/threonine kinase activity; GO:0019199,transmembrane receptor protein kinase activity; GO:0070370,cellular heat acclimation; GO:0042742,defense response to bacterium; GO:0050832,defense response to fungus; GO:0048281,inflores…	PF13855.6:Leucine rich repeat
gene-LOC112728655	3.7	2.02	2.73	0.52	0.65	1.19	-1.78363	7.49161e-06	5.42211e-05	down	NC_037629.1	117212859	117217961	+	LOC112728655	protein_coding	K10405 kinesin family member C1 | (RefSeq) kinesin-like protein KIN-14C isoform X1 (A)	--	kinesin-like protein KIN-14C isoform X1 [Arachis ipaensis]	RecName: Full=Kinesin-like protein KIN-14C {ECO:0000305}; AltName: Full=AtKIN14a {ECO:0000303|PubMed:18088313}; AltName: Full=Kinesin-like protein KatA {ECO:0000303|PubMed:8492804, ECO:0000303|PubMed:8597656};	RecName: Full=Kinesin-like protein {ECO:0000256|RuleBase:RU000394}; Flags: Fragment;	Kinesin (KAR3 subfamily)	GO:0000777,condensed chromosome kinetochore; GO:0005737,cytoplasm; GO:0005874,microtubule; GO:0005872,minus-end kinesin complex; GO:0005634,nucleus; GO:0009524,phragmoplast; GO:0005819,spindle; GO:0005524,ATP binding; GO:0008569,ATP-dependent microtubule motor activity, minus-end-directed; GO:0008017,microtubule binding; GO:0009971,anastral spindle assembly involved in male meiosis; GO:0051301,ce…	PF00225.23:Kinesin motor domain
gene-LOC112728874	3.36	5.49	4.86	1.64	0.43	2.87	-1.42483	0.00759766	0.0249752	down	NC_037629.1	119373013	119379891	-	LOC112728874	protein_coding	K14510 serine/threonine-protein kinase CTR1 [EC:2.7.11.1] | (RefSeq) serine/threonine-protein kinase CTR1 isoform X1 (A)	ko04016: MAPK signaling pathway - plant; ko04075: Plant hormone signal transduction	serine/threonine-protein kinase CTR1 isoform X1 [Arachis duranensis]	RecName: Full=Serine/threonine-protein kinase CTR1 {ECO:0000303|PubMed:8431946}; EC=2.7.11.1 {ECO:0000305}; AltName: Full=Protein CONSTITUTIVE TRIPLE RESPONSE1 {ECO:0000303|PubMed:8431946};	SubName: Full=Resistance protein {ECO:0000313|EMBL:ATB53042.1}; Flags: Fragment;	Tyrosine kinase specific for activated (GTP-bound) p21cdc42Hs	GO:0005789,endoplasmic reticulum membrane; GO:0005524,ATP binding; GO:0004674,protein serine/threonine kinase activity; GO:0004712,protein serine/threonine/tyrosine kinase activity; GO:0004871,NA; GO:0071281,cellular response to iron ion; GO:0009873,ethylene-activated signaling pathway; GO:0009686,gibberellin biosynthetic process; GO:0010105,negative regulation of ethylene-activated signaling pat…	PF14381.6:Ethylene-responsive protein kinase Le-CTR1
gene-LOC112730699	9.68	7.56	7.84	13.45	17.18	18.31	1.02806	8.48339e-08	8.71395e-07	up	NC_037619.1	575089	582433	-	LOC112730699	protein_coding	K17065 dynamin 1-like protein [EC:3.6.5.5] | (RefSeq) dynamin GTPase (A)	--	dynamin-related protein 1E [Arachis duranensis]	RecName: Full=Dynamin-related protein 1E; AltName: Full=Dynamin-like protein 4; AltName: Full=Dynamin-like protein DLP2; AltName: Full=Dynamin-like protein E;	SubName: Full=dynamin-related protein 1E {ECO:0000313|RefSeq:XP_014515072.1, ECO:0000313|RefSeq:XP_014515073.1};	Vacuolar sorting protein VPS1, dynamin, and related proteins	GO:0005874,microtubule; GO:0005739,mitochondrion; GO:0009524,phragmoplast; GO:0005886,plasma membrane; GO:0009506,plasmodesma; GO:0005774,vacuolar membrane; GO:0005773,vacuole; GO:0005525,GTP binding; GO:0003924,GTPase activity; GO:0008017,microtubule binding; GO:0007049,cell cycle; GO:0051301,cell division; GO:0050832,defense response to fungus; GO:0000266,mitochondrial fission; GO:0046686,respo…	PF01031.20:Dynamin central region
gene-LOC112732328	8.31	8.27	8.06	3.61	2.8	3.72	-1.22505	9.8476e-13	2.03525e-11	down	NC_037630.1	86698699	86703825	+	LOC112732328	protein_coding	K13172 serine/arginine repetitive matrix protein 2 | (RefSeq) uncharacterized protein LOC111450450 isoform X1 (A)	--	AUGMIN subunit 8 isoform X1 [Arachis ipaensis]	RecName: Full=AUGMIN subunit 8 {ECO:0000303|PubMed:22505726}; AltName: Full=QWRF motif-containing protein 8 {ECO:0000303|PubMed:20978221}; AltName: Full=ROP1 enhancer 2 {ECO:0000303|PubMed:23735294};	SubName: Full=Uncharacterized protein {ECO:0000313|EMBL:KYP37077.1};	--	GO:0005874,microtubule; GO:0007049,cell cycle; GO:0051301,cell division	PF04484.12:QWRF family
gene-LOC112732981	14.7	12.63	13.05	8.76	2.97	4.51	-1.26083	0.000334938	0.00166054	down	NC_037630.1	120357417	120360641	-	LOC112732981	protein_coding	K19996 phosphatidylinositol transfer protein SFH5 | (RefSeq) patellin-3-like (A)	--	patellin-3 [Arachis ipaensis]	RecName: Full=Patellin-3;	SubName: Full=Uncharacterized protein {ECO:0000313|EMBL:KRH41016.1, ECO:0000313|EnsemblPlants:GLYMA08G00780.1};	Phosphatidylinositol transfer protein SEC14 and related proteins	GO:0005737,cytoplasm; GO:0005886,plasma membrane; GO:0008289,lipid binding; GO:0007049,cell cycle; GO:0051301,cell division	PF00650.20:CRAL/TRIO domain
gene-LOC112733135	0.85	0.86	0.53	0.2	0.08	0.28	-1.94283	0.000188446	0.000998074	down	NC_037630.1	124719063	124727392	-	LOC112733135	protein_coding	--	--	protein TONSOKU isoform X1 [Arachis ipaensis]	RecName: Full=Protein TONSOKU; AltName: Full=Protein BRUSHY 1; AltName: Full=Protein MGOUN 3;	SubName: Full=Uncharacterized protein {ECO:0000313|EMBL:KRH43394.1, ECO:0000313|EnsemblPlants:GLYMA08G15560.1};	FOG: TPR repeat	GO:0016020,membrane; GO:0005654,nucleoplasm; GO:0005634,nucleus; GO:0051301,cell division; GO:0016569,covalent chromatin modification; GO:0000086,G2/M transition of mitotic cell cycle; GO:0009933,meristem structural organization; GO:0009934,regulation of meristem structural organization	PF13424.6:Tetratricopeptide repeat
gene-LOC112733664	0.88	0.72	0.78	0.23	0.12	0.33	-1.7625	0.00164339	0.00668285	down	NC_037630.1	132534987	132537731	+	LOC112733664	protein_coding	K03364 cell division cycle 20-like protein 1, cofactor of APC complex | (RefSeq) protein FIZZY-RELATED 3 isoform X1 (A)	ko04120: Ubiquitin mediated proteolysis	protein FIZZY-RELATED 3 isoform X2 [Arachis ipaensis]	RecName: Full=Protein FIZZY-RELATED 3; AltName: Full=Cell cycle switch protein CCS52B;	SubName: Full=Uncharacterized protein {ECO:0000313|EMBL:ESW35409.1};	Anaphase promoting complex, Cdc20, Cdh1, and Ama1 subunits	GO:0010997,anaphase-promoting complex binding; GO:0097027,ubiquitin-protein transferase activator activity; GO:0007049,cell cycle; GO:0051301,cell division; GO:1904668,positive regulation of ubiquitin protein ligase activity; GO:0016567,protein ubiquitination	PF00400.32:WD domain, G-beta repeat
gene-LOC112733754	0.83	0.3	1.43	21.12	19.38	9.46	4.35904	5.44569e-18	2.13949e-16	up	NC_037630.1	133713784	133718400	+	LOC112733754	protein_coding	K16812 targeting protein for Xklp2 | (RefSeq) protein TPX2-like isoform X1 (A)	--	uncharacterized protein LOC107631420 isoform X1 [Arachis ipaensis]	RecName: Full=Protein TPX2; Short=AtTPX2; AltName: Full=Targeting protein for XKLP2;	SubName: Full=uncharacterized protein LOC106757225 isoform X1 {ECO:0000313|RefSeq:XP_014495335.1};	--	GO:0009941,chloroplast envelope; GO:0005874,microtubule; GO:0005654,nucleoplasm; GO:0005634,nucleus; GO:0009524,phragmoplast; GO:0005819,spindle; GO:0008017,microtubule binding; GO:0032147,activation of protein kinase activity; GO:0051301,cell division; GO:0000278,mitotic cell cycle; GO:0090307,mitotic spindle assembly; GO:0060236,regulation of mitotic spindle organization; GO:0051225,spindle ass…	PF06886.11:Targeting protein for Xklp2 (TPX2)
gene-LOC112734017	1.74	1.52	2.24	1.04	0.5	0.78	-1.18467	0.00165788	0.00673192	down	NC_037630.1	136785797	136790483	+	LOC112734017	protein_coding	K02178 checkpoint serine/threonine-protein kinase [EC:2.7.11.1] | (RefSeq) mitotic checkpoint serine/threonine-protein kinase BUB1 (A)	--	mitotic checkpoint serine/threonine-protein kinase BUB1 [Arachis duranensis]	RecName: Full=Mitotic checkpoint serine/threonine-protein kinase BUB1; Short=AtBUB1; EC=2.7.11.1; AltName: Full=Protein BUDDING UNINHIBITED BY BENZYMIDAZOL 1;	SubName: Full=Uncharacterized protein {ECO:0000313|EMBL:OIW06008.1};	Mitotic checkpoint serine/threonine protein kinase	GO:0000778,condensed nuclear chromosome kinetochore; GO:0005524,ATP binding; GO:0004672,protein kinase activity; GO:0004674,protein serine/threonine kinase activity; GO:0051301,cell division; GO:0051754,meiotic sister chromatid cohesion, centromeric; GO:0007094,mitotic spindle assembly checkpoint	PF00069.25:Protein kinase domain
gene-LOC112734663	0.59	0.45	0.92	0.37	0.16	0.29	-1.1848	0.012282	0.0374413	down	NC_037630.1	143018374	143023048	+	LOC112734663	protein_coding	K13420 LRR receptor-like serine/threonine-protein kinase FLS2 [EC:2.7.11.1] | (RefSeq) LRR receptor-like serine/threonine-protein kinase FLS2 (A)	ko04016: MAPK signaling pathway - plant; ko04626: Plant-pathogen interaction	LRR receptor-like serine/threonine-protein kinase GSO1 [Arachis duranensis]	RecName: Full=LRR receptor-like serine/threonine-protein kinase GSO1 {ECO:0000303|PubMed:18088309}; EC=2.7.11.1 {ECO:0000255|PROSITE-ProRule:PRU00159}; AltName: Full=Protein GASSHO 1 {ECO:0000303|PubMed:18088309}; AltName: Full=Protein SCHENGEN 3 {ECO:0000303|PubMed:25233277}; Flags: Precursor;	SubName: Full=Uncharacterized protein {ECO:0000313|EMBL:KRH58543.1, ECO:0000313|EnsemblPlants:GLYMA05G26520.1};	--	GO:0048226,Casparian strip; GO:0016021,integral component of membrane; GO:0005886,plasma membrane; GO:0005524,ATP binding; GO:0004674,protein serine/threonine kinase activity; GO:0071555,cell wall organization; GO:0009793,embryo development ending in seed dormancy; GO:0035987,endodermal cell differentiation; GO:0045184,establishment of protein localization; GO:0090558,plant epidermis development;…	PF13855.6:Leucine rich repeat
gene-LOC112736438	3.13	2.11	2.17	1.14	1.1	1.06	-1.10622	6.83058e-05	0.000399241	down	NC_037630.1	2842519	2849335	+	LOC112736438	protein_coding	K10747 DNA ligase 1 [EC:6.5.1.1 6.5.1.6 6.5.1.7] | (RefSeq) DNA ligase 1 isoform X1 (A)	ko03030: DNA replication; ko03410: Base excision repair; ko03420: Nucleotide excision repair; ko03430: Mismatch repair	DNA ligase 1 isoform X3 [Arachis ipaensis]	RecName: Full=DNA ligase 1; Short=AtLIG1; EC=6.5.1.1 {ECO:0000255|PROSITE-ProRule:PRU10135}; AltName: Full=DNA ligase I; AltName: Full=Polydeoxyribonucleotide synthase [ATP] 1; Flags: Precursor;	RecName: Full=DNA ligase {ECO:0000256|RuleBase:RU000617}; EC=6.5.1.1 {ECO:0000256|RuleBase:RU000617};	ATP-dependent DNA ligase I	GO:0005739,mitochondrion; GO:0005730,nucleolus; GO:0005634,nucleus; GO:0005524,ATP binding; GO:0003677,DNA binding; GO:0003910,DNA ligase (ATP) activity; GO:0046872,metal ion binding; GO:0007049,cell cycle; GO:0051301,cell division; GO:0071897,DNA biosynthetic process; GO:0080111,DNA demethylation; GO:0051103,DNA ligation involved in DNA repair; GO:0006310,DNA recombination; GO:0006260,DNA replic…	PF01068.21:ATP dependent DNA ligase domain
gene-LOC112736677	2.08	1.76	1.96	0.81	0.58	0.58	-1.4978	1.69739e-05	0.000113958	down	NC_037630.1	5063650	5066614	-	LOC112736677	protein_coding	K21777 G2/mitotic-specific cyclin-B, other | (RefSeq) G2/mitotic-specific cyclin S13-7 (A)	--	G2/mitotic-specific cyclin S13-7 [Arachis ipaensis]	RecName: Full=Cyclin-B1-4; AltName: Full=G2/mitotic-specific cyclin-B1-4; Short=CycB1;4;	SubName: Full=G2/mitotic-specific cyclin-1 {ECO:0000313|EMBL:KHN11018.1};	Cyclin B and related kinase-activating proteins	GO:0005634,nucleus; GO:0007049,cell cycle; GO:0051301,cell division	PF00134.23:Cyclin, N-terminal domain
gene-LOC112737377	6.54	11.36	11.32	3.71	3.61	3.61	-1.35647	1.87849e-08	2.15627e-07	down	NC_037630.1	14254715	14259471	-	LOC112737377	protein_coding	K00924 kinase [EC:2.7.1.-] | (RefSeq) receptor protein kinase CLAVATA1 (A)	--	leucine-rich repeat receptor-like protein kinase TDR [Arachis ipaensis]	RecName: Full=Leucine-rich repeat receptor-like protein kinase TDR; EC=2.7.11.1; AltName: Full=Protein PHLOEM INTERCALATED WITH XYLEM {ECO:0000303|PubMed:17570668}; AltName: Full=Tracheary element differentiation inhibitory factor receptor {ECO:0000303|PubMed:18812507}; Short=AtTDR {ECO:0000303|PubMed:18812507}; Short=TDIF receptor {ECO:0000303|PubMed:18812507}; Flags: Precursor;	SubName: Full=Uncharacterized protein {ECO:0000313|EMBL:KRH23822.1, ECO:0000313|EnsemblPlants:GLYMA12G00890.1};	--	GO:0016021,integral component of membrane; GO:0005886,plasma membrane; GO:0005524,ATP binding; GO:0004674,protein serine/threonine kinase activity; GO:0051301,cell division; GO:0010087,phloem or xylem histogenesis; GO:0010067,procambium histogenesis; GO:0010223,secondary shoot formation; GO:0010089,xylem development	PF00069.25:Protein kinase domain
gene-LOC112737494	1.58	1.45	1.34	0.23	0.17	0.45	-2.32744	1.53828e-07	1.51267e-06	down	NC_037630.1	16921383	16926136	+	LOC112737494	protein_coding	K06676 condensin complex subunit 2 | (RefSeq) condensin complex subunit 2 isoform X1 (A)	--	condensin complex subunit 2 isoform X1 [Arachis ipaensis]	RecName: Full=Condensin complex subunit 2; AltName: Full=Chromosome-associated protein H; Short=AtCAP-H; AltName: Full=Non-SMC condensin I complex subunit H; AltName: Full=Protein EMBRYO DEFECTIVE 2795;	RecName: Full=Condensin complex subunit 2 {ECO:0000256|PIRNR:PIRNR017126};	Chromosome condensation complex Condensin, subunit H	GO:0000793,condensed chromosome; GO:0005737,cytoplasm; GO:0000799,nuclear condensin complex; GO:0003682,chromatin binding; GO:0072587,DNA topoisomerase (ATP-hydrolyzing) activator activity; GO:0044547,DNA topoisomerase binding; GO:0051301,cell division; GO:0007076,mitotic chromosome condensation	PF05786.14:Condensin complex subunit 2
gene-LOC112737692	1.5	1.12	1.02	0.22	0.28	0.37	-1.98722	3.26001e-06	2.52865e-05	down	NC_037630.1	22938761	22943565	+	LOC112737692	protein_coding	K16812 targeting protein for Xklp2 | (RefSeq) protein TPX2 (A)	--	protein TPX2 [Arachis duranensis]	RecName: Full=Protein TPX2; Short=AtTPX2; AltName: Full=Targeting protein for XKLP2;	SubName: Full=Uncharacterized protein {ECO:0000313|EMBL:OIW06007.1};	--	GO:0009941,chloroplast envelope; GO:0005874,microtubule; GO:0005654,nucleoplasm; GO:0005634,nucleus; GO:0009524,phragmoplast; GO:0005819,spindle; GO:0008017,microtubule binding; GO:0032147,activation of protein kinase activity; GO:0051301,cell division; GO:0000278,mitotic cell cycle; GO:0090307,mitotic spindle assembly; GO:0060236,regulation of mitotic spindle organization; GO:0051225,spindle ass…	PF12214.8:Cell cycle regulated microtubule associated protein
gene-LOC112737997	4.11	3.71	4.2	2.02	1.7	1.73	-1.0788	1.58308e-08	1.83285e-07	down	NC_037630.1	33473488	33476932	+	LOC112737997	protein_coding	K00924 kinase [EC:2.7.1.-] | (RefSeq) receptor protein kinase CLAVATA1-like (A)	--	leucine-rich repeat receptor-like protein kinase TDR [Arachis ipaensis]	RecName: Full=Leucine-rich repeat receptor-like protein kinase TDR; EC=2.7.11.1; AltName: Full=Protein PHLOEM INTERCALATED WITH XYLEM {ECO:0000303|PubMed:17570668}; AltName: Full=Tracheary element differentiation inhibitory factor receptor {ECO:0000303|PubMed:18812507}; Short=AtTDR {ECO:0000303|PubMed:18812507}; Short=TDIF receptor {ECO:0000303|PubMed:18812507}; Flags: Precursor;	SubName: Full=Leucine-rich repeat receptor-like protein kinase TDR {ECO:0000313|EMBL:KHN20425.1}; EC=2.7.1.- {ECO:0000313|EMBL:KHN20425.1};	--	GO:0016021,integral component of membrane; GO:0005886,plasma membrane; GO:0005524,ATP binding; GO:0004674,protein serine/threonine kinase activity; GO:0051301,cell division; GO:0010087,phloem or xylem histogenesis; GO:0010067,procambium histogenesis; GO:0010223,secondary shoot formation; GO:0010089,xylem development	PF13855.6:Leucine rich repeat
gene-LOC112741008	1.17	0.72	0.7	0.16	0.37	0.35	-1.49622	0.00574701	0.0196772	down	NC_037631.1	3841860	3847566	+	LOC112741008	protein_coding	K02178 checkpoint serine/threonine-protein kinase [EC:2.7.11.1] | (RefSeq) mitotic checkpoint serine/threonine-protein kinase BUB1 (A)	--	mitotic checkpoint serine/threonine-protein kinase BUB1 [Arachis duranensis]	RecName: Full=Mitotic checkpoint serine/threonine-protein kinase BUB1; Short=AtBUB1; EC=2.7.11.1; AltName: Full=Protein BUDDING UNINHIBITED BY BENZYMIDAZOL 1;	SubName: Full=Uncharacterized protein {ECO:0000313|EMBL:KRH55929.1, ECO:0000313|EnsemblPlants:GLYMA06G44493.1};	Mitotic checkpoint serine/threonine protein kinase	GO:0000778,condensed nuclear chromosome kinetochore; GO:0005524,ATP binding; GO:0004672,protein kinase activity; GO:0004674,protein serine/threonine kinase activity; GO:0051301,cell division; GO:0051754,meiotic sister chromatid cohesion, centromeric; GO:0007094,mitotic spindle assembly checkpoint	PF08311.12:Mad3/BUB1 homology region 1
gene-LOC112741025	6.04	5.32	4.17	1.73	1.36	2.68	-1.37973	0.000128424	0.000707155	down	NC_037631.1	4118899	4121550	-	LOC112741025	protein_coding	--	--	protein MIS12 homolog isoform X1 [Arachis ipaensis]	RecName: Full=Protein MIS12 homolog {ECO:0000305}; AltName: Full=Protein MINICHROMOSOME INSTABILITY 12; Short=AtMIS12; Short=Protein MIS12-LIKE;	SubName: Full=Uncharacterized protein {ECO:0000313|EMBL:ACU14356.1};	--	GO:0000775,chromosome, centromeric region; GO:0000818,nuclear MIS12/MIND complex; GO:0005634,nucleus; GO:0051301,cell division; GO:0051382,kinetochore assembly; GO:0051321,meiotic cell cycle; GO:0000070,mitotic sister chromatid segregation; GO:0034501,protein localization to kinetochore	PF05859.12:Mis12 protein
gene-LOC112741520	11.95	9.89	8.89	2.87	2.39	3.97	-1.68167	2.11208e-11	3.6787e-10	down	NC_037631.1	11868846	11870993	-	LOC112741520	protein_coding	K19996 phosphatidylinositol transfer protein SFH5 | (RefSeq) patellin-4 (A)	--	patellin-4 [Arachis ipaensis]	RecName: Full=Patellin-4;	SubName: Full=Uncharacterized protein {ECO:0000313|EMBL:BAT87715.1};	Phosphatidylinositol transfer protein SEC14 and related proteins	GO:0005829,cytosol; GO:0005634,nucleus; GO:0005886,plasma membrane; GO:0008289,lipid binding; GO:0007049,cell cycle; GO:0051301,cell division	PF00650.20:CRAL/TRIO domain
gene-LOC112743363	1.4	0.6	1.22	0.37	0.29	0.29	-1.70787	0.00154079	0.00632576	down	NC_037631.1	138230402	138233221	+	LOC112743363	protein_coding	K16812 targeting protein for Xklp2 | (RefSeq) protein TPX2-like isoform X1 (A)	--	titin homolog [Arachis ipaensis]	RecName: Full=Protein TPX2; Short=AtTPX2; AltName: Full=Targeting protein for XKLP2;	SubName: Full=Uncharacterized protein {ECO:0000313|EMBL:KRH01263.1, ECO:0000313|EnsemblPlants:GLYMA18G50010.1};	--	GO:0009941,chloroplast envelope; GO:0005874,microtubule; GO:0005654,nucleoplasm; GO:0005634,nucleus; GO:0009524,phragmoplast; GO:0005819,spindle; GO:0008017,microtubule binding; GO:0032147,activation of protein kinase activity; GO:0051301,cell division; GO:0000278,mitotic cell cycle; GO:0090307,mitotic spindle assembly; GO:0060236,regulation of mitotic spindle organization; GO:0051225,spindle ass…	PF06886.11:Targeting protein for Xklp2 (TPX2)
gene-LOC112743720	1.37	1.42	1.12	3.09	2.13	2.71	1.07721	3.30462e-05	0.000207918	up	NC_037631.1	112688889	112694272	+	LOC112743720	protein_coding	K20718 LRR receptor-like serine/threonine-protein kinase ERECTA [EC:2.7.11.1] | (RefSeq) LRR receptor-like serine/threonine-protein kinase ERECTA (A)	ko04016: MAPK signaling pathway - plant	receptor protein kinase-like protein ZAR1 [Arachis ipaensis]	RecName: Full=Receptor protein kinase-like protein ZAR1 {ECO:0000303|PubMed:27014878}; EC=2.7.11.1 {ECO:0000305}; AltName: Full=Protein ZYGOTIC ARREST 1 {ECO:0000303|PubMed:27014878}; Flags: Precursor;	SubName: Full=Uncharacterized protein {ECO:0000313|EMBL:KRH49459.1, ECO:0000313|EnsemblPlants:GLYMA07G19200.1};	--	GO:0009507,chloroplast; GO:0009570,chloroplast stroma; GO:0016021,integral component of membrane; GO:0009505,plant-type cell wall; GO:0005886,plasma membrane; GO:0090406,pollen tube; GO:0005524,ATP binding; GO:0016301,kinase activity; GO:0004674,protein serine/threonine kinase activity; GO:0046777,protein autophosphorylation; GO:0010070,zygote asymmetric cell division; GO:0010069,zygote asymmetri…	PF00069.25:Protein kinase domain
gene-LOC112744337	1.66	2.98	5.5	0.21	0.23	0.64	-3.18802	4.06015e-06	3.09736e-05	down	NC_037631.1	134442593	134444612	-	LOC112744337	protein_coding	K01255 leucyl aminopeptidase [EC:3.4.11.1] | (RefSeq) leucyl aminopeptidase (A)	ko00480: Glutathione metabolism	cyclin-U4-1 [Arachis ipaensis]	RecName: Full=Cyclin-U4-1; Short=CycU4;1; AltName: Full=Cyclin-P4.1; Short=CycP4;1;	SubName: Full=Cyclin-U4-1 {ECO:0000313|EMBL:KHN22156.1};	Cyclin	GO:0019901,protein kinase binding; GO:0007049,cell cycle; GO:0051301,cell division; GO:0000079,regulation of cyclin-dependent protein serine/threonine kinase activity	PF08613.11:Cyclin
gene-LOC112748489	3.31	2.08	1.79	0.83	1.06	0.88	-1.30592	0.000279108	0.00141275	down	NC_037632.1	7688739	7691556	-	LOC112748489	protein_coding	K14505 cyclin D3, plant | (RefSeq) cyclin-D3-3 (A)	ko04075: Plant hormone signal transduction	cyclin-D3-3 [Arachis ipaensis]	RecName: Full=Cyclin-D3-2; AltName: Full=G1/S-specific cyclin-D3-2; Short=CycD3;2;	SubName: Full=cyclin-D3-3 {ECO:0000313|RefSeq:XP_004509104.1};	G1/S-specific cyclin D	GO:0005634,nucleus; GO:0007049,cell cycle; GO:0051301,cell division; GO:0010444,guard mother cell differentiation; GO:0048316,seed development	PF00134.23:Cyclin, N-terminal domain
gene-LOC112749169	1.3	0.74	2.36	5.6	5.24	3.04	1.72831	0.000172249	0.000920479	up	NC_037632.1	10906578	10909132	+	LOC112749169	protein_coding	K14399 polyribonucleotide 5'-hydroxyl-kinase [EC:2.7.1.78] | (RefSeq) Clp1-domain-containing protein (A)	ko03015: mRNA surveillance pathway	random slug protein 5 [Arachis ipaensis]	RecName: Full=Patellin-6;	SubName: Full=Uncharacterized protein {ECO:0000313|EMBL:OIV92714.1};	Phosphatidylinositol transfer protein PDR16 and related proteins	GO:0005737,cytoplasm; GO:0005886,plasma membrane; GO:0008289,lipid binding; GO:0007049,cell cycle; GO:0051301,cell division	PF00650.20:CRAL/TRIO domain
gene-LOC112749567	1.32	0.66	1.23	0.41	0.35	0.4	-1.399	0.00399173	0.0144114	down	NC_037632.1	13991337	13996412	-	LOC112749567	protein_coding	K16812 targeting protein for Xklp2 | (RefSeq) protein TPX2 (A)	--	protein TPX2 isoform X1 [Arachis ipaensis]	RecName: Full=Protein TPX2; Short=AtTPX2; AltName: Full=Targeting protein for XKLP2;	SubName: Full=Uncharacterized protein {ECO:0000313|EMBL:KRH77444.1, ECO:0000313|EnsemblPlants:GLYMA01G42300.3};	--	GO:0009941,chloroplast envelope; GO:0005874,microtubule; GO:0005654,nucleoplasm; GO:0005634,nucleus; GO:0009524,phragmoplast; GO:0005819,spindle; GO:0008017,microtubule binding; GO:0032147,activation of protein kinase activity; GO:0051301,cell division; GO:0000278,mitotic cell cycle; GO:0090307,mitotic spindle assembly; GO:0060236,regulation of mitotic spindle organization; GO:0051225,spindle ass…	PF12214.8:Cell cycle regulated microtubule associated protein
gene-LOC112749788	1.49	0.95	1.16	0.39	0.23	0.09	-2.26998	6.992e-05	0.000407875	down	NC_037632.1	18396481	18398765	-	LOC112749788	protein_coding	K03363 cell division cycle 20, cofactor of APC complex | (RefSeq) cell division cycle 20.2, cofactor of APC complex (A)	ko04120: Ubiquitin mediated proteolysis	cell division cycle 20.2, cofactor of APC complex [Arachis ipaensis]	RecName: Full=Cell division cycle 20.1, cofactor of APC complex; Short=AtCDC20.1;	SubName: Full=Uncharacterized protein {ECO:0000313|EMBL:KRH77717.1, ECO:0000313|EnsemblPlants:GLYMA01G43980.1};	Anaphase promoting complex, Cdc20, Cdh1, and Ama1 subunits	GO:0033597,mitotic checkpoint complex; GO:0005634,nucleus; GO:0010997,anaphase-promoting complex binding; GO:0019900,kinase binding; GO:0097027,ubiquitin-protein transferase activator activity; GO:0007049,cell cycle; GO:0051301,cell division; GO:1904668,positive regulation of ubiquitin protein ligase activity; GO:0016567,protein ubiquitination	PF00400.32:WD domain, G-beta repeat
gene-LOC112750228	1.29	1.05	0.73	0.25	0.12	0.28	-2.18199	1.35296e-05	9.28236e-05	down	NC_037632.1	43630694	43636062	-	LOC112750228	protein_coding	K16812 targeting protein for Xklp2 | (RefSeq) protein TPX2 isoform X1 (A)	--	protein TPX2 isoform X1 [Arachis ipaensis]	RecName: Full=Protein TPX2; Short=AtTPX2; AltName: Full=Targeting protein for XKLP2;	SubName: Full=Uncharacterized protein {ECO:0000313|EMBL:OIW06007.1};	--	GO:0009941,chloroplast envelope; GO:0005874,microtubule; GO:0005654,nucleoplasm; GO:0005634,nucleus; GO:0009524,phragmoplast; GO:0005819,spindle; GO:0008017,microtubule binding; GO:0032147,activation of protein kinase activity; GO:0051301,cell division; GO:0000278,mitotic cell cycle; GO:0090307,mitotic spindle assembly; GO:0060236,regulation of mitotic spindle organization; GO:0051225,spindle ass…	PF12214.8:Cell cycle regulated microtubule associated protein
gene-LOC112750848	4.89	4.46	4.11	1.28	1.44	1.64	-1.56378	2.3027e-11	3.99068e-10	down	NC_037632.1	137370039	137374194	+	LOC112750848	protein_coding	K02325 DNA polymerase epsilon subunit 2 [EC:2.7.7.7] | (RefSeq) DNA polymerase epsilon subunit B (A)	ko03030: DNA replication; ko03410: Base excision repair; ko03420: Nucleotide excision repair	DNA polymerase epsilon subunit B [Arachis ipaensis]	RecName: Full=DNA polymerase epsilon subunit B; EC=2.7.7.7; AltName: Full=DNA polymerase II subunit 2 {ECO:0000305}; Short=AtDPB2 {ECO:0000303|PubMed:16212602}; AltName: Full=Protein CYCLOPS 2 {ECO:0000303|PubMed:16212602};	RecName: Full=DNA polymerase epsilon subunit {ECO:0000256|PIRNR:PIRNR000799}; EC=2.7.7.7 {ECO:0000256|PIRNR:PIRNR000799}; AltName: Full=DNA polymerase II subunit 2 {ECO:0000256|PIRNR:PIRNR000799};	DNA polymerase epsilon, subunit B	GO:0008622,epsilon DNA polymerase complex; GO:0003677,DNA binding; GO:0070182,DNA polymerase binding; GO:0003887,DNA-directed DNA polymerase activity; GO:0007049,cell cycle; GO:0006261,DNA-dependent DNA replication; GO:0009793,embryo development ending in seed dormancy; GO:0042276,error-prone translesion synthesis; GO:0051781,positive regulation of cell division	PF04042.16:DNA polymerase alpha/epsilon subunit B
gene-LOC112751777	2.54	3.09	2.43	1.21	1.1	1.35	-1.0838	0.000944374	0.00413592	down	NC_037619.1	93504471	93506449	+	LOC112751777	protein_coding	K01255 leucyl aminopeptidase [EC:3.4.11.1] | (RefSeq) leucyl aminopeptidase (A)	ko00480: Glutathione metabolism	cyclin-U2-1 [Arachis duranensis]	RecName: Full=Cyclin-U2-1; Short=CycU2;1; AltName: Full=Cyclin-P3.1; Short=CycP3;1;	SubName: Full=Uncharacterized protein {ECO:0000313|EMBL:BAT97622.1};	Cyclin	GO:0019901,protein kinase binding; GO:0007049,cell cycle; GO:0051301,cell division; GO:0000079,regulation of cyclin-dependent protein serine/threonine kinase activity	PF08613.11:Cyclin
gene-LOC112751984	9.73	12.78	13.6	6.21	5.49	5.35	-1.02097	1.31383e-08	1.54867e-07	down	NC_037619.1	94080450	94083572	+	LOC112751984	protein_coding	K14494 DELLA protein | (RefSeq) DELLA protein GAIP-B (A)	ko04075: Plant hormone signal transduction	scarecrow-like protein 6 [Arachis duranensis]	RecName: Full=Scarecrow-like protein 6; Short=AtSCL6; AltName: Full=GRAS family protein 22; Short=AtGRAS-22; AltName: Full=SCL6-IV;	SubName: Full=Uncharacterized protein {ECO:0000313|EMBL:ESW06747.1};	--	GO:0005634,nucleus; GO:0003700,DNA-binding transcription factor activity; GO:0043565,sequence-specific DNA binding; GO:0030154,cell differentiation; GO:0051301,cell division; GO:0007623,circadian rhythm; GO:0006355,regulation of transcription, DNA-templated; GO:0048768,root hair cell tip growth; GO:0006351,transcription, DNA-templated	PF03514.14:GRAS domain family
gene-LOC112752039	1.71	1.19	1.73	0.26	0.6	0.8	-1.41378	0.0105824	0.0329943	down	NC_037619.1	94182336	94185954	+	LOC112752039	protein_coding	K08341 GABA(A) receptor-associated protein | (RefSeq) autophagy-related protein 8D-like (A)	ko04136: Autophagy - other	spindle and kinetochore-associated protein 1 homolog [Arachis duranensis]	RecName: Full=Spindle and kinetochore-associated protein 1 homolog;	SubName: Full=Uncharacterized protein {ECO:0000313|EMBL:BAT97671.1};	Uncharacterized conserved protein	GO:0008017,microtubule binding; GO:0051301,cell division; GO:0007059,chromosome segregation	PF07160.12:Spindle and kinetochore-associated protein 1
gene-LOC112755335	1.83	1	1.08	0.33	0.15	0.28	-2.32954	9.09679e-07	7.79995e-06	down	NC_037633.1	140214236	140221907	-	LOC112755335	protein_coding	K06670 cohesin complex subunit SCC1 | (RefSeq) sister chromatid cohesion 1 protein 3 isoform X1 (A)	--	sister chromatid cohesion 1 protein 3 isoform X1 [Arachis ipaensis]	RecName: Full=Sister chromatid cohesion 1 protein 3; AltName: Full=SCC1 homolog 3; Short=AtRAD21-2;	SubName: Full=Uncharacterized protein {ECO:0000313|EMBL:OIV89632.1};	Sister chromatid cohesion complex Cohesin, subunit RAD21/SCC1	GO:0000798,nuclear cohesin complex; GO:0005730,nucleolus; GO:0005634,nucleus; GO:0003682,chromatin binding; GO:0051301,cell division; GO:0006302,double-strand break repair; GO:0009561,megagametogenesis; GO:0000278,mitotic cell cycle; GO:0009555,pollen development; GO:0007062,sister chromatid cohesion	PF04825.13:N terminus of Rad21 / Rec8 like protein
gene-LOC112755394	1.77	2.19	1.41	0.36	0.57	0.71	-1.65427	0.000113292	0.000631005	down	NC_037619.1	98080252	98082599	+	LOC112755394	protein_coding	K20718 LRR receptor-like serine/threonine-protein kinase ERECTA [EC:2.7.11.1] | (RefSeq) LRR receptor-like serine/threonine-protein kinase ERECTA (A)	ko04016: MAPK signaling pathway - plant	probable leucine-rich repeat receptor-like protein kinase At1g35710 [Arachis duranensis]	RecName: Full=LRR receptor-like serine/threonine-protein kinase ERECTA {ECO:0000303|PubMed:8624444}; EC=2.7.11.1; AltName: Full=Protein QUANTITATIVE RESISTANCE TO PLECTOSPHAERELLA 1; AltName: Full=Protein QUANTITATIVE RESISTANCE TO RALSTONIA SOLANACEARUM 1; AltName: Full=Protein TRANSPIRATION EFFICIENCY 1; Flags: Precursor;	SubName: Full=DNA-damage-repair/toleration protein DRT100-like {ECO:0000313|RefSeq:XP_014512385.1};	FOG: Leucine rich repeat	GO:0016021,integral component of membrane; GO:0005739,mitochondrion; GO:0005886,plasma membrane; GO:0005524,ATP binding; GO:0042277,peptide binding; GO:0004674,protein serine/threonine kinase activity; GO:0019199,transmembrane receptor protein kinase activity; GO:0070370,cellular heat acclimation; GO:0042742,defense response to bacterium; GO:0050832,defense response to fungus; GO:0048281,inflores…	PF13855.6:Leucine rich repeat
gene-LOC112756085	1.84	2.97	2.08	1.14	0.81	1.02	-1.16239	0.00078526	0.00351863	down	NC_037633.1	152169688	152172930	+	LOC112756085	protein_coding	K06627 cyclin-A | (RefSeq) putative cyclin-A3-1 isoform X1 (A)	--	putative cyclin-A3-1 isoform X1 [Arachis ipaensis]	RecName: Full=Cyclin-A3-4; AltName: Full=G2/mitotic-specific cyclin-A3-4; Short=CycA3;4;	SubName: Full=Uncharacterized protein {ECO:0000313|EMBL:KRH15427.1, ECO:0000313|EnsemblPlants:GLYMA14G09610.1};	G2/Mitotic-specific cyclin A	GO:0005634,nucleus; GO:0007049,cell cycle; GO:0051301,cell division	PF00134.23:Cyclin, N-terminal domain
gene-LOC112756383	1.62	1.25	1.61	0.56	0.42	0.7	-1.36227	4.22672e-06	3.21208e-05	down	NC_037633.1	9088066	9096163	+	LOC112756383	protein_coding	K06677 condensin complex subunit 1 | (RefSeq) condensin complex subunit 1 (A)	--	condensin complex subunit 1 [Arachis ipaensis]	--	RecName: Full=Condensin complex subunit 1 {ECO:0000256|PIRNR:PIRNR017127};	Chromosome condensation complex Condensin, subunit D2	GO:0005634,nucleus; GO:0051301,cell division; GO:0007076,mitotic chromosome condensation	PF12717.7:non-SMC mitotic condensation complex subunit 1
gene-LOC112758184	3	1.81	3.22	1.11	0.56	1.01	-1.5286	0.000400988	0.00194719	down	NC_037633.1	7208527	7210665	-	LOC112758184	protein_coding	--	--	protein POLYCHOME [Arachis ipaensis]	RecName: Full=Protein POLYCHOME; AltName: Full=Protein UV-B-INSENSITIVE 4;	SubName: Full=protein POLYCHOME-like {ECO:0000313|RefSeq:XP_018808537.1};	--	GO:0005634,nucleus; GO:0051301,cell division; GO:0006952,defense response; GO:0042023,DNA endoreduplication; GO:0009960,endosperm development; GO:0009561,megagametogenesis; GO:1904667,negative regulation of ubiquitin protein ligase activity; GO:1900426,positive regulation of defense response to bacterium; GO:0051783,regulation of nuclear division; GO:0010224,response to UV-B; GO:0010091,trichome …	--
gene-LOC112758760	0.72	0.8	0.49	0.27	0.13	0.15	-1.82977	0.00332468	0.0123215	down	NC_037633.1	11198594	11202181	-	LOC112758760	protein_coding	K06632 wee1-like protein kinase [EC:2.7.11.1] | (RefSeq) wee1-like protein kinase (A)	--	wee1-like protein kinase [Arachis ipaensis]	RecName: Full=Wee1-like protein kinase; EC=2.7.10.2; AltName: Full=Wee1-At;	SubName: Full=Uncharacterized protein {ECO:0000313|EMBL:KRH68152.1, ECO:0000313|EnsemblPlants:GLYMA03G37010.1};	Cyclin-dependent kinase WEE1	GO:0005634,nucleus; GO:0005524,ATP binding; GO:0046872,metal ion binding; GO:0004715,non-membrane spanning protein tyrosine kinase activity; GO:0004672,protein kinase activity; GO:0007050,cell cycle arrest; GO:0051301,cell division; GO:0000076,DNA replication checkpoint	PF00069.25:Protein kinase domain
gene-LOC112759138	30.5	37.05	26.72	12.56	14.53	12.4	-1.19328	3.35087e-11	5.69115e-10	down	NC_037633.1	39681018	39683460	+	LOC112759138	protein_coding	K12309 beta-galactosidase [EC:3.2.1.23] | (Kazusa) Lj3g3v0323160.1; - (A)	ko00052: Galactose metabolism; ko00511: Other glycan degradation; ko00531: Glycosaminoglycan degradation; ko00600: Sphingolipid metabolism; ko00604: Glycosphingolipid biosynthesis - ganglio series	zinc finger protein JACKDAW [Arachis duranensis]	RecName: Full=Zinc finger protein JACKDAW; AltName: Full=ID1-like zinc finger protein 3 {ECO:0000303|Ref.2}; AltName: Full=Protein indeterminate-domain 10 {ECO:0000303|PubMed:16784536};	SubName: Full=Uncharacterized protein {ECO:0000313|EMBL:BAT85701.1};	FOG: Zn-finger	GO:0005634,nucleus; GO:0003677,DNA binding; GO:0003700,DNA-binding transcription factor activity; GO:0046872,metal ion binding; GO:0008356,asymmetric cell division; GO:0051302,regulation of cell division; GO:0045604,regulation of epidermal cell differentiation; GO:0010075,regulation of meristem growth; GO:0006355,regulation of transcription, DNA-templated; GO:0048364,root development; GO:0006351,…	PF00096.26:Zinc finger, C2H2 type
gene-LOC112762406	1.44	1.08	1.53	2.61	3.49	2.22	1.10956	4.66584e-05	0.000283994	up	NC_037634.1	40024474	40031241	+	LOC112762406	protein_coding	K14510 serine/threonine-protein kinase CTR1 [EC:2.7.11.1] | (RefSeq) serine/threonine-protein kinase CTR1 isoform X1 (A)	ko04016: MAPK signaling pathway - plant; ko04075: Plant hormone signal transduction	serine/threonine-protein kinase CTR1 [Arachis ipaensis]	RecName: Full=Serine/threonine-protein kinase CTR1 {ECO:0000303|PubMed:8431946}; EC=2.7.11.1 {ECO:0000305}; AltName: Full=Protein CONSTITUTIVE TRIPLE RESPONSE1 {ECO:0000303|PubMed:8431946};	SubName: Full=serine/threonine-protein kinase CTR1 isoform X2 {ECO:0000313|RefSeq:XP_014522439.1};	Tyrosine kinase specific for activated (GTP-bound) p21cdc42Hs	GO:0005789,endoplasmic reticulum membrane; GO:0005524,ATP binding; GO:0004674,protein serine/threonine kinase activity; GO:0004712,protein serine/threonine/tyrosine kinase activity; GO:0004871,NA; GO:0071281,cellular response to iron ion; GO:0009873,ethylene-activated signaling pathway; GO:0009686,gibberellin biosynthetic process; GO:0010105,negative regulation of ethylene-activated signaling pat…	PF14381.6:Ethylene-responsive protein kinase Le-CTR1
gene-LOC112763250	6.97	5.14	6.89	2.62	2.05	2.81	-1.28745	8.98545e-07	7.71067e-06	down	NC_037634.1	132784102	132786825	+	LOC112763250	protein_coding	K08850 aurora kinase, other [EC:2.7.11.1] | (RefSeq) serine/threonine-protein kinase Aurora-2 (A)	--	serine/threonine-protein kinase Aurora-2 [Arachis ipaensis]	RecName: Full=Serine/threonine-protein kinase Aurora-1; Short=AtAur1; EC=2.7.11.1; AltName: Full=Aurora-like kinase 1;	SubName: Full=serine/threonine-protein kinase Aurora-1 isoform X2 {ECO:0000313|RefSeq:XP_004501089.1};	Serine/threonine protein kinase	GO:0009504,cell plate; GO:0032133,chromosome passenger complex; GO:0000780,condensed nuclear chromosome, centromeric region; GO:0005874,microtubule; GO:0031965,nuclear membrane; GO:0005730,nucleolus; GO:0005634,nucleus; GO:0009524,phragmoplast; GO:0005819,spindle; GO:0005876,spindle microtubule; GO:0051233,spindle midzone; GO:0000922,spindle pole; GO:0005524,ATP binding; GO:0035175,histone kinase…	PF00069.25:Protein kinase domain
gene-LOC112764239	1.86	0.93	1.51	0.45	0.31	0.29	-1.98391	2.59042e-05	0.000167227	down	NC_037634.1	126461903	126465535	-	LOC112764239	protein_coding	K06627 cyclin-A | (RefSeq) cyclin-A1-1 isoform X1 (A)	--	cyclin-A1-1 isoform X1 [Arachis ipaensis]	RecName: Full=Cyclin-A1-1; AltName: Full=G2/mitotic-specific cyclin-A1-1; Short=CycA1;1;	SubName: Full=Cyclin-A1-1 {ECO:0000313|EMBL:KYP69949.1};	G2/Mitotic-specific cyclin A	GO:0005737,cytoplasm; GO:0005634,nucleus; GO:0007049,cell cycle; GO:0051301,cell division	PF00134.23:Cyclin, N-terminal domain
gene-LOC112765536	81.11	95.16	110.52	274.83	299.95	235.08	1.56245	1.14686e-21	6.77462e-20	up	NC_037634.1	125243088	125246536	-	LOC112765536	protein_coding	K03875 F-box and leucine-rich repeat protein 1 (S-phase kinase-associated protein 2) | (RefSeq) F-box protein SKP2A isoform X1 (A)	ko04120: Ubiquitin mediated proteolysis	F-box protein SKP2A isoform X1 [Arachis ipaensis]	RecName: Full=F-box protein SKP2A; AltName: Full=FBL5-like protein; Short=AtFBL5; AltName: Full=SKP2-like protein 1; Short=AtSKP2;1;	SubName: Full=Uncharacterized protein {ECO:0000313|EMBL:KRH53355.1, ECO:0000313|EnsemblPlants:GLYMA06G12640.4};	Leucine rich repeat proteins, some proteins contain F-box	GO:0005634,nucleus; GO:0019005,SCF ubiquitin ligase complex; GO:0004842,ubiquitin-protein transferase activity; GO:0009734,auxin-activated signaling pathway; GO:0071365,cellular response to auxin stimulus; GO:0010311,lateral root formation; GO:0051781,positive regulation of cell division; GO:0016567,protein ubiquitination; GO:0031146,SCF-dependent proteasomal ubiquitin-dependent protein catabolic…	PF13516.6:Leucine Rich repeat
gene-LOC112766595	4.69	3.4	3.68	0.62	0.23	0.64	-2.94037	5.57632e-14	1.35902e-12	down	NC_037634.1	32998118	33003845	+	LOC112766595	protein_coding	K02213 cell division control protein 6 | (RefSeq) cell division control protein 6 homolog B isoform X1 (A)	--	cell division control protein 6 homolog B isoform X1 [Arachis duranensis]	RecName: Full=Cell division control protein 6 homolog B {ECO:0000305}; Short=AtCDC6b {ECO:0000303|PubMed:11752380};	RecName: Full=Cell division control protein {ECO:0000256|PIRNR:PIRNR001767};	Pre-initiation complex, subunit CDC6, AAA+ superfamily ATPase	GO:0005634,nucleus; GO:0007049,cell cycle; GO:0051301,cell division; GO:0006270,DNA replication initiation	PF13401.6:AAA domain
gene-LOC112766598	2.91	3.34	2.01	0.27	0.1	0.2	-3.83923	1.48058e-12	2.9946e-11	down	NC_037634.1	134576966	134579273	-	LOC112766598	protein_coding	K06627 cyclin-A | (RefSeq) putative cyclin-A3-1 (A)	--	putative cyclin-A3-1 [Arachis ipaensis]	RecName: Full=Putative cyclin-A3-1; AltName: Full=G2/mitotic-specific cyclin-A3-1; Short=CycA3;1;	SubName: Full=Putative cyclin-A3-1 {ECO:0000313|EMBL:KYP70464.1};	G2/Mitotic-specific cyclin A	GO:0005634,nucleus; GO:0007049,cell cycle; GO:0051301,cell division	PF00134.23:Cyclin, N-terminal domain
gene-LOC112766737	4.5	4.39	5.19	2.23	1.75	2.31	-1.10623	3.84588e-05	0.000238478	down	NC_037634.1	134724152	134725527	-	LOC112766737	protein_coding	K14505 cyclin D3, plant | (RefSeq) cyclin-D3-3 (A)	ko04075: Plant hormone signal transduction	cyclin-D3-3 [Arachis ipaensis]	RecName: Full=Cyclin-D3-2; AltName: Full=G1/S-specific cyclin-D3-2; Short=CycD3;2;	SubName: Full=Carboxy-terminal domain cyclin {ECO:0000313|EMBL:AES73342.1};	G1/S-specific cyclin D	GO:0005634,nucleus; GO:0007049,cell cycle; GO:0051301,cell division; GO:0010444,guard mother cell differentiation; GO:0048316,seed development	PF00134.23:Cyclin, N-terminal domain
gene-LOC112767013	3.57	3.06	3.08	1.23	0.54	0.62	-1.9724	5.97683e-07	5.29698e-06	down	NC_037634.1	134582828	134584868	+	LOC112767013	protein_coding	K06627 cyclin-A | (RefSeq) putative cyclin-A3-1 (A)	--	putative cyclin-A3-1 [Arachis ipaensis]	RecName: Full=Putative cyclin-A3-1; AltName: Full=G2/mitotic-specific cyclin-A3-1; Short=CycA3;1;	SubName: Full=Mitotic cyclin a1-type {ECO:0000313|EMBL:BAA09464.1};	G2/Mitotic-specific cyclin A	GO:0005634,nucleus; GO:0007049,cell cycle; GO:0051301,cell division	PF00134.23:Cyclin, N-terminal domain
gene-LOC112767372	4.2	3.25	4.83	1.46	1.09	2.05	-1.35785	2.17302e-05	0.000142512	down	NC_037634.1	14383182	14386334	+	LOC112767372	protein_coding	K03364 cell division cycle 20-like protein 1, cofactor of APC complex | (RefSeq) protein FIZZY-RELATED 3 (A)	ko04120: Ubiquitin mediated proteolysis	protein FIZZY-RELATED 3 [Arachis ipaensis]	RecName: Full=Protein FIZZY-RELATED 3; AltName: Full=Cell cycle switch protein CCS52B;	SubName: Full=Uncharacterized protein {ECO:0000313|EMBL:ESW35409.1};	Anaphase promoting complex, Cdc20, Cdh1, and Ama1 subunits	GO:0010997,anaphase-promoting complex binding; GO:0097027,ubiquitin-protein transferase activator activity; GO:0007049,cell cycle; GO:0051301,cell division; GO:1904668,positive regulation of ubiquitin protein ligase activity; GO:0016567,protein ubiquitination	PF00400.32:WD domain, G-beta repeat
gene-LOC112770921	4.63	3.16	3.46	1.95	1.09	2.23	-1.04136	0.000726476	0.00328777	down	NC_037635.1	124645636	124657151	-	LOC112770921	protein_coding	K06674 structural maintenance of chromosome 2 | (RefSeq) structural maintenance of chromosomes protein 2-1 (A)	--	structural maintenance of chromosomes protein 2-1 [Arachis ipaensis]	RecName: Full=Structural maintenance of chromosomes protein 2-1; Short=AtSMC2-1; AltName: Full=Chromosome-associated protein E-1; Short=AtCAP-E1; AltName: Full=Protein TITAN 3;	RecName: Full=Structural maintenance of chromosomes protein {ECO:0000256|PIRNR:PIRNR005719};	Structural maintenance of chromosome protein 2 (chromosome condensation complex Condensin, subunit E)	GO:0000796,condensin complex; GO:0005634,nucleus; GO:0005524,ATP binding; GO:0005215,transporter activity; GO:0051301,cell division; GO:0030261,chromosome condensation; GO:0051321,meiotic cell cycle	PF02463.19:RecF/RecN/SMC N terminal domain
gene-LOC112771736	4.22	5.57	6.01	2.32	2.68	1.91	-1.12684	3.38507e-06	2.62029e-05	down	NC_037635.1	128232950	128242911	-	LOC112771736	protein_coding	K06627 cyclin-A | (RefSeq) cyclin-A2-1 (A)	--	cyclin-A2-1 [Arachis duranensis]	RecName: Full=Cyclin-A2-1; AltName: Full=Cyc3a-At; AltName: Full=Cyclin-3a; AltName: Full=G2/mitotic-specific cyclin-A2-1; Short=CycA2;1;	SubName: Full=Cyclin-A2-2 {ECO:0000313|EMBL:KHN16490.1};	G2/Mitotic-specific cyclin A	GO:0005634,nucleus; GO:0007049,cell cycle; GO:0051301,cell division	PF00134.23:Cyclin, N-terminal domain
gene-LOC112776261	6.17	4.99	5.63	2.04	1.08	1.67	-1.75885	1.17978e-09	1.61618e-08	down	NC_037636.1	155886328	155888273	+	LOC112776261	protein_coding	K14505 cyclin D3, plant | (RefSeq) cyclin-D3-1 (A)	ko04075: Plant hormone signal transduction	cyclin-D3-1 [Arachis ipaensis]	RecName: Full=Cyclin-D3-1; AltName: Full=Cyclin-delta-3; Short=Cyclin-d3; AltName: Full=G1/S-specific cyclin-D3-1; Short=CycD3;1;	SubName: Full=cyclin-D3-1 {ECO:0000313|RefSeq:XP_014514931.1};	G1/S-specific cyclin D	GO:0005634,nucleus; GO:0051301,cell division; GO:0000082,G1/S transition of mitotic cell cycle; GO:0010444,guard mother cell differentiation; GO:0009735,response to cytokinin; GO:0009744,response to sucrose; GO:0048316,seed development	PF00134.23:Cyclin, N-terminal domain
gene-LOC112776526	5.06	4.39	3.83	6.99	10.44	9.78	1.09956	1.46043e-06	1.20411e-05	up	NC_037636.1	12098723	12109212	+	LOC112776526	protein_coding	K17065 dynamin 1-like protein [EC:3.6.5.5] | (RefSeq) dynamin GTPase (A)	--	dynamin-related protein 1E [Arachis ipaensis]	RecName: Full=Dynamin-related protein 1E; AltName: Full=Dynamin-like protein 4; AltName: Full=Dynamin-like protein DLP2; AltName: Full=Dynamin-like protein E;	SubName: Full=Dynamin-related protein 1E {ECO:0000313|EMBL:KYP56256.1}; EC=3.6.5.5 {ECO:0000313|EMBL:KYP56256.1};	Vacuolar sorting protein VPS1, dynamin, and related proteins	GO:0005874,microtubule; GO:0005739,mitochondrion; GO:0009524,phragmoplast; GO:0005886,plasma membrane; GO:0009506,plasmodesma; GO:0005774,vacuolar membrane; GO:0005773,vacuole; GO:0005525,GTP binding; GO:0003924,GTPase activity; GO:0008017,microtubule binding; GO:0007049,cell cycle; GO:0051301,cell division; GO:0050832,defense response to fungus; GO:0000266,mitochondrial fission; GO:0046686,respo…	PF01031.20:Dynamin central region
gene-LOC112777288	0.91	0.74	0.89	0.58	0.35	0.27	-1.02114	0.00762207	0.0250293	down	NC_037636.1	133978480	133984591	-	LOC112777288	protein_coding	K14510 serine/threonine-protein kinase CTR1 [EC:2.7.11.1] | (RefSeq) serine/threonine-protein kinase CTR1-like (A)	ko04016: MAPK signaling pathway - plant; ko04075: Plant hormone signal transduction	uncharacterized protein LOC107619554 [Arachis ipaensis]	RecName: Full=Serine/threonine-protein kinase CTR1 {ECO:0000303|PubMed:8431946}; EC=2.7.11.1 {ECO:0000305}; AltName: Full=Protein CONSTITUTIVE TRIPLE RESPONSE1 {ECO:0000303|PubMed:8431946};	SubName: Full=Uncharacterized protein {ECO:0000313|EMBL:KRG92205.1, ECO:0000313|EnsemblPlants:GLYMA20G33970.2};	Tyrosine kinase specific for activated (GTP-bound) p21cdc42Hs	GO:0005789,endoplasmic reticulum membrane; GO:0005524,ATP binding; GO:0004674,protein serine/threonine kinase activity; GO:0004712,protein serine/threonine/tyrosine kinase activity; GO:0004871,NA; GO:0071281,cellular response to iron ion; GO:0009873,ethylene-activated signaling pathway; GO:0009686,gibberellin biosynthetic process; GO:0010105,negative regulation of ethylene-activated signaling pat…	PF07714.17:Protein tyrosine kinase
gene-LOC112779475	1.53	0.95	0.97	0.32	0.34	0.48	-1.53478	0.000732837	0.00331152	down	NC_037636.1	2177390	2182867	+	LOC112779475	protein_coding	K06627 cyclin-A | (RefSeq) cyclin-A2-4 isoform X1 (A)	--	cyclin-A2-4 isoform X1 [Arachis ipaensis]	RecName: Full=Cyclin-A2-4; AltName: Full=G2/mitotic-specific cyclin-A2-4; Short=CycA2;4;	SubName: Full=cyclin-A2-4 {ECO:0000313|RefSeq:XP_014515066.1, ECO:0000313|RefSeq:XP_014515067.1};	G2/Mitotic-specific cyclin A	GO:0005634,nucleus; GO:0007049,cell cycle; GO:0051301,cell division; GO:0008283,cell proliferation; GO:0010374,stomatal complex development	PF00134.23:Cyclin, N-terminal domain
gene-LOC112780065	1.84	2.06	2.42	0.9	0.43	1.22	-1.25831	0.00141606	0.00588307	down	NC_037636.1	155313793	155316674	+	LOC112780065	protein_coding	K00924 kinase [EC:2.7.1.-] | (RefSeq) receptor protein kinase CLAVATA1-like (A)	--	receptor protein kinase-like protein ZAR1 [Arachis ipaensis]	RecName: Full=Receptor protein kinase-like protein ZAR1 {ECO:0000303|PubMed:27014878}; EC=2.7.11.1 {ECO:0000305}; AltName: Full=Protein ZYGOTIC ARREST 1 {ECO:0000303|PubMed:27014878}; Flags: Precursor;	SubName: Full=Uncharacterized protein {ECO:0000313|EMBL:KRH35896.1, ECO:0000313|EnsemblPlants:GLYMA10G41650.1};	--	GO:0009507,chloroplast; GO:0009570,chloroplast stroma; GO:0016021,integral component of membrane; GO:0009505,plant-type cell wall; GO:0005886,plasma membrane; GO:0090406,pollen tube; GO:0005524,ATP binding; GO:0016301,kinase activity; GO:0004674,protein serine/threonine kinase activity; GO:0046777,protein autophosphorylation; GO:0010070,zygote asymmetric cell division; GO:0010069,zygote asymmetri…	PF00069.25:Protein kinase domain
gene-LOC112783613	5.23	5.04	5.3	0.81	0.91	0.7	-2.61079	5.4913e-22	3.33847e-20	down	NC_037637.1	5732301	5734498	+	LOC112783613	protein_coding	K18812 cyclin D6, plant | (RefSeq) putative cyclin-D6-1 (A)	--	putative cyclin-D6-1 [Arachis ipaensis]	RecName: Full=Putative cyclin-D6-1; AltName: Full=G1/S-specific cyclin-D6-1; Short=CycD6;1;	SubName: Full=Uncharacterized protein {ECO:0000313|EMBL:KRH10729.1, ECO:0000313|EnsemblPlants:GLYMA15G07171.1};	G1/S-specific cyclin D	GO:0005634,nucleus; GO:0007049,cell cycle; GO:0051301,cell division; GO:0051726,regulation of cell cycle	PF00134.23:Cyclin, N-terminal domain
gene-LOC112783744	3.75	2.73	2.54	1.27	1.69	1.23	-1.03872	0.000303081	0.00152015	down	NC_037637.1	139518862	139524411	-	LOC112783744	protein_coding	K23408 cell division cycle-associated protein 7 | (RefSeq) hypothetical protein (A)	--	uncharacterized protein LOC107623511 isoform X1 [Arachis ipaensis]	--	SubName: Full=Cell division cycle-associated 7-like protein {ECO:0000313|EMBL:KHN47657.1};	--	GO:0051301,cell division	PF10497.9:Zinc-finger domain of monoamine-oxidase A repressor R1
gene-LOC112783936	1.64	1.54	1.32	0.91	0.34	0.53	-1.28914	0.00137684	0.00573903	down	NC_037637.1	136782645	136788696	+	LOC112783936	protein_coding	--	--	uncharacterized protein LOC107621369 [Arachis ipaensis]	RecName: Full=Centromere protein C {ECO:0000303|PubMed:15329494}; Short=AtCENP-C {ECO:0000303|PubMed:15329494}; Short=CENP-C {ECO:0000303|PubMed:15329494}; Short=CENP-C homolog {ECO:0000303|PubMed:15329494};	SubName: Full=Uncharacterized protein {ECO:0000313|EMBL:KRH23495.1, ECO:0000313|EnsemblPlants:GLYMA13G43740.3};	--	GO:0000775,chromosome, centromeric region; GO:0000778,condensed nuclear chromosome kinetochore; GO:0000776,kinetochore; GO:0005634,nucleus; GO:0019237,centromeric DNA binding; GO:0051315,attachment of mitotic spindle microtubules to kinetochore; GO:0051455,attachment of spindle microtubules to kinetochore involved in homologous chromosome segregation; GO:0051301,cell division; GO:0051382,kinetoch…	--
gene-LOC112783972	8.73	7.42	9.15	2.67	1.36	4.13	-1.57815	1.10315e-05	7.71206e-05	down	NC_037637.1	138347386	138350789	-	LOC112783972	protein_coding	K21777 G2/mitotic-specific cyclin-B, other | (RefSeq) G2/mitotic-specific cyclin S13-7 (A)	--	G2/mitotic-specific cyclin S13-7 [Arachis ipaensis]	RecName: Full=G2/mitotic-specific cyclin S13-6; AltName: Full=B-like cyclin;	SubName: Full=Mitotic cyclin {ECO:0000313|EMBL:CAA99990.1};	Cyclin B and related kinase-activating proteins	GO:0005634,nucleus; GO:0007049,cell cycle; GO:0051301,cell division	PF00134.23:Cyclin, N-terminal domain
gene-LOC112784586	7.85	6.96	4.35	0.58	0.25	1.88	-2.77808	2.18554e-06	1.74999e-05	down	NC_037637.1	103963136	103967403	-	LOC112784586	protein_coding	--	--	mini-chromosome maintenance complex-binding protein [Arachis ipaensis]	RecName: Full=Mini-chromosome maintenance complex-binding protein; Short=MCM-BP; Short=MCM-binding protein; AltName: Full=Protein E2F TARGET GENE 1;	SubName: Full=Uncharacterized protein {ECO:0000313|EMBL:OIV98065.1};	Conserved membrane protein	GO:0009941,chloroplast envelope; GO:0042555,MCM complex; GO:0000790,nuclear chromatin; GO:0005634,nucleus; GO:0003682,chromatin binding; GO:0051301,cell division; GO:0006260,DNA replication; GO:0006261,DNA-dependent DNA replication; GO:0006301,postreplication repair; GO:0007062,sister chromatid cohesion	PF09739.9:Mini-chromosome maintenance replisome factor
gene-LOC112784606	4.24	2.13	3.14	1.27	1.14	1.15	-1.34937	0.000287422	0.00145122	down	NC_037637.1	10767607	10769133	+	LOC112784606	protein_coding	K08486 syntaxin 1B/2/3 | (RefSeq) syntaxin-related protein KNOLLE (A)	ko04130: SNARE interactions in vesicular transport	syntaxin-related protein KNOLLE [Arachis ipaensis]	RecName: Full=Syntaxin-related protein KNOLLE; AltName: Full=Syntaxin-111; Short=AtSYP111;	SubName: Full=Uncharacterized protein {ECO:0000313|EMBL:KRH08461.1, ECO:0000313|EnsemblPlants:GLYMA16G26710.1};	SNARE protein Syntaxin 1 and related proteins	GO:0009504,cell plate; GO:0012505,endomembrane system; GO:0016021,integral component of membrane; GO:0009524,phragmoplast; GO:0005886,plasma membrane; GO:0009506,plasmodesma; GO:0031201,SNARE complex; GO:0005484,SNAP receptor activity; GO:0000149,SNARE binding; GO:0007049,cell cycle; GO:0051301,cell division; GO:0006887,exocytosis; GO:0006886,intracellular protein transport; GO:0048278,vesicle do…	PF00804.25:Syntaxin
gene-LOC112785141	6.89	8.96	7.56	2.7	1.79	2.48	-1.6967	1.32839e-11	2.38145e-10	down	NC_037637.1	117624049	117626699	+	LOC112785141	protein_coding	--	--	protein POLAR LOCALIZATION DURING ASYMMETRIC DIVISION AND REDISTRIBUTION-like [Arachis ipaensis]	RecName: Full=Protein POLAR LOCALIZATION DURING ASYMMETRIC DIVISION AND REDISTRIBUTION;	SubName: Full=Uncharacterized protein {ECO:0000313|EMBL:KRH61666.1};	--	GO:0005938,cell cortex; GO:0071944,cell periphery; GO:0005737,cytoplasm; GO:0008356,asymmetric cell division	--
gene-LOC112785179	1.73	1.95	1.76	0.46	0.38	0.77	-1.71274	0.000670826	0.00306423	down	NC_037637.1	14972732	14974855	+	LOC112785179	protein_coding	K02537 mitotic spindle assembly checkpoint protein MAD2 | (RefSeq) mitotic spindle checkpoint protein MAD2 (A)	--	mitotic spindle checkpoint protein MAD2 [Arachis duranensis]	RecName: Full=Mitotic spindle checkpoint protein MAD2 {ECO:0000303|PubMed:19710914}; AltName: Full=Mitotic arrest deficient protein 2;	SubName: Full=Mitotic spindle checkpoint protein MAD2 {ECO:0000313|EMBL:KYP34162.1};	Spindle assembly checkpoint protein	GO:0010369,chromocenter; GO:0000777,condensed chromosome kinetochore; GO:0005737,cytoplasm; GO:0000776,kinetochore; GO:0005828,kinetochore microtubule; GO:0005635,nuclear envelope; GO:0005634,nucleus; GO:0005876,spindle microtubule; GO:0051301,cell division; GO:0007094,mitotic spindle assembly checkpoint; GO:0007346,regulation of mitotic cell cycle	PF02301.18:HORMA domain
gene-LOC112789451	16.76	27.68	26.05	11.48	8.62	12.01	-1.07503	2.5328e-06	2.00377e-05	down	NC_037620.1	10648423	10653170	-	LOC112789451	protein_coding	K00924 kinase [EC:2.7.1.-] | (RefSeq) leucine-rich repeat receptor-like kinase protein FLORAL ORGAN NUMBER1 (A)	--	leucine-rich repeat receptor-like protein kinase TDR [Arachis duranensis]	RecName: Full=Leucine-rich repeat receptor-like protein kinase TDR; EC=2.7.11.1; AltName: Full=Protein PHLOEM INTERCALATED WITH XYLEM {ECO:0000303|PubMed:17570668}; AltName: Full=Tracheary element differentiation inhibitory factor receptor {ECO:0000303|PubMed:18812507}; Short=AtTDR {ECO:0000303|PubMed:18812507}; Short=TDIF receptor {ECO:0000303|PubMed:18812507}; Flags: Precursor;	SubName: Full=Uncharacterized protein {ECO:0000313|EMBL:KRH23822.1, ECO:0000313|EnsemblPlants:GLYMA12G00890.1};	--	GO:0016021,integral component of membrane; GO:0005886,plasma membrane; GO:0005524,ATP binding; GO:0004674,protein serine/threonine kinase activity; GO:0051301,cell division; GO:0010087,phloem or xylem histogenesis; GO:0010067,procambium histogenesis; GO:0010223,secondary shoot formation; GO:0010089,xylem development	PF00069.25:Protein kinase domain
gene-LOC112789571	1.55	0.66	1.26	0.32	0.15	0.33	-2.05376	0.000106928	0.00059828	down	NC_037620.1	13116153	13121014	+	LOC112789571	protein_coding	K06676 condensin complex subunit 2 | (RefSeq) condensin complex subunit 2 (A)	--	condensin complex subunit 2 [Arachis duranensis]	RecName: Full=Condensin complex subunit 2; AltName: Full=Chromosome-associated protein H; Short=AtCAP-H; AltName: Full=Non-SMC condensin I complex subunit H; AltName: Full=Protein EMBRYO DEFECTIVE 2795;	RecName: Full=Condensin complex subunit 2 {ECO:0000256|PIRNR:PIRNR017126};	Chromosome condensation complex Condensin, subunit H	GO:0000793,condensed chromosome; GO:0005737,cytoplasm; GO:0000799,nuclear condensin complex; GO:0003682,chromatin binding; GO:0072587,DNA topoisomerase (ATP-hydrolyzing) activator activity; GO:0044547,DNA topoisomerase binding; GO:0051301,cell division; GO:0007076,mitotic chromosome condensation	PF05786.14:Condensin complex subunit 2
gene-LOC112789818	1.9	0.8	1.63	0.35	0.57	0.49	-1.54363	0.000836851	0.00372097	down	NC_037620.1	21777114	21781799	+	LOC112789818	protein_coding	K16812 targeting protein for Xklp2 | (RefSeq) protein TPX2 (A)	--	protein TPX2 [Arachis duranensis]	RecName: Full=Protein TPX2; Short=AtTPX2; AltName: Full=Targeting protein for XKLP2;	SubName: Full=Uncharacterized protein {ECO:0000313|EMBL:OIW06007.1};	--	GO:0009941,chloroplast envelope; GO:0005874,microtubule; GO:0005654,nucleoplasm; GO:0005634,nucleus; GO:0009524,phragmoplast; GO:0005819,spindle; GO:0008017,microtubule binding; GO:0032147,activation of protein kinase activity; GO:0051301,cell division; GO:0000278,mitotic cell cycle; GO:0090307,mitotic spindle assembly; GO:0060236,regulation of mitotic spindle organization; GO:0051225,spindle ass…	PF12214.8:Cell cycle regulated microtubule associated protein
gene-LOC112790142	3.61	3.27	4.2	1.51	1.53	1.77	-1.14325	5.09318e-08	5.43581e-07	down	NC_037620.1	31541748	31545192	+	LOC112790142	protein_coding	K00924 kinase [EC:2.7.1.-] | (RefSeq) receptor protein kinase CLAVATA1-like (A)	--	leucine-rich repeat receptor-like protein kinase TDR isoform X1 [Arachis duranensis]	RecName: Full=Leucine-rich repeat receptor-like protein kinase TDR; EC=2.7.11.1; AltName: Full=Protein PHLOEM INTERCALATED WITH XYLEM {ECO:0000303|PubMed:17570668}; AltName: Full=Tracheary element differentiation inhibitory factor receptor {ECO:0000303|PubMed:18812507}; Short=AtTDR {ECO:0000303|PubMed:18812507}; Short=TDIF receptor {ECO:0000303|PubMed:18812507}; Flags: Precursor;	SubName: Full=Leucine-rich repeat receptor-like protein kinase TDR {ECO:0000313|EMBL:KHN20425.1}; EC=2.7.1.- {ECO:0000313|EMBL:KHN20425.1};	--	GO:0016021,integral component of membrane; GO:0005886,plasma membrane; GO:0005524,ATP binding; GO:0004674,protein serine/threonine kinase activity; GO:0051301,cell division; GO:0010087,phloem or xylem histogenesis; GO:0010067,procambium histogenesis; GO:0010223,secondary shoot formation; GO:0010089,xylem development	PF13855.6:Leucine rich repeat
gene-LOC112791037	24.22	22.9	19.34	8.14	6.83	7.08	-1.53272	2.83085e-21	1.5996e-19	down	NC_037620.1	117696071	117699848	-	LOC112791037	protein_coding	K19996 phosphatidylinositol transfer protein SFH5 | (RefSeq) patellin-3-like (A)	--	patellin-3 [Arachis duranensis]	RecName: Full=Patellin-3;	SubName: Full=Uncharacterized protein {ECO:0000313|EMBL:OIW18242.1};	Phosphatidylinositol transfer protein SEC14 and related proteins	GO:0005737,cytoplasm; GO:0005886,plasma membrane; GO:0008289,lipid binding; GO:0007049,cell cycle; GO:0051301,cell division	PF00650.20:CRAL/TRIO domain
gene-LOC112791139	1.24	0.78	0.51	0.12	0.17	0.34	-1.95454	0.000289646	0.00146068	down	NC_037620.1	121348699	121357211	-	LOC112791139	protein_coding	--	--	protein TONSOKU isoform X1 [Arachis duranensis]	RecName: Full=Protein TONSOKU; AltName: Full=Protein BRUSHY 1; AltName: Full=Protein MGOUN 3;	SubName: Full=Uncharacterized protein {ECO:0000313|EMBL:KRH43394.1, ECO:0000313|EnsemblPlants:GLYMA08G15560.1};	FOG: TPR repeat	GO:0016020,membrane; GO:0005654,nucleoplasm; GO:0005634,nucleus; GO:0051301,cell division; GO:0016569,covalent chromatin modification; GO:0000086,G2/M transition of mitotic cell cycle; GO:0009933,meristem structural organization; GO:0009934,regulation of meristem structural organization	PF13424.6:Tetratricopeptide repeat
gene-LOC112791353	3.19	2.54	2.34	0.87	0.44	0.97	-1.77406	4.46838e-07	4.04798e-06	down	NC_037620.1	126100947	126105967	-	LOC112791353	protein_coding	K10405 kinesin family member C1 | (RefSeq) kinesin-like protein KIN-14C isoform X1 (A)	--	kinesin-like protein KIN-14C isoform X1 [Arachis duranensis]	RecName: Full=Kinesin-like protein KIN-14C {ECO:0000305}; AltName: Full=AtKIN14a {ECO:0000303|PubMed:18088313}; AltName: Full=Kinesin-like protein KatA {ECO:0000303|PubMed:8492804, ECO:0000303|PubMed:8597656};	RecName: Full=Kinesin-like protein {ECO:0000256|RuleBase:RU000394};	Kinesin (KAR3 subfamily)	GO:0000777,condensed chromosome kinetochore; GO:0005737,cytoplasm; GO:0005874,microtubule; GO:0005872,minus-end kinesin complex; GO:0005634,nucleus; GO:0009524,phragmoplast; GO:0005819,spindle; GO:0005524,ATP binding; GO:0008569,ATP-dependent microtubule motor activity, minus-end-directed; GO:0008017,microtubule binding; GO:0009971,anastral spindle assembly involved in male meiosis; GO:0051301,ce…	PF00225.23:Kinesin motor domain
gene-LOC112791673	1.31	0.75	1.49	23.67	23.42	9.84	4.0749	5.27402e-20	2.58092e-18	up	NC_037620.1	131219508	131223202	+	LOC112791673	protein_coding	K16812 targeting protein for Xklp2 | (RefSeq) protein TPX2-like isoform X1 (A)	--	uncharacterized protein LOC107481023 isoform X1 [Arachis duranensis]	RecName: Full=Protein TPX2; Short=AtTPX2; AltName: Full=Targeting protein for XKLP2;	SubName: Full=uncharacterized protein LOC106757225 isoform X1 {ECO:0000313|RefSeq:XP_014495335.1};	--	GO:0009941,chloroplast envelope; GO:0005874,microtubule; GO:0005654,nucleoplasm; GO:0005634,nucleus; GO:0009524,phragmoplast; GO:0005819,spindle; GO:0008017,microtubule binding; GO:0032147,activation of protein kinase activity; GO:0051301,cell division; GO:0000278,mitotic cell cycle; GO:0090307,mitotic spindle assembly; GO:0060236,regulation of mitotic spindle organization; GO:0051225,spindle ass…	PF06886.11:Targeting protein for Xklp2 (TPX2)
gene-LOC112792762	0.85	0.4	0.53	0.23	0.06	0.02	-2.49512	0.00170088	0.00688504	down	NC_037620.1	143480777	143489609	+	LOC112792762	protein_coding	K16055 trehalose 6-phosphate synthase/phosphatase [EC:2.4.1.15 3.1.3.12] | (RefSeq) alpha,alpha-trehalose-phosphate synthase [UDP-forming] 1-like (A)	ko00500: Starch and sucrose metabolism	alpha,alpha-trehalose-phosphate synthase [UDP-forming]	RecName: Full=Alpha,alpha-trehalose-phosphate synthase [UDP-forming] 1; EC=2.4.1.15; AltName: Full=Trehalose-6-phosphate synthase 1; Short=AtTPS1;	SubName: Full=Uncharacterized protein {ECO:0000313|EMBL:KRH59049.1, ECO:0000313|EnsemblPlants:GLYMA05G29651.1};	Trehalose-6-phosphate synthase component TPS1 and related subunits	GO:0005618,cell wall; GO:0005576,extracellular region; GO:0005773,vacuole; GO:0003825,alpha,alpha-trehalose-phosphate synthase (UDP-forming) activity; GO:0016791,phosphatase activity; GO:0051301,cell division; GO:0009793,embryo development ending in seed dormancy; GO:0009832,plant-type cell wall biogenesis; GO:0010182,sugar mediated signaling pathway; GO:0005992,trehalose biosynthetic process; GO…	PF00982.21:Glycosyltransferase family 20
gene-LOC112796223	10.07	7.49	8.86	2.63	3.52	4.82	-1.20563	7.67218e-06	5.5374e-05	down	NC_037621.1	10463209	10465302	-	LOC112796223	protein_coding	K19996 phosphatidylinositol transfer protein SFH5 | (RefSeq) patellin-3 (A)	--	patellin-4 [Arachis ipaensis]	RecName: Full=Patellin-4;	SubName: Full=Uncharacterized protein {ECO:0000313|EMBL:BAT87715.1};	Phosphatidylinositol transfer protein SEC14 and related proteins	GO:0005829,cytosol; GO:0005634,nucleus; GO:0005886,plasma membrane; GO:0008289,lipid binding; GO:0007049,cell cycle; GO:0051301,cell division	PF00650.20:CRAL/TRIO domain
gene-LOC112796683	2.84	1.43	2.86	0.91	0.71	0.97	-1.39899	0.000363578	0.00178594	down	NC_037618.1	11415188	11417634	+	LOC112796683	protein_coding	K14152 phosphoribosyl-ATP pyrophosphohydrolase / phosphoribosyl-AMP cyclohydrolase / histidinol dehydrogenase [EC:3.6.1.31 3.5.4.19 1.1.1.23] | (RefSeq) uncharacterized protein LOC111783531 (A)	ko00340: Histidine metabolism; ko01230: Biosynthesis of amino acids	protein POLLENLESS 3-LIKE 2 [Arachis duranensis]	RecName: Full=Protein POLLENLESS 3-LIKE 2 {ECO:0000303|Ref.5};	SubName: Full=Uncharacterized protein {ECO:0000313|EMBL:KHN04727.1};	--	GO:0005634,nucleus; GO:0007049,cell cycle; GO:0051301,cell division	PF14559.6:Tetratricopeptide repeat
gene-LOC112797143	1.77	1.01	1.7	0.63	0.31	0.38	-1.71488	0.000393787	0.00191468	down	NC_037618.1	12054154	12057683	-	LOC112797143	protein_coding	K21777 G2/mitotic-specific cyclin-B, other | (RefSeq) G2/mitotic-specific cyclin-2 isoform X1 (A)	--	G2/mitotic-specific cyclin-2 isoform X1 [Arachis duranensis]	RecName: Full=G2/mitotic-specific cyclin-2; AltName: Full=B-like cyclin; AltName: Full=CycMs2;	SubName: Full=Uncharacterized protein {ECO:0000313|EMBL:KRH76553.1, ECO:0000313|EnsemblPlants:GLYMA01G36430.2};	Cyclin B and related kinase-activating proteins	GO:0005634,nucleus; GO:0007049,cell cycle; GO:0051301,cell division	PF00134.23:Cyclin, N-terminal domain
gene-LOC112797647	2.93	2	1.17	0.27	0.45	0.49	-2.26461	0.000356395	0.00175521	down	NC_037621.1	120600209	120602041	-	LOC112797647	protein_coding	K01255 leucyl aminopeptidase [EC:3.4.11.1] | (RefSeq) leucyl aminopeptidase (A)	ko00480: Glutathione metabolism	cyclin-U4-1 [Arachis ipaensis]	RecName: Full=Cyclin-U4-1; Short=CycU4;1; AltName: Full=Cyclin-P4.1; Short=CycP4;1;	SubName: Full=Cyclin-U4-1 {ECO:0000313|EMBL:KHN22156.1};	Cyclin	GO:0019901,protein kinase binding; GO:0007049,cell cycle; GO:0051301,cell division; GO:0000079,regulation of cyclin-dependent protein serine/threonine kinase activity	PF08613.11:Cyclin
gene-LOC112800456	1.51	1.76	1.72	0.52	0.31	1.17	-1.26987	0.0129038	0.0390252	down	NC_037618.1	21358302	21360796	+	LOC112800456	protein_coding	K14494 DELLA protein | (RefSeq) DELLA protein GAI-like (A)	ko04075: Plant hormone signal transduction	protein SHORT-ROOT-like [Arachis duranensis]	RecName: Full=Protein SHORT-ROOT; Short=AtSHR; AltName: Full=GRAS family protein 26; Short=AtGRAS-26; AltName: Full=Protein SHOOT GRAVITROPISM 7;	SubName: Full=Uncharacterized protein {ECO:0000313|EMBL:KRH28353.1, ECO:0000313|EnsemblPlants:GLYMA11G05110.1};	--	GO:0005769,early endosome; GO:0005770,late endosome; GO:0005634,nucleus; GO:0055037,recycling endosome; GO:0003700,DNA-binding transcription factor activity; GO:0043565,sequence-specific DNA binding; GO:0008356,asymmetric cell division; GO:0055072,iron ion homeostasis; GO:0048366,leaf development; GO:0045930,negative regulation of mitotic cell cycle; GO:0009956,radial pattern formation; GO:003235…	PF03514.14:GRAS domain family
gene-LOC112800546	1.87	1.25	1.97	0.29	0.62	0.55	-1.72167	5.21073e-05	0.000313812	down	NC_037622.1	7705126	7707861	-	LOC112800546	protein_coding	K14505 cyclin D3, plant | (RefSeq) cyclin-D3-2 (A)	ko04075: Plant hormone signal transduction	cyclin-D3-2 [Arachis duranensis]	RecName: Full=Cyclin-D3-2; AltName: Full=G1/S-specific cyclin-D3-2; Short=CycD3;2;	SubName: Full=cyclin-D3-3 {ECO:0000313|RefSeq:XP_004509104.1};	G1/S-specific cyclin D	GO:0005634,nucleus; GO:0007049,cell cycle; GO:0051301,cell division; GO:0010444,guard mother cell differentiation; GO:0048316,seed development	PF00134.23:Cyclin, N-terminal domain
gene-LOC112800856	1	0.78	0.79	0.24	0.28	0.09	-1.98265	0.000631125	0.00290711	down	NC_037622.1	13093651	13098717	-	LOC112800856	protein_coding	K16812 targeting protein for Xklp2 | (RefSeq) protein TPX2 (A)	--	protein TPX2 isoform X1 [Arachis duranensis]	RecName: Full=Protein TPX2; Short=AtTPX2; AltName: Full=Targeting protein for XKLP2;	SubName: Full=Uncharacterized protein {ECO:0000313|EMBL:KRH77443.1};	--	GO:0009941,chloroplast envelope; GO:0005874,microtubule; GO:0005654,nucleoplasm; GO:0005634,nucleus; GO:0009524,phragmoplast; GO:0005819,spindle; GO:0008017,microtubule binding; GO:0032147,activation of protein kinase activity; GO:0051301,cell division; GO:0000278,mitotic cell cycle; GO:0090307,mitotic spindle assembly; GO:0060236,regulation of mitotic spindle organization; GO:0051225,spindle ass…	PF12214.8:Cell cycle regulated microtubule associated protein
gene-LOC112801057	22.27	28.87	20.18	8.32	10.02	10.42	-1.24995	2.33531e-10	3.56502e-09	down	NC_037622.1	29158287	29162967	+	LOC112801057	protein_coding	K18810 cyclin D1/2/4, plant | (RefSeq) cyclin-D1-1 isoform X1 (A)	--	cyclin-D1-1 isoform X1 [Arachis duranensis]	RecName: Full=Cyclin-D1-1; AltName: Full=Cyclin-delta-1; Short=Cyclin-d1; AltName: Full=G1/S-specific cyclin-D1-1; Short=CycD1;1;	SubName: Full=Cyclin-D1-1 {ECO:0000313|EMBL:KHN28667.1};	G1/S-specific cyclin D	GO:0005634,nucleus; GO:0007049,cell cycle; GO:0051301,cell division	PF00134.23:Cyclin, N-terminal domain
gene-LOC112801355	1.88	1.29	2.14	0.82	0.53	0.89	-1.19033	0.0025873	0.00990877	down	NC_037622.1	39229780	39231966	+	LOC112801355	protein_coding	K03363 cell division cycle 20, cofactor of APC complex | (RefSeq) cell division cycle 20.2, cofactor of APC complex (A)	ko04120: Ubiquitin mediated proteolysis	cell division cycle 20.2, cofactor of APC complex [Arachis duranensis]	RecName: Full=Cell division cycle 20.1, cofactor of APC complex; Short=AtCDC20.1;	SubName: Full=Uncharacterized protein {ECO:0000313|EMBL:KRH77717.1, ECO:0000313|EnsemblPlants:GLYMA01G43980.1};	Anaphase promoting complex, Cdc20, Cdh1, and Ama1 subunits	GO:0033597,mitotic checkpoint complex; GO:0005634,nucleus; GO:0010997,anaphase-promoting complex binding; GO:0019900,kinase binding; GO:0097027,ubiquitin-protein transferase activator activity; GO:0007049,cell cycle; GO:0051301,cell division; GO:1904668,positive regulation of ubiquitin protein ligase activity; GO:0016567,protein ubiquitination	PF00400.32:WD domain, G-beta repeat
gene-LOC112801536	1.76	1.5	1.58	0.56	0.4	0.6	-1.57906	1.55867e-06	1.28004e-05	down	NC_037622.1	44841339	44845984	-	LOC112801536	protein_coding	K16812 targeting protein for Xklp2 | (RefSeq) protein TPX2-like (A)	--	protein TPX2-like [Arachis duranensis]	RecName: Full=Protein TPX2; Short=AtTPX2; AltName: Full=Targeting protein for XKLP2;	SubName: Full=Uncharacterized protein {ECO:0000313|EMBL:OIW06007.1};	--	GO:0009941,chloroplast envelope; GO:0005874,microtubule; GO:0005654,nucleoplasm; GO:0005634,nucleus; GO:0009524,phragmoplast; GO:0005819,spindle; GO:0008017,microtubule binding; GO:0032147,activation of protein kinase activity; GO:0051301,cell division; GO:0000278,mitotic cell cycle; GO:0090307,mitotic spindle assembly; GO:0060236,regulation of mitotic spindle organization; GO:0051225,spindle ass…	PF12214.8:Cell cycle regulated microtubule associated protein
gene-LOC112802413	4.36	3.08	2.93	1.74	0.5	1.86	-1.28961	0.00557473	0.0191709	down	NC_037622.1	104230396	104234549	-	LOC112802413	protein_coding	K02325 DNA polymerase epsilon subunit 2 [EC:2.7.7.7] | (RefSeq) DNA polymerase epsilon subunit B (A)	ko03030: DNA replication; ko03410: Base excision repair; ko03420: Nucleotide excision repair	DNA polymerase epsilon subunit B [Arachis duranensis]	RecName: Full=DNA polymerase epsilon subunit B; EC=2.7.7.7; AltName: Full=DNA polymerase II subunit 2 {ECO:0000305}; Short=AtDPB2 {ECO:0000303|PubMed:16212602}; AltName: Full=Protein CYCLOPS 2 {ECO:0000303|PubMed:16212602};	RecName: Full=DNA polymerase epsilon subunit {ECO:0000256|PIRNR:PIRNR000799}; EC=2.7.7.7 {ECO:0000256|PIRNR:PIRNR000799}; AltName: Full=DNA polymerase II subunit 2 {ECO:0000256|PIRNR:PIRNR000799};	DNA polymerase epsilon, subunit B	GO:0008622,epsilon DNA polymerase complex; GO:0003677,DNA binding; GO:0070182,DNA polymerase binding; GO:0003887,DNA-directed DNA polymerase activity; GO:0007049,cell cycle; GO:0006261,DNA-dependent DNA replication; GO:0009793,embryo development ending in seed dormancy; GO:0042276,error-prone translesion synthesis; GO:0051781,positive regulation of cell division	PF04042.16:DNA polymerase alpha/epsilon subunit B

## Sheet: Sheet2
all_ID	Tif10d_vs_Lps10d	Tif15d_vs_Lps15d	Tif20d_vs_Lps20d	chr	start	end	strand	gene_name	gene_description	KEGG	KEGG pathway	NR	Swissprot	Tremble	KOG	GO	Pfam
gene-LOC112697415	TRUE	TRUE	TRUE	NC_037623.1	107304547	107312041	+	LOC112697415	protein_coding	K06670 cohesin complex subunit SCC1 | (RefSeq) sister chromatid cohesion 1 protein 3 isoform X1 (A)	--	sister chromatid cohesion 1 protein 3 isoform X1 [Arachis duranensis]	RecName: Full=Sister chromatid cohesion 1 protein 3; AltName: Full=SCC1 homolog 3; Short=AtRAD21-2;	SubName: Full=Uncharacterized protein {ECO:0000313|EMBL:OIV89632.1};	Sister chromatid cohesion complex Cohesin, subunit RAD21/SCC1	GO:0000798,nuclear cohesin complex; GO:0005730,nucleolus; GO:0005634,nucleus; GO:0003682,chromatin binding; GO:0051301,cell division; GO:0006302,double-strand break repair; GO:0009561,megagametogenesis; GO:0000278,mitotic cell cycle; GO:0009555,pollen development; GO:0007062,sister chromatid cohesion	PF04825.13:N terminus of Rad21 / Rec8 like protein
gene-LOC112702830	TRUE	TRUE	TRUE	NC_037624.1	24037032	24042895	+	LOC112702830	protein_coding	K02213 cell division control protein 6 | (RefSeq) cell division control protein 6 homolog B isoform X1 (A)	--	cell division control protein 6 homolog B isoform X1 [Arachis duranensis]	RecName: Full=Cell division control protein 6 homolog B {ECO:0000305}; Short=AtCDC6b {ECO:0000303|PubMed:11752380};	RecName: Full=Cell division control protein {ECO:0000256|PIRNR:PIRNR001767};	Pre-initiation complex, subunit CDC6, AAA+ superfamily ATPase	GO:0005634,nucleus; GO:0007049,cell cycle; GO:0051301,cell division; GO:0006270,DNA replication initiation	PF13401.6:AAA domain
gene-LOC112706458	TRUE	TRUE	TRUE	NC_037625.1	18472225	18474316	-	LOC112706458	protein_coding	K06627 cyclin-A | (RefSeq) putative cyclin-A3-1 (A)	--	putative cyclin-A3-1 [Arachis duranensis]	RecName: Full=Putative cyclin-A3-1; AltName: Full=G2/mitotic-specific cyclin-A3-1; Short=CycA3;1;	SubName: Full=Mitotic cyclin a1-type {ECO:0000313|EMBL:BAA09464.1};	G2/Mitotic-specific cyclin A	GO:0005634,nucleus; GO:0007049,cell cycle; GO:0051301,cell division	PF00134.23:Cyclin, N-terminal domain
gene-LOC112707683	TRUE	TRUE	TRUE	NC_037625.1	44449984	44459381	-	LOC112707683	protein_coding	K06674 structural maintenance of chromosome 2 | (RefSeq) LOW QUALITY PROTEIN: structural maintenance of chromosomes protein 2-1-like (A)	--	LOW QUALITY PROTEIN: structural maintenance of chromosomes protein 2-1-like [Arachis duranensis]	RecName: Full=Structural maintenance of chromosomes protein 2-1; Short=AtSMC2-1; AltName: Full=Chromosome-associated protein E-1; Short=AtCAP-E1; AltName: Full=Protein TITAN 3;	RecName: Full=Structural maintenance of chromosomes protein {ECO:0000256|PIRNR:PIRNR005719};	Structural maintenance of chromosome protein 2 (chromosome condensation complex Condensin, subunit E)	GO:0000796,condensin complex; GO:0005634,nucleus; GO:0005524,ATP binding; GO:0005215,transporter activity; GO:0051301,cell division; GO:0030261,chromosome condensation; GO:0051321,meiotic cell cycle	PF02463.19:RecF/RecN/SMC N terminal domain
gene-LOC112715800	TRUE	TRUE	TRUE	NC_037627.1	82704261	82708532	-	LOC112715800	protein_coding	--	--	mini-chromosome maintenance complex-binding protein isoform X2 [Arachis duranensis]	RecName: Full=Mini-chromosome maintenance complex-binding protein; Short=MCM-BP; Short=MCM-binding protein; AltName: Full=Protein E2F TARGET GENE 1;	SubName: Full=Uncharacterized protein {ECO:0000313|EMBL:OIV98065.1};	Conserved membrane protein	GO:0009941,chloroplast envelope; GO:0042555,MCM complex; GO:0000790,nuclear chromatin; GO:0005634,nucleus; GO:0003682,chromatin binding; GO:0051301,cell division; GO:0006260,DNA replication; GO:0006261,DNA-dependent DNA replication; GO:0006301,postreplication repair; GO:0007062,sister chromatid cohesion	PF09739.9:Mini-chromosome maintenance replisome factor
gene-LOC112716698	TRUE	TRUE	TRUE	NC_037627.1	112935669	112941290	-	LOC112716698	protein_coding	K23408 cell division cycle-associated protein 7 | (RefSeq) hypothetical protein (A)	--	uncharacterized protein LOC107623511 isoform X2 [Arachis ipaensis]	--	SubName: Full=Cell division cycle-associated 7-like protein {ECO:0000313|EMBL:KHN47657.1};	--	GO:0051301,cell division	PF10497.9:Zinc-finger domain of monoamine-oxidase A repressor R1
gene-LOC112717952	TRUE	TRUE	TRUE	NC_037627.1	110419348	110425365	+	LOC112717952	protein_coding	--	--	uncharacterized protein LOC107471325 [Arachis duranensis]	RecName: Full=Centromere protein C {ECO:0000303|PubMed:15329494}; Short=AtCENP-C {ECO:0000303|PubMed:15329494}; Short=CENP-C {ECO:0000303|PubMed:15329494}; Short=CENP-C homolog {ECO:0000303|PubMed:15329494};	SubName: Full=Uncharacterized protein {ECO:0000313|EMBL:KHM98777.1};	--	GO:0000775,chromosome, centromeric region; GO:0000778,condensed nuclear chromosome kinetochore; GO:0000776,kinetochore; GO:0005634,nucleus; GO:0019237,centromeric DNA binding; GO:0051315,attachment of mitotic spindle microtubules to kinetochore; GO:0051455,attachment of spindle microtubules to kinetochore involved in homologous chromosome segregation; GO:0051301,cell division; GO:0051382,kinetoch…	--
gene-LOC112733135	TRUE	TRUE	TRUE	NC_037630.1	124719063	124727392	-	LOC112733135	protein_coding	--	--	protein TONSOKU isoform X1 [Arachis ipaensis]	RecName: Full=Protein TONSOKU; AltName: Full=Protein BRUSHY 1; AltName: Full=Protein MGOUN 3;	SubName: Full=Uncharacterized protein {ECO:0000313|EMBL:KRH43394.1, ECO:0000313|EnsemblPlants:GLYMA08G15560.1};	FOG: TPR repeat	GO:0016020,membrane; GO:0005654,nucleoplasm; GO:0005634,nucleus; GO:0051301,cell division; GO:0016569,covalent chromatin modification; GO:0000086,G2/M transition of mitotic cell cycle; GO:0009933,meristem structural organization; GO:0009934,regulation of meristem structural organization	PF13424.6:Tetratricopeptide repeat
gene-LOC112737494	TRUE	TRUE	TRUE	NC_037630.1	16921383	16926136	+	LOC112737494	protein_coding	K06676 condensin complex subunit 2 | (RefSeq) condensin complex subunit 2 isoform X1 (A)	--	condensin complex subunit 2 isoform X1 [Arachis ipaensis]	RecName: Full=Condensin complex subunit 2; AltName: Full=Chromosome-associated protein H; Short=AtCAP-H; AltName: Full=Non-SMC condensin I complex subunit H; AltName: Full=Protein EMBRYO DEFECTIVE 2795;	RecName: Full=Condensin complex subunit 2 {ECO:0000256|PIRNR:PIRNR017126};	Chromosome condensation complex Condensin, subunit H	GO:0000793,condensed chromosome; GO:0005737,cytoplasm; GO:0000799,nuclear condensin complex; GO:0003682,chromatin binding; GO:0072587,DNA topoisomerase (ATP-hydrolyzing) activator activity; GO:0044547,DNA topoisomerase binding; GO:0051301,cell division; GO:0007076,mitotic chromosome condensation	PF05786.14:Condensin complex subunit 2
gene-LOC112741008	TRUE	TRUE	TRUE	NC_037631.1	3841860	3847566	+	LOC112741008	protein_coding	K02178 checkpoint serine/threonine-protein kinase [EC:2.7.11.1] | (RefSeq) mitotic checkpoint serine/threonine-protein kinase BUB1 (A)	--	mitotic checkpoint serine/threonine-protein kinase BUB1 [Arachis duranensis]	RecName: Full=Mitotic checkpoint serine/threonine-protein kinase BUB1; Short=AtBUB1; EC=2.7.11.1; AltName: Full=Protein BUDDING UNINHIBITED BY BENZYMIDAZOL 1;	SubName: Full=Uncharacterized protein {ECO:0000313|EMBL:KRH55929.1, ECO:0000313|EnsemblPlants:GLYMA06G44493.1};	Mitotic checkpoint serine/threonine protein kinase	GO:0000778,condensed nuclear chromosome kinetochore; GO:0005524,ATP binding; GO:0004672,protein kinase activity; GO:0004674,protein serine/threonine kinase activity; GO:0051301,cell division; GO:0051754,meiotic sister chromatid cohesion, centromeric; GO:0007094,mitotic spindle assembly checkpoint	PF08311.12:Mad3/BUB1 homology region 1
gene-LOC112755335	TRUE	TRUE	TRUE	NC_037633.1	140214236	140221907	-	LOC112755335	protein_coding	K06670 cohesin complex subunit SCC1 | (RefSeq) sister chromatid cohesion 1 protein 3 isoform X1 (A)	--	sister chromatid cohesion 1 protein 3 isoform X1 [Arachis ipaensis]	RecName: Full=Sister chromatid cohesion 1 protein 3; AltName: Full=SCC1 homolog 3; Short=AtRAD21-2;	SubName: Full=Uncharacterized protein {ECO:0000313|EMBL:OIV89632.1};	Sister chromatid cohesion complex Cohesin, subunit RAD21/SCC1	GO:0000798,nuclear cohesin complex; GO:0005730,nucleolus; GO:0005634,nucleus; GO:0003682,chromatin binding; GO:0051301,cell division; GO:0006302,double-strand break repair; GO:0009561,megagametogenesis; GO:0000278,mitotic cell cycle; GO:0009555,pollen development; GO:0007062,sister chromatid cohesion	PF04825.13:N terminus of Rad21 / Rec8 like protein
gene-LOC112756383	TRUE	TRUE	TRUE	NC_037633.1	9088066	9096163	+	LOC112756383	protein_coding	K06677 condensin complex subunit 1 | (RefSeq) condensin complex subunit 1 (A)	--	condensin complex subunit 1 [Arachis ipaensis]	--	RecName: Full=Condensin complex subunit 1 {ECO:0000256|PIRNR:PIRNR017127};	Chromosome condensation complex Condensin, subunit D2	GO:0005634,nucleus; GO:0051301,cell division; GO:0007076,mitotic chromosome condensation	PF12717.7:non-SMC mitotic condensation complex subunit 1
gene-LOC112758760	TRUE	TRUE	TRUE	NC_037633.1	11198594	11202181	-	LOC112758760	protein_coding	K06632 wee1-like protein kinase [EC:2.7.11.1] | (RefSeq) wee1-like protein kinase (A)	--	wee1-like protein kinase [Arachis ipaensis]	RecName: Full=Wee1-like protein kinase; EC=2.7.10.2; AltName: Full=Wee1-At;	SubName: Full=Uncharacterized protein {ECO:0000313|EMBL:KRH68152.1, ECO:0000313|EnsemblPlants:GLYMA03G37010.1};	Cyclin-dependent kinase WEE1	GO:0005634,nucleus; GO:0005524,ATP binding; GO:0046872,metal ion binding; GO:0004715,non-membrane spanning protein tyrosine kinase activity; GO:0004672,protein kinase activity; GO:0007050,cell cycle arrest; GO:0051301,cell division; GO:0000076,DNA replication checkpoint	PF00069.25:Protein kinase domain
gene-LOC112766595	TRUE	TRUE	TRUE	NC_037634.1	32998118	33003845	+	LOC112766595	protein_coding	K02213 cell division control protein 6 | (RefSeq) cell division control protein 6 homolog B isoform X1 (A)	--	cell division control protein 6 homolog B isoform X1 [Arachis duranensis]	RecName: Full=Cell division control protein 6 homolog B {ECO:0000305}; Short=AtCDC6b {ECO:0000303|PubMed:11752380};	RecName: Full=Cell division control protein {ECO:0000256|PIRNR:PIRNR001767};	Pre-initiation complex, subunit CDC6, AAA+ superfamily ATPase	GO:0005634,nucleus; GO:0007049,cell cycle; GO:0051301,cell division; GO:0006270,DNA replication initiation	PF13401.6:AAA domain
gene-LOC112767013	TRUE	TRUE	TRUE	NC_037634.1	134582828	134584868	+	LOC112767013	protein_coding	K06627 cyclin-A | (RefSeq) putative cyclin-A3-1 (A)	--	putative cyclin-A3-1 [Arachis ipaensis]	RecName: Full=Putative cyclin-A3-1; AltName: Full=G2/mitotic-specific cyclin-A3-1; Short=CycA3;1;	SubName: Full=Mitotic cyclin a1-type {ECO:0000313|EMBL:BAA09464.1};	G2/Mitotic-specific cyclin A	GO:0005634,nucleus; GO:0007049,cell cycle; GO:0051301,cell division	PF00134.23:Cyclin, N-terminal domain
gene-LOC112771736	TRUE	TRUE	TRUE	NC_037635.1	128232950	128242911	-	LOC112771736	protein_coding	K06627 cyclin-A | (RefSeq) cyclin-A2-1 (A)	--	cyclin-A2-1 [Arachis duranensis]	RecName: Full=Cyclin-A2-1; AltName: Full=Cyc3a-At; AltName: Full=Cyclin-3a; AltName: Full=G2/mitotic-specific cyclin-A2-1; Short=CycA2;1;	SubName: Full=Cyclin-A2-2 {ECO:0000313|EMBL:KHN16490.1};	G2/Mitotic-specific cyclin A	GO:0005634,nucleus; GO:0007049,cell cycle; GO:0051301,cell division	PF00134.23:Cyclin, N-terminal domain
gene-LOC112783744	TRUE	TRUE	TRUE	NC_037637.1	139518862	139524411	-	LOC112783744	protein_coding	K23408 cell division cycle-associated protein 7 | (RefSeq) hypothetical protein (A)	--	uncharacterized protein LOC107623511 isoform X1 [Arachis ipaensis]	--	SubName: Full=Cell division cycle-associated 7-like protein {ECO:0000313|EMBL:KHN47657.1};	--	GO:0051301,cell division	PF10497.9:Zinc-finger domain of monoamine-oxidase A repressor R1
gene-LOC112783936	TRUE	TRUE	TRUE	NC_037637.1	136782645	136788696	+	LOC112783936	protein_coding	--	--	uncharacterized protein LOC107621369 [Arachis ipaensis]	RecName: Full=Centromere protein C {ECO:0000303|PubMed:15329494}; Short=AtCENP-C {ECO:0000303|PubMed:15329494}; Short=CENP-C {ECO:0000303|PubMed:15329494}; Short=CENP-C homolog {ECO:0000303|PubMed:15329494};	SubName: Full=Uncharacterized protein {ECO:0000313|EMBL:KRH23495.1, ECO:0000313|EnsemblPlants:GLYMA13G43740.3};	--	GO:0000775,chromosome, centromeric region; GO:0000778,condensed nuclear chromosome kinetochore; GO:0000776,kinetochore; GO:0005634,nucleus; GO:0019237,centromeric DNA binding; GO:0051315,attachment of mitotic spindle microtubules to kinetochore; GO:0051455,attachment of spindle microtubules to kinetochore involved in homologous chromosome segregation; GO:0051301,cell division; GO:0051382,kinetoch…	--
gene-LOC112784586	TRUE	TRUE	TRUE	NC_037637.1	103963136	103967403	-	LOC112784586	protein_coding	--	--	mini-chromosome maintenance complex-binding protein [Arachis ipaensis]	RecName: Full=Mini-chromosome maintenance complex-binding protein; Short=MCM-BP; Short=MCM-binding protein; AltName: Full=Protein E2F TARGET GENE 1;	SubName: Full=Uncharacterized protein {ECO:0000313|EMBL:OIV98065.1};	Conserved membrane protein	GO:0009941,chloroplast envelope; GO:0042555,MCM complex; GO:0000790,nuclear chromatin; GO:0005634,nucleus; GO:0003682,chromatin binding; GO:0051301,cell division; GO:0006260,DNA replication; GO:0006261,DNA-dependent DNA replication; GO:0006301,postreplication repair; GO:0007062,sister chromatid cohesion	PF09739.9:Mini-chromosome maintenance replisome factor
gene-LOC112789571	TRUE	TRUE	TRUE	NC_037620.1	13116153	13121014	+	LOC112789571	protein_coding	K06676 condensin complex subunit 2 | (RefSeq) condensin complex subunit 2 (A)	--	condensin complex subunit 2 [Arachis duranensis]	RecName: Full=Condensin complex subunit 2; AltName: Full=Chromosome-associated protein H; Short=AtCAP-H; AltName: Full=Non-SMC condensin I complex subunit H; AltName: Full=Protein EMBRYO DEFECTIVE 2795;	RecName: Full=Condensin complex subunit 2 {ECO:0000256|PIRNR:PIRNR017126};	Chromosome condensation complex Condensin, subunit H	GO:0000793,condensed chromosome; GO:0005737,cytoplasm; GO:0000799,nuclear condensin complex; GO:0003682,chromatin binding; GO:0072587,DNA topoisomerase (ATP-hydrolyzing) activator activity; GO:0044547,DNA topoisomerase binding; GO:0051301,cell division; GO:0007076,mitotic chromosome condensation	PF05786.14:Condensin complex subunit 2
gene-LOC112791139	TRUE	TRUE	TRUE	NC_037620.1	121348699	121357211	-	LOC112791139	protein_coding	--	--	protein TONSOKU isoform X1 [Arachis duranensis]	RecName: Full=Protein TONSOKU; AltName: Full=Protein BRUSHY 1; AltName: Full=Protein MGOUN 3;	SubName: Full=Uncharacterized protein {ECO:0000313|EMBL:KRH43394.1, ECO:0000313|EnsemblPlants:GLYMA08G15560.1};	FOG: TPR repeat	GO:0016020,membrane; GO:0005654,nucleoplasm; GO:0005634,nucleus; GO:0051301,cell division; GO:0016569,covalent chromatin modification; GO:0000086,G2/M transition of mitotic cell cycle; GO:0009933,meristem structural organization; GO:0009934,regulation of meristem structural organization	PF13424.6:Tetratricopeptide repeat
gene-LOC112695956	FALSE	TRUE	TRUE	NC_037623.1	10571217	10579185	-	LOC112695956	protein_coding	K06677 condensin complex subunit 1 | (RefSeq) condensin complex subunit 1 (A)	--	condensin complex subunit 1 [Arachis duranensis]	--	RecName: Full=Condensin complex subunit 1 {ECO:0000256|PIRNR:PIRNR017127};	Chromosome condensation complex Condensin, subunit D2	GO:0005634,nucleus; GO:0051301,cell division; GO:0007076,mitotic chromosome condensation	PF12717.7:non-SMC mitotic condensation complex subunit 1
gene-LOC112696080	FALSE	TRUE	TRUE	NC_037623.1	12679270	12681402	+	LOC112696080	protein_coding	--	--	protein POLYCHOME [Arachis duranensis]	RecName: Full=Protein POLYCHOME; AltName: Full=Protein UV-B-INSENSITIVE 4;	SubName: Full=protein POLYCHOME-like {ECO:0000313|RefSeq:XP_018808537.1};	--	GO:0005634,nucleus; GO:0051301,cell division; GO:0006952,defense response; GO:0042023,DNA endoreduplication; GO:0009960,endosperm development; GO:0009561,megagametogenesis; GO:1904667,negative regulation of ubiquitin protein ligase activity; GO:1900426,positive regulation of defense response to bacterium; GO:0051783,regulation of nuclear division; GO:0010224,response to UV-B; GO:0010091,trichome …	--
gene-LOC112696430	FALSE	TRUE	TRUE	NC_037623.1	20451369	20453346	-	LOC112696430	protein_coding	K07760 cyclin-dependent kinase [EC:2.7.11.22] | (RefSeq) cell division control protein 2 homolog D (A)	--	cell division control protein 2 homolog D [Arachis duranensis]	RecName: Full=Cell division control protein 2 homolog D; EC=2.7.11.22; EC=2.7.11.23;	SubName: Full=Uncharacterized protein {ECO:0000313|EMBL:BAT82906.1};	Protein kinase PCTAIRE and related kinases	GO:0005524,ATP binding; GO:0004693,cyclin-dependent protein serine/threonine kinase activity; GO:0008353,RNA polymerase II CTD heptapeptide repeat kinase activity; GO:0007049,cell cycle; GO:0051301,cell division	PF00069.25:Protein kinase domain
gene-LOC112697608	FALSE	TRUE	TRUE	NC_037623.1	110428269	110431649	+	LOC112697608	protein_coding	K15289 solute carrier family 35, member F5 | (RefSeq) thiamine-repressible mitochondrial transport protein THI74-like isoform X1 (A)	--	uncharacterized protein LOC107605449 isoform X2 [Arachis ipaensis]	--	SubName: Full=uncharacterized protein LOC101511028 {ECO:0000313|RefSeq:XP_004498821.1};	--	GO:0000940,condensed chromosome outer kinetochore; GO:0005876,spindle microtubule; GO:0008017,microtubule binding; GO:0051301,cell division; GO:0007059,chromosome segregation	PF16740.5:Spindle and kinetochore-associated protein 2
gene-LOC112697644	FALSE	TRUE	TRUE	NC_037623.1	111085463	111093607	+	LOC112697644	protein_coding	K20718 LRR receptor-like serine/threonine-protein kinase ERECTA [EC:2.7.11.1] | (RefSeq) LRR receptor-like serine/threonine-protein kinase ERECTA isoform X1 (A)	ko04016: MAPK signaling pathway - plant	LRR receptor-like serine/threonine-protein kinase ERECTA isoform X1 [Arachis duranensis]	RecName: Full=LRR receptor-like serine/threonine-protein kinase ERECTA {ECO:0000303|PubMed:8624444}; EC=2.7.11.1; AltName: Full=Protein QUANTITATIVE RESISTANCE TO PLECTOSPHAERELLA 1; AltName: Full=Protein QUANTITATIVE RESISTANCE TO RALSTONIA SOLANACEARUM 1; AltName: Full=Protein TRANSPIRATION EFFICIENCY 1; Flags: Precursor;	SubName: Full=LRR receptor-like serine/threonine-protein kinase ERL1 {ECO:0000313|EMBL:KYP72461.1};	--	GO:0016021,integral component of membrane; GO:0005739,mitochondrion; GO:0005886,plasma membrane; GO:0005524,ATP binding; GO:0042277,peptide binding; GO:0004674,protein serine/threonine kinase activity; GO:0019199,transmembrane receptor protein kinase activity; GO:0070370,cellular heat acclimation; GO:0042742,defense response to bacterium; GO:0050832,defense response to fungus; GO:0048281,inflores…	PF00069.25:Protein kinase domain
gene-LOC112702129	FALSE	TRUE	TRUE	NC_037624.1	4244981	4247881	+	LOC112702129	protein_coding	K21777 G2/mitotic-specific cyclin-B, other | (RefSeq) G2/mitotic-specific cyclin S13-7 (A)	--	G2/mitotic-specific cyclin S13-7 [Arachis duranensis]	RecName: Full=Cyclin-B1-4; AltName: Full=G2/mitotic-specific cyclin-B1-4; Short=CycB1;4;	SubName: Full=G2/mitotic-specific cyclin-1 {ECO:0000313|EMBL:KHN11018.1};	Cyclin B and related kinase-activating proteins	GO:0005634,nucleus; GO:0007049,cell cycle; GO:0051301,cell division	PF00134.23:Cyclin, N-terminal domain
gene-LOC112702496	FALSE	TRUE	TRUE	NC_037624.1	11858639	11861813	+	LOC112702496	protein_coding	K03364 cell division cycle 20-like protein 1, cofactor of APC complex | (RefSeq) protein FIZZY-RELATED 3 (A)	ko04120: Ubiquitin mediated proteolysis	protein FIZZY-RELATED 3 [Arachis ipaensis]	RecName: Full=Protein FIZZY-RELATED 3; AltName: Full=Cell cycle switch protein CCS52B;	SubName: Full=Uncharacterized protein {ECO:0000313|EMBL:ESW35409.1};	Anaphase promoting complex, Cdc20, Cdh1, and Ama1 subunits	GO:0010997,anaphase-promoting complex binding; GO:0097027,ubiquitin-protein transferase activator activity; GO:0007049,cell cycle; GO:0051301,cell division; GO:1904668,positive regulation of ubiquitin protein ligase activity; GO:0016567,protein ubiquitination	PF00400.32:WD domain, G-beta repeat
gene-LOC112703246	FALSE	TRUE	TRUE	NC_037624.1	63090627	63095188	-	LOC112703246	protein_coding	K18810 cyclin D1/2/4, plant | (RefSeq) cyclin-D2-1 (A)	--	cyclin-D2-1 [Arachis duranensis]	RecName: Full=Cyclin-D4-1; AltName: Full=G1/S-specific cyclin-D4-1; Short=CycD4;1;	SubName: Full=Uncharacterized protein {ECO:0000313|EMBL:KRH72435.1, ECO:0000313|EnsemblPlants:GLYMA02G37560.1};	G1/S-specific cyclin D	GO:0005634,nucleus; GO:0007049,cell cycle; GO:0051301,cell division	PF00134.23:Cyclin, N-terminal domain
gene-LOC112706034	FALSE	TRUE	TRUE	NC_037625.1	10194662	10198427	-	LOC112706034	protein_coding	K06627 cyclin-A | (RefSeq) cyclin-A1-1 isoform X1 (A)	--	cyclin-A1-1 isoform X1 [Arachis ipaensis]	RecName: Full=Cyclin-A1-1; AltName: Full=G2/mitotic-specific cyclin-A1-1; Short=CycA1;1;	SubName: Full=Cyclin-A1-1 {ECO:0000313|EMBL:KYP69949.1};	G2/Mitotic-specific cyclin A	GO:0005737,cytoplasm; GO:0005634,nucleus; GO:0007049,cell cycle; GO:0051301,cell division	PF00134.23:Cyclin, N-terminal domain
gene-LOC112706322	FALSE	TRUE	TRUE	NC_037625.1	16309084	16311777	+	LOC112706322	protein_coding	K08850 aurora kinase, other [EC:2.7.11.1] | (RefSeq) serine/threonine-protein kinase Aurora-2 (A)	--	serine/threonine-protein kinase Aurora-2 [Arachis duranensis]	RecName: Full=Serine/threonine-protein kinase Aurora-1; Short=AtAur1; EC=2.7.11.1; AltName: Full=Aurora-like kinase 1;	SubName: Full=serine/threonine-protein kinase Aurora-1 isoform X2 {ECO:0000313|RefSeq:XP_004501089.1};	Serine/threonine protein kinase	GO:0009504,cell plate; GO:0032133,chromosome passenger complex; GO:0000780,condensed nuclear chromosome, centromeric region; GO:0005874,microtubule; GO:0031965,nuclear membrane; GO:0005730,nucleolus; GO:0005634,nucleus; GO:0009524,phragmoplast; GO:0005819,spindle; GO:0005876,spindle microtubule; GO:0051233,spindle midzone; GO:0000922,spindle pole; GO:0005524,ATP binding; GO:0035175,histone kinase…	PF00069.25:Protein kinase domain
gene-LOC112706459	FALSE	TRUE	TRUE	NC_037625.1	18480421	18482506	+	LOC112706459	protein_coding	K06627 cyclin-A | (RefSeq) putative cyclin-A3-1 (A)	--	putative cyclin-A3-1 [Arachis duranensis]	RecName: Full=Putative cyclin-A3-1; AltName: Full=G2/mitotic-specific cyclin-A3-1; Short=CycA3;1;	SubName: Full=Putative cyclin-A3-1 {ECO:0000313|EMBL:KYP70464.1};	G2/Mitotic-specific cyclin A	GO:0005634,nucleus; GO:0007049,cell cycle; GO:0051301,cell division	PF00134.23:Cyclin, N-terminal domain
gene-LOC112708041	FALSE	TRUE	TRUE	NC_037625.1	48929911	48933499	-	LOC112708041	protein_coding	K11253 histone H3 | (RefSeq) histone H3-like centromeric protein HTR12 isoform X1 (A)	--	histone H3-like centromeric protein HTR12 isoform X1 [Arachis duranensis]	RecName: Full=Histone H3-like centromeric protein HTR12; AltName: Full=Centromeric histone CENH3;	SubName: Full=Uncharacterized protein {ECO:0000313|EMBL:OIW04633.1};	Histones H3 and H4	GO:0000785,chromatin; GO:0000775,chromosome, centromeric region; GO:0000777,condensed chromosome kinetochore; GO:0000786,nucleosome; GO:0005634,nucleus; GO:0031492,nucleosomal DNA binding; GO:0046982,protein heterodimerization activity; GO:0051301,cell division; GO:0034508,centromere complex assembly; GO:0009567,double fertilization forming a zygote and endosperm; GO:0051321,meiotic cell cycle; G…	PF00125.24:Core histone H2A/H2B/H3/H4
gene-LOC112709821	FALSE	TRUE	TRUE	NC_037626.1	1602913	1608280	+	LOC112709821	protein_coding	K06627 cyclin-A | (RefSeq) cyclin-A2-4 isoform X1 (A)	--	cyclin-A2-4 isoform X1 [Arachis duranensis]	RecName: Full=Cyclin-A2-4; AltName: Full=G2/mitotic-specific cyclin-A2-4; Short=CycA2;4;	SubName: Full=cyclin-A2-4 {ECO:0000313|RefSeq:XP_014515066.1, ECO:0000313|RefSeq:XP_014515067.1};	G2/Mitotic-specific cyclin A	GO:0005634,nucleus; GO:0007049,cell cycle; GO:0051301,cell division; GO:0008283,cell proliferation; GO:0010374,stomatal complex development	PF00134.23:Cyclin, N-terminal domain
gene-LOC112711976	FALSE	TRUE	TRUE	NC_037626.1	112443718	112445670	-	LOC112711976	protein_coding	K14505 cyclin D3, plant | (RefSeq) cyclin-D3-1 (A)	ko04075: Plant hormone signal transduction	cyclin-D3-1 [Arachis duranensis]	RecName: Full=Cyclin-D3-1; AltName: Full=Cyclin-delta-3; Short=Cyclin-d3; AltName: Full=G1/S-specific cyclin-D3-1; Short=CycD3;1;	SubName: Full=Uncharacterized protein {ECO:0000313|EMBL:ESW15033.1};	G1/S-specific cyclin D	GO:0005634,nucleus; GO:0051301,cell division; GO:0000082,G1/S transition of mitotic cell cycle; GO:0010444,guard mother cell differentiation; GO:0009735,response to cytokinin; GO:0009744,response to sucrose; GO:0048316,seed development	PF00134.23:Cyclin, N-terminal domain
gene-LOC112712046	FALSE	TRUE	TRUE	NC_037626.1	113092442	113095360	-	LOC112712046	protein_coding	K00924 kinase [EC:2.7.1.-] | (RefSeq) receptor protein kinase CLAVATA1-like (A)	--	receptor protein kinase-like protein ZAR1 [Arachis duranensis]	RecName: Full=Receptor protein kinase-like protein ZAR1 {ECO:0000303|PubMed:27014878}; EC=2.7.11.1 {ECO:0000305}; AltName: Full=Protein ZYGOTIC ARREST 1 {ECO:0000303|PubMed:27014878}; Flags: Precursor;	SubName: Full=LRR receptor-like kinase {ECO:0000313|EMBL:KEH44189.1};	--	GO:0009507,chloroplast; GO:0009570,chloroplast stroma; GO:0016021,integral component of membrane; GO:0009505,plant-type cell wall; GO:0005886,plasma membrane; GO:0090406,pollen tube; GO:0005524,ATP binding; GO:0016301,kinase activity; GO:0004674,protein serine/threonine kinase activity; GO:0046777,protein autophosphorylation; GO:0010070,zygote asymmetric cell division; GO:0010069,zygote asymmetri…	PF00069.25:Protein kinase domain
gene-LOC112714679	FALSE	TRUE	TRUE	NC_037627.1	3308262	3310642	+	LOC112714679	protein_coding	K18812 cyclin D6, plant | (RefSeq) putative cyclin-D6-1 (A)	--	putative cyclin-D6-1 [Arachis duranensis]	RecName: Full=Putative cyclin-D6-1; AltName: Full=G1/S-specific cyclin-D6-1; Short=CycD6;1;	SubName: Full=Uncharacterized protein {ECO:0000313|EMBL:KRH10729.1, ECO:0000313|EnsemblPlants:GLYMA15G07171.1};	G1/S-specific cyclin D	GO:0005634,nucleus; GO:0007049,cell cycle; GO:0051301,cell division; GO:0051726,regulation of cell cycle	PF00134.23:Cyclin, N-terminal domain
gene-LOC112716588	FALSE	TRUE	TRUE	NC_037627.1	111440425	111442652	-	LOC112716588	protein_coding	K11268 N-acetyltransferase [EC:2.3.1.-] | (RefSeq) protein CHROMOSOME TRANSMISSION FIDELITY 7 (A)	--	protein CHROMOSOME TRANSMISSION FIDELITY 7 [Arachis duranensis]	RecName: Full=Protein CHROMOSOME TRANSMISSION FIDELITY 7; EC=2.3.1.-; AltName: Full=Cohesion establishment factor CTF7; AltName: Full=Protein ESTABLISHMENT OF COHESION 1;	SubName: Full=Uncharacterized protein {ECO:0000313|EMBL:OIV95834.1};	Protein involved in establishing cohesion between sister chromatids during DNA replication	GO:0005737,cytoplasm; GO:0005634,nucleus; GO:0016407,acetyltransferase activity; GO:0046872,metal ion binding; GO:0048653,anther development; GO:0051301,cell division; GO:0080186,developmental vegetative growth; GO:0000724,double-strand break repair via homologous recombination; GO:0009793,embryo development ending in seed dormancy; GO:0009553,embryo sac development; GO:0034089,establishment of m…	PF13880.6:ESCO1/2 acetyl-transferase
gene-LOC112716615	FALSE	TRUE	TRUE	NC_037627.1	111829400	111832066	-	LOC112716615	protein_coding	K21777 G2/mitotic-specific cyclin-B, other | (RefSeq) G2/mitotic-specific cyclin S13-7 (A)	--	G2/mitotic-specific cyclin S13-7 [Arachis duranensis]	RecName: Full=G2/mitotic-specific cyclin S13-6; AltName: Full=B-like cyclin;	SubName: Full=Mitotic cyclin {ECO:0000313|EMBL:CAA99990.1};	Cyclin B and related kinase-activating proteins	GO:0005634,nucleus; GO:0007049,cell cycle; GO:0051301,cell division	PF00134.23:Cyclin, N-terminal domain
gene-LOC112719639	FALSE	TRUE	TRUE	NC_037628.1	277540	279990	-	LOC112719639	protein_coding	K14152 phosphoribosyl-ATP pyrophosphohydrolase / phosphoribosyl-AMP cyclohydrolase / histidinol dehydrogenase [EC:3.6.1.31 3.5.4.19 1.1.1.23] | (RefSeq) uncharacterized protein LOC111783531 (A)	ko00340: Histidine metabolism; ko01230: Biosynthesis of amino acids	protein POLLENLESS 3-LIKE 2 [Arachis ipaensis]	RecName: Full=Protein POLLENLESS 3-LIKE 2 {ECO:0000303|Ref.5};	SubName: Full=Uncharacterized protein {ECO:0000313|EMBL:KHN04727.1};	--	GO:0005634,nucleus; GO:0007049,cell cycle; GO:0051301,cell division	PF14559.6:Tetratricopeptide repeat
gene-LOC112720131	FALSE	TRUE	TRUE	NC_037628.1	8308658	8310708	-	LOC112720131	protein_coding	K03363 cell division cycle 20, cofactor of APC complex | (RefSeq) cell division cycle 20.2, cofactor of APC complex (A)	ko04120: Ubiquitin mediated proteolysis	cell division cycle 20.2, cofactor of APC complex [Arachis ipaensis]	RecName: Full=Cell division cycle 20.1, cofactor of APC complex; Short=AtCDC20.1;	SubName: Full=Anaphase promoting complex, Cdc20, Cdh1, and Ama1 subunits {ECO:0000313|EMBL:PIN02786.1};	Anaphase promoting complex, Cdc20, Cdh1, and Ama1 subunits	GO:0033597,mitotic checkpoint complex; GO:0005634,nucleus; GO:0010997,anaphase-promoting complex binding; GO:0019900,kinase binding; GO:0097027,ubiquitin-protein transferase activator activity; GO:0007049,cell cycle; GO:0051301,cell division; GO:1904668,positive regulation of ubiquitin protein ligase activity; GO:0016567,protein ubiquitination	PF00400.32:WD domain, G-beta repeat
gene-LOC112720531	FALSE	TRUE	TRUE	NC_037628.1	21852569	21854888	-	LOC112720531	protein_coding	K10436 microtubule-associated protein, RP/EB family | (RefSeq) microtubule-associated protein RP/EB family member 1C (A)	--	microtubule-associated protein RP/EB family member 1C [Arachis ipaensis]	RecName: Full=Microtubule-associated protein RP/EB family member 1C; AltName: Full=APC-binding protein EB1C; AltName: Full=End-binding protein 1C; Short=AtEB1C; AltName: Full=Protein ATEB1 homolog 1; Short=AtEB1H1;	SubName: Full=Microtubule-associated protein RP/EB family member 1 {ECO:0000313|EMBL:KYP52438.1};	Microtubule-binding protein involved in cell cycle control	GO:0005618,cell wall; GO:0005874,microtubule; GO:0005730,nucleolus; GO:0005634,nucleus; GO:0009524,phragmoplast; GO:0005819,spindle; GO:0008017,microtubule binding; GO:0007049,cell cycle; GO:0051301,cell division; GO:0030865,cortical cytoskeleton organization; GO:0009652,thigmotropism	PF03271.17:EB1-like C-terminal motif
gene-LOC112723456	FALSE	TRUE	TRUE	NC_037628.1	146952177	146957529	-	LOC112723456	protein_coding	K13172 serine/arginine repetitive matrix protein 2 | (RefSeq) uncharacterized protein LOC111493922 isoform X1 (A)	--	AUGMIN subunit 8 [Arachis ipaensis]	RecName: Full=AUGMIN subunit 8 {ECO:0000303|PubMed:22505726}; AltName: Full=QWRF motif-containing protein 8 {ECO:0000303|PubMed:20978221}; AltName: Full=ROP1 enhancer 2 {ECO:0000303|PubMed:23735294};	SubName: Full=Uncharacterized protein {ECO:0000313|EMBL:KRH03019.1, ECO:0000313|EnsemblPlants:GLYMA17G07980.2};	--	GO:0005874,microtubule; GO:0007049,cell cycle; GO:0051301,cell division	PF04484.12:QWRF family
gene-LOC112728086	FALSE	TRUE	TRUE	NC_037629.1	106732660	106737205	+	LOC112728086	protein_coding	K19996 phosphatidylinositol transfer protein SFH5 | (RefSeq) patellin-3 (A)	--	patellin-6 [Arachis ipaensis]	RecName: Full=Patellin-6;	SubName: Full=Patellin-6 {ECO:0000313|EMBL:KYP45294.1};	Phosphatidylinositol transfer protein SEC14 and related proteins	GO:0005737,cytoplasm; GO:0005886,plasma membrane; GO:0008289,lipid binding; GO:0007049,cell cycle; GO:0051301,cell division	PF00650.20:CRAL/TRIO domain
gene-LOC112728470	FALSE	TRUE	TRUE	NC_037629.1	114799061	114801527	+	LOC112728470	protein_coding	K20718 LRR receptor-like serine/threonine-protein kinase ERECTA [EC:2.7.11.1] | (RefSeq) LRR receptor-like serine/threonine-protein kinase ERECTA (A)	ko04016: MAPK signaling pathway - plant	probable leucine-rich repeat receptor-like protein kinase At1g35710 [Arachis duranensis]	RecName: Full=LRR receptor-like serine/threonine-protein kinase ERECTA {ECO:0000303|PubMed:8624444}; EC=2.7.11.1; AltName: Full=Protein QUANTITATIVE RESISTANCE TO PLECTOSPHAERELLA 1; AltName: Full=Protein QUANTITATIVE RESISTANCE TO RALSTONIA SOLANACEARUM 1; AltName: Full=Protein TRANSPIRATION EFFICIENCY 1; Flags: Precursor;	SubName: Full=Uncharacterized protein {ECO:0000313|EMBL:KRH31956.1, ECO:0000313|EnsemblPlants:GLYMA10G02810.2};	FOG: Leucine rich repeat	GO:0016021,integral component of membrane; GO:0005739,mitochondrion; GO:0005886,plasma membrane; GO:0005524,ATP binding; GO:0042277,peptide binding; GO:0004674,protein serine/threonine kinase activity; GO:0019199,transmembrane receptor protein kinase activity; GO:0070370,cellular heat acclimation; GO:0042742,defense response to bacterium; GO:0050832,defense response to fungus; GO:0048281,inflores…	PF13855.6:Leucine rich repeat
gene-LOC112728655	FALSE	TRUE	TRUE	NC_037629.1	117212859	117217961	+	LOC112728655	protein_coding	K10405 kinesin family member C1 | (RefSeq) kinesin-like protein KIN-14C isoform X1 (A)	--	kinesin-like protein KIN-14C isoform X1 [Arachis ipaensis]	RecName: Full=Kinesin-like protein KIN-14C {ECO:0000305}; AltName: Full=AtKIN14a {ECO:0000303|PubMed:18088313}; AltName: Full=Kinesin-like protein KatA {ECO:0000303|PubMed:8492804, ECO:0000303|PubMed:8597656};	RecName: Full=Kinesin-like protein {ECO:0000256|RuleBase:RU000394}; Flags: Fragment;	Kinesin (KAR3 subfamily)	GO:0000777,condensed chromosome kinetochore; GO:0005737,cytoplasm; GO:0005874,microtubule; GO:0005872,minus-end kinesin complex; GO:0005634,nucleus; GO:0009524,phragmoplast; GO:0005819,spindle; GO:0005524,ATP binding; GO:0008569,ATP-dependent microtubule motor activity, minus-end-directed; GO:0008017,microtubule binding; GO:0009971,anastral spindle assembly involved in male meiosis; GO:0051301,ce…	PF00225.23:Kinesin motor domain
gene-LOC112730699	FALSE	TRUE	TRUE	NC_037619.1	575089	582433	-	LOC112730699	protein_coding	K17065 dynamin 1-like protein [EC:3.6.5.5] | (RefSeq) dynamin GTPase (A)	--	dynamin-related protein 1E [Arachis duranensis]	RecName: Full=Dynamin-related protein 1E; AltName: Full=Dynamin-like protein 4; AltName: Full=Dynamin-like protein DLP2; AltName: Full=Dynamin-like protein E;	SubName: Full=dynamin-related protein 1E {ECO:0000313|RefSeq:XP_014515072.1, ECO:0000313|RefSeq:XP_014515073.1};	Vacuolar sorting protein VPS1, dynamin, and related proteins	GO:0005874,microtubule; GO:0005739,mitochondrion; GO:0009524,phragmoplast; GO:0005886,plasma membrane; GO:0009506,plasmodesma; GO:0005774,vacuolar membrane; GO:0005773,vacuole; GO:0005525,GTP binding; GO:0003924,GTPase activity; GO:0008017,microtubule binding; GO:0007049,cell cycle; GO:0051301,cell division; GO:0050832,defense response to fungus; GO:0000266,mitochondrial fission; GO:0046686,respo…	PF01031.20:Dynamin central region
gene-LOC112732981	FALSE	TRUE	TRUE	NC_037630.1	120357417	120360641	-	LOC112732981	protein_coding	K19996 phosphatidylinositol transfer protein SFH5 | (RefSeq) patellin-3-like (A)	--	patellin-3 [Arachis ipaensis]	RecName: Full=Patellin-3;	SubName: Full=Uncharacterized protein {ECO:0000313|EMBL:KRH41016.1, ECO:0000313|EnsemblPlants:GLYMA08G00780.1};	Phosphatidylinositol transfer protein SEC14 and related proteins	GO:0005737,cytoplasm; GO:0005886,plasma membrane; GO:0008289,lipid binding; GO:0007049,cell cycle; GO:0051301,cell division	PF00650.20:CRAL/TRIO domain
gene-LOC112733664	FALSE	TRUE	TRUE	NC_037630.1	132534987	132537731	+	LOC112733664	protein_coding	K03364 cell division cycle 20-like protein 1, cofactor of APC complex | (RefSeq) protein FIZZY-RELATED 3 isoform X1 (A)	ko04120: Ubiquitin mediated proteolysis	protein FIZZY-RELATED 3 isoform X2 [Arachis ipaensis]	RecName: Full=Protein FIZZY-RELATED 3; AltName: Full=Cell cycle switch protein CCS52B;	SubName: Full=Uncharacterized protein {ECO:0000313|EMBL:ESW35409.1};	Anaphase promoting complex, Cdc20, Cdh1, and Ama1 subunits	GO:0010997,anaphase-promoting complex binding; GO:0097027,ubiquitin-protein transferase activator activity; GO:0007049,cell cycle; GO:0051301,cell division; GO:1904668,positive regulation of ubiquitin protein ligase activity; GO:0016567,protein ubiquitination	PF00400.32:WD domain, G-beta repeat
gene-LOC112733754	FALSE	TRUE	TRUE	NC_037630.1	133713784	133718400	+	LOC112733754	protein_coding	K16812 targeting protein for Xklp2 | (RefSeq) protein TPX2-like isoform X1 (A)	--	uncharacterized protein LOC107631420 isoform X1 [Arachis ipaensis]	RecName: Full=Protein TPX2; Short=AtTPX2; AltName: Full=Targeting protein for XKLP2;	SubName: Full=uncharacterized protein LOC106757225 isoform X1 {ECO:0000313|RefSeq:XP_014495335.1};	--	GO:0009941,chloroplast envelope; GO:0005874,microtubule; GO:0005654,nucleoplasm; GO:0005634,nucleus; GO:0009524,phragmoplast; GO:0005819,spindle; GO:0008017,microtubule binding; GO:0032147,activation of protein kinase activity; GO:0051301,cell division; GO:0000278,mitotic cell cycle; GO:0090307,mitotic spindle assembly; GO:0060236,regulation of mitotic spindle organization; GO:0051225,spindle ass…	PF06886.11:Targeting protein for Xklp2 (TPX2)
gene-LOC112734017	FALSE	TRUE	TRUE	NC_037630.1	136785797	136790483	+	LOC112734017	protein_coding	K02178 checkpoint serine/threonine-protein kinase [EC:2.7.11.1] | (RefSeq) mitotic checkpoint serine/threonine-protein kinase BUB1 (A)	--	mitotic checkpoint serine/threonine-protein kinase BUB1 [Arachis duranensis]	RecName: Full=Mitotic checkpoint serine/threonine-protein kinase BUB1; Short=AtBUB1; EC=2.7.11.1; AltName: Full=Protein BUDDING UNINHIBITED BY BENZYMIDAZOL 1;	SubName: Full=Uncharacterized protein {ECO:0000313|EMBL:OIW06008.1};	Mitotic checkpoint serine/threonine protein kinase	GO:0000778,condensed nuclear chromosome kinetochore; GO:0005524,ATP binding; GO:0004672,protein kinase activity; GO:0004674,protein serine/threonine kinase activity; GO:0051301,cell division; GO:0051754,meiotic sister chromatid cohesion, centromeric; GO:0007094,mitotic spindle assembly checkpoint	PF00069.25:Protein kinase domain
gene-LOC112734663	FALSE	TRUE	TRUE	NC_037630.1	143018374	143023048	+	LOC112734663	protein_coding	K13420 LRR receptor-like serine/threonine-protein kinase FLS2 [EC:2.7.11.1] | (RefSeq) LRR receptor-like serine/threonine-protein kinase FLS2 (A)	ko04016: MAPK signaling pathway - plant; ko04626: Plant-pathogen interaction	LRR receptor-like serine/threonine-protein kinase GSO1 [Arachis duranensis]	RecName: Full=LRR receptor-like serine/threonine-protein kinase GSO1 {ECO:0000303|PubMed:18088309}; EC=2.7.11.1 {ECO:0000255|PROSITE-ProRule:PRU00159}; AltName: Full=Protein GASSHO 1 {ECO:0000303|PubMed:18088309}; AltName: Full=Protein SCHENGEN 3 {ECO:0000303|PubMed:25233277}; Flags: Precursor;	SubName: Full=Uncharacterized protein {ECO:0000313|EMBL:KRH58543.1, ECO:0000313|EnsemblPlants:GLYMA05G26520.1};	--	GO:0048226,Casparian strip; GO:0016021,integral component of membrane; GO:0005886,plasma membrane; GO:0005524,ATP binding; GO:0004674,protein serine/threonine kinase activity; GO:0071555,cell wall organization; GO:0009793,embryo development ending in seed dormancy; GO:0035987,endodermal cell differentiation; GO:0045184,establishment of protein localization; GO:0090558,plant epidermis development;…	PF13855.6:Leucine rich repeat
gene-LOC112736677	FALSE	TRUE	TRUE	NC_037630.1	5063650	5066614	-	LOC112736677	protein_coding	K21777 G2/mitotic-specific cyclin-B, other | (RefSeq) G2/mitotic-specific cyclin S13-7 (A)	--	G2/mitotic-specific cyclin S13-7 [Arachis ipaensis]	RecName: Full=Cyclin-B1-4; AltName: Full=G2/mitotic-specific cyclin-B1-4; Short=CycB1;4;	SubName: Full=G2/mitotic-specific cyclin-1 {ECO:0000313|EMBL:KHN11018.1};	Cyclin B and related kinase-activating proteins	GO:0005634,nucleus; GO:0007049,cell cycle; GO:0051301,cell division	PF00134.23:Cyclin, N-terminal domain
gene-LOC112737692	FALSE	TRUE	TRUE	NC_037630.1	22938761	22943565	+	LOC112737692	protein_coding	K16812 targeting protein for Xklp2 | (RefSeq) protein TPX2 (A)	--	protein TPX2 [Arachis duranensis]	RecName: Full=Protein TPX2; Short=AtTPX2; AltName: Full=Targeting protein for XKLP2;	SubName: Full=Uncharacterized protein {ECO:0000313|EMBL:OIW06007.1};	--	GO:0009941,chloroplast envelope; GO:0005874,microtubule; GO:0005654,nucleoplasm; GO:0005634,nucleus; GO:0009524,phragmoplast; GO:0005819,spindle; GO:0008017,microtubule binding; GO:0032147,activation of protein kinase activity; GO:0051301,cell division; GO:0000278,mitotic cell cycle; GO:0090307,mitotic spindle assembly; GO:0060236,regulation of mitotic spindle organization; GO:0051225,spindle ass…	PF12214.8:Cell cycle regulated microtubule associated protein
gene-LOC112741520	FALSE	TRUE	TRUE	NC_037631.1	11868846	11870993	-	LOC112741520	protein_coding	K19996 phosphatidylinositol transfer protein SFH5 | (RefSeq) patellin-4 (A)	--	patellin-4 [Arachis ipaensis]	RecName: Full=Patellin-4;	SubName: Full=Uncharacterized protein {ECO:0000313|EMBL:BAT87715.1};	Phosphatidylinositol transfer protein SEC14 and related proteins	GO:0005829,cytosol; GO:0005634,nucleus; GO:0005886,plasma membrane; GO:0008289,lipid binding; GO:0007049,cell cycle; GO:0051301,cell division	PF00650.20:CRAL/TRIO domain
gene-LOC112743363	FALSE	TRUE	TRUE	NC_037631.1	138230402	138233221	+	LOC112743363	protein_coding	K16812 targeting protein for Xklp2 | (RefSeq) protein TPX2-like isoform X1 (A)	--	titin homolog [Arachis ipaensis]	RecName: Full=Protein TPX2; Short=AtTPX2; AltName: Full=Targeting protein for XKLP2;	SubName: Full=Uncharacterized protein {ECO:0000313|EMBL:KRH01263.1, ECO:0000313|EnsemblPlants:GLYMA18G50010.1};	--	GO:0009941,chloroplast envelope; GO:0005874,microtubule; GO:0005654,nucleoplasm; GO:0005634,nucleus; GO:0009524,phragmoplast; GO:0005819,spindle; GO:0008017,microtubule binding; GO:0032147,activation of protein kinase activity; GO:0051301,cell division; GO:0000278,mitotic cell cycle; GO:0090307,mitotic spindle assembly; GO:0060236,regulation of mitotic spindle organization; GO:0051225,spindle ass…	PF06886.11:Targeting protein for Xklp2 (TPX2)
gene-LOC112744337	FALSE	TRUE	TRUE	NC_037631.1	134442593	134444612	-	LOC112744337	protein_coding	K01255 leucyl aminopeptidase [EC:3.4.11.1] | (RefSeq) leucyl aminopeptidase (A)	ko00480: Glutathione metabolism	cyclin-U4-1 [Arachis ipaensis]	RecName: Full=Cyclin-U4-1; Short=CycU4;1; AltName: Full=Cyclin-P4.1; Short=CycP4;1;	SubName: Full=Cyclin-U4-1 {ECO:0000313|EMBL:KHN22156.1};	Cyclin	GO:0019901,protein kinase binding; GO:0007049,cell cycle; GO:0051301,cell division; GO:0000079,regulation of cyclin-dependent protein serine/threonine kinase activity	PF08613.11:Cyclin
gene-LOC112749567	FALSE	TRUE	TRUE	NC_037632.1	13991337	13996412	-	LOC112749567	protein_coding	K16812 targeting protein for Xklp2 | (RefSeq) protein TPX2 (A)	--	protein TPX2 isoform X1 [Arachis ipaensis]	RecName: Full=Protein TPX2; Short=AtTPX2; AltName: Full=Targeting protein for XKLP2;	SubName: Full=Uncharacterized protein {ECO:0000313|EMBL:KRH77444.1, ECO:0000313|EnsemblPlants:GLYMA01G42300.3};	--	GO:0009941,chloroplast envelope; GO:0005874,microtubule; GO:0005654,nucleoplasm; GO:0005634,nucleus; GO:0009524,phragmoplast; GO:0005819,spindle; GO:0008017,microtubule binding; GO:0032147,activation of protein kinase activity; GO:0051301,cell division; GO:0000278,mitotic cell cycle; GO:0090307,mitotic spindle assembly; GO:0060236,regulation of mitotic spindle organization; GO:0051225,spindle ass…	PF12214.8:Cell cycle regulated microtubule associated protein
gene-LOC112749788	FALSE	TRUE	TRUE	NC_037632.1	18396481	18398765	-	LOC112749788	protein_coding	K03363 cell division cycle 20, cofactor of APC complex | (RefSeq) cell division cycle 20.2, cofactor of APC complex (A)	ko04120: Ubiquitin mediated proteolysis	cell division cycle 20.2, cofactor of APC complex [Arachis ipaensis]	RecName: Full=Cell division cycle 20.1, cofactor of APC complex; Short=AtCDC20.1;	SubName: Full=Uncharacterized protein {ECO:0000313|EMBL:KRH77717.1, ECO:0000313|EnsemblPlants:GLYMA01G43980.1};	Anaphase promoting complex, Cdc20, Cdh1, and Ama1 subunits	GO:0033597,mitotic checkpoint complex; GO:0005634,nucleus; GO:0010997,anaphase-promoting complex binding; GO:0019900,kinase binding; GO:0097027,ubiquitin-protein transferase activator activity; GO:0007049,cell cycle; GO:0051301,cell division; GO:1904668,positive regulation of ubiquitin protein ligase activity; GO:0016567,protein ubiquitination	PF00400.32:WD domain, G-beta repeat
gene-LOC112750228	FALSE	TRUE	TRUE	NC_037632.1	43630694	43636062	-	LOC112750228	protein_coding	K16812 targeting protein for Xklp2 | (RefSeq) protein TPX2 isoform X1 (A)	--	protein TPX2 isoform X1 [Arachis ipaensis]	RecName: Full=Protein TPX2; Short=AtTPX2; AltName: Full=Targeting protein for XKLP2;	SubName: Full=Uncharacterized protein {ECO:0000313|EMBL:OIW06007.1};	--	GO:0009941,chloroplast envelope; GO:0005874,microtubule; GO:0005654,nucleoplasm; GO:0005634,nucleus; GO:0009524,phragmoplast; GO:0005819,spindle; GO:0008017,microtubule binding; GO:0032147,activation of protein kinase activity; GO:0051301,cell division; GO:0000278,mitotic cell cycle; GO:0090307,mitotic spindle assembly; GO:0060236,regulation of mitotic spindle organization; GO:0051225,spindle ass…	PF12214.8:Cell cycle regulated microtubule associated protein
gene-LOC112752039	FALSE	TRUE	TRUE	NC_037619.1	94182336	94185954	+	LOC112752039	protein_coding	K08341 GABA(A) receptor-associated protein | (RefSeq) autophagy-related protein 8D-like (A)	ko04136: Autophagy - other	spindle and kinetochore-associated protein 1 homolog [Arachis duranensis]	RecName: Full=Spindle and kinetochore-associated protein 1 homolog;	SubName: Full=Uncharacterized protein {ECO:0000313|EMBL:BAT97671.1};	Uncharacterized conserved protein	GO:0008017,microtubule binding; GO:0051301,cell division; GO:0007059,chromosome segregation	PF07160.12:Spindle and kinetochore-associated protein 1
gene-LOC112755394	FALSE	TRUE	TRUE	NC_037619.1	98080252	98082599	+	LOC112755394	protein_coding	K20718 LRR receptor-like serine/threonine-protein kinase ERECTA [EC:2.7.11.1] | (RefSeq) LRR receptor-like serine/threonine-protein kinase ERECTA (A)	ko04016: MAPK signaling pathway - plant	probable leucine-rich repeat receptor-like protein kinase At1g35710 [Arachis duranensis]	RecName: Full=LRR receptor-like serine/threonine-protein kinase ERECTA {ECO:0000303|PubMed:8624444}; EC=2.7.11.1; AltName: Full=Protein QUANTITATIVE RESISTANCE TO PLECTOSPHAERELLA 1; AltName: Full=Protein QUANTITATIVE RESISTANCE TO RALSTONIA SOLANACEARUM 1; AltName: Full=Protein TRANSPIRATION EFFICIENCY 1; Flags: Precursor;	SubName: Full=DNA-damage-repair/toleration protein DRT100-like {ECO:0000313|RefSeq:XP_014512385.1};	FOG: Leucine rich repeat	GO:0016021,integral component of membrane; GO:0005739,mitochondrion; GO:0005886,plasma membrane; GO:0005524,ATP binding; GO:0042277,peptide binding; GO:0004674,protein serine/threonine kinase activity; GO:0019199,transmembrane receptor protein kinase activity; GO:0070370,cellular heat acclimation; GO:0042742,defense response to bacterium; GO:0050832,defense response to fungus; GO:0048281,inflores…	PF13855.6:Leucine rich repeat
gene-LOC112758184	FALSE	TRUE	TRUE	NC_037633.1	7208527	7210665	-	LOC112758184	protein_coding	--	--	protein POLYCHOME [Arachis ipaensis]	RecName: Full=Protein POLYCHOME; AltName: Full=Protein UV-B-INSENSITIVE 4;	SubName: Full=protein POLYCHOME-like {ECO:0000313|RefSeq:XP_018808537.1};	--	GO:0005634,nucleus; GO:0051301,cell division; GO:0006952,defense response; GO:0042023,DNA endoreduplication; GO:0009960,endosperm development; GO:0009561,megagametogenesis; GO:1904667,negative regulation of ubiquitin protein ligase activity; GO:1900426,positive regulation of defense response to bacterium; GO:0051783,regulation of nuclear division; GO:0010224,response to UV-B; GO:0010091,trichome …	--
gene-LOC112763250	FALSE	TRUE	TRUE	NC_037634.1	132784102	132786825	+	LOC112763250	protein_coding	K08850 aurora kinase, other [EC:2.7.11.1] | (RefSeq) serine/threonine-protein kinase Aurora-2 (A)	--	serine/threonine-protein kinase Aurora-2 [Arachis ipaensis]	RecName: Full=Serine/threonine-protein kinase Aurora-1; Short=AtAur1; EC=2.7.11.1; AltName: Full=Aurora-like kinase 1;	SubName: Full=serine/threonine-protein kinase Aurora-1 isoform X2 {ECO:0000313|RefSeq:XP_004501089.1};	Serine/threonine protein kinase	GO:0009504,cell plate; GO:0032133,chromosome passenger complex; GO:0000780,condensed nuclear chromosome, centromeric region; GO:0005874,microtubule; GO:0031965,nuclear membrane; GO:0005730,nucleolus; GO:0005634,nucleus; GO:0009524,phragmoplast; GO:0005819,spindle; GO:0005876,spindle microtubule; GO:0051233,spindle midzone; GO:0000922,spindle pole; GO:0005524,ATP binding; GO:0035175,histone kinase…	PF00069.25:Protein kinase domain
gene-LOC112764239	FALSE	TRUE	TRUE	NC_037634.1	126461903	126465535	-	LOC112764239	protein_coding	K06627 cyclin-A | (RefSeq) cyclin-A1-1 isoform X1 (A)	--	cyclin-A1-1 isoform X1 [Arachis ipaensis]	RecName: Full=Cyclin-A1-1; AltName: Full=G2/mitotic-specific cyclin-A1-1; Short=CycA1;1;	SubName: Full=Cyclin-A1-1 {ECO:0000313|EMBL:KYP69949.1};	G2/Mitotic-specific cyclin A	GO:0005737,cytoplasm; GO:0005634,nucleus; GO:0007049,cell cycle; GO:0051301,cell division	PF00134.23:Cyclin, N-terminal domain
gene-LOC112766598	FALSE	TRUE	TRUE	NC_037634.1	134576966	134579273	-	LOC112766598	protein_coding	K06627 cyclin-A | (RefSeq) putative cyclin-A3-1 (A)	--	putative cyclin-A3-1 [Arachis ipaensis]	RecName: Full=Putative cyclin-A3-1; AltName: Full=G2/mitotic-specific cyclin-A3-1; Short=CycA3;1;	SubName: Full=Putative cyclin-A3-1 {ECO:0000313|EMBL:KYP70464.1};	G2/Mitotic-specific cyclin A	GO:0005634,nucleus; GO:0007049,cell cycle; GO:0051301,cell division	PF00134.23:Cyclin, N-terminal domain
gene-LOC112767372	FALSE	TRUE	TRUE	NC_037634.1	14383182	14386334	+	LOC112767372	protein_coding	K03364 cell division cycle 20-like protein 1, cofactor of APC complex | (RefSeq) protein FIZZY-RELATED 3 (A)	ko04120: Ubiquitin mediated proteolysis	protein FIZZY-RELATED 3 [Arachis ipaensis]	RecName: Full=Protein FIZZY-RELATED 3; AltName: Full=Cell cycle switch protein CCS52B;	SubName: Full=Uncharacterized protein {ECO:0000313|EMBL:ESW35409.1};	Anaphase promoting complex, Cdc20, Cdh1, and Ama1 subunits	GO:0010997,anaphase-promoting complex binding; GO:0097027,ubiquitin-protein transferase activator activity; GO:0007049,cell cycle; GO:0051301,cell division; GO:1904668,positive regulation of ubiquitin protein ligase activity; GO:0016567,protein ubiquitination	PF00400.32:WD domain, G-beta repeat
gene-LOC112770921	FALSE	TRUE	TRUE	NC_037635.1	124645636	124657151	-	LOC112770921	protein_coding	K06674 structural maintenance of chromosome 2 | (RefSeq) structural maintenance of chromosomes protein 2-1 (A)	--	structural maintenance of chromosomes protein 2-1 [Arachis ipaensis]	RecName: Full=Structural maintenance of chromosomes protein 2-1; Short=AtSMC2-1; AltName: Full=Chromosome-associated protein E-1; Short=AtCAP-E1; AltName: Full=Protein TITAN 3;	RecName: Full=Structural maintenance of chromosomes protein {ECO:0000256|PIRNR:PIRNR005719};	Structural maintenance of chromosome protein 2 (chromosome condensation complex Condensin, subunit E)	GO:0000796,condensin complex; GO:0005634,nucleus; GO:0005524,ATP binding; GO:0005215,transporter activity; GO:0051301,cell division; GO:0030261,chromosome condensation; GO:0051321,meiotic cell cycle	PF02463.19:RecF/RecN/SMC N terminal domain
gene-LOC112776261	FALSE	TRUE	TRUE	NC_037636.1	155886328	155888273	+	LOC112776261	protein_coding	K14505 cyclin D3, plant | (RefSeq) cyclin-D3-1 (A)	ko04075: Plant hormone signal transduction	cyclin-D3-1 [Arachis ipaensis]	RecName: Full=Cyclin-D3-1; AltName: Full=Cyclin-delta-3; Short=Cyclin-d3; AltName: Full=G1/S-specific cyclin-D3-1; Short=CycD3;1;	SubName: Full=cyclin-D3-1 {ECO:0000313|RefSeq:XP_014514931.1};	G1/S-specific cyclin D	GO:0005634,nucleus; GO:0051301,cell division; GO:0000082,G1/S transition of mitotic cell cycle; GO:0010444,guard mother cell differentiation; GO:0009735,response to cytokinin; GO:0009744,response to sucrose; GO:0048316,seed development	PF00134.23:Cyclin, N-terminal domain
gene-LOC112776526	FALSE	TRUE	TRUE	NC_037636.1	12098723	12109212	+	LOC112776526	protein_coding	K17065 dynamin 1-like protein [EC:3.6.5.5] | (RefSeq) dynamin GTPase (A)	--	dynamin-related protein 1E [Arachis ipaensis]	RecName: Full=Dynamin-related protein 1E; AltName: Full=Dynamin-like protein 4; AltName: Full=Dynamin-like protein DLP2; AltName: Full=Dynamin-like protein E;	SubName: Full=Dynamin-related protein 1E {ECO:0000313|EMBL:KYP56256.1}; EC=3.6.5.5 {ECO:0000313|EMBL:KYP56256.1};	Vacuolar sorting protein VPS1, dynamin, and related proteins	GO:0005874,microtubule; GO:0005739,mitochondrion; GO:0009524,phragmoplast; GO:0005886,plasma membrane; GO:0009506,plasmodesma; GO:0005774,vacuolar membrane; GO:0005773,vacuole; GO:0005525,GTP binding; GO:0003924,GTPase activity; GO:0008017,microtubule binding; GO:0007049,cell cycle; GO:0051301,cell division; GO:0050832,defense response to fungus; GO:0000266,mitochondrial fission; GO:0046686,respo…	PF01031.20:Dynamin central region
gene-LOC112779475	FALSE	TRUE	TRUE	NC_037636.1	2177390	2182867	+	LOC112779475	protein_coding	K06627 cyclin-A | (RefSeq) cyclin-A2-4 isoform X1 (A)	--	cyclin-A2-4 isoform X1 [Arachis ipaensis]	RecName: Full=Cyclin-A2-4; AltName: Full=G2/mitotic-specific cyclin-A2-4; Short=CycA2;4;	SubName: Full=cyclin-A2-4 {ECO:0000313|RefSeq:XP_014515066.1, ECO:0000313|RefSeq:XP_014515067.1};	G2/Mitotic-specific cyclin A	GO:0005634,nucleus; GO:0007049,cell cycle; GO:0051301,cell division; GO:0008283,cell proliferation; GO:0010374,stomatal complex development	PF00134.23:Cyclin, N-terminal domain
gene-LOC112780065	FALSE	TRUE	TRUE	NC_037636.1	155313793	155316674	+	LOC112780065	protein_coding	K00924 kinase [EC:2.7.1.-] | (RefSeq) receptor protein kinase CLAVATA1-like (A)	--	receptor protein kinase-like protein ZAR1 [Arachis ipaensis]	RecName: Full=Receptor protein kinase-like protein ZAR1 {ECO:0000303|PubMed:27014878}; EC=2.7.11.1 {ECO:0000305}; AltName: Full=Protein ZYGOTIC ARREST 1 {ECO:0000303|PubMed:27014878}; Flags: Precursor;	SubName: Full=Uncharacterized protein {ECO:0000313|EMBL:KRH35896.1, ECO:0000313|EnsemblPlants:GLYMA10G41650.1};	--	GO:0009507,chloroplast; GO:0009570,chloroplast stroma; GO:0016021,integral component of membrane; GO:0009505,plant-type cell wall; GO:0005886,plasma membrane; GO:0090406,pollen tube; GO:0005524,ATP binding; GO:0016301,kinase activity; GO:0004674,protein serine/threonine kinase activity; GO:0046777,protein autophosphorylation; GO:0010070,zygote asymmetric cell division; GO:0010069,zygote asymmetri…	PF00069.25:Protein kinase domain
gene-LOC112783613	FALSE	TRUE	TRUE	NC_037637.1	5732301	5734498	+	LOC112783613	protein_coding	K18812 cyclin D6, plant | (RefSeq) putative cyclin-D6-1 (A)	--	putative cyclin-D6-1 [Arachis ipaensis]	RecName: Full=Putative cyclin-D6-1; AltName: Full=G1/S-specific cyclin-D6-1; Short=CycD6;1;	SubName: Full=Uncharacterized protein {ECO:0000313|EMBL:KRH10729.1, ECO:0000313|EnsemblPlants:GLYMA15G07171.1};	G1/S-specific cyclin D	GO:0005634,nucleus; GO:0007049,cell cycle; GO:0051301,cell division; GO:0051726,regulation of cell cycle	PF00134.23:Cyclin, N-terminal domain
gene-LOC112783972	FALSE	TRUE	TRUE	NC_037637.1	138347386	138350789	-	LOC112783972	protein_coding	K21777 G2/mitotic-specific cyclin-B, other | (RefSeq) G2/mitotic-specific cyclin S13-7 (A)	--	G2/mitotic-specific cyclin S13-7 [Arachis ipaensis]	RecName: Full=G2/mitotic-specific cyclin S13-6; AltName: Full=B-like cyclin;	SubName: Full=Mitotic cyclin {ECO:0000313|EMBL:CAA99990.1};	Cyclin B and related kinase-activating proteins	GO:0005634,nucleus; GO:0007049,cell cycle; GO:0051301,cell division	PF00134.23:Cyclin, N-terminal domain
gene-LOC112784606	FALSE	TRUE	TRUE	NC_037637.1	10767607	10769133	+	LOC112784606	protein_coding	K08486 syntaxin 1B/2/3 | (RefSeq) syntaxin-related protein KNOLLE (A)	ko04130: SNARE interactions in vesicular transport	syntaxin-related protein KNOLLE [Arachis ipaensis]	RecName: Full=Syntaxin-related protein KNOLLE; AltName: Full=Syntaxin-111; Short=AtSYP111;	SubName: Full=Uncharacterized protein {ECO:0000313|EMBL:KRH08461.1, ECO:0000313|EnsemblPlants:GLYMA16G26710.1};	SNARE protein Syntaxin 1 and related proteins	GO:0009504,cell plate; GO:0012505,endomembrane system; GO:0016021,integral component of membrane; GO:0009524,phragmoplast; GO:0005886,plasma membrane; GO:0009506,plasmodesma; GO:0031201,SNARE complex; GO:0005484,SNAP receptor activity; GO:0000149,SNARE binding; GO:0007049,cell cycle; GO:0051301,cell division; GO:0006887,exocytosis; GO:0006886,intracellular protein transport; GO:0048278,vesicle do…	PF00804.25:Syntaxin
gene-LOC112785179	FALSE	TRUE	TRUE	NC_037637.1	14972732	14974855	+	LOC112785179	protein_coding	K02537 mitotic spindle assembly checkpoint protein MAD2 | (RefSeq) mitotic spindle checkpoint protein MAD2 (A)	--	mitotic spindle checkpoint protein MAD2 [Arachis duranensis]	RecName: Full=Mitotic spindle checkpoint protein MAD2 {ECO:0000303|PubMed:19710914}; AltName: Full=Mitotic arrest deficient protein 2;	SubName: Full=Mitotic spindle checkpoint protein MAD2 {ECO:0000313|EMBL:KYP34162.1};	Spindle assembly checkpoint protein	GO:0010369,chromocenter; GO:0000777,condensed chromosome kinetochore; GO:0005737,cytoplasm; GO:0000776,kinetochore; GO:0005828,kinetochore microtubule; GO:0005635,nuclear envelope; GO:0005634,nucleus; GO:0005876,spindle microtubule; GO:0051301,cell division; GO:0007094,mitotic spindle assembly checkpoint; GO:0007346,regulation of mitotic cell cycle	PF02301.18:HORMA domain
gene-LOC112789818	FALSE	TRUE	TRUE	NC_037620.1	21777114	21781799	+	LOC112789818	protein_coding	K16812 targeting protein for Xklp2 | (RefSeq) protein TPX2 (A)	--	protein TPX2 [Arachis duranensis]	RecName: Full=Protein TPX2; Short=AtTPX2; AltName: Full=Targeting protein for XKLP2;	SubName: Full=Uncharacterized protein {ECO:0000313|EMBL:OIW06007.1};	--	GO:0009941,chloroplast envelope; GO:0005874,microtubule; GO:0005654,nucleoplasm; GO:0005634,nucleus; GO:0009524,phragmoplast; GO:0005819,spindle; GO:0008017,microtubule binding; GO:0032147,activation of protein kinase activity; GO:0051301,cell division; GO:0000278,mitotic cell cycle; GO:0090307,mitotic spindle assembly; GO:0060236,regulation of mitotic spindle organization; GO:0051225,spindle ass…	PF12214.8:Cell cycle regulated microtubule associated protein
gene-LOC112790142	FALSE	TRUE	TRUE	NC_037620.1	31541748	31545192	+	LOC112790142	protein_coding	K00924 kinase [EC:2.7.1.-] | (RefSeq) receptor protein kinase CLAVATA1-like (A)	--	leucine-rich repeat receptor-like protein kinase TDR isoform X1 [Arachis duranensis]	RecName: Full=Leucine-rich repeat receptor-like protein kinase TDR; EC=2.7.11.1; AltName: Full=Protein PHLOEM INTERCALATED WITH XYLEM {ECO:0000303|PubMed:17570668}; AltName: Full=Tracheary element differentiation inhibitory factor receptor {ECO:0000303|PubMed:18812507}; Short=AtTDR {ECO:0000303|PubMed:18812507}; Short=TDIF receptor {ECO:0000303|PubMed:18812507}; Flags: Precursor;	SubName: Full=Leucine-rich repeat receptor-like protein kinase TDR {ECO:0000313|EMBL:KHN20425.1}; EC=2.7.1.- {ECO:0000313|EMBL:KHN20425.1};	--	GO:0016021,integral component of membrane; GO:0005886,plasma membrane; GO:0005524,ATP binding; GO:0004674,protein serine/threonine kinase activity; GO:0051301,cell division; GO:0010087,phloem or xylem histogenesis; GO:0010067,procambium histogenesis; GO:0010223,secondary shoot formation; GO:0010089,xylem development	PF13855.6:Leucine rich repeat
gene-LOC112791037	FALSE	TRUE	TRUE	NC_037620.1	117696071	117699848	-	LOC112791037	protein_coding	K19996 phosphatidylinositol transfer protein SFH5 | (RefSeq) patellin-3-like (A)	--	patellin-3 [Arachis duranensis]	RecName: Full=Patellin-3;	SubName: Full=Uncharacterized protein {ECO:0000313|EMBL:OIW18242.1};	Phosphatidylinositol transfer protein SEC14 and related proteins	GO:0005737,cytoplasm; GO:0005886,plasma membrane; GO:0008289,lipid binding; GO:0007049,cell cycle; GO:0051301,cell division	PF00650.20:CRAL/TRIO domain
gene-LOC112791353	FALSE	TRUE	TRUE	NC_037620.1	126100947	126105967	-	LOC112791353	protein_coding	K10405 kinesin family member C1 | (RefSeq) kinesin-like protein KIN-14C isoform X1 (A)	--	kinesin-like protein KIN-14C isoform X1 [Arachis duranensis]	RecName: Full=Kinesin-like protein KIN-14C {ECO:0000305}; AltName: Full=AtKIN14a {ECO:0000303|PubMed:18088313}; AltName: Full=Kinesin-like protein KatA {ECO:0000303|PubMed:8492804, ECO:0000303|PubMed:8597656};	RecName: Full=Kinesin-like protein {ECO:0000256|RuleBase:RU000394};	Kinesin (KAR3 subfamily)	GO:0000777,condensed chromosome kinetochore; GO:0005737,cytoplasm; GO:0005874,microtubule; GO:0005872,minus-end kinesin complex; GO:0005634,nucleus; GO:0009524,phragmoplast; GO:0005819,spindle; GO:0005524,ATP binding; GO:0008569,ATP-dependent microtubule motor activity, minus-end-directed; GO:0008017,microtubule binding; GO:0009971,anastral spindle assembly involved in male meiosis; GO:0051301,ce…	PF00225.23:Kinesin motor domain
gene-LOC112791673	FALSE	TRUE	TRUE	NC_037620.1	131219508	131223202	+	LOC112791673	protein_coding	K16812 targeting protein for Xklp2 | (RefSeq) protein TPX2-like isoform X1 (A)	--	uncharacterized protein LOC107481023 isoform X1 [Arachis duranensis]	RecName: Full=Protein TPX2; Short=AtTPX2; AltName: Full=Targeting protein for XKLP2;	SubName: Full=uncharacterized protein LOC106757225 isoform X1 {ECO:0000313|RefSeq:XP_014495335.1};	--	GO:0009941,chloroplast envelope; GO:0005874,microtubule; GO:0005654,nucleoplasm; GO:0005634,nucleus; GO:0009524,phragmoplast; GO:0005819,spindle; GO:0008017,microtubule binding; GO:0032147,activation of protein kinase activity; GO:0051301,cell division; GO:0000278,mitotic cell cycle; GO:0090307,mitotic spindle assembly; GO:0060236,regulation of mitotic spindle organization; GO:0051225,spindle ass…	PF06886.11:Targeting protein for Xklp2 (TPX2)
gene-LOC112796223	FALSE	TRUE	TRUE	NC_037621.1	10463209	10465302	-	LOC112796223	protein_coding	K19996 phosphatidylinositol transfer protein SFH5 | (RefSeq) patellin-3 (A)	--	patellin-4 [Arachis ipaensis]	RecName: Full=Patellin-4;	SubName: Full=Uncharacterized protein {ECO:0000313|EMBL:BAT87715.1};	Phosphatidylinositol transfer protein SEC14 and related proteins	GO:0005829,cytosol; GO:0005634,nucleus; GO:0005886,plasma membrane; GO:0008289,lipid binding; GO:0007049,cell cycle; GO:0051301,cell division	PF00650.20:CRAL/TRIO domain
gene-LOC112796683	FALSE	TRUE	TRUE	NC_037618.1	11415188	11417634	+	LOC112796683	protein_coding	K14152 phosphoribosyl-ATP pyrophosphohydrolase / phosphoribosyl-AMP cyclohydrolase / histidinol dehydrogenase [EC:3.6.1.31 3.5.4.19 1.1.1.23] | (RefSeq) uncharacterized protein LOC111783531 (A)	ko00340: Histidine metabolism; ko01230: Biosynthesis of amino acids	protein POLLENLESS 3-LIKE 2 [Arachis duranensis]	RecName: Full=Protein POLLENLESS 3-LIKE 2 {ECO:0000303|Ref.5};	SubName: Full=Uncharacterized protein {ECO:0000313|EMBL:KHN04727.1};	--	GO:0005634,nucleus; GO:0007049,cell cycle; GO:0051301,cell division	PF14559.6:Tetratricopeptide repeat
gene-LOC112797143	FALSE	TRUE	TRUE	NC_037618.1	12054154	12057683	-	LOC112797143	protein_coding	K21777 G2/mitotic-specific cyclin-B, other | (RefSeq) G2/mitotic-specific cyclin-2 isoform X1 (A)	--	G2/mitotic-specific cyclin-2 isoform X1 [Arachis duranensis]	RecName: Full=G2/mitotic-specific cyclin-2; AltName: Full=B-like cyclin; AltName: Full=CycMs2;	SubName: Full=Uncharacterized protein {ECO:0000313|EMBL:KRH76553.1, ECO:0000313|EnsemblPlants:GLYMA01G36430.2};	Cyclin B and related kinase-activating proteins	GO:0005634,nucleus; GO:0007049,cell cycle; GO:0051301,cell division	PF00134.23:Cyclin, N-terminal domain
gene-LOC112800456	FALSE	TRUE	TRUE	NC_037618.1	21358302	21360796	+	LOC112800456	protein_coding	K14494 DELLA protein | (RefSeq) DELLA protein GAI-like (A)	ko04075: Plant hormone signal transduction	protein SHORT-ROOT-like [Arachis duranensis]	RecName: Full=Protein SHORT-ROOT; Short=AtSHR; AltName: Full=GRAS family protein 26; Short=AtGRAS-26; AltName: Full=Protein SHOOT GRAVITROPISM 7;	SubName: Full=Uncharacterized protein {ECO:0000313|EMBL:KRH28353.1, ECO:0000313|EnsemblPlants:GLYMA11G05110.1};	--	GO:0005769,early endosome; GO:0005770,late endosome; GO:0005634,nucleus; GO:0055037,recycling endosome; GO:0003700,DNA-binding transcription factor activity; GO:0043565,sequence-specific DNA binding; GO:0008356,asymmetric cell division; GO:0055072,iron ion homeostasis; GO:0048366,leaf development; GO:0045930,negative regulation of mitotic cell cycle; GO:0009956,radial pattern formation; GO:003235…	PF03514.14:GRAS domain family
gene-LOC112800856	FALSE	TRUE	TRUE	NC_037622.1	13093651	13098717	-	LOC112800856	protein_coding	K16812 targeting protein for Xklp2 | (RefSeq) protein TPX2 (A)	--	protein TPX2 isoform X1 [Arachis duranensis]	RecName: Full=Protein TPX2; Short=AtTPX2; AltName: Full=Targeting protein for XKLP2;	SubName: Full=Uncharacterized protein {ECO:0000313|EMBL:KRH77443.1};	--	GO:0009941,chloroplast envelope; GO:0005874,microtubule; GO:0005654,nucleoplasm; GO:0005634,nucleus; GO:0009524,phragmoplast; GO:0005819,spindle; GO:0008017,microtubule binding; GO:0032147,activation of protein kinase activity; GO:0051301,cell division; GO:0000278,mitotic cell cycle; GO:0090307,mitotic spindle assembly; GO:0060236,regulation of mitotic spindle organization; GO:0051225,spindle ass…	PF12214.8:Cell cycle regulated microtubule associated protein
gene-LOC112801355	FALSE	TRUE	TRUE	NC_037622.1	39229780	39231966	+	LOC112801355	protein_coding	K03363 cell division cycle 20, cofactor of APC complex | (RefSeq) cell division cycle 20.2, cofactor of APC complex (A)	ko04120: Ubiquitin mediated proteolysis	cell division cycle 20.2, cofactor of APC complex [Arachis duranensis]	RecName: Full=Cell division cycle 20.1, cofactor of APC complex; Short=AtCDC20.1;	SubName: Full=Uncharacterized protein {ECO:0000313|EMBL:KRH77717.1, ECO:0000313|EnsemblPlants:GLYMA01G43980.1};	Anaphase promoting complex, Cdc20, Cdh1, and Ama1 subunits	GO:0033597,mitotic checkpoint complex; GO:0005634,nucleus; GO:0010997,anaphase-promoting complex binding; GO:0019900,kinase binding; GO:0097027,ubiquitin-protein transferase activator activity; GO:0007049,cell cycle; GO:0051301,cell division; GO:1904668,positive regulation of ubiquitin protein ligase activity; GO:0016567,protein ubiquitination	PF00400.32:WD domain, G-beta repeat
gene-LOC112801536	FALSE	TRUE	TRUE	NC_037622.1	44841339	44845984	-	LOC112801536	protein_coding	K16812 targeting protein for Xklp2 | (RefSeq) protein TPX2-like (A)	--	protein TPX2-like [Arachis duranensis]	RecName: Full=Protein TPX2; Short=AtTPX2; AltName: Full=Targeting protein for XKLP2;	SubName: Full=Uncharacterized protein {ECO:0000313|EMBL:OIW06007.1};	--	GO:0009941,chloroplast envelope; GO:0005874,microtubule; GO:0005654,nucleoplasm; GO:0005634,nucleus; GO:0009524,phragmoplast; GO:0005819,spindle; GO:0008017,microtubule binding; GO:0032147,activation of protein kinase activity; GO:0051301,cell division; GO:0000278,mitotic cell cycle; GO:0090307,mitotic spindle assembly; GO:0060236,regulation of mitotic spindle organization; GO:0051225,spindle ass…	PF12214.8:Cell cycle regulated microtubule associated protein
gene-LOC112727390	TRUE	FALSE	TRUE	NC_037629.1	54858548	54862555	-	LOC112727390	protein_coding	--	--	KIN14B-interacting protein At4g14310 [Arachis duranensis]	RecName: Full=KIN14B-interacting protein At4g14310;	SubName: Full=Uncharacterized protein {ECO:0000313|EMBL:KRH31682.1, ECO:0000313|EnsemblPlants:GLYMA10G00710.2};	--	GO:0005618,cell wall; GO:0005737,cytoplasm; GO:0007049,cell cycle; GO:0051301,cell division	--
gene-LOC112736438	TRUE	FALSE	TRUE	NC_037630.1	2842519	2849335	+	LOC112736438	protein_coding	K10747 DNA ligase 1 [EC:6.5.1.1 6.5.1.6 6.5.1.7] | (RefSeq) DNA ligase 1 isoform X1 (A)	ko03030: DNA replication; ko03410: Base excision repair; ko03420: Nucleotide excision repair; ko03430: Mismatch repair	DNA ligase 1 isoform X3 [Arachis ipaensis]	RecName: Full=DNA ligase 1; Short=AtLIG1; EC=6.5.1.1 {ECO:0000255|PROSITE-ProRule:PRU10135}; AltName: Full=DNA ligase I; AltName: Full=Polydeoxyribonucleotide synthase [ATP] 1; Flags: Precursor;	RecName: Full=DNA ligase {ECO:0000256|RuleBase:RU000617}; EC=6.5.1.1 {ECO:0000256|RuleBase:RU000617};	ATP-dependent DNA ligase I	GO:0005739,mitochondrion; GO:0005730,nucleolus; GO:0005634,nucleus; GO:0005524,ATP binding; GO:0003677,DNA binding; GO:0003910,DNA ligase (ATP) activity; GO:0046872,metal ion binding; GO:0007049,cell cycle; GO:0051301,cell division; GO:0071897,DNA biosynthetic process; GO:0080111,DNA demethylation; GO:0051103,DNA ligation involved in DNA repair; GO:0006310,DNA recombination; GO:0006260,DNA replic…	PF01068.21:ATP dependent DNA ligase domain
gene-LOC112749169	TRUE	FALSE	TRUE	NC_037632.1	10906578	10909132	+	LOC112749169	protein_coding	K14399 polyribonucleotide 5'-hydroxyl-kinase [EC:2.7.1.78] | (RefSeq) Clp1-domain-containing protein (A)	ko03015: mRNA surveillance pathway	random slug protein 5 [Arachis ipaensis]	RecName: Full=Patellin-6;	SubName: Full=Uncharacterized protein {ECO:0000313|EMBL:OIV92714.1};	Phosphatidylinositol transfer protein PDR16 and related proteins	GO:0005737,cytoplasm; GO:0005886,plasma membrane; GO:0008289,lipid binding; GO:0007049,cell cycle; GO:0051301,cell division	PF00650.20:CRAL/TRIO domain
gene-LOC112750848	TRUE	FALSE	TRUE	NC_037632.1	137370039	137374194	+	LOC112750848	protein_coding	K02325 DNA polymerase epsilon subunit 2 [EC:2.7.7.7] | (RefSeq) DNA polymerase epsilon subunit B (A)	ko03030: DNA replication; ko03410: Base excision repair; ko03420: Nucleotide excision repair	DNA polymerase epsilon subunit B [Arachis ipaensis]	RecName: Full=DNA polymerase epsilon subunit B; EC=2.7.7.7; AltName: Full=DNA polymerase II subunit 2 {ECO:0000305}; Short=AtDPB2 {ECO:0000303|PubMed:16212602}; AltName: Full=Protein CYCLOPS 2 {ECO:0000303|PubMed:16212602};	RecName: Full=DNA polymerase epsilon subunit {ECO:0000256|PIRNR:PIRNR000799}; EC=2.7.7.7 {ECO:0000256|PIRNR:PIRNR000799}; AltName: Full=DNA polymerase II subunit 2 {ECO:0000256|PIRNR:PIRNR000799};	DNA polymerase epsilon, subunit B	GO:0008622,epsilon DNA polymerase complex; GO:0003677,DNA binding; GO:0070182,DNA polymerase binding; GO:0003887,DNA-directed DNA polymerase activity; GO:0007049,cell cycle; GO:0006261,DNA-dependent DNA replication; GO:0009793,embryo development ending in seed dormancy; GO:0042276,error-prone translesion synthesis; GO:0051781,positive regulation of cell division	PF04042.16:DNA polymerase alpha/epsilon subunit B
gene-LOC112762406	TRUE	FALSE	TRUE	NC_037634.1	40024474	40031241	+	LOC112762406	protein_coding	K14510 serine/threonine-protein kinase CTR1 [EC:2.7.11.1] | (RefSeq) serine/threonine-protein kinase CTR1 isoform X1 (A)	ko04016: MAPK signaling pathway - plant; ko04075: Plant hormone signal transduction	serine/threonine-protein kinase CTR1 [Arachis ipaensis]	RecName: Full=Serine/threonine-protein kinase CTR1 {ECO:0000303|PubMed:8431946}; EC=2.7.11.1 {ECO:0000305}; AltName: Full=Protein CONSTITUTIVE TRIPLE RESPONSE1 {ECO:0000303|PubMed:8431946};	SubName: Full=serine/threonine-protein kinase CTR1 isoform X2 {ECO:0000313|RefSeq:XP_014522439.1};	Tyrosine kinase specific for activated (GTP-bound) p21cdc42Hs	GO:0005789,endoplasmic reticulum membrane; GO:0005524,ATP binding; GO:0004674,protein serine/threonine kinase activity; GO:0004712,protein serine/threonine/tyrosine kinase activity; GO:0004871,NA; GO:0071281,cellular response to iron ion; GO:0009873,ethylene-activated signaling pathway; GO:0009686,gibberellin biosynthetic process; GO:0010105,negative regulation of ethylene-activated signaling pat…	PF14381.6:Ethylene-responsive protein kinase Le-CTR1
gene-LOC112696507	FALSE	FALSE	TRUE	NC_037623.1	28443647	28446057	+	LOC112696507	protein_coding	K12309 beta-galactosidase [EC:3.2.1.23] | (Kazusa) Lj3g3v0323160.1; - (A)	ko00052: Galactose metabolism; ko00511: Other glycan degradation; ko00531: Glycosaminoglycan degradation; ko00600: Sphingolipid metabolism; ko00604: Glycosphingolipid biosynthesis - ganglio series	zinc finger protein JACKDAW [Arachis duranensis]	RecName: Full=Zinc finger protein JACKDAW; AltName: Full=ID1-like zinc finger protein 3 {ECO:0000303|Ref.2}; AltName: Full=Protein indeterminate-domain 10 {ECO:0000303|PubMed:16784536};	SubName: Full=Uncharacterized protein {ECO:0000313|EMBL:KRH67672.1, ECO:0000313|EnsemblPlants:GLYMA03G33700.1};	FOG: Zn-finger	GO:0005634,nucleus; GO:0003677,DNA binding; GO:0003700,DNA-binding transcription factor activity; GO:0046872,metal ion binding; GO:0008356,asymmetric cell division; GO:0051302,regulation of cell division; GO:0045604,regulation of epidermal cell differentiation; GO:0010075,regulation of meristem growth; GO:0006355,regulation of transcription, DNA-templated; GO:0048364,root development; GO:0006351,…	PF00096.26:Zinc finger, C2H2 type
gene-LOC112706253	FALSE	FALSE	TRUE	NC_037625.1	14790450	14797825	-	LOC112706253	protein_coding	K14510 serine/threonine-protein kinase CTR1 [EC:2.7.11.1] | (RefSeq) serine/threonine-protein kinase CTR1 (A)	ko04016: MAPK signaling pathway - plant; ko04075: Plant hormone signal transduction	serine/threonine-protein kinase CTR1 [Arachis duranensis]	RecName: Full=Serine/threonine-protein kinase CTR1 {ECO:0000303|PubMed:8431946}; EC=2.7.11.1 {ECO:0000305}; AltName: Full=Protein CONSTITUTIVE TRIPLE RESPONSE1 {ECO:0000303|PubMed:8431946};	SubName: Full=Uncharacterized protein {ECO:0000313|EMBL:KRH62249.1, ECO:0000313|EnsemblPlants:GLYMA04G10270.1};	Tyrosine kinase specific for activated (GTP-bound) p21cdc42Hs	GO:0005789,endoplasmic reticulum membrane; GO:0005524,ATP binding; GO:0004674,protein serine/threonine kinase activity; GO:0004712,protein serine/threonine/tyrosine kinase activity; GO:0004871,NA; GO:0071281,cellular response to iron ion; GO:0009873,ethylene-activated signaling pathway; GO:0009686,gibberellin biosynthetic process; GO:0010105,negative regulation of ethylene-activated signaling pat…	PF14381.6:Ethylene-responsive protein kinase Le-CTR1
gene-LOC112723275	FALSE	FALSE	TRUE	NC_037628.1	145001075	145003392	+	LOC112723275	protein_coding	K09533 DnaJ homolog subfamily C member 13 | (RefSeq) dnaJ homolog subfamily C GRV2 isoform X1 (A)	--	dnaJ homolog subfamily C GRV2-like [Arachis ipaensis]	RecName: Full=DnaJ homolog subfamily C GRV2; AltName: Full=Protein GRAVITROPISM DEFECTIVE 2; AltName: Full=Protein GREEN FLUORESCENT SEED 2; AltName: Full=Protein KATAMARI2;	SubName: Full=dnaJ homolog subfamily C GRV2 isoform X1 {ECO:0000313|RefSeq:XP_014508560.1};	Endocytosis protein RME-8, contains DnaJ domain	GO:0005829,cytosol; GO:0005783,endoplasmic reticulum; GO:0010008,endosome membrane; GO:0005794,Golgi apparatus; GO:0043231,intracellular membrane-bounded organelle; GO:0005770,late endosome; GO:0031902,late endosome membrane; GO:0005802,trans-Golgi network; GO:0005774,vacuolar membrane; GO:0005773,vacuole; GO:0009660,amyloplast organization; GO:0051301,cell division; GO:0045022,early endosome to …	--
gene-LOC112728176	FALSE	FALSE	TRUE	NC_037629.1	108997651	108999680	+	LOC112728176	protein_coding	K01255 leucyl aminopeptidase [EC:3.4.11.1] | (RefSeq) leucyl aminopeptidase (A)	ko00480: Glutathione metabolism	cyclin-U2-1 [Arachis ipaensis]	RecName: Full=Cyclin-U2-1; Short=CycU2;1; AltName: Full=Cyclin-P3.1; Short=CycP3;1;	SubName: Full=Uncharacterized protein {ECO:0000313|EMBL:BAT97622.1};	Cyclin	GO:0019901,protein kinase binding; GO:0007049,cell cycle; GO:0051301,cell division; GO:0000079,regulation of cyclin-dependent protein serine/threonine kinase activity	PF08613.11:Cyclin
gene-LOC112728874	FALSE	FALSE	TRUE	NC_037629.1	119373013	119379891	-	LOC112728874	protein_coding	K14510 serine/threonine-protein kinase CTR1 [EC:2.7.11.1] | (RefSeq) serine/threonine-protein kinase CTR1 isoform X1 (A)	ko04016: MAPK signaling pathway - plant; ko04075: Plant hormone signal transduction	serine/threonine-protein kinase CTR1 isoform X1 [Arachis duranensis]	RecName: Full=Serine/threonine-protein kinase CTR1 {ECO:0000303|PubMed:8431946}; EC=2.7.11.1 {ECO:0000305}; AltName: Full=Protein CONSTITUTIVE TRIPLE RESPONSE1 {ECO:0000303|PubMed:8431946};	SubName: Full=Resistance protein {ECO:0000313|EMBL:ATB53042.1}; Flags: Fragment;	Tyrosine kinase specific for activated (GTP-bound) p21cdc42Hs	GO:0005789,endoplasmic reticulum membrane; GO:0005524,ATP binding; GO:0004674,protein serine/threonine kinase activity; GO:0004712,protein serine/threonine/tyrosine kinase activity; GO:0004871,NA; GO:0071281,cellular response to iron ion; GO:0009873,ethylene-activated signaling pathway; GO:0009686,gibberellin biosynthetic process; GO:0010105,negative regulation of ethylene-activated signaling pat…	PF14381.6:Ethylene-responsive protein kinase Le-CTR1
gene-LOC112732328	FALSE	FALSE	TRUE	NC_037630.1	86698699	86703825	+	LOC112732328	protein_coding	K13172 serine/arginine repetitive matrix protein 2 | (RefSeq) uncharacterized protein LOC111450450 isoform X1 (A)	--	AUGMIN subunit 8 isoform X1 [Arachis ipaensis]	RecName: Full=AUGMIN subunit 8 {ECO:0000303|PubMed:22505726}; AltName: Full=QWRF motif-containing protein 8 {ECO:0000303|PubMed:20978221}; AltName: Full=ROP1 enhancer 2 {ECO:0000303|PubMed:23735294};	SubName: Full=Uncharacterized protein {ECO:0000313|EMBL:KYP37077.1};	--	GO:0005874,microtubule; GO:0007049,cell cycle; GO:0051301,cell division	PF04484.12:QWRF family
gene-LOC112737377	FALSE	FALSE	TRUE	NC_037630.1	14254715	14259471	-	LOC112737377	protein_coding	K00924 kinase [EC:2.7.1.-] | (RefSeq) receptor protein kinase CLAVATA1 (A)	--	leucine-rich repeat receptor-like protein kinase TDR [Arachis ipaensis]	RecName: Full=Leucine-rich repeat receptor-like protein kinase TDR; EC=2.7.11.1; AltName: Full=Protein PHLOEM INTERCALATED WITH XYLEM {ECO:0000303|PubMed:17570668}; AltName: Full=Tracheary element differentiation inhibitory factor receptor {ECO:0000303|PubMed:18812507}; Short=AtTDR {ECO:0000303|PubMed:18812507}; Short=TDIF receptor {ECO:0000303|PubMed:18812507}; Flags: Precursor;	SubName: Full=Uncharacterized protein {ECO:0000313|EMBL:KRH23822.1, ECO:0000313|EnsemblPlants:GLYMA12G00890.1};	--	GO:0016021,integral component of membrane; GO:0005886,plasma membrane; GO:0005524,ATP binding; GO:0004674,protein serine/threonine kinase activity; GO:0051301,cell division; GO:0010087,phloem or xylem histogenesis; GO:0010067,procambium histogenesis; GO:0010223,secondary shoot formation; GO:0010089,xylem development	PF00069.25:Protein kinase domain
gene-LOC112737997	FALSE	FALSE	TRUE	NC_037630.1	33473488	33476932	+	LOC112737997	protein_coding	K00924 kinase [EC:2.7.1.-] | (RefSeq) receptor protein kinase CLAVATA1-like (A)	--	leucine-rich repeat receptor-like protein kinase TDR [Arachis ipaensis]	RecName: Full=Leucine-rich repeat receptor-like protein kinase TDR; EC=2.7.11.1; AltName: Full=Protein PHLOEM INTERCALATED WITH XYLEM {ECO:0000303|PubMed:17570668}; AltName: Full=Tracheary element differentiation inhibitory factor receptor {ECO:0000303|PubMed:18812507}; Short=AtTDR {ECO:0000303|PubMed:18812507}; Short=TDIF receptor {ECO:0000303|PubMed:18812507}; Flags: Precursor;	SubName: Full=Leucine-rich repeat receptor-like protein kinase TDR {ECO:0000313|EMBL:KHN20425.1}; EC=2.7.1.- {ECO:0000313|EMBL:KHN20425.1};	--	GO:0016021,integral component of membrane; GO:0005886,plasma membrane; GO:0005524,ATP binding; GO:0004674,protein serine/threonine kinase activity; GO:0051301,cell division; GO:0010087,phloem or xylem histogenesis; GO:0010067,procambium histogenesis; GO:0010223,secondary shoot formation; GO:0010089,xylem development	PF13855.6:Leucine rich repeat
gene-LOC112741025	FALSE	FALSE	TRUE	NC_037631.1	4118899	4121550	-	LOC112741025	protein_coding	--	--	protein MIS12 homolog isoform X1 [Arachis ipaensis]	RecName: Full=Protein MIS12 homolog {ECO:0000305}; AltName: Full=Protein MINICHROMOSOME INSTABILITY 12; Short=AtMIS12; Short=Protein MIS12-LIKE;	SubName: Full=Uncharacterized protein {ECO:0000313|EMBL:ACU14356.1};	--	GO:0000775,chromosome, centromeric region; GO:0000818,nuclear MIS12/MIND complex; GO:0005634,nucleus; GO:0051301,cell division; GO:0051382,kinetochore assembly; GO:0051321,meiotic cell cycle; GO:0000070,mitotic sister chromatid segregation; GO:0034501,protein localization to kinetochore	PF05859.12:Mis12 protein
gene-LOC112743720	FALSE	FALSE	TRUE	NC_037631.1	112688889	112694272	+	LOC112743720	protein_coding	K20718 LRR receptor-like serine/threonine-protein kinase ERECTA [EC:2.7.11.1] | (RefSeq) LRR receptor-like serine/threonine-protein kinase ERECTA (A)	ko04016: MAPK signaling pathway - plant	receptor protein kinase-like protein ZAR1 [Arachis ipaensis]	RecName: Full=Receptor protein kinase-like protein ZAR1 {ECO:0000303|PubMed:27014878}; EC=2.7.11.1 {ECO:0000305}; AltName: Full=Protein ZYGOTIC ARREST 1 {ECO:0000303|PubMed:27014878}; Flags: Precursor;	SubName: Full=Uncharacterized protein {ECO:0000313|EMBL:KRH49459.1, ECO:0000313|EnsemblPlants:GLYMA07G19200.1};	--	GO:0009507,chloroplast; GO:0009570,chloroplast stroma; GO:0016021,integral component of membrane; GO:0009505,plant-type cell wall; GO:0005886,plasma membrane; GO:0090406,pollen tube; GO:0005524,ATP binding; GO:0016301,kinase activity; GO:0004674,protein serine/threonine kinase activity; GO:0046777,protein autophosphorylation; GO:0010070,zygote asymmetric cell division; GO:0010069,zygote asymmetri…	PF00069.25:Protein kinase domain
gene-LOC112748489	FALSE	FALSE	TRUE	NC_037632.1	7688739	7691556	-	LOC112748489	protein_coding	K14505 cyclin D3, plant | (RefSeq) cyclin-D3-3 (A)	ko04075: Plant hormone signal transduction	cyclin-D3-3 [Arachis ipaensis]	RecName: Full=Cyclin-D3-2; AltName: Full=G1/S-specific cyclin-D3-2; Short=CycD3;2;	SubName: Full=cyclin-D3-3 {ECO:0000313|RefSeq:XP_004509104.1};	G1/S-specific cyclin D	GO:0005634,nucleus; GO:0007049,cell cycle; GO:0051301,cell division; GO:0010444,guard mother cell differentiation; GO:0048316,seed development	PF00134.23:Cyclin, N-terminal domain
gene-LOC112751777	FALSE	FALSE	TRUE	NC_037619.1	93504471	93506449	+	LOC112751777	protein_coding	K01255 leucyl aminopeptidase [EC:3.4.11.1] | (RefSeq) leucyl aminopeptidase (A)	ko00480: Glutathione metabolism	cyclin-U2-1 [Arachis duranensis]	RecName: Full=Cyclin-U2-1; Short=CycU2;1; AltName: Full=Cyclin-P3.1; Short=CycP3;1;	SubName: Full=Uncharacterized protein {ECO:0000313|EMBL:BAT97622.1};	Cyclin	GO:0019901,protein kinase binding; GO:0007049,cell cycle; GO:0051301,cell division; GO:0000079,regulation of cyclin-dependent protein serine/threonine kinase activity	PF08613.11:Cyclin
gene-LOC112751984	FALSE	FALSE	TRUE	NC_037619.1	94080450	94083572	+	LOC112751984	protein_coding	K14494 DELLA protein | (RefSeq) DELLA protein GAIP-B (A)	ko04075: Plant hormone signal transduction	scarecrow-like protein 6 [Arachis duranensis]	RecName: Full=Scarecrow-like protein 6; Short=AtSCL6; AltName: Full=GRAS family protein 22; Short=AtGRAS-22; AltName: Full=SCL6-IV;	SubName: Full=Uncharacterized protein {ECO:0000313|EMBL:ESW06747.1};	--	GO:0005634,nucleus; GO:0003700,DNA-binding transcription factor activity; GO:0043565,sequence-specific DNA binding; GO:0030154,cell differentiation; GO:0051301,cell division; GO:0007623,circadian rhythm; GO:0006355,regulation of transcription, DNA-templated; GO:0048768,root hair cell tip growth; GO:0006351,transcription, DNA-templated	PF03514.14:GRAS domain family
gene-LOC112756085	FALSE	FALSE	TRUE	NC_037633.1	152169688	152172930	+	LOC112756085	protein_coding	K06627 cyclin-A | (RefSeq) putative cyclin-A3-1 isoform X1 (A)	--	putative cyclin-A3-1 isoform X1 [Arachis ipaensis]	RecName: Full=Cyclin-A3-4; AltName: Full=G2/mitotic-specific cyclin-A3-4; Short=CycA3;4;	SubName: Full=Uncharacterized protein {ECO:0000313|EMBL:KRH15427.1, ECO:0000313|EnsemblPlants:GLYMA14G09610.1};	G2/Mitotic-specific cyclin A	GO:0005634,nucleus; GO:0007049,cell cycle; GO:0051301,cell division	PF00134.23:Cyclin, N-terminal domain
gene-LOC112759138	FALSE	FALSE	TRUE	NC_037633.1	39681018	39683460	+	LOC112759138	protein_coding	K12309 beta-galactosidase [EC:3.2.1.23] | (Kazusa) Lj3g3v0323160.1; - (A)	ko00052: Galactose metabolism; ko00511: Other glycan degradation; ko00531: Glycosaminoglycan degradation; ko00600: Sphingolipid metabolism; ko00604: Glycosphingolipid biosynthesis - ganglio series	zinc finger protein JACKDAW [Arachis duranensis]	RecName: Full=Zinc finger protein JACKDAW; AltName: Full=ID1-like zinc finger protein 3 {ECO:0000303|Ref.2}; AltName: Full=Protein indeterminate-domain 10 {ECO:0000303|PubMed:16784536};	SubName: Full=Uncharacterized protein {ECO:0000313|EMBL:BAT85701.1};	FOG: Zn-finger	GO:0005634,nucleus; GO:0003677,DNA binding; GO:0003700,DNA-binding transcription factor activity; GO:0046872,metal ion binding; GO:0008356,asymmetric cell division; GO:0051302,regulation of cell division; GO:0045604,regulation of epidermal cell differentiation; GO:0010075,regulation of meristem growth; GO:0006355,regulation of transcription, DNA-templated; GO:0048364,root development; GO:0006351,…	PF00096.26:Zinc finger, C2H2 type
gene-LOC112765536	FALSE	FALSE	TRUE	NC_037634.1	125243088	125246536	-	LOC112765536	protein_coding	K03875 F-box and leucine-rich repeat protein 1 (S-phase kinase-associated protein 2) | (RefSeq) F-box protein SKP2A isoform X1 (A)	ko04120: Ubiquitin mediated proteolysis	F-box protein SKP2A isoform X1 [Arachis ipaensis]	RecName: Full=F-box protein SKP2A; AltName: Full=FBL5-like protein; Short=AtFBL5; AltName: Full=SKP2-like protein 1; Short=AtSKP2;1;	SubName: Full=Uncharacterized protein {ECO:0000313|EMBL:KRH53355.1, ECO:0000313|EnsemblPlants:GLYMA06G12640.4};	Leucine rich repeat proteins, some proteins contain F-box	GO:0005634,nucleus; GO:0019005,SCF ubiquitin ligase complex; GO:0004842,ubiquitin-protein transferase activity; GO:0009734,auxin-activated signaling pathway; GO:0071365,cellular response to auxin stimulus; GO:0010311,lateral root formation; GO:0051781,positive regulation of cell division; GO:0016567,protein ubiquitination; GO:0031146,SCF-dependent proteasomal ubiquitin-dependent protein catabolic…	PF13516.6:Leucine Rich repeat
gene-LOC112766737	FALSE	FALSE	TRUE	NC_037634.1	134724152	134725527	-	LOC112766737	protein_coding	K14505 cyclin D3, plant | (RefSeq) cyclin-D3-3 (A)	ko04075: Plant hormone signal transduction	cyclin-D3-3 [Arachis ipaensis]	RecName: Full=Cyclin-D3-2; AltName: Full=G1/S-specific cyclin-D3-2; Short=CycD3;2;	SubName: Full=Carboxy-terminal domain cyclin {ECO:0000313|EMBL:AES73342.1};	G1/S-specific cyclin D	GO:0005634,nucleus; GO:0007049,cell cycle; GO:0051301,cell division; GO:0010444,guard mother cell differentiation; GO:0048316,seed development	PF00134.23:Cyclin, N-terminal domain
gene-LOC112777288	FALSE	FALSE	TRUE	NC_037636.1	133978480	133984591	-	LOC112777288	protein_coding	K14510 serine/threonine-protein kinase CTR1 [EC:2.7.11.1] | (RefSeq) serine/threonine-protein kinase CTR1-like (A)	ko04016: MAPK signaling pathway - plant; ko04075: Plant hormone signal transduction	uncharacterized protein LOC107619554 [Arachis ipaensis]	RecName: Full=Serine/threonine-protein kinase CTR1 {ECO:0000303|PubMed:8431946}; EC=2.7.11.1 {ECO:0000305}; AltName: Full=Protein CONSTITUTIVE TRIPLE RESPONSE1 {ECO:0000303|PubMed:8431946};	SubName: Full=Uncharacterized protein {ECO:0000313|EMBL:KRG92205.1, ECO:0000313|EnsemblPlants:GLYMA20G33970.2};	Tyrosine kinase specific for activated (GTP-bound) p21cdc42Hs	GO:0005789,endoplasmic reticulum membrane; GO:0005524,ATP binding; GO:0004674,protein serine/threonine kinase activity; GO:0004712,protein serine/threonine/tyrosine kinase activity; GO:0004871,NA; GO:0071281,cellular response to iron ion; GO:0009873,ethylene-activated signaling pathway; GO:0009686,gibberellin biosynthetic process; GO:0010105,negative regulation of ethylene-activated signaling pat…	PF07714.17:Protein tyrosine kinase
gene-LOC112785141	FALSE	FALSE	TRUE	NC_037637.1	117624049	117626699	+	LOC112785141	protein_coding	--	--	protein POLAR LOCALIZATION DURING ASYMMETRIC DIVISION AND REDISTRIBUTION-like [Arachis ipaensis]	RecName: Full=Protein POLAR LOCALIZATION DURING ASYMMETRIC DIVISION AND REDISTRIBUTION;	SubName: Full=Uncharacterized protein {ECO:0000313|EMBL:KRH61666.1};	--	GO:0005938,cell cortex; GO:0071944,cell periphery; GO:0005737,cytoplasm; GO:0008356,asymmetric cell division	--
gene-LOC112789451	FALSE	FALSE	TRUE	NC_037620.1	10648423	10653170	-	LOC112789451	protein_coding	K00924 kinase [EC:2.7.1.-] | (RefSeq) leucine-rich repeat receptor-like kinase protein FLORAL ORGAN NUMBER1 (A)	--	leucine-rich repeat receptor-like protein kinase TDR [Arachis duranensis]	RecName: Full=Leucine-rich repeat receptor-like protein kinase TDR; EC=2.7.11.1; AltName: Full=Protein PHLOEM INTERCALATED WITH XYLEM {ECO:0000303|PubMed:17570668}; AltName: Full=Tracheary element differentiation inhibitory factor receptor {ECO:0000303|PubMed:18812507}; Short=AtTDR {ECO:0000303|PubMed:18812507}; Short=TDIF receptor {ECO:0000303|PubMed:18812507}; Flags: Precursor;	SubName: Full=Uncharacterized protein {ECO:0000313|EMBL:KRH23822.1, ECO:0000313|EnsemblPlants:GLYMA12G00890.1};	--	GO:0016021,integral component of membrane; GO:0005886,plasma membrane; GO:0005524,ATP binding; GO:0004674,protein serine/threonine kinase activity; GO:0051301,cell division; GO:0010087,phloem or xylem histogenesis; GO:0010067,procambium histogenesis; GO:0010223,secondary shoot formation; GO:0010089,xylem development	PF00069.25:Protein kinase domain
gene-LOC112792762	FALSE	FALSE	TRUE	NC_037620.1	143480777	143489609	+	LOC112792762	protein_coding	K16055 trehalose 6-phosphate synthase/phosphatase [EC:2.4.1.15 3.1.3.12] | (RefSeq) alpha,alpha-trehalose-phosphate synthase [UDP-forming] 1-like (A)	ko00500: Starch and sucrose metabolism	alpha,alpha-trehalose-phosphate synthase [UDP-forming]	RecName: Full=Alpha,alpha-trehalose-phosphate synthase [UDP-forming] 1; EC=2.4.1.15; AltName: Full=Trehalose-6-phosphate synthase 1; Short=AtTPS1;	SubName: Full=Uncharacterized protein {ECO:0000313|EMBL:KRH59049.1, ECO:0000313|EnsemblPlants:GLYMA05G29651.1};	Trehalose-6-phosphate synthase component TPS1 and related subunits	GO:0005618,cell wall; GO:0005576,extracellular region; GO:0005773,vacuole; GO:0003825,alpha,alpha-trehalose-phosphate synthase (UDP-forming) activity; GO:0016791,phosphatase activity; GO:0051301,cell division; GO:0009793,embryo development ending in seed dormancy; GO:0009832,plant-type cell wall biogenesis; GO:0010182,sugar mediated signaling pathway; GO:0005992,trehalose biosynthetic process; GO…	PF00982.21:Glycosyltransferase family 20
gene-LOC112797647	FALSE	FALSE	TRUE	NC_037621.1	120600209	120602041	-	LOC112797647	protein_coding	K01255 leucyl aminopeptidase [EC:3.4.11.1] | (RefSeq) leucyl aminopeptidase (A)	ko00480: Glutathione metabolism	cyclin-U4-1 [Arachis ipaensis]	RecName: Full=Cyclin-U4-1; Short=CycU4;1; AltName: Full=Cyclin-P4.1; Short=CycP4;1;	SubName: Full=Cyclin-U4-1 {ECO:0000313|EMBL:KHN22156.1};	Cyclin	GO:0019901,protein kinase binding; GO:0007049,cell cycle; GO:0051301,cell division; GO:0000079,regulation of cyclin-dependent protein serine/threonine kinase activity	PF08613.11:Cyclin
gene-LOC112800546	FALSE	FALSE	TRUE	NC_037622.1	7705126	7707861	-	LOC112800546	protein_coding	K14505 cyclin D3, plant | (RefSeq) cyclin-D3-2 (A)	ko04075: Plant hormone signal transduction	cyclin-D3-2 [Arachis duranensis]	RecName: Full=Cyclin-D3-2; AltName: Full=G1/S-specific cyclin-D3-2; Short=CycD3;2;	SubName: Full=cyclin-D3-3 {ECO:0000313|RefSeq:XP_004509104.1};	G1/S-specific cyclin D	GO:0005634,nucleus; GO:0007049,cell cycle; GO:0051301,cell division; GO:0010444,guard mother cell differentiation; GO:0048316,seed development	PF00134.23:Cyclin, N-terminal domain
gene-LOC112801057	FALSE	FALSE	TRUE	NC_037622.1	29158287	29162967	+	LOC112801057	protein_coding	K18810 cyclin D1/2/4, plant | (RefSeq) cyclin-D1-1 isoform X1 (A)	--	cyclin-D1-1 isoform X1 [Arachis duranensis]	RecName: Full=Cyclin-D1-1; AltName: Full=Cyclin-delta-1; Short=Cyclin-d1; AltName: Full=G1/S-specific cyclin-D1-1; Short=CycD1;1;	SubName: Full=Cyclin-D1-1 {ECO:0000313|EMBL:KHN28667.1};	G1/S-specific cyclin D	GO:0005634,nucleus; GO:0007049,cell cycle; GO:0051301,cell division	PF00134.23:Cyclin, N-terminal domain
gene-LOC112802413	FALSE	FALSE	TRUE	NC_037622.1	104230396	104234549	-	LOC112802413	protein_coding	K02325 DNA polymerase epsilon subunit 2 [EC:2.7.7.7] | (RefSeq) DNA polymerase epsilon subunit B (A)	ko03030: DNA replication; ko03410: Base excision repair; ko03420: Nucleotide excision repair	DNA polymerase epsilon subunit B [Arachis duranensis]	RecName: Full=DNA polymerase epsilon subunit B; EC=2.7.7.7; AltName: Full=DNA polymerase II subunit 2 {ECO:0000305}; Short=AtDPB2 {ECO:0000303|PubMed:16212602}; AltName: Full=Protein CYCLOPS 2 {ECO:0000303|PubMed:16212602};	RecName: Full=DNA polymerase epsilon subunit {ECO:0000256|PIRNR:PIRNR000799}; EC=2.7.7.7 {ECO:0000256|PIRNR:PIRNR000799}; AltName: Full=DNA polymerase II subunit 2 {ECO:0000256|PIRNR:PIRNR000799};	DNA polymerase epsilon, subunit B	GO:0008622,epsilon DNA polymerase complex; GO:0003677,DNA binding; GO:0070182,DNA polymerase binding; GO:0003887,DNA-directed DNA polymerase activity; GO:0007049,cell cycle; GO:0006261,DNA-dependent DNA replication; GO:0009793,embryo development ending in seed dormancy; GO:0042276,error-prone translesion synthesis; GO:0051781,positive regulation of cell division	PF04042.16:DNA polymerase alpha/epsilon subunit B
gene-LOC112712417	TRUE	TRUE	FALSE	NC_037626.1	116611187	116612902	+	LOC112712417	protein_coding	K08486 syntaxin 1B/2/3 | (RefSeq) syntaxin-related protein KNOLLE (A)	ko04130: SNARE interactions in vesicular transport	syntaxin-related protein KNOLLE [Arachis ipaensis]	RecName: Full=Syntaxin-related protein KNOLLE; AltName: Full=Syntaxin-111; Short=AtSYP111;	SubName: Full=Uncharacterized protein {ECO:0000313|EMBL:KRH08461.1, ECO:0000313|EnsemblPlants:GLYMA16G26710.1};	SNARE protein Syntaxin 1 and related proteins	GO:0009504,cell plate; GO:0012505,endomembrane system; GO:0016021,integral component of membrane; GO:0009524,phragmoplast; GO:0005886,plasma membrane; GO:0009506,plasmodesma; GO:0031201,SNARE complex; GO:0005484,SNAP receptor activity; GO:0000149,SNARE binding; GO:0007049,cell cycle; GO:0051301,cell division; GO:0006887,exocytosis; GO:0006886,intracellular protein transport; GO:0048278,vesicle do…	PF00804.25:Syntaxin
gene-LOC112714893	TRUE	TRUE	FALSE	NC_037627.1	5648986	5650490	+	LOC112714893	protein_coding	K08486 syntaxin 1B/2/3 | (RefSeq) syntaxin-related protein KNOLLE (A)	ko04130: SNARE interactions in vesicular transport	syntaxin-related protein KNOLLE [Arachis ipaensis]	RecName: Full=Syntaxin-related protein KNOLLE; AltName: Full=Syntaxin-111; Short=AtSYP111;	SubName: Full=Uncharacterized protein {ECO:0000313|EMBL:KRH08461.1, ECO:0000313|EnsemblPlants:GLYMA16G26710.1};	SNARE protein Syntaxin 1 and related proteins	GO:0009504,cell plate; GO:0012505,endomembrane system; GO:0016021,integral component of membrane; GO:0009524,phragmoplast; GO:0005886,plasma membrane; GO:0009506,plasmodesma; GO:0031201,SNARE complex; GO:0005484,SNAP receptor activity; GO:0000149,SNARE binding; GO:0007049,cell cycle; GO:0051301,cell division; GO:0006887,exocytosis; GO:0006886,intracellular protein transport; GO:0048278,vesicle do…	PF00804.25:Syntaxin
gene-LOC112721292	TRUE	TRUE	FALSE	NC_037628.1	55184981	55190627	+	LOC112721292	protein_coding	K16812 targeting protein for Xklp2 | (RefSeq) protein TPX2 (A)	--	protein TPX2 isoform X1 [Arachis ipaensis]	RecName: Full=Protein TPX2; Short=AtTPX2; AltName: Full=Targeting protein for XKLP2;	SubName: Full=protein TPX2-like isoform X1 {ECO:0000313|RefSeq:XP_014507967.1};	--	GO:0009941,chloroplast envelope; GO:0005874,microtubule; GO:0005654,nucleoplasm; GO:0005634,nucleus; GO:0009524,phragmoplast; GO:0005819,spindle; GO:0008017,microtubule binding; GO:0032147,activation of protein kinase activity; GO:0051301,cell division; GO:0000278,mitotic cell cycle; GO:0090307,mitotic spindle assembly; GO:0060236,regulation of mitotic spindle organization; GO:0051225,spindle ass…	PF12214.8:Cell cycle regulated microtubule associated protein
gene-LOC112738367	TRUE	TRUE	FALSE	NC_037630.1	52671704	52672715	-	LOC112738367	protein_coding	K09286 EREBP-like factor | (RefSeq) ethylene-responsive transcription factor TINY-like (A)	--	ethylene-responsive transcription factor ERF017 [Arachis ipaensis]	RecName: Full=Ethylene-responsive transcription factor ERF018;	SubName: Full=TINY transcription factor {ECO:0000313|EMBL:CAW30731.1};	--	GO:0005634,nucleus; GO:0003677,DNA binding; GO:0003700,DNA-binding transcription factor activity; GO:0051301,cell division; GO:0002213,defense response to insect; GO:0009873,ethylene-activated signaling pathway; GO:0010087,phloem or xylem histogenesis; GO:0009611,response to wounding; GO:0006351,transcription, DNA-templated	PF00847.20:AP2 domain
gene-LOC112754661	TRUE	TRUE	FALSE	NC_037633.1	112542272	112548221	+	LOC112754661	protein_coding	K12272 signal recognition particle receptor subunit beta | (RefSeq) signal recognition particle receptor subunit beta isoform X1 (A)	ko03060: Protein export	signal recognition particle receptor subunit beta isoform X1 [Arachis ipaensis]	RecName: Full=ADP-ribosylation factor-like protein 8c {ECO:0000303|PubMed:22174675}; Short=AtARL8c {ECO:0000303|PubMed:22174675}; AltName: Full=ADP-ribosylation factor-like A1A {ECO:0000303|PubMed:12644670}; Short=AtARLA1A {ECO:0000303|PubMed:12644670};	SubName: Full=Signal recognition particle receptor subunit beta {ECO:0000313|EMBL:KYP66149.1};	Signal recognition particle receptor, beta subunit (small G protein superfamily)	GO:0031902,late endosome membrane; GO:0005765,lysosomal membrane; GO:0005819,spindle; GO:0005525,GTP binding; GO:0007049,cell cycle; GO:0051301,cell division; GO:0007059,chromosome segregation; GO:0051607,defense response to virus; GO:0007264,small GTPase mediated signal transduction	PF09439.10:Signal recognition particle receptor beta subunit
gene-LOC112795706	TRUE	TRUE	FALSE	NC_037621.1	2581038	2586696	+	LOC112795706	protein_coding	K02178 checkpoint serine/threonine-protein kinase [EC:2.7.11.1] | (RefSeq) mitotic checkpoint serine/threonine-protein kinase BUB1 (A)	--	mitotic checkpoint serine/threonine-protein kinase BUB1 [Arachis duranensis]	RecName: Full=Mitotic checkpoint serine/threonine-protein kinase BUB1; Short=AtBUB1; EC=2.7.11.1; AltName: Full=Protein BUDDING UNINHIBITED BY BENZYMIDAZOL 1;	SubName: Full=Uncharacterized protein {ECO:0000313|EMBL:KRH55929.1, ECO:0000313|EnsemblPlants:GLYMA06G44493.1};	Mitotic checkpoint serine/threonine protein kinase	GO:0000778,condensed nuclear chromosome kinetochore; GO:0005524,ATP binding; GO:0004672,protein kinase activity; GO:0004674,protein serine/threonine kinase activity; GO:0051301,cell division; GO:0051754,meiotic sister chromatid cohesion, centromeric; GO:0007094,mitotic spindle assembly checkpoint	PF08311.12:Mad3/BUB1 homology region 1
gene-LOC112803410	TRUE	TRUE	FALSE	NC_037618.1	46118762	46124474	-	LOC112803410	protein_coding	K16812 targeting protein for Xklp2 | (RefSeq) protein TPX2 (A)	--	protein TPX2 isoform X1 [Arachis duranensis]	RecName: Full=Protein TPX2; Short=AtTPX2; AltName: Full=Targeting protein for XKLP2;	SubName: Full=protein TPX2-like isoform X1 {ECO:0000313|RefSeq:XP_014507967.1};	--	GO:0009941,chloroplast envelope; GO:0005874,microtubule; GO:0005654,nucleoplasm; GO:0005634,nucleus; GO:0009524,phragmoplast; GO:0005819,spindle; GO:0008017,microtubule binding; GO:0032147,activation of protein kinase activity; GO:0051301,cell division; GO:0000278,mitotic cell cycle; GO:0090307,mitotic spindle assembly; GO:0060236,regulation of mitotic spindle organization; GO:0051225,spindle ass…	PF12214.8:Cell cycle regulated microtubule associated protein
gene-LOC112697785	FALSE	TRUE	FALSE	NC_037623.1	112902010	112905195	+	LOC112697785	protein_coding	K06627 cyclin-A | (RefSeq) putative cyclin-A3-1 isoform X1 (A)	--	putative cyclin-A3-1 isoform X1 [Arachis ipaensis]	RecName: Full=Cyclin-A3-4; AltName: Full=G2/mitotic-specific cyclin-A3-4; Short=CycA3;4;	SubName: Full=Uncharacterized protein {ECO:0000313|EMBL:KRH15427.1, ECO:0000313|EnsemblPlants:GLYMA14G09610.1};	G2/Mitotic-specific cyclin A	GO:0005634,nucleus; GO:0007049,cell cycle; GO:0051301,cell division	PF00134.23:Cyclin, N-terminal domain
gene-LOC112703283	FALSE	TRUE	FALSE	NC_037624.1	65337014	65345183	+	LOC112703283	protein_coding	K21777 G2/mitotic-specific cyclin-B, other | (RefSeq) putative cyclin-B3-1 isoform X1 (A)	--	putative cyclin-B3-1 isoform X1 [Arachis duranensis]	RecName: Full=Putative cyclin-B3-1; AltName: Full=G2/mitotic-specific cyclin-B3-1; Short=CycB3;1;	SubName: Full=putative cyclin-B3-1 isoform X1 {ECO:0000313|RefSeq:XP_004510050.1};	Cyclin B and related kinase-activating proteins	GO:0005634,nucleus; GO:0007049,cell cycle; GO:0051301,cell division	PF00134.23:Cyclin, N-terminal domain
gene-LOC112703709	FALSE	TRUE	FALSE	NC_037624.1	80276431	80281476	-	LOC112703709	protein_coding	K06627 cyclin-A | (RefSeq) cyclin-A2-4 (A)	--	cyclin-A2-4 [Arachis ipaensis]	RecName: Full=Cyclin-A2-4; AltName: Full=G2/mitotic-specific cyclin-A2-4; Short=CycA2;4;	SubName: Full=Uncharacterized protein {ECO:0000313|EMBL:AFK37644.1};	G2/Mitotic-specific cyclin A	GO:0005634,nucleus; GO:0007049,cell cycle; GO:0051301,cell division; GO:0008283,cell proliferation; GO:0010374,stomatal complex development	PF00134.23:Cyclin, N-terminal domain
gene-LOC112707143	FALSE	TRUE	FALSE	NC_037625.1	34210224	34214033	-	LOC112707143	protein_coding	K16812 targeting protein for Xklp2 | (RefSeq) protein TPX2 isoform X3 (A)	--	protein TPX2 isoform X3 [Arachis duranensis]	RecName: Full=Protein TPX2; Short=AtTPX2; AltName: Full=Targeting protein for XKLP2;	SubName: Full=Targeting protein for XKLP2, putative isoform 1 {ECO:0000313|EMBL:EOX99470.1};	--	GO:0009941,chloroplast envelope; GO:0005874,microtubule; GO:0005654,nucleoplasm; GO:0005634,nucleus; GO:0009524,phragmoplast; GO:0005819,spindle; GO:0008017,microtubule binding; GO:0032147,activation of protein kinase activity; GO:0051301,cell division; GO:0000278,mitotic cell cycle; GO:0090307,mitotic spindle assembly; GO:0060236,regulation of mitotic spindle organization; GO:0051225,spindle ass…	PF12214.8:Cell cycle regulated microtubule associated protein
gene-LOC112710396	FALSE	TRUE	FALSE	NC_037618.1	111508187	111512455	-	LOC112710396	protein_coding	K10436 microtubule-associated protein, RP/EB family | (RefSeq) microtubule-associated protein RP/EB family member 1B (A)	--	microtubule-associated protein RP/EB family member 1B [Arachis duranensis]	RecName: Full=Microtubule-associated protein RP/EB family member 1B; AltName: Full=APC-binding protein EB1B; AltName: Full=End-binding protein 1; Short=AtEB1; AltName: Full=End-binding protein 1B; Short=AtEB1B; AltName: Full=Protein ATEB1 homolog 2; Short=ATEB1H2;	SubName: Full=Microtubule-associated protein RP/EB family member 3 {ECO:0000313|EMBL:KYP55525.1};	Microtubule-binding protein involved in cell cycle control	GO:0010005,cortical microtubule, transverse to long axis; GO:0005874,microtubule; GO:0005815,microtubule organizing center; GO:0005634,nucleus; GO:0009524,phragmoplast; GO:0005819,spindle; GO:0000922,spindle pole; GO:0008017,microtubule binding; GO:0007049,cell cycle; GO:0051301,cell division; GO:0009958,positive gravitropism; GO:0009652,thigmotropism	PF03271.17:EB1-like C-terminal motif
gene-LOC112711894	FALSE	TRUE	FALSE	NC_037626.1	111845767	111847849	-	LOC112711894	protein_coding	K18810 cyclin D1/2/4, plant | (RefSeq) cyclin-D4-1 isoform X1 (A)	--	cyclin-D4-1 isoform X1 [Arachis duranensis]	RecName: Full=Cyclin-D4-1; AltName: Full=G1/S-specific cyclin-D4-1; Short=CycD4;1;	SubName: Full=Uncharacterized protein {ECO:0000313|EMBL:KRG91131.1, ECO:0000313|EnsemblPlants:GLYMA20G27180.1};	G1/S-specific cyclin D	GO:0005634,nucleus; GO:0007049,cell cycle; GO:0051301,cell division	PF00134.23:Cyclin, N-terminal domain
gene-LOC112711899	FALSE	TRUE	FALSE	NC_037626.1	111859323	111862833	-	LOC112711899	protein_coding	K07955 ADP-ribosylation factor-like protein 8 | (RefSeq) ADP-ribosylation factor-like protein 8b (A)	--	ADP-ribosylation factor-like protein 8b [Arachis duranensis]	RecName: Full=ADP-ribosylation factor-like protein 8a {ECO:0000303|PubMed:22174675}; Short=AtARL8a {ECO:0000303|PubMed:22174675}; AltName: Full=ADP-ribosylation factor-like A1C {ECO:0000303|PubMed:12644670}; Short=AtARLA1C {ECO:0000303|PubMed:12644670};	SubName: Full=Uncharacterized protein {ECO:0000313|EMBL:GAY48729.1};	GTP-binding ADP-ribosylation factor-like protein	GO:0005737,cytoplasm; GO:0005829,cytosol; GO:0005794,Golgi apparatus; GO:0031902,late endosome membrane; GO:0005765,lysosomal membrane; GO:0005634,nucleus; GO:0005886,plasma membrane; GO:0009506,plasmodesma; GO:0005819,spindle; GO:0005774,vacuolar membrane; GO:0005773,vacuole; GO:0005525,GTP binding; GO:0007049,cell cycle; GO:0051301,cell division; GO:0007059,chromosome segregation; GO:0051607,de…	PF00025.21:ADP-ribosylation factor family
gene-LOC112715065	FALSE	TRUE	FALSE	NC_037627.1	8351033	8353144	+	LOC112715065	protein_coding	K02537 mitotic spindle assembly checkpoint protein MAD2 | (RefSeq) mitotic spindle checkpoint protein MAD2 (A)	--	mitotic spindle checkpoint protein MAD2 [Arachis duranensis]	RecName: Full=Mitotic spindle checkpoint protein MAD2 {ECO:0000303|PubMed:19710914}; AltName: Full=Mitotic arrest deficient protein 2;	SubName: Full=Mitotic spindle checkpoint protein MAD2 {ECO:0000313|EMBL:KYP34162.1};	Spindle assembly checkpoint protein	GO:0010369,chromocenter; GO:0000777,condensed chromosome kinetochore; GO:0005737,cytoplasm; GO:0000776,kinetochore; GO:0005828,kinetochore microtubule; GO:0005635,nuclear envelope; GO:0005634,nucleus; GO:0005876,spindle microtubule; GO:0051301,cell division; GO:0007094,mitotic spindle assembly checkpoint; GO:0007346,regulation of mitotic cell cycle	PF02301.18:HORMA domain
gene-LOC112716260	FALSE	TRUE	FALSE	NC_037627.1	104828715	104835477	-	LOC112716260	protein_coding	K13525 transitional endoplasmic reticulum ATPase | (RefSeq) cell division cycle protein 48 homolog (A)	ko04141: Protein processing in endoplasmic reticulum	cell division control protein 48 homolog B isoform X1 [Arachis duranensis]	RecName: Full=Cell division control protein 48 homolog B; Short=AtCDC48b;	SubName: Full=Cell division control protein 48 isogeny B {ECO:0000313|EMBL:KYP65712.1};	AAA+-type ATPase	GO:0005856,cytoskeleton; GO:0005634,nucleus; GO:0009524,phragmoplast; GO:0005524,ATP binding; GO:0007049,cell cycle; GO:0051301,cell division; GO:0015031,protein transport	PF00004.29:ATPase family associated with various cellular activities (AAA)
gene-LOC112716394	FALSE	TRUE	FALSE	NC_037627.1	108498456	108507844	+	LOC112716394	protein_coding	K06675 structural maintenance of chromosome 4 | (RefSeq) structural maintenance of chromosomes protein 4 (A)	--	structural maintenance of chromosomes protein 4 [Arachis duranensis]	RecName: Full=Structural maintenance of chromosomes protein 4; Short=AtSMC4; Short=SMC protein 4; Short=SMC-4; AltName: Full=Chromosome-associated protein C; Short=AtCAP-C;	RecName: Full=Structural maintenance of chromosomes protein {ECO:0000256|PIRNR:PIRNR005719};	Structural maintenance of chromosome protein 4 (chromosome condensation complex Condensin, subunit C)	GO:0005694,chromosome; GO:0005634,nucleus; GO:0005524,ATP binding; GO:0051301,cell division; GO:0009793,embryo development ending in seed dormancy; GO:0051321,meiotic cell cycle; GO:0007076,mitotic chromosome condensation; GO:0000070,mitotic sister chromatid segregation	PF02463.19:RecF/RecN/SMC N terminal domain
gene-LOC112716474	FALSE	TRUE	FALSE	NC_037627.1	109703802	109706740	+	LOC112716474	protein_coding	K16812 targeting protein for Xklp2 | (RefSeq) protein TPX2 (A)	--	uncharacterized protein LOC107471260 [Arachis duranensis]	RecName: Full=Protein TPX2; Short=AtTPX2; AltName: Full=Targeting protein for XKLP2;	SubName: Full=TPX2 protein family {ECO:0000313|EMBL:OMO73256.1};	--	GO:0009941,chloroplast envelope; GO:0005874,microtubule; GO:0005654,nucleoplasm; GO:0005634,nucleus; GO:0009524,phragmoplast; GO:0005819,spindle; GO:0008017,microtubule binding; GO:0032147,activation of protein kinase activity; GO:0051301,cell division; GO:0000278,mitotic cell cycle; GO:0090307,mitotic spindle assembly; GO:0060236,regulation of mitotic spindle organization; GO:0051225,spindle ass…	PF06886.11:Targeting protein for Xklp2 (TPX2)
gene-LOC112720691	FALSE	TRUE	FALSE	NC_037628.1	36930449	36936651	+	LOC112720691	protein_coding	K17065 dynamin 1-like protein [EC:3.6.5.5] | (RefSeq) dynamin GTPase (A)	--	dynamin-related protein 1E-like [Arachis ipaensis]	RecName: Full=Dynamin-related protein 1E; AltName: Full=Dynamin-like protein 4; AltName: Full=Dynamin-like protein DLP2; AltName: Full=Dynamin-like protein E;	SubName: Full=Dynamin-related protein 1E {ECO:0000313|EMBL:KYP37013.1};	Vacuolar sorting protein VPS1, dynamin, and related proteins	GO:0005874,microtubule; GO:0005739,mitochondrion; GO:0009524,phragmoplast; GO:0005886,plasma membrane; GO:0009506,plasmodesma; GO:0005774,vacuolar membrane; GO:0005773,vacuole; GO:0005525,GTP binding; GO:0003924,GTPase activity; GO:0008017,microtubule binding; GO:0007049,cell cycle; GO:0051301,cell division; GO:0050832,defense response to fungus; GO:0000266,mitochondrial fission; GO:0046686,respo…	PF01031.20:Dynamin central region
gene-LOC112722477	FALSE	TRUE	FALSE	NC_037628.1	123406751	123410584	+	LOC112722477	protein_coding	K10436 microtubule-associated protein, RP/EB family | (RefSeq) microtubule-associated protein RP/EB family member 1A (A)	--	microtubule-associated protein RP/EB family member 1A [Arachis ipaensis]	RecName: Full=Microtubule-associated protein RP/EB family member 1B; AltName: Full=APC-binding protein EB1B; AltName: Full=End-binding protein 1; Short=AtEB1; AltName: Full=End-binding protein 1B; Short=AtEB1B; AltName: Full=Protein ATEB1 homolog 2; Short=ATEB1H2;	SubName: Full=Microtubule-associated protein RP/EB family member 3 {ECO:0000313|EMBL:KYP55525.1};	Microtubule-binding protein involved in cell cycle control	GO:0010005,cortical microtubule, transverse to long axis; GO:0005874,microtubule; GO:0005815,microtubule organizing center; GO:0005634,nucleus; GO:0009524,phragmoplast; GO:0005819,spindle; GO:0000922,spindle pole; GO:0008017,microtubule binding; GO:0007049,cell cycle; GO:0051301,cell division; GO:0009958,positive gravitropism; GO:0009652,thigmotropism	PF03271.17:EB1-like C-terminal motif
gene-LOC112722539	FALSE	TRUE	FALSE	NC_037628.1	126023549	126025126	-	LOC112722539	protein_coding	K01855 tRNA pseudouridine38/39 synthase [EC:5.4.99.45] | (RefSeq) pus4; tRNA pseudouridine synthase mitochondrial precursor (A)	--	uncharacterized protein LOC107634005 [Arachis ipaensis]	RecName: Full=Protein EMBRYO DEFECTIVE 514 {ECO:0000303|PubMed:15341625}; AltName: Full=Protein DOMINO 1 {ECO:0000303|PubMed:15341625};	SubName: Full=Uncharacterized protein {ECO:0000313|EMBL:KYP55541.1};	--	GO:0005634,nucleus; GO:0009793,embryo development ending in seed dormancy; GO:0017126,nucleologenesis; GO:0051302,regulation of cell division	PF11523.8:Protein of unknown function (DUF3223)
gene-LOC112726484	FALSE	TRUE	FALSE	NC_037629.1	4458366	4461910	-	LOC112726484	protein_coding	K11253 histone H3 | (RefSeq) histone H3-like centromeric protein HTR12 (A)	--	histone H3-like centromeric protein HTR12 [Arachis ipaensis]	RecName: Full=Histone H3-like centromeric protein HTR12; AltName: Full=Centromeric histone CENH3;	SubName: Full=Uncharacterized protein {ECO:0000313|EMBL:OIW04633.1};	Histones H3 and H4	GO:0000785,chromatin; GO:0000775,chromosome, centromeric region; GO:0000777,condensed chromosome kinetochore; GO:0000786,nucleosome; GO:0005634,nucleus; GO:0031492,nucleosomal DNA binding; GO:0046982,protein heterodimerization activity; GO:0051301,cell division; GO:0034508,centromere complex assembly; GO:0009567,double fertilization forming a zygote and endosperm; GO:0051321,meiotic cell cycle; G…	PF00125.24:Core histone H2A/H2B/H3/H4
gene-LOC112727764	FALSE	TRUE	FALSE	NC_037629.1	95784971	95787867	-	LOC112727764	protein_coding	K09422 transcription factor MYB, plant | (RefSeq) transcription factor AS1 (A)	--	transcription factor AS1 [Arachis ipaensis]	RecName: Full=Transcription factor AS1 {ECO:0000303|PubMed:11140682}; AltName: Full=Myb-related protein 91 {ECO:0000303|PubMed:9839469}; Short=AtMYB91 {ECO:0000303|PubMed:9839469}; AltName: Full=Protein ASYMMETRIC LEAVES 1 {ECO:0000303|PubMed:11140682}; AltName: Full=Protein PHANTASTICA {ECO:0000303|PubMed:10102816}; Short=AtPHAN {ECO:0000303|PubMed:10102816};	SubName: Full=Transcription factor AS1 {ECO:0000313|EMBL:KHN48368.1};	Transcription factor, Myb superfamily	GO:0000793,condensed chromosome; GO:0005730,nucleolus; GO:0005634,nucleus; GO:0003677,DNA binding; GO:0003700,DNA-binding transcription factor activity; GO:0042803,protein homodimerization activity; GO:0000981,DNA-binding transcription factor activity, RNA polymerase II-specific; GO:0043565,sequence-specific DNA binding; GO:0001135,RNA polymerase II transcription regulator recruiting activity; GO…	PF00249.31:Myb-like DNA-binding domain
gene-LOC112728197	FALSE	TRUE	FALSE	NC_037629.1	109922330	109925952	+	LOC112728197	protein_coding	K08341 GABA(A) receptor-associated protein | (RefSeq) autophagy-related protein 8D-like (A)	ko04136: Autophagy - other	spindle and kinetochore-associated protein 1 homolog [Arachis ipaensis]	RecName: Full=Spindle and kinetochore-associated protein 1 homolog;	SubName: Full=Uncharacterized protein {ECO:0000313|EMBL:BAT97671.1};	Uncharacterized conserved protein	GO:0008017,microtubule binding; GO:0051301,cell division; GO:0007059,chromosome segregation	PF07160.12:Spindle and kinetochore-associated protein 1
gene-LOC112733381	FALSE	TRUE	FALSE	NC_037630.1	129270178	129277508	+	LOC112733381	protein_coding	K17065 dynamin 1-like protein [EC:3.6.5.5] | (RefSeq) dynamin-related protein 3A isoform X1 (A)	--	dynamin-related protein 3A isoform X1 [Arachis ipaensis]	RecName: Full=Dynamin-related protein 3A; AltName: Full=Dynamin-like protein 2; AltName: Full=Dynamin-like protein 2a;	SubName: Full=Uncharacterized protein {ECO:0000313|EMBL:KRH49843.1, ECO:0000313|EnsemblPlants:GLYMA07G30150.2};	Vacuolar sorting protein VPS1, dynamin, and related proteins	GO:0005739,mitochondrion; GO:0005777,peroxisome; GO:0005525,GTP binding; GO:0003924,GTPase activity; GO:0042802,identical protein binding; GO:0008017,microtubule binding; GO:0007049,cell cycle; GO:0051301,cell division; GO:0007031,peroxisome organization	PF01031.20:Dynamin central region
gene-LOC112734084	FALSE	TRUE	FALSE	NC_037630.1	137702206	137704060	+	LOC112734084	protein_coding	K00521 ferric-chelate reductase [EC:1.16.1.7] | (RefSeq) ferric reduction oxidase 7, chloroplastic-like (A)	--	putative NAC domain-containing protein 94 isoform X1 [Arachis ipaensis]	RecName: Full=Protein FEZ; AltName: Full=NAC domain-containing protein 9; Short=ANAC009;	SubName: Full=Putative NAC domain-containing protein 9 {ECO:0000313|EMBL:KYP65911.1};	--	GO:0005634,nucleus; GO:0003677,DNA binding; GO:0003700,DNA-binding transcription factor activity; GO:0045770,positive regulation of asymmetric cell division; GO:0009733,response to auxin; GO:0048829,root cap development; GO:0048103,somatic stem cell division; GO:0006351,transcription, DNA-templated	PF02365.15:No apical meristem (NAM) protein
gene-LOC112736429	FALSE	TRUE	FALSE	NC_037630.1	2774302	2775667	+	LOC112736429	protein_coding	K02219 cyclin-dependent kinase regulatory subunit CKS1 | (RefSeq) cyclin-dependent kinases regulatory subunit 1 (A)	--	cyclin-dependent kinases regulatory subunit 1 [Arachis duranensis]	RecName: Full=Cyclin-dependent kinases regulatory subunit 1;	RecName: Full=Cyclin-dependent kinases regulatory subunit {ECO:0000256|RuleBase:RU311113};	Cyclin-dependent protein kinase CDC28, regulatory subunit CKS1, and related proteins	GO:0000307,cyclin-dependent protein kinase holoenzyme complex; GO:0019005,SCF ubiquitin ligase complex; GO:0061575,cyclin-dependent protein serine/threonine kinase activator activity; GO:0042393,histone binding; GO:0019901,protein kinase binding; GO:0043130,ubiquitin binding; GO:0007049,cell cycle; GO:0051301,cell division; GO:0045737,positive regulation of cyclin-dependent protein serine/threoni…	PF01111.19:Cyclin-dependent kinase regulatory subunit
gene-LOC112736441	FALSE	TRUE	FALSE	NC_037630.1	2868764	2870268	-	LOC112736441	protein_coding	--	--	shugoshin-1 [Arachis ipaensis]	RecName: Full=Shugoshin-1; AltName: Full=ZmSGO1;	SubName: Full=Uncharacterized protein {ECO:0000313|EMBL:ESW04323.1};	--	GO:0000775,chromosome, centromeric region; GO:0005634,nucleus; GO:0051301,cell division; GO:0045132,meiotic chromosome segregation	PF07557.11:Shugoshin C terminus
gene-LOC112741388	FALSE	TRUE	FALSE	NC_037631.1	8927807	8931030	-	LOC112741388	protein_coding	K13172 serine/arginine repetitive matrix protein 2 | (RefSeq) uncharacterized protein LOC111450450 isoform X1 (A)	--	protein ENDOSPERM DEFECTIVE 1-like [Arachis ipaensis]	RecName: Full=Protein ENDOSPERM DEFECTIVE 1; AltName: Full=Protein EMBRYO DEFECTIVE 3116; AltName: Full=QWRF motif-containing protein 5;	SubName: Full=Uncharacterized protein {ECO:0000313|EMBL:KRH11689.1, ECO:0000313|EnsemblPlants:GLYMA15G13020.2};	--	GO:0005737,cytoplasm; GO:0005880,nuclear microtubule; GO:0005634,nucleus; GO:0051301,cell division; GO:0010342,endosperm cellularization; GO:0009960,endosperm development; GO:0000226,microtubule cytoskeleton organization; GO:0048316,seed development	PF04484.12:QWRF family
gene-LOC112747918	FALSE	TRUE	FALSE	NC_037619.1	80763763	80766688	-	LOC112747918	protein_coding	K09422 transcription factor MYB, plant | (RefSeq) transcription factor AS1 (A)	--	transcription factor AS1 [Arachis duranensis]	RecName: Full=Transcription factor AS1 {ECO:0000303|PubMed:11140682}; AltName: Full=Myb-related protein 91 {ECO:0000303|PubMed:9839469}; Short=AtMYB91 {ECO:0000303|PubMed:9839469}; AltName: Full=Protein ASYMMETRIC LEAVES 1 {ECO:0000303|PubMed:11140682}; AltName: Full=Protein PHANTASTICA {ECO:0000303|PubMed:10102816}; Short=AtPHAN {ECO:0000303|PubMed:10102816};	SubName: Full=Transcription factor AS1 {ECO:0000313|EMBL:KHN48368.1};	Transcription factor, Myb superfamily	GO:0000793,condensed chromosome; GO:0005730,nucleolus; GO:0005634,nucleus; GO:0003677,DNA binding; GO:0003700,DNA-binding transcription factor activity; GO:0042803,protein homodimerization activity; GO:0000981,DNA-binding transcription factor activity, RNA polymerase II-specific; GO:0043565,sequence-specific DNA binding; GO:0001135,RNA polymerase II transcription regulator recruiting activity; GO…	PF00249.31:Myb-like DNA-binding domain
gene-LOC112748289	FALSE	TRUE	FALSE	NC_037632.1	6796876	6799019	-	LOC112748289	protein_coding	K14494 DELLA protein | (RefSeq) DELLA protein GAI-like (A)	ko04075: Plant hormone signal transduction	protein SHORT-ROOT [Arachis ipaensis]	RecName: Full=Protein SHORT-ROOT; Short=AtSHR; AltName: Full=GRAS family protein 26; Short=AtGRAS-26; AltName: Full=Protein SHOOT GRAVITROPISM 7;	SubName: Full=Uncharacterized protein {ECO:0000313|EMBL:OIV94690.1};	--	GO:0005769,early endosome; GO:0005770,late endosome; GO:0005634,nucleus; GO:0055037,recycling endosome; GO:0003700,DNA-binding transcription factor activity; GO:0043565,sequence-specific DNA binding; GO:0008356,asymmetric cell division; GO:0055072,iron ion homeostasis; GO:0048366,leaf development; GO:0045930,negative regulation of mitotic cell cycle; GO:0009956,radial pattern formation; GO:003235…	PF03514.14:GRAS domain family
gene-LOC112749553	FALSE	TRUE	FALSE	NC_037632.1	13630488	13635301	-	LOC112749553	protein_coding	K03364 cell division cycle 20-like protein 1, cofactor of APC complex | (RefSeq) protein FIZZY-RELATED 2 (A)	ko04120: Ubiquitin mediated proteolysis	protein FIZZY-RELATED 2 [Arachis ipaensis]	RecName: Full=Protein FIZZY-RELATED 2; AltName: Full=Cell cycle switch protein CCS52A1;	SubName: Full=protein FIZZY-RELATED 1-like {ECO:0000313|RefSeq:XP_004515787.1};	Anaphase promoting complex, Cdc20, Cdh1, and Ama1 subunits	GO:0005634,nucleus; GO:0010997,anaphase-promoting complex binding; GO:0097027,ubiquitin-protein transferase activator activity; GO:0051301,cell division; GO:0042023,DNA endoreduplication; GO:0009825,multidimensional cell growth; GO:1904668,positive regulation of ubiquitin protein ligase activity; GO:0016567,protein ubiquitination; GO:0010091,trichome branching	PF00400.32:WD domain, G-beta repeat
gene-LOC112751171	FALSE	TRUE	FALSE	NC_037619.1	92123924	92127914	+	LOC112751171	protein_coding	K19996 phosphatidylinositol transfer protein SFH5 | (RefSeq) patellin-3 (A)	--	patellin-6 [Arachis ipaensis]	RecName: Full=Patellin-6;	SubName: Full=Patellin-6 {ECO:0000313|EMBL:KYP45294.1};	Phosphatidylinositol transfer protein SEC14 and related proteins	GO:0005737,cytoplasm; GO:0005886,plasma membrane; GO:0008289,lipid binding; GO:0007049,cell cycle; GO:0051301,cell division	PF00650.20:CRAL/TRIO domain
gene-LOC112752040	FALSE	TRUE	FALSE	NC_037632.1	160382120	160383776	-	LOC112752040	protein_coding	K14494 DELLA protein | (RefSeq) DELLA protein GAIP-B-like (A)	ko04075: Plant hormone signal transduction	scarecrow-like protein 21 [Arachis ipaensis]	RecName: Full=Protein SCARECROW; Short=AtSCR; AltName: Full=GRAS family protein 20; Short=AtGRAS-20; AltName: Full=Protein SHOOT GRAVITROPISM 1;	SubName: Full=Uncharacterized protein {ECO:0000313|EnsemblPlants:GLYMA10G35920.2};	--	GO:0005634,nucleus; GO:0003700,DNA-binding transcription factor activity; GO:0043565,sequence-specific DNA binding; GO:0008356,asymmetric cell division; GO:0090610,bundle sheath cell fate specification; GO:0009630,gravitropism; GO:0048366,leaf development; GO:0051457,maintenance of protein location in nucleus; GO:0009956,radial pattern formation; GO:0006351,transcription, DNA-templated	PF03514.14:GRAS domain family
gene-LOC112755837	FALSE	TRUE	FALSE	NC_037633.1	149001125	149004432	+	LOC112755837	protein_coding	K15289 solute carrier family 35, member F5 | (RefSeq) thiamine-repressible mitochondrial transport protein THI74-like isoform X1 (A)	--	uncharacterized protein LOC107605449 isoform X1 [Arachis ipaensis]	--	SubName: Full=uncharacterized protein LOC101511028 {ECO:0000313|RefSeq:XP_004498821.1};	--	GO:0000940,condensed chromosome outer kinetochore; GO:0005876,spindle microtubule; GO:0008017,microtubule binding; GO:0051301,cell division; GO:0007059,chromosome segregation	PF16740.5:Spindle and kinetochore-associated protein 2
[truncated: 47 more rows]
